# Supplementary material for: Emergent User Behavior on Twitter Modelled by a Stochastic Differential Equation
Source: PLoS One. 2015 May 8;10(5):e0123876. doi: 10.1371/journal.pone.0123876 (PMC4425543; doi:10.1371/journal.pone.0123876)
Supplement: S2 Supporting Information — (GZ) [file pone.0123876.s002.gz]

Archive with 7 entries (7 files):
- starbucks.txt
- samsung.txt
- pepsi.txt
- heineken.txt
- gucci.txt
- google.txt
- BMW.txt
