# Supplementary material for: Emergent User Behavior on Twitter Modelled by a Stochastic Differential Equation
Source: PLoS One. 2015 May 8;10(5):e0123876. doi: 10.1371/journal.pone.0123876 (PMC4425543; doi:10.1371/journal.pone.0123876)
Supplement: S2 Supporting Information — (GZ) [file pone.0123876.s002.gz › starbucks.txt]

1348125819
1348125816
1348125812
1348125811
1348125810
1348125809
1348125802
1348125797
1348125796
1348125796
1348125796
1348125790
1348125788
1348125787
1348125779
1348125770
1348125770
1348125765
1348125762
1348125761
1348125756
1348125738
1348125738
1348125738
1348125737
1348125737
1348125728
1348125726
1348125720
1348125708
1348125706
1348125705
1348125705
1348125701
1348125694
1348125693
1348125691
1348125689
1348125689
1348125688
1348125683
1348125671
1348125670
1348125666
1348125665
1348125664
1348125659
1348125656
1348125648
1348125637
1348125636
1348125633
1348125630
1348125624
1348125617
1348125615
1348125608
1348125606
1348125602
1348125598
1348125590
1348125586
1348125578
1348125570
1348125569
1348125564
1348125561
1348125557
1348125557
1348125555
1348125554
1348125536
1348125535
1348125530
1348125529
1348125527
1348125513
1348125510
1348125508
1348125506
1348125502
1348125500
1348125498
1348125497
1348125497
1348125495
1348125495
1348125494
1348125493
1348125492
1348125488
1348125487
1348125485
1348125481
1348125479
1348125477
1348125469
1348125466
1348125465
1348125464
1348125463
1348125460
1348125459
1348125456
1348125455
1348125454
1348125451
1348125451
1348125450
1348125444
1348125431
1348125427
1348125425
1348125425
1348125418
1348125416
1348125416
1348125414
1348125409
1348125407
1348125405
1348125403
1348125400
1348125397
1348125391
1348125390
1348125389
1348125389
1348125385
1348125385
1348125385
1348125385
1348125380
1348125377
1348125370
1348125366
1348125363
1348125362
1348125362
1348125362
1348125360
1348125354
1348125352
1348125348
1348125341
1348125340
1348125337
1348125334
1348125333
1348125331
1348125323
1348125309
1348125301
1348125295
1348125293
1348125287
1348125283
1348125276
1348125274
1348125272
1348125271
1348125269
1348125267
1348125260
1348125260
1348125251
1348125245
1348125245
1348125242
1348125242
1348125241
1348125240
1348125239
1348125238
1348125234
1348125230
1348125229
1348125226
1348125226
1348125225
1348125221
1348125212
1348125211
1348125210
1348125209
1348125202
1348125198
1348125195
1348125182
1348125163
1348125161
1348125159
1348125158
1348125154
1348125148
1348125148
1348125147
1348125147
1348125136
1348125135
1348125129
1348125114
1348125111
1348125108
1348125106
1348125105
1348125103
1348125097
1348125096
1348125092
1348125090
1348125082
1348125080
1348125077
1348125076
1348125071
1348125060
1348125058
1348125056
1348125051
1348125044
1348125043
1348125041
1348125041
1348125040
1348125040
1348125038
1348125037
1348125036
1348125035
1348125031
1348125028
1348125025
1348125024
1348125024
1348125024
1348125015
1348125010
1348125010
1348125005
1348125001
1348125001
1348124999
1348124994
1348124990
1348124989
1348124988
1348124986
1348124984
1348124981
1348124979
1348124977
1348124973
1348124972
1348124967
1348124964
1348124963
1348124959
1348124959
1348124953
1348124940
1348124938
1348124935
1348124934
1348124922
1348124915
1348124910
1348124905
1348124904
1348124904
1348124900
1348124899
1348124886
1348124885
1348124883
1348124879
1348124879
1348124878
1348124877
1348124875
1348124873
1348124865
1348124861
1348124860
1348124858
1348124858
1348124857
1348124857
1348124856
1348124855
1348124843
1348124840
1348124837
1348124835
1348124833
1348124832
1348124831
1348124827
1348124824
1348124816
1348124813
1348124812
1348124809
1348124804
1348124791
1348124789
1348124788
1348124787
1348124784
1348124781
1348124780
1348124778
1348124777
1348124774
1348124774
1348124768
1348124766
1348124758
1348124752
1348124745
1348124741
1348124739
1348124737
1348124728
1348124726
1348124723
1348124720
1348124715
1348124714
1348124714
1348124711
1348124711
1348124708
1348124708
1348124705
1348124704
1348124702
1348124699
1348124698
1348124696
1348124686
1348124685
1348124684
1348124675
1348124675
1348124674
1348124673
1348124671
1348124669
1348124662
1348124661
1348124661
1348124660
1348124660
1348124658
1348124658
1348124655
1348124653
1348124652
1348124648
1348124646
1348124646
1348124635
1348124632
1348124629
1348124628
1348124628
1348124624
1348124615
1348124614
1348124609
1348124598
1348124592
1348124591
1348124591
1348124590
1348124588
1348124585
1348124585
1348124582
1348124575
1348124574
1348124566
1348124566
1348124556
1348124556
1348124554
1348124552
1348124552
1348124551
1348124545
1348124543
1348124543
1348124541
1348124539
1348124539
1348124539
1348124534
1348124534
1348124525
1348124515
1348124515
1348124512
1348124511
1348124509
1348124501
1348124501
1348124498
1348124494
1348124491
1348124482
1348124477
1348124472
1348124469
1348124469
1348124468
1348124467
1348124466
1348124464
1348124463
1348124462
1348124451
1348124449
1348124444
1348124442
1348124441
1348124440
1348124439
1348124437
1348124435
1348124435
1348124432
1348124428
1348124426
1348124419
1348124416
1348124416
1348124414
1348124412
1348124411
1348124410
1348124407
1348124407
1348124407
1348124406
1348124405
1348124397
1348124388
1348124386
1348124386
1348124385
1348124380
1348124378
1348124376
1348124375
1348124374
1348124374
1348124373
1348124369
1348124365
1348124365
1348124364
1348124363
1348124359
1348124356
1348124354
1348124341
1348124340
1348124338
1348124336
1348124336
1348124335
1348124332
1348124332
1348124331
1348124328
1348124317
1348124314
1348124311
1348124311
1348124302
1348124296
1348124290
1348124284
1348124283
1348124283
1348124280
1348124280
1348124279
1348124276
1348124274
1348124268
1348124266
1348124265
1348124263
1348124262
1348124256
1348124244
1348124240
1348124233
1348124233
1348124231
1348124230
1348124229
1348124226
1348124225
1348124224
1348124223
1348124222
1348124218
1348124216
1348124213
1348124210
1348124208
1348124204
1348124200
1348124198
1348124195
1348124185
1348124167
1348124163
1348124158
1348124156
1348124155
1348124155
1348124149
1348124147
1348124146
1348124145
1348124145
1348124142
1348124141
1348124135
1348124134
1348124133
1348124129
1348124124
1348124120
1348124117
1348124107
1348124105
1348124098
1348124095
1348124093
1348124092
1348124090
1348124086
1348124085
1348124084
1348124078
1348124072
1348124070
1348124069
1348124066
1348124065
1348124062
1348124055
1348124052
1348124051
1348124047
1348124042
1348124040
1348124040
1348124037
1348124032
1348124014
1348124012
1348124012
1348124011
1348124006
1348124006
1348124006
1348124002
1348124002
1348124001
1348124000
1348123999
1348123995
1348123991
1348123989
1348123989
1348123986
1348123984
1348123978
1348123977
1348123976
1348123975
1348123975
1348123974
1348123972
1348123972
1348123971
1348123963
1348123958
1348123956
1348123956
1348123951
1348123950
1348123949
1348123946
1348123946
1348123944
1348123938
1348123925
1348123924
1348123924
1348123922
1348123918
1348123917
1348123916
1348123898
1348123897
1348123896
1348123895
1348123891
1348123889
1348123887
1348123882
1348123873
1348123868
1348123868
1348123867
1348123859
1348123859
1348123857
1348123856
1348123856
1348123851
1348123851
1348123850
1348123847
1348123844
1348123844
1348123836
1348123823
1348123822
1348123814
1348123814
1348123813
1348123813
1348123805
1348123801
1348123798
1348123797
1348123797
1348123796
1348123796
1348123793
1348123785
1348123779
1348123779
1348123779
1348123777
1348123775
1348123768
1348123766
1348123765
1348123762
1348123762
1348123761
1348123750
1348123747
1348123746
1348123737
1348123736
1348123732
1348123728
1348123727
1348123726
1348123720
1348123718
1348123713
1348123712
1348123705
1348123703
1348123698
1348123696
1348123694
1348123690
1348123683
1348123673
1348123661
1348123655
1348123651
1348123647
1348123642
1348123640
1348123639
1348123636
1348123633
1348123629
1348123619
1348123618
1348123614
1348123610
1348123606
1348123604
1348123604
1348123601
1348123600
1348123599
1348123595
1348123592
1348123591
1348123588
1348123588
1348123582
1348123574
1348123569
1348123569
1348123568
1348123559
1348123546
1348123536
1348123532
1348123528
1348123526
1348123525
1348123509
1348123489
1348123486
1348123486
1348123484
1348123480
1348123480
1348123472
1348123472
1348123472
1348123468
1348123461
1348123455
1348123451
1348123449
1348123448
1348123446
1348123444
1348123440
1348123439
1348123436
1348123436
1348123431
1348123430
1348123429
1348123429
1348123419
1348123413
1348123403
1348123402
1348123399
1348123394
1348123394
1348123388
1348123388
1348123387
1348123386
1348123385
1348123385
1348123383
1348123382
1348123382
1348123378
1348123375
1348123368
1348123365
1348123362
1348123356
1348123349
1348123346
1348123346
1348123338
1348123327
1348123326
1348123316
1348123305
1348123304
1348123302
1348123302
1348123299
1348123297
1348123291
1348123290
1348123288
1348123287
1348123286
1348123286
1348123279
1348123274
1348123270
1348123260
1348123257
1348123256
1348123254
1348123253
1348123252
1348123229
1348123228
1348123221
1348123221
1348123220
1348123219
1348123219
1348123218
1348123214
1348123212
1348123209
1348123204
1348123203
1348123198
1348123198
1348123189
1348123188
1348123187
1348123185
1348123176
1348123174
1348123168
1348123168
1348123166
1348123165
1348123165
1348123161
1348123159
1348123156
1348123154
1348123152
1348123151
1348123150
1348123150
1348123149
1348123149
1348123148
1348123146
1348123144
1348123143
1348123136
1348123128
1348123127
1348123127
1348123120
1348123118
1348123117
1348123116
1348123102
1348123098
1348123086
1348123085
1348123084
1348123082
1348123080
1348123072
1348123071
1348123065
1348123062
1348123053
1348123050
1348123043
1348123030
1348123027
1348123025
1348123024
1348123021
1348123019
1348123018
1348123018
1348123018
1348123017
1348123012
1348123000
1348122998
1348122994
1348122979
1348122972
1348122971
1348122954
1348122951
1348122950
1348122949
1348122947
1348122934
1348122931
1348122929
1348122926
1348122919
1348122914
1348122913
1348122909
1348122907
1348122905
1348122898
1348122897
1348122895
1348122892
1348122892
1348122891
1348122883
1348122878
1348122873
1348122869
1348122868
1348122867
1348122866
1348122863
1348122862
1348122862
1348122861
1348122860
1348122859
1348122859
1348122858
1348122858
1348122856
1348122856
1348122853
1348122850
1348122850
1348122847
1348122845
1348122845
1348122842
1348122842
1348122840
1348122839
1348122835
1348122824
1348122822
1348122821
1348122817
1348122816
1348122816
1348122814
1348122813
1348122808
1348122804
1348122801
1348122800
1348122800
1348122797
1348122793
1348122791
1348122785
1348122783
1348122777
1348122769
1348122768
1348122767
1348122764
1348122763
1348122756
1348122753
1348122751
1348122749
1348122732
1348122724
1348122723
1348122717
1348122714
1348122698
1348122690
1348122688
1348122687
1348122686
1348122685
1348122683
1348122682
1348122681
1348122672
1348122671
1348122671
1348122670
1348122665
1348122662
1348122661
1348122661
1348122660
1348122660
1348122658
1348122658
1348122657
1348122650
1348122642
1348122642
1348122641
1348122633
1348122632
1348122631
1348122631
1348122628
1348122625
1348122624
1348122624
1348122622
1348122619
1348122617
1348122611
1348122607
1348122605
1348122605
1348122604
1348122595
1348122587
1348122580
1348122578
1348122577
1348122575
1348122569
1348122564
1348122562
1348122562
1348122559
1348122556
1348122540
1348122537
1348122535
1348122535
1348122525
1348122521
1348122516
1348122514
1348122513
1348122512
1348122506
1348122504
1348122495
1348122491
1348122488
1348122484
1348122482
1348122479
1348122477
1348122475
1348122468
1348122458
1348122458
1348122454
1348122451
1348122441
1348122441
1348122438
1348122436
1348122434
1348122432
1348122430
1348122426
1348122423
1348122423
1348122421
1348122418
1348122414
1348122406
1348122397
1348122392
1348122392
1348122391
1348122390
1348122389
1348122388
1348122386
1348122385
1348122384
1348122384
1348122383
1348122381
1348122379
1348122378
1348122377
1348122374
1348122373
1348122369
1348122368
1348122368
1348122367
1348122362
1348122361
1348122360
1348122359
1348122357
1348122357
1348122357
1348122355
1348122354
1348122354
1348122354
1348122354
1348122354
1348122353
1348122353
1348122352
1348122352
1348122351
1348122350
1348122348
1348122343
1348122343
1348122342
1348122341
1348122341
1348122339
1348122338
1348122337
1348122337
1348122336
1348122336
1348122336
1348122336
1348122336
1348122336
1348122335
1348122335
1348122335
1348122334
1348122333
1348122332
1348122331
1348122331
1348122331
1348122331
1348122330
1348122329
1348122329
1348122328
1348122328
1348122326
1348122326
1348122326
1348122326
1348122325
1348122325
1348122325
1348122325
1348122324
1348122323
1348122322
1348122321
1348122319
1348122318
1348122318
1348122317
1348122317
1348122316
1348122315
1348122314
1348122314
1348122313
1348122313
1348122313
1348122311
1348122310
1348122310
1348122307
1348122301
1348122298
1348122297
1348122296
1348122292
1348122291
1348122291
1348122290
1348122290
1348122284
1348122283
1348122276
1348122272
1348122271
1348122268
1348122267
1348122265
1348122265
1348122265
1348122265
1348122263
1348122262
1348122262
1348122262
1348122262
1348122262
1348122262
1348122262
1348122262
1348122261
1348122261
1348122259
1348122259
1348122258
1348122257
1348122257
1348122257
1348122256
1348122256
1348122256
1348122253
1348122253
1348122253
1348122253
1348122252
1348122251
1348122250
1348122250
1348122248
1348122248
1348122248
1348122247
1348122245
1348122245
1348122245
1348122244
1348122243
1348122243
1348122243
1348122241
1348122240
1348122239
1348122238
1348122238
1348122237
1348122236
1348122235
1348122235
1348122234
1348122233
1348122232
1348122230
1348122229
1348122229
1348122228
1348122228
1348122227
1348122227
1348122227
1348122227
1348122224
1348122224
1348122223
1348122222
1348122222
1348122222
1348122221
1348122218
1348122218
1348122218
1348122218
1348122216
1348122216
1348122190
1348122189
1348122187
1348122186
1348122166
1348122166
1348122159
1348122157
1348122156
1348122155
1348122145
1348122141
1348122139
1348122138
1348122137
1348122127
1348122121
1348122117
1348122109
1348122104
1348122100
1348122098
1348122097
1348122091
1348122089
1348122085
1348122080
1348122077
1348122076
1348122069
1348122069
1348122062
1348122062
1348122061
1348122058
1348122054
1348122053
1348122046
1348122043
1348122039
1348122038
1348122019
1348122013
1348122012
1348122002
1348122000
1348121997
1348121994
1348121987
1348121981
1348121980
1348121980
1348121980
1348121978
1348121972
1348121971
1348121970
1348121969
1348121968
1348121957
1348121950
1348121947
1348121941
1348121940
1348121940
1348121939
1348121938
1348121928
1348121922
1348121922
1348121915
1348121913
1348121912
1348121912
1348121909
1348121908
1348121903
1348121896
1348121895
1348121894
1348121892
1348121879
1348121878
1348121876
1348121875
1348121874
1348121871
1348121866
1348121856
1348121855
1348121854
1348121853
1348121849
1348121848
1348121844
1348121841
1348121841
1348121839
1348121839
1348121832
1348121830
1348121828
1348121823
1348121823
1348121819
1348121818
1348121815
1348121798
1348121794
1348121791
1348121791
1348121783
1348121778
1348121775
1348121763
1348121753
1348121750
1348121748
1348121740
1348121740
1348121732
1348121730
1348121726
1348121720
1348121719
1348121719
1348121719
1348121709
1348121708
1348121707
1348121706
1348121705
1348121703
1348121698
1348121694
1348121694
1348121690
1348121686
1348121686
1348121685
1348121679
1348121678
1348121678
1348121672
1348121663
1348121662
1348121655
1348121630
1348121629
1348121628
1348121617
1348121606
1348121603
1348121602
1348121599
1348121595
1348121586
1348121583
1348121578
1348121572
1348121569
1348121569
1348121566
1348121566
1348121566
1348121562
1348121560
1348121557
1348121556
1348121553
1348121550
1348121550
1348121550
1348121548
1348121548
1348121542
1348121542
1348121534
1348121533
1348121533
1348121530
1348121529
1348121526
1348121525
1348121517
1348121514
1348121512
1348121509
1348121506
1348121501
1348121500
1348121498
1348121497
1348121495
1348121491
1348121480
1348121477
1348121476
1348121474
1348121471
1348121466
1348121466
1348121464
1348121462
1348121461
1348121459
1348121457
1348121454
1348121443
1348121440
1348121437
1348121428
1348121427
1348121419
1348121418
1348121414
1348121402
1348121400
1348121395
1348121392
1348121385
1348121381
1348121381
1348121381
1348121377
1348121374
1348121369
1348121362
1348121358
1348121355
1348121355
1348121354
1348121346
1348121343
1348121339
1348121337
1348121335
1348121333
1348121331
1348121331
1348121328
1348121326
1348121324
1348121323
1348121321
1348121313
1348121307
1348121294
1348121290
1348121290
1348121289
1348121278
1348121274
1348121271
1348121262
1348121256
1348121248
1348121241
1348126045
1348126043
1348126041
1348126037
1348126036
1348126035
1348126031
1348126030
1348126012
1348126012
1348126011
1348126002
1348125996
1348125996
1348125995
1348125992
1348125978
1348125975
1348125937
1348125937
1348125937
1348125928
1348125928
1348125927
1348125925
1348125920
1348125915
1348125912
1348125909
1348125895
1348125894
1348125893
1348125892
1348125892
1348125891
1348125884
1348125879
1348125878
1348125876
1348125876
1348125876
1348125869
1348125867
1348125865
1348125862
1348125862
1348125859
1348125859
1348125856
1348125856
1348125854
1348125853
1348125852
1348125848
1348125846
1348125842
1348125821
1348125820
1348126418
1348126415
1348126410
1348126409
1348126408
1348126407
1348126405
1348126404
1348126398
1348126382
1348126380
1348126379
1348126377
1348126370
1348126369
1348126367
1348126361
1348126357
1348126354
1348126353
1348126344
1348126341
1348126338
1348126338
1348126337
1348126331
1348126331
1348126330
1348126330
1348126330
1348126327
1348126326
1348126320
1348126307
1348126304
1348126302
1348126297
1348126296
1348126291
1348126291
1348126277
1348126254
1348126253
1348126251
1348126250
1348126242
1348126233
1348126232
1348126229
1348126228
1348126227
1348126222
1348126221
1348126217
1348126211
1348126210
1348126195
1348126195
1348126194
1348126187
1348126187
1348126179
1348126178
1348126173
1348126173
1348126167
1348126165
1348126163
1348126161
1348126161
1348126159
1348126153
1348126148
1348126144
1348126143
1348126130
1348126121
1348126116
1348126114
1348126113
1348126105
1348126105
1348126102
1348126102
1348126099
1348126097
1348126094
1348126090
1348126088
1348126086
1348126084
1348126083
1348126081
1348126080
1348126072
1348126071
1348126061
1348126059
1348126059
1348126054
1348126053
1348126664
1348126664
1348126640
1348126639
1348126635
1348126634
1348126633
1348126629
1348126620
1348126618
1348126615
1348126610
1348126610
1348126608
1348126607
1348126605
1348126602
1348126601
1348126597
1348126592
1348126589
1348126585
1348126584
1348126582
1348126582
1348126576
1348126575
1348126574
1348126573
1348126566
1348126560
1348126559
1348126559
1348126554
1348126545
1348126541
1348126537
1348126536
1348126535
1348126526
1348126525
1348126524
1348126524
1348126519
1348126516
1348126510
1348126499
1348126497
1348126490
1348126485
1348126484
1348126481
1348126480
1348126464
1348126460
1348126454
1348126449
1348126440
1348126438
1348126436
1348126434
1348126432
1348126429
1348126907
1348126906
1348126906
1348126904
1348126903
1348126903
1348126902
1348126901
1348126901
1348126900
1348126890
1348126889
1348126887
1348126880
1348126878
1348126870
1348126870
1348126858
1348126857
1348126856
1348126853
1348126844
1348126843
1348126838
1348126837
1348126836
1348126821
1348126821
1348126818
1348126818
1348126817
1348126816
1348126812
1348126811
1348126809
1348126808
1348126807
1348126806
1348126801
1348126800
1348126790
1348126785
1348126784
1348126777
1348126774
1348126773
1348126771
1348126771
1348126767
1348126761
1348126749
1348126748
1348126745
1348126741
1348126740
1348126740
1348126732
1348126728
1348126724
1348126719
1348126717
1348126704
1348126701
1348126700
1348126699
1348126697
1348126697
1348126696
1348126696
1348126695
1348126689
1348126689
1348126688
1348126684
1348126678
1348126677
1348126677
1348126666
1348127145
1348127145
1348127145
1348127144
1348127142
1348127138
1348127136
1348127130
1348127129
1348127128
1348127125
1348127121
1348127121
1348127114
1348127110
1348127107
1348127105
1348127104
1348127104
1348127104
1348127104
1348127104
1348127104
1348127104
1348127104
1348127104
1348127104
1348127104
1348127104
1348127104
1348127104
1348127104
1348127104
1348127104
1348127104
1348127104
1348127104
1348127104
1348127104
1348127104
1348127104
1348127104
1348127104
1348127104
1348127104
1348127104
1348127104
1348127104
1348127104
1348127104
1348127103
1348127103
1348127103
1348127103
1348127103
1348127103
1348127103
1348127103
1348127103
1348127103
1348127103
1348127103
1348127103
1348127103
1348127103
1348127103
1348127103
1348127103
1348127103
1348127103
1348127103
1348127103
1348127102
1348127093
1348127090
1348127089
1348127077
1348127077
1348127071
1348127059
1348127056
1348127054
1348127054
1348127050
1348127047
1348127045
1348127041
1348127041
1348127040
1348127038
1348127038
1348127035
1348127033
1348127032
1348127021
1348127021
1348127020
1348127015
1348127014
1348127013
1348127005
1348126999
1348126999
1348126997
1348126994
1348126989
1348126988
1348126982
1348126979
1348126976
1348126974
1348126974
1348126974
1348126972
1348126968
1348126967
1348126964
1348126960
1348126959
1348126957
1348126956
1348126953
1348126952
1348126949
1348126947
1348126942
1348126934
1348126919
1348126917
1348126914
1348127388
1348127387
1348127387
1348127385
1348127382
1348127381
1348127379
1348127378
1348127374
1348127365
1348127365
1348127359
1348127357
1348127356
1348127350
1348127337
1348127332
1348127330
1348127324
1348127323
1348127321
1348127317
1348127316
1348127312
1348127308
1348127304
1348127297
1348127292
1348127290
1348127286
1348127284
1348127283
1348127283
1348127283
1348127283
1348127283
1348127282
1348127281
1348127279
1348127277
1348127269
1348127263
1348127262
1348127255
1348127254
1348127251
1348127242
1348127240
1348127239
1348127236
1348127230
1348127224
1348127219
1348127216
1348127215
1348127211
1348127211
1348127210
1348127210
1348127207
1348127205
1348127203
1348127196
1348127191
1348127190
1348127188
1348127181
1348127178
1348127176
1348127175
1348127174
1348127174
1348127166
1348127151
1348127151
1348127150
1348127149
1348127628
1348127625
1348127618
1348127614
1348127601
1348127597
1348127593
1348127589
1348127582
1348127577
1348127569
1348127560
1348127560
1348127560
1348127557
1348127554
1348127551
1348127550
1348127549
1348127549
1348127546
1348127545
1348127543
1348127534
1348127534
1348127518
1348127517
1348127514
1348127507
1348127497
1348127483
1348127483
1348127482
1348127480
1348127480
1348127470
1348127468
1348127467
1348127455
1348127449
1348127438
1348127437
1348127435
1348127434
1348127430
1348127427
1348127421
1348127420
1348127408
1348127408
1348127407
1348127403
1348127400
1348127399
1348127868
1348127858
1348127854
1348127849
1348127849
1348127840
1348127840
1348127839
1348127836
1348127831
1348127830
1348127825
1348127820
1348127820
1348127820
1348127817
1348127806
1348127803
1348127803
1348127794
1348127789
1348127788
1348127787
1348127783
1348127782
1348127776
1348127770
1348127760
1348127759
1348127749
1348127743
1348127740
1348127738
1348127738
1348127738
1348127737
1348127737
1348127737
1348127733
1348127732
1348127724
1348127722
1348127721
1348127720
1348127713
1348127710
1348127708
1348127708
1348127707
1348127707
1348127704
1348127700
1348127699
1348127699
1348127695
1348127688
1348127688
1348127681
1348127679
1348127676
1348127664
1348127662
1348127659
1348127657
1348127657
1348127656
1348127645
1348127640
1348127637
1348128112
1348128110
1348128106
1348128104
1348128096
1348128088
1348128081
1348128078
1348128074
1348128071
1348128070
1348128065
1348128062
1348128060
1348128057
1348128057
1348128050
1348128045
1348128045
1348128035
1348128033
1348128032
1348128025
1348128023
1348128020
1348128019
1348128016
1348128013
1348128007
1348128004
1348128001
1348127996
1348127990
1348127987
1348127985
1348127979
1348127974
1348127974
1348127971
1348127970
1348127966
1348127962
1348127957
1348127957
1348127954
1348127953
1348127946
1348127945
1348127942
1348127941
1348127914
1348127914
1348127912
1348127902
1348127898
1348127897
1348127890
1348127885
1348128353
1348128350
1348128349
1348128348
1348128345
1348128344
1348128343
1348128341
1348128337
1348128334
1348128333
1348128330
1348128327
1348128325
1348128324
1348128312
1348128311
1348128311
1348128308
1348128304
1348128298
1348128293
1348128291
1348128282
1348128281
1348128281
1348128279
1348128248
1348128241
1348128241
1348128238
1348128235
1348128234
1348128233
1348128232
1348128230
1348128227
1348128218
1348128217
1348128213
1348128198
1348128195
1348128191
1348128178
1348128177
1348128174
1348128170
1348128168
1348128166
1348128160
1348128158
1348128150
1348128142
1348128142
1348128142
1348128135
1348128132
1348128131
1348128119
1348128117
1348128115
1348128590
1348128589
1348128575
1348128575
1348128573
1348128558
1348128554
1348128546
1348128540
1348128536
1348128534
1348128522
1348128520
1348128515
1348128506
1348128499
1348128498
1348128490
1348128488
1348128484
1348128480
1348128480
1348128467
1348128456
1348128451
1348128448
1348128445
1348128444
1348128444
1348128439
1348128432
1348128427
1348128426
1348128415
1348128408
1348128407
1348128407
1348128400
1348128392
1348128377
1348128372
1348128369
1348128364
1348128834
1348128834
1348128821
1348128817
1348128804
1348128804
1348128803
1348128795
1348128792
1348128791
1348128788
1348128781
1348128772
1348128770
1348128767
1348128767
1348128765
1348128763
1348128763
1348128761
1348128759
1348128758
1348128752
1348128744
1348128744
1348128741
1348128736
1348128733
1348128731
1348128730
1348128726
1348128721
1348128710
1348128704
1348128701
1348128698
1348128687
1348128687
1348128686
1348128685
1348128679
1348128672
1348128671
1348128669
1348128668
1348128667
1348128659
1348128655
1348128654
1348128652
1348128634
1348128618
1348128615
1348128609
1348128597
1348128594
1348129073
1348129073
1348129073
1348129069
1348129067
1348129064
1348129049
1348129042
1348129038
1348129031
1348129029
1348129028
1348129018
1348129012
1348129010
1348129010
1348129005
1348129000
1348128994
1348128988
1348128987
1348128986
1348128985
1348128984
1348128982
1348128975
1348128972
1348128971
1348128969
1348128964
1348128957
1348128955
1348128953
1348128952
1348128947
1348128937
1348128935
1348128929
1348128927
1348128924
1348128917
1348128915
1348128911
1348128900
1348128897
1348128895
1348128892
1348128890
1348128883
1348128883
1348128883
1348128881
1348128880
1348128875
1348128873
1348128871
1348128870
1348128869
1348128864
1348128862
1348128847
1348128845
1348129315
1348129313
1348129311
1348129309
1348129302
1348129301
1348129293
1348129290
1348129285
1348129284
1348129284
1348129279
1348129275
1348129263
1348129263
1348129252
1348129249
1348129248
1348129243
1348129241
1348129234
1348129232
1348129218
1348129217
1348129207
1348129201
1348129198
1348129197
1348129195
1348129191
1348129181
1348129177
1348129177
1348129174
1348129173
1348129170
1348129165
1348129163
1348129156
1348129154
1348129154
1348129148
1348129148
1348129147
1348129144
1348129142
1348129132
1348129122
1348129122
1348129121
1348129119
1348129115
1348129114
1348129111
1348129110
1348129107
1348129107
1348129103
1348129096
1348129083
1348129078
1348129552
1348129544
1348129543
1348129537
1348129533
1348129532
1348129532
1348129532
1348129518
1348129515
1348129511
1348129500
1348129499
1348129498
1348129496
1348129488
1348129473
1348129470
1348129470
1348129465
1348129462
1348129460
1348129456
1348129453
1348129450
1348129445
1348129434
1348129429
1348129425
1348129419
1348129419
1348129412
1348129401
1348129394
1348129394
1348129392
1348129392
1348129391
1348129391
1348129380
1348129377
1348129375
1348129374
1348129372
1348129362
1348129357
1348129355
1348129346
1348129343
1348129343
1348129341
1348129327
1348129325
1348129796
1348129794
1348129779
1348129775
1348129768
1348129762
1348129756
1348129748
1348129743
1348129743
1348129735
1348129734
1348129730
1348129725
1348129723
1348129721
1348129715
1348129715
1348129712
1348129712
1348129709
1348129709
1348129707
1348129707
1348129703
1348129702
1348129697
1348129696
1348129694
1348129687
1348129686
1348129685
1348129683
1348129681
1348129677
1348129674
1348129670
1348129667
1348129664
1348129656
1348129655
1348129652
1348129652
1348129645
1348129642
1348129632
1348129626
1348129620
1348129619
1348129616
1348129614
1348129608
1348129600
1348129599
1348129593
1348129592
1348129579
1348129576
1348129574
1348129567
1348129561
1348129559
1348130037
1348130035
1348130032
1348130026
1348130024
1348130023
1348130022
1348130015
1348130010
1348130003
1348129994
1348129994
1348129979
1348129978
1348129975
1348129971
1348129968
1348129964
1348129958
1348129955
1348129954
1348129954
1348129953
1348129948
1348129948
1348129946
1348129945
1348129944
1348129943
1348129942
1348129940
1348129940
1348129928
1348129922
1348129913
1348129912
1348129911
1348129907
1348129907
1348129905
1348129896
1348129894
1348129889
1348129888
1348129871
1348129870
1348129860
1348129860
1348129857
1348129853
1348129852
1348129846
1348129841
1348129833
1348129832
1348129826
1348129821
1348129820
1348129819
1348129819
1348129817
1348129812
1348129809
1348129808
1348129805
1348129805
1348129802
1348130277
1348130275
1348130256
1348130253
1348130248
1348130237
1348130229
1348130229
1348130227
1348130224
1348130218
1348130216
1348130203
1348130199
1348130193
1348130186
1348130185
1348130181
1348130181
1348130180
1348130177
1348130175
1348130174
1348130169
1348130166
1348130165
1348130164
1348130164
1348130164
1348130157
1348130157
1348130157
1348130153
1348130153
1348130149
1348130142
1348130140
1348130137
1348130130
1348130129
1348130127
1348130125
1348130123
1348130119
1348130117
1348130115
1348130105
1348130103
1348130102
1348130099
1348130097
1348130094
1348130089
1348130088
1348130085
1348130084
1348130078
1348130077
1348130073
1348130072
1348130068
1348130061
1348130059
1348130059
1348130055
1348130053
1348130053
1348130048
1348130046
1348130041
1348130518
1348130510
1348130505
1348130503
1348130497
1348130495
1348130493
1348130493
1348130490
1348130487
1348130486
1348130483
1348130480
1348130477
1348130477
1348130475
1348130469
1348130465
1348130462
1348130459
1348130459
1348130457
1348130447
1348130446
1348130445
1348130443
1348130432
1348130432
1348130429
1348130425
1348130417
1348130416
1348130414
1348130413
1348130405
1348130404
1348130400
1348130400
1348130393
1348130392
1348130392
1348130389
1348130382
1348130377
1348130370
1348130370
1348130366
1348130364
1348130360
1348130359
1348130359
1348130356
1348130356
1348130356
1348130356
1348130355
1348130354
1348130352
1348130347
1348130345
1348130344
1348130340
1348130339
1348130339
1348130338
1348130338
1348130335
1348130331
1348130330
1348130328
1348130327
1348130324
1348130324
1348130322
1348130321
1348130320
1348130306
1348130295
1348130294
1348130286
1348130285
1348130284
1348130281
1348130761
1348130759
1348130757
1348130757
1348130750
1348130738
1348130738
1348130736
1348130736
1348130717
1348130716
1348130714
1348130713
1348130707
1348130706
1348130706
1348130703
1348130701
1348130700
1348130698
1348130693
1348130681
1348130680
1348130674
1348130670
1348130661
1348130660
1348130657
1348130654
1348130648
1348130647
1348130641
1348130640
1348130637
1348130637
1348130636
1348130625
1348130621
1348130612
1348130606
1348130599
1348130598
1348130598
1348130595
1348130584
1348130584
1348130583
1348130576
1348130573
1348130569
1348130567
1348130565
1348130556
1348130550
1348130548
1348130545
1348130543
1348130541
1348130540
1348130536
1348130532
1348130526
1348131001
1348130999
1348130999
1348130998
1348130998
1348130991
1348130990
1348130987
1348130985
1348130982
1348130982
1348130981
1348130977
1348130969
1348130968
1348130968
1348130965
1348130965
1348130965
1348130965
1348130964
1348130964
1348130963
1348130962
1348130955
1348130949
1348130945
1348130943
1348130937
1348130935
1348130935
1348130926
1348130926
1348130926
1348130925
1348130919
1348130918
1348130918
1348130917
1348130912
1348130911
1348130907
1348130898
1348130892
1348130891
1348130882
1348130881
1348130878
1348130877
1348130875
1348130869
1348130869
1348130869
1348130863
1348130863
1348130859
1348130850
1348130844
1348130843
1348130841
1348130838
1348130836
1348130829
1348130829
1348130827
1348130823
1348130815
1348130814
1348130808
1348130805
1348130799
1348130798
1348130788
1348130786
1348130786
1348130785
1348130779
1348130779
1348130777
1348130772
1348130772
1348130771
1348130770
1348130770
1348130768
1348131239
1348131236
1348131231
1348131231
1348131229
1348131227
1348131225
1348131221
1348131220
1348131218
1348131216
1348131215
1348131210
1348131208
1348131208
1348131204
1348131203
1348131201
1348131194
1348131189
1348131188
1348131186
1348131184
1348131181
1348131176
1348131173
1348131168
1348131163
1348131161
1348131159
1348131155
1348131142
1348131139
1348131136
1348131135
1348131133
1348131129
1348131128
1348131127
1348131127
1348131122
1348131118
1348131113
1348131108
1348131108
1348131107
1348131106
1348131106
1348131103
1348131102
1348131100
1348131100
1348131093
1348131092
1348131092
1348131092
1348131091
1348131090
1348131083
1348131078
1348131073
1348131073
1348131073
1348131072
1348131058
1348131055
1348131047
1348131046
1348131040
1348131018
1348131481
1348131473
1348131471
1348131468
1348131468
1348131466
1348131463
1348131463
1348131460
1348131459
1348131456
1348131454
1348131448
1348131445
1348131442
1348131440
1348131439
1348131437
1348131436
1348131430
1348131429
1348131426
1348131420
1348131418
1348131415
1348131414
1348131413
1348131409
1348131409
1348131407
1348131407
1348131405
1348131403
1348131400
1348131399
1348131392
1348131386
1348131381
1348131374
1348131369
1348131366
1348131359
1348131351
1348131348
1348131346
1348131333
1348131327
1348131323
1348131321
1348131317
1348131314
1348131299
1348131299
1348131289
1348131288
1348131288
1348131273
1348131270
1348131267
1348131260
1348131257
1348131256
1348131251
1348131247
1348131724
1348131723
1348131704
1348131704
1348131700
1348131683
1348131681
1348131663
1348131663
1348131661
1348131659
1348131657
1348131652
1348131646
1348131641
1348131627
1348131624
1348131616
1348131615
1348131611
1348131610
1348131609
1348131605
1348131602
1348131600
1348131594
1348131583
1348131576
1348131575
1348131568
1348131565
1348131563
1348131555
1348131554
1348131552
1348131550
1348131550
1348131547
1348131547
1348131541
1348131530
1348131529
1348131529
1348131521
1348131515
1348131515
1348131515
1348131515
1348131505
1348131495
1348131495
1348131491
1348131490
1348131961
1348131955
1348131954
1348131952
1348131947
1348131945
1348131933
1348131928
1348131927
1348131924
1348131922
1348131918
1348131914
1348131910
1348131910
1348131907
1348131905
1348131903
1348131900
1348131894
1348131892
1348131881
1348131879
1348131878
1348131876
1348131868
1348131867
1348131865
1348131854
1348131852
1348131852
1348131847
1348131844
1348131826
1348131824
1348131822
1348131818
1348131816
1348131797
1348131796
1348131796
1348131796
1348131793
1348131783
1348131780
1348131777
1348131769
1348131763
1348131762
1348131761
1348131760
1348131759
1348131757
1348131747
1348131744
1348131736
1348131730
1348131729
1348132207
1348132204
1348132203
1348132201
1348132198
1348132197
1348132192
1348132192
1348132191
1348132188
1348132188
1348132185
1348132183
1348132183
1348132183
1348132177
1348132177
1348132177
1348132176
1348132176
1348132174
1348132169
1348132167
1348132165
1348132164
1348132163
1348132160
1348132150
1348132148
1348132147
1348132145
1348132145
1348132140
1348132138
1348132135
1348132132
1348132131
1348132123
1348132116
1348132115
1348132113
1348132111
1348132108
1348132106
1348132099
1348132099
1348132091
1348132089
1348132089
1348132083
1348132081
1348132075
1348132067
1348132063
1348132055
1348132055
1348132055
1348132052
1348132052
1348132049
1348132048
1348132045
1348132040
1348132040
1348132039
1348132038
1348132038
1348132037
1348132037
1348132036
1348132036
1348132033
1348132031
1348132028
1348132025
1348132023
1348132022
1348132020
1348132017
1348132015
1348132012
1348132010
1348132010
1348132007
1348132003
1348131999
1348131994
1348131994
1348131994
1348131990
1348131986
1348131985
1348131981
1348131975
1348131972
1348131971
1348132446
1348132444
1348132442
1348132441
1348132433
1348132430
1348132426
1348132421
1348132421
1348132419
1348132418
1348132417
1348132414
1348132411
1348132406
1348132402
1348132402
1348132400
1348132399
1348132397
1348132396
1348132394
1348132394
1348132392
1348132390
1348132388
1348132386
1348132384
1348132383
1348132375
1348132375
1348132370
1348132368
1348132365
1348132362
1348132360
1348132355
1348132355
1348132353
1348132352
1348132349
1348132349
1348132347
1348132343
1348132343
1348132342
1348132335
1348132334
1348132329
1348132324
1348132323
1348132319
1348132318
1348132315
1348132314
1348132310
1348132310
1348132309
1348132308
1348132305
1348132304
1348132300
1348132298
1348132290
1348132290
1348132288
1348132288
1348132283
1348132282
1348132280
1348132278
1348132277
1348132276
1348132274
1348132274
1348132273
1348132273
1348132273
1348132272
1348132271
1348132269
1348132269
1348132268
1348132268
1348132267
1348132266
1348132265
1348132264
1348132262
1348132261
1348132261
1348132260
1348132260
1348132259
1348132258
1348132257
1348132255
1348132255
1348132254
1348132254
1348132254
1348132254
1348132253
1348132253
1348132250
1348132249
1348132248
1348132247
1348132247
1348132244
1348132244
1348132244
1348132244
1348132243
1348132243
1348132243
1348132243
1348132241
1348132241
1348132241
1348132240
1348132240
1348132240
1348132238
1348132237
1348132237
1348132237
1348132236
1348132236
1348132234
1348132230
1348132229
1348132228
1348132228
1348132228
1348132228
1348132226
1348132225
1348132223
1348132223
1348132220
1348132218
1348132218
1348132217
1348132217
1348132215
1348132211
1348132211
1348132210
1348132210
1348132208
1348132207
1348132690
1348132687
1348132686
1348132685
1348132683
1348132675
1348132674
1348132674
1348132674
1348132673
1348132670
1348132668
1348132667
1348132659
1348132647
1348132644
1348132643
1348132641
1348132636
1348132636
1348132628
1348132628
1348132627
1348132620
1348132614
1348132612
1348132610
1348132607
1348132594
1348132594
1348132586
1348132584
1348132583
1348132577
1348132573
1348132569
1348132568
1348132567
1348132565
1348132564
1348132563
1348132563
1348132557
1348132553
1348132551
1348132546
1348132541
1348132540
1348132536
1348132534
1348132527
1348132527
1348132526
1348132526
1348132526
1348132526
1348132524
1348132523
1348132521
1348132517
1348132515
1348132514
1348132512
1348132506
1348132501
1348132496
1348132496
1348132492
1348132488
1348132486
1348132486
1348132477
1348132477
1348132476
1348132474
1348132474
1348132473
1348132473
1348132473
1348132470
1348132469
1348132468
1348132467
1348132459
1348132457
1348132450
1348132450
1348132928
1348132927
1348132916
1348132914
1348132912
1348132900
1348132899
1348132892
1348132888
1348132887
1348132885
1348132883
1348132883
1348132883
1348132880
1348132878
1348132868
1348132862
1348132862
1348132857
1348132853
1348132853
1348132850
1348132849
1348132847
1348132840
1348132839
1348132833
1348132831
1348132828
1348132825
1348132824
1348132821
1348132817
1348132814
1348132808
1348132806
1348132804
1348132801
1348132801
1348132801
1348132785
1348132773
1348132773
1348132770
1348132769
1348132761
1348132759
1348132759
1348132755
1348132752
1348132752
1348132752
1348132746
1348132743
1348132741
1348132733
1348132721
1348132715
1348132713
1348132712
1348132709
1348132707
1348132706
1348132704
1348132699
1348132698
1348132697
1348132691
1348132691
1348133163
1348133160
1348133158
1348133156
1348133154
1348133152
1348133144
1348133134
1348133130
1348133130
1348133128
1348133128
1348133125
1348133123
1348133116
1348133116
1348133115
1348133115
1348133111
1348133104
1348133103
1348133103
1348133103
1348133103
1348133103
1348133102
1348133102
1348133102
1348133102
1348133102
1348133102
1348133099
1348133097
1348133096
1348133093
1348133091
1348133090
1348133081
1348133079
1348133077
1348133072
1348133072
1348133071
1348133068
1348133055
1348133051
1348133045
1348133044
1348133043
1348133040
1348133038
1348133035
1348133035
1348133033
1348133028
1348133027
1348133022
1348133022
1348133021
1348133014
1348133012
1348133012
1348133010
1348133004
1348133000
1348132992
1348132987
1348132971
1348132960
1348132959
1348132951
1348132951
1348132949
1348132946
1348132945
1348132941
1348132940
1348132939
1348132938
1348133411
1348133411
1348133409
1348133409
1348133409
1348133406
1348133392
1348133385
1348133380
1348133378
1348133370
1348133368
1348133361
1348133357
1348133355
1348133353
1348133350
1348133349
1348133343
1348133341
1348133339
1348133334
1348133329
1348133326
1348133323
1348133320
1348133319
1348133318
1348133317
1348133315
1348133313
1348133310
1348133307
1348133304
1348133303
1348133299
1348133299
1348133298
1348133294
1348133294
1348133292
1348133292
1348133291
1348133285
1348133285
1348133279
1348133276
1348133271
1348133266
1348133254
1348133254
1348133251
1348133250
1348133249
1348133245
1348133238
1348133231
1348133229
1348133224
1348133222
1348133219
1348133207
1348133206
1348133203
1348133203
1348133196
1348133195
1348133193
1348133191
1348133189
1348133188
1348133186
1348133181
1348133178
1348133174
1348133173
1348133172
1348133652
1348133650
1348133650
1348133644
1348133638
1348133635
1348133634
1348133634
1348133628
1348133624
1348133623
1348133621
1348133619
1348133617
1348133616
1348133614
1348133612
1348133609
1348133607
1348133602
1348133602
1348133601
1348133601
1348133599
1348133594
1348133591
1348133586
1348133584
1348133581
1348133578
1348133577
1348133575
1348133570
1348133568
1348133568
1348133567
1348133567
1348133566
1348133565
1348133564
1348133564
1348133558
1348133556
1348133556
1348133556
1348133555
1348133555
1348133553
1348133553
1348133552
1348133551
1348133550
1348133549
1348133548
1348133543
1348133542
1348133540
1348133537
1348133533
1348133532
1348133530
1348133527
1348133527
1348133526
1348133523
1348133517
1348133517
1348133516
1348133512
1348133511
1348133510
1348133505
1348133499
1348133497
1348133496
1348133493
1348133487
1348133485
1348133480
1348133477
1348133475
1348133471
1348133468
1348133468
1348133463
1348133445
1348133445
1348133444
1348133441
1348133419
1348133415
1348133414
1348133887
1348133885
1348133881
1348133880
1348133875
1348133874
1348133874
1348133874
1348133872
1348133871
1348133869
1348133867
1348133867
1348133867
1348133858
1348133855
1348133855
1348133849
1348133847
1348133846
1348133843
1348133842
1348133829
1348133828
1348133822
1348133820
1348133817
1348133815
1348133811
1348133808
1348133807
1348133801
1348133796
1348133795
1348133791
1348133791
1348133785
1348133783
1348133780
1348133779
1348133776
1348133771
1348133771
1348133769
1348133767
1348133765
1348133758
1348133756
1348133755
1348133753
1348133753
1348133752
1348133751
1348133749
1348133745
1348133742
1348133741
1348133740
1348133739
1348133737
1348133736
1348133736
1348133734
1348133730
1348133718
1348133710
1348133706
1348133704
1348133696
1348133696
1348133696
1348133694
1348133693
1348133691
1348133684
1348133680
1348133680
1348133678
1348133675
1348133670
1348133667
1348133667
1348133667
1348133655
1348134136
1348134132
1348134132
1348134130
1348134126
1348134126
1348134122
1348134122
1348134111
1348134111
1348134109
1348134106
1348134094
1348134089
1348134088
1348134082
1348134082
1348134071
1348134065
1348134060
1348134054
1348134053
1348134050
1348134050
1348134049
1348134036
1348134031
1348134025
1348134018
1348134018
1348134015
1348134015
1348134013
1348134013
1348134008
1348134006
1348134005
1348134002
1348134001
1348134001
1348133999
1348133998
1348133996
1348133995
1348133991
1348133991
1348133991
1348133989
1348133985
1348133984
1348133983
1348133982
1348133980
1348133975
1348133972
1348133969
1348133969
1348133965
1348133963
1348133961
1348133961
1348133957
1348133949
1348133949
1348133947
1348133946
1348133943
1348133942
1348133937
1348133935
1348133925
1348133923
1348133922
1348133922
1348133920
1348133917
1348133911
1348133903
1348133900
1348133896
1348134370
1348134366
1348134363
1348134363
1348134362
1348134360
1348134358
1348134358
1348134356
1348134352
1348134351
1348134334
1348134333
1348134327
1348134326
1348134320
1348134312
1348134310
1348134306
1348134285
1348134284
1348134273
1348134272
1348134257
1348134255
1348134254
1348134254
1348134253
1348134252
1348134249
1348134247
1348134243
1348134241
1348134240
1348134240
1348134236
1348134230
1348134227
1348134224
1348134220
1348134220
1348134214
1348134213
1348134210
1348134210
1348134208
1348134207
1348134205
1348134205
1348134204
1348134204
1348134200
1348134198
1348134196
1348134196
1348134195
1348134194
1348134190
1348134185
1348134183
1348134177
1348134169
1348134168
1348134165
1348134163
1348134161
1348134149
1348134148
1348134146
1348134141
1348134141
1348134138
1348134616
1348134607
1348134602
1348134602
1348134600
1348134598
1348134594
1348134592
1348134586
1348134571
1348134570
1348134564
1348134564
1348134555
1348134555
1348134554
1348134547
1348134546
1348134534
1348134532
1348134531
1348134530
1348134529
1348134529
1348134528
1348134524
1348134500
1348134496
1348134494
1348134494
1348134492
1348134492
1348134489
1348134485
1348134475
1348134471
1348134470
1348134462
1348134458
1348134454
1348134452
1348134446
1348134438
1348134431
1348134426
1348134426
1348134422
1348134416
1348134410
1348134404
1348134404
1348134401
1348134401
1348134400
1348134394
1348134393
1348134381
1348134380
1348134858
1348134858
1348134857
1348134857
1348134852
1348134850
1348134847
1348134846
1348134844
1348134834
1348134833
1348134832
1348134826
1348134825
1348134823
1348134822
1348134822
1348134817
1348134815
1348134811
1348134808
1348134802
1348134802
1348134797
1348134794
1348134785
1348134778
1348134777
1348134777
1348134775
1348134766
1348134762
1348134761
1348134753
1348134752
1348134749
1348134747
1348134747
1348134734
1348134734
1348134732
1348134729
1348134728
1348134714
1348134712
1348134711
1348134710
1348134708
1348134702
1348134701
1348134696
1348134689
1348134686
1348134678
1348134676
1348134669
1348134665
1348134664
1348134662
1348134659
1348134656
1348134656
1348134656
1348134655
1348134655
1348134650
1348134646
1348134638
1348134633
1348134628
1348134625
1348134624
1348134619
1348135099
1348135096
1348135090
1348135085
1348135083
1348135077
1348135076
1348135068
1348135057
1348135057
1348135048
1348135047
1348135045
1348135037
1348135034
1348135032
1348135032
1348135028
1348135027
1348135026
1348135025
1348135023
1348135023
1348135019
1348135015
1348135014
1348135011
1348135006
1348135003
1348135003
1348134998
1348134994
1348134990
1348134988
1348134987
1348134981
1348134978
1348134975
1348134973
1348134970
1348134969
1348134967
1348134965
1348134960
1348134959
1348134956
1348134954
1348134953
1348134949
1348134947
1348134944
1348134943
1348134942
1348134942
1348134941
1348134930
1348134927
1348134927
1348134926
1348134919
1348134919
1348134918
1348134910
1348134909
1348134904
1348134904
1348134901
1348134888
1348134886
1348134881
1348134880
1348134877
1348134869
1348134868
1348134868
1348134861
1348134861
1348135338
1348135335
1348135335
1348135334
1348135334
1348135332
1348135328
1348135328
1348135327
1348135326
1348135321
1348135321
1348135317
1348135314
1348135305
1348135302
1348135301
1348135299
1348135297
1348135291
1348135282
1348135281
1348135278
1348135273
1348135270
1348135269
1348135260
1348135260
1348135259
1348135258
1348135253
1348135250
1348135242
1348135241
1348135236
1348135227
1348135226
1348135224
1348135217
1348135205
1348135205
1348135204
1348135198
1348135196
1348135195
1348135190
1348135189
1348135188
1348135188
1348135176
1348135171
1348135171
1348135166
1348135162
1348135157
1348135149
1348135147
1348135145
1348135144
1348135139
1348135139
1348135131
1348135129
1348135128
1348135581
1348135576
1348135571
1348135570
1348135568
1348135567
1348135560
1348135555
1348135555
1348135552
1348135548
1348135545
1348135545
1348135533
1348135524
1348135522
1348135503
1348135502
1348135495
1348135492
1348135491
1348135490
1348135488
1348135487
1348135486
1348135485
1348135483
1348135476
1348135472
1348135468
1348135461
1348135461
1348135460
1348135454
1348135453
1348135453
1348135453
1348135440
1348135436
1348135433
1348135420
1348135419
1348135418
1348135416
1348135409
1348135404
1348135401
1348135396
1348135396
1348135386
1348135382
1348135379
1348135368
1348135364
1348135354
1348135343
1348135343
1348135821
1348135820
1348135820
1348135819
1348135815
1348135812
1348135810
1348135804
1348135800
1348135798
1348135793
1348135792
1348135791
1348135791
1348135790
1348135789
1348135784
1348135780
1348135778
1348135776
1348135775
1348135767
1348135762
1348135762
1348135754
1348135754
1348135752
1348135747
1348135745
1348135743
1348135736
1348135729
1348135729
1348135728
1348135727
1348135726
1348135725
1348135721
1348135719
1348135717
1348135714
1348135712
1348135710
1348135709
1348135706
1348135696
1348135695
1348135694
1348135692
1348135686
1348135686
1348135685
1348135671
1348135670
1348135670
1348135669
1348135669
1348135667
1348135663
1348135663
1348135656
1348135655
1348135653
1348135647
1348135637
1348135637
1348135635
1348135632
1348135631
1348135625
1348135624
1348135623
1348135623
1348135620
1348135620
1348135620
1348135619
1348135618
1348135618
1348135615
1348135611
1348135608
1348135602
1348135601
1348135596
1348135595
1348135588
1348135584
1348136057
1348136055
1348136054
1348136053
1348136050
1348136050
1348136050
1348136047
1348136045
1348136043
1348136041
1348136039
1348136037
1348136037
1348136036
1348136035
1348136033
1348136032
1348136021
1348136017
1348136014
1348136012
1348136011
1348136009
1348136001
1348135992
1348135991
1348135990
1348135990
1348135983
1348135974
1348135970
1348135961
1348135960
1348135956
1348135954
1348135950
1348135943
1348135938
1348135938
1348135936
1348135935
1348135931
1348135927
1348135914
1348135908
1348135907
1348135903
1348135903
1348135901
1348135896
1348135895
1348135884
1348135884
1348135883
1348135880
1348135865
1348135861
1348135860
1348135857
1348135854
1348135847
1348135846
1348135844
1348135831
1348135822
1348136302
1348136300
1348136298
1348136291
1348136286
1348136281
1348136279
1348136276
1348136271
1348136266
1348136263
1348136260
1348136260
1348136259
1348136257
1348136257
1348136256
1348136250
1348136249
1348136248
1348136245
1348136243
1348136242
1348136236
1348136232
1348136231
1348136231
1348136229
1348136228
1348136228
1348136228
1348136228
1348136224
1348136223
1348136222
1348136221
1348136220
1348136220
1348136220
1348136220
1348136219
1348136218
1348136218
1348136216
1348136213
1348136212
1348136211
1348136205
1348136204
1348136204
1348136203
1348136202
1348136200
1348136200
1348136199
1348136199
1348136198
1348136196
1348136196
1348136195
1348136195
1348136195
1348136193
1348136193
1348136192
1348136192
1348136191
1348136189
1348136186
1348136183
1348136178
1348136177
1348136174
1348136171
1348136169
1348136169
1348136169
1348136165
1348136164
1348136164
1348136160
1348136160
1348136160
1348136155
1348136154
1348136153
1348136151
1348136151
1348136150
1348136149
1348136149
1348136140
1348136139
1348136139
1348136137
1348136137
1348136137
1348136134
1348136134
1348136133
1348136123
1348136121
1348136109
1348136104
1348136099
1348136097
1348136095
1348136094
1348136090
1348136089
1348136083
1348136080
1348136074
1348136523
1348136521
1348136520
1348136513
1348136513
1348136509
1348136506
1348136505
1348136504
1348136503
1348136502
1348136502
1348136499
1348136497
1348136496
1348136496
1348136494
1348136480
1348136480
1348136479
1348136477
1348136473
1348136471
1348136464
1348136461
1348136454
1348136451
1348136447
1348136443
1348136443
1348136440
1348136438
1348136437
1348136436
1348136435
1348136434
1348136430
1348136430
1348136428
1348136428
1348136425
1348136423
1348136420
1348136420
1348136418
1348136417
1348136413
1348136401
1348136401
1348136393
1348136393
1348136393
1348136391
1348136387
1348136385
1348136379
1348136378
1348136377
1348136375
1348136375
1348136371
1348136364
1348136362
1348136353
1348136353
1348136348
1348136347
1348136344
1348136342
1348136341
1348136339
1348136330
1348136325
1348136325
1348136319
1348136317
1348136315
1348136311
1348136305
1348136784
1348136770
1348136767
1348136752
1348136751
1348136746
1348136745
1348136744
1348136729
1348136729
1348136728
1348136723
1348136719
1348136718
1348136713
1348136711
1348136710
1348136709
1348136706
1348136698
1348136694
1348136692
1348136692
1348136687
1348136686
1348136686
1348136686
1348136683
1348136683
1348136682
1348136680
1348136676
1348136674
1348136673
1348136667
1348136664
1348136661
1348136653
1348136649
1348136648
1348136646
1348136646
1348136644
1348136644
1348136642
1348136636
1348136636
1348136635
1348136634
1348136631
1348136630
1348136628
1348136621
1348136619
1348136617
1348136604
1348136603
1348136601
1348136598
1348136593
1348136581
1348136573
1348136572
1348136572
1348136569
1348136566
1348136565
1348136556
1348136553
1348136549
1348136547
1348137027
1348137026
1348137025
1348137022
1348137021
1348137012
1348137009
1348137005
1348137002
1348137001
1348137000
1348136994
1348136991
1348136988
1348136987
1348136985
1348136979
1348136968
1348136963
1348136959
1348136957
1348136956
1348136955
1348136946
1348136944
1348136944
1348136943
1348136943
1348136942
1348136940
1348136939
1348136937
1348136931
1348136928
1348136926
1348136925
1348136921
1348136914
1348136899
1348136893
1348136893
1348136889
1348136878
1348136877
1348136877
1348136872
1348136866
1348136863
1348136861
1348136850
1348136847
1348136840
1348136828
1348136828
1348136824
1348136819
1348136816
1348136815
1348136812
1348136810
1348136809
1348136808
1348136807
1348136798
1348136797
1348136793
1348136792
1348136791
1348137268
1348137264
1348137263
1348137259
1348137253
1348137251
1348137251
1348137250
1348137244
1348137243
1348137236
1348137231
1348137231
1348137228
1348137228
1348137226
1348137221
1348137214
1348137203
1348137200
1348137200
1348137195
1348137194
1348137194
1348137192
1348137191
1348137190
1348137189
1348137188
1348137184
1348137180
1348137172
1348137170
1348137166
1348137165
1348137165
1348137165
1348137164
1348137160
1348137155
1348137153
1348137153
1348137149
1348137142
1348137140
1348137140
1348137140
1348137135
1348137132
1348137129
1348137121
1348137120
1348137120
1348137113
1348137111
1348137109
1348137108
1348137105
1348137099
1348137097
1348137097
1348137090
1348137088
1348137088
1348137084
1348137078
1348137076
1348137075
1348137069
1348137069
1348137068
1348137062
1348137062
1348137062
1348137062
1348137056
1348137056
1348137054
1348137051
1348137051
1348137042
1348137042
1348137039
1348137036
1348137032
1348137032
1348137028
1348137028
1348137027
1348137504
1348137497
1348137495
1348137491
1348137490
1348137484
1348137478
1348137478
1348137477
1348137475
1348137472
1348137467
1348137461
1348137462
1348137461
1348137457
1348137453
1348137453
1348137453
1348137452
1348137451
1348137447
1348137445
1348137445
1348137444
1348137442
1348137437
1348137431
1348137431
1348137430
1348137425
1348137421
1348137420
1348137415
1348137413
1348137413
1348137412
1348137396
1348137395
1348137390
1348137390
1348137388
1348137388
1348137384
1348137383
1348137382
1348137382
1348137380
1348137380
1348137377
1348137375
1348137366
1348137364
1348137360
1348137360
1348137359
1348137359
1348137358
1348137357
1348137357
1348137357
1348137347
1348137345
1348137344
1348137341
1348137338
1348137333
1348137328
1348137326
1348137324
1348137323
1348137323
1348137322
1348137318
1348137318
1348137315
1348137310
1348137310
1348137310
1348137309
1348137304
1348137299
1348137298
1348137294
1348137286
1348137286
1348137284
1348137282
1348137278
1348137276
1348137276
1348137272
1348137270
1348137750
1348137747
1348137744
1348137739
1348137737
1348137735
1348137734
1348137733
1348137731
1348137731
1348137728
1348137726
1348137725
1348137725
1348137724
1348137723
1348137717
1348137713
1348137710
1348137708
1348137707
1348137701
1348137696
1348137696
1348137694
1348137692
1348137692
1348137689
1348137687
1348137686
1348137683
1348137679
1348137679
1348137677
1348137672
1348137672
1348137670
1348137666
1348137666
1348137665
1348137658
1348137658
1348137658
1348137656
1348137656
1348137654
1348137654
1348137653
1348137651
1348137649
1348137647
1348137646
1348137643
1348137642
1348137642
1348137640
1348137639
1348137639
1348137629
1348137626
1348137624
1348137620
1348137620
1348137617
1348137601
1348137599
1348137598
1348137597
1348137593
1348137591
1348137588
1348137587
1348137583
1348137582
1348137580
1348137580
1348137574
1348137573
1348137573
1348137572
1348137572
1348137568
1348137565
1348137562
1348137556
1348137553
1348137547
1348137543
1348137541
1348137540
1348137535
1348137533
1348137527
1348137523
1348137523
1348137519
1348137515
1348137515
1348137513
1348137511
1348137990
1348137987
1348137981
1348137980
1348137979
1348137970
1348137966
1348137964
1348137963
1348137962
1348137960
1348137959
1348137957
1348137953
1348137951
1348137947
1348137946
1348137946
1348137943
1348137938
1348137930
1348137927
1348137923
1348137920
1348137917
1348137915
1348137914
1348137906
1348137906
1348137905
1348137902
1348137901
1348137901
1348137899
1348137891
1348137890
1348137890
1348137889
1348137889
1348137888
1348137883
1348137878
1348137872
1348137872
1348137872
1348137864
1348137859
1348137859
1348137849
1348137846
1348137846
1348137846
1348137842
1348137841
1348137839
1348137834
1348137833
1348137831
1348137830
1348137828
1348137824
1348137822
1348137817
1348137816
1348137816
1348137809
1348137808
1348137804
1348137803
1348137802
1348137801
1348137797
1348137793
1348137790
1348137789
1348137788
1348137781
1348137780
1348137770
1348137769
1348137767
1348137763
1348137761
1348137757
1348137753
1348137752
1348137752
1348137751
1348137750
1348138232
1348138231
1348138227
1348138222
1348138221
1348138220
1348138220
1348138219
1348138218
1348138218
1348138215
1348138210
1348138206
1348138202
1348138202
1348138201
1348138200
1348138199
1348138198
1348138194
1348138194
1348138193
1348138191
1348138189
1348138188
1348138187
1348138186
1348138186
1348138185
1348138183
1348138179
1348138178
1348138175
1348138173
1348138171
1348138170
1348138170
1348138169
1348138163
1348138162
1348138162
1348138161
1348138152
1348138146
1348138145
1348138143
1348138142
1348138138
1348138137
1348138136
1348138136
1348138136
1348138136
1348138135
1348138135
1348138132
1348138132
1348138130
1348138128
1348138128
1348138127
1348138123
1348138120
1348138119
1348138117
1348138111
1348138111
1348138111
1348138111
1348138109
1348138107
1348138106
1348138104
1348138103
1348138101
1348138096
1348138096
1348138096
1348138095
1348138095
1348138093
1348138093
1348138092
1348138089
1348138089
1348138088
1348138088
1348138087
1348138086
1348138078
1348138074
1348138071
1348138070
1348138068
1348138063
1348138061
1348138058
1348138058
1348138048
1348138047
1348138045
1348138043
1348138038
1348138034
1348138033
1348138032
1348138032
1348138032
1348138031
1348138027
1348138024
1348138022
1348138022
1348138021
1348138019
1348138018
1348138017
1348138008
1348138008
1348138006
1348138001
1348138000
1348137998
1348137998
1348137992
1348138470
1348138467
1348138466
1348138465
1348138463
1348138463
1348138462
1348138460
1348138459
1348138458
1348138458
1348138457
1348138456
1348138455
1348138454
1348138452
1348138450
1348138448
1348138445
1348138444
1348138442
1348138441
1348138440
1348138438
1348138436
1348138434
1348138428
1348138428
1348138426
1348138425
1348138424
1348138422
1348138420
1348138409
1348138409
1348138400
1348138398
1348138397
1348138396
1348138394
1348138390
1348138389
1348138389
1348138389
1348138388
1348138386
1348138386
1348138385
1348138384
1348138378
1348138376
1348138374
1348138372
1348138370
1348138360
1348138358
1348138357
1348138356
1348138347
1348138346
1348138343
1348138337
1348138334
1348138334
1348138332
1348138331
1348138330
1348138329
1348138328
1348138327
1348138326
1348138322
1348138321
1348138320
1348138318
1348138315
1348138315
1348138311
1348138309
1348138305
1348138302
1348138298
1348138296
1348138296
1348138294
1348138293
1348138293
1348138292
1348138292
1348138290
1348138287
1348138287
1348138284
1348138283
1348138280
1348138276
1348138273
1348138270
1348138269
1348138266
1348138264
1348138261
1348138254
1348138254
1348138253
1348138246
1348138245
1348138245
1348138243
1348138239
1348138235
1348138234
1348138233
1348138715
1348138714
1348138711
1348138711
1348138711
1348138710
1348138704
1348138702
1348138697
1348138697
1348138697
1348138696
1348138692
1348138691
1348138691
1348138689
1348138688
1348138688
1348138687
1348138686
1348138685
1348138682
1348138682
1348138679
1348138678
1348138676
1348138674
1348138670
1348138670
1348138670
1348138669
1348138668
1348138667
1348138663
1348138660
1348138659
1348138659
1348138658
1348138645
1348138645
1348138642
1348138641
1348138640
1348138635
1348138634
1348138628
1348138626
1348138624
1348138622
1348138619
1348138619
1348138618
1348138617
1348138617
1348138616
1348138613
1348138611
1348138609
1348138609
1348138606
1348138606
1348138606
1348138605
1348138602
1348138596
1348138592
1348138591
1348138590
1348138590
1348138589
1348138582
1348138581
1348138579
1348138578
1348138578
1348138577
1348138575
1348138575
1348138573
1348138571
1348138571
1348138569
1348138564
1348138564
1348138561
1348138561
1348138559
1348138559
1348138559
1348138558
1348138558
1348138555
1348138554
1348138552
1348138551
1348138550
1348138546
1348138546
1348138542
1348138535
1348138526
1348138526
1348138525
1348138523
1348138522
1348138517
1348138514
1348138513
1348138511
1348138510
1348138509
1348138508
1348138508
1348138507
1348138507
1348138505
1348138501
1348138500
1348138500
1348138499
1348138495
1348138495
1348138495
1348138492
1348138490
1348138487
1348138486
1348138483
1348138482
1348138482
1348138477
1348138955
1348138954
1348138952
1348138944
1348138944
1348138938
1348138933
1348138931
1348138925
1348138922
1348138918
1348138917
1348138914
1348138912
1348138910
1348138910
1348138907
1348138906
1348138901
1348138901
1348138900
1348138897
1348138896
1348138893
1348138892
1348138891
1348138880
1348138880
1348138879
1348138879
1348138877
1348138875
1348138874
1348138873
1348138872
1348138867
1348138867
1348138860
1348138857
1348138856
1348138855
1348138852
1348138852
1348138851
1348138849
1348138846
1348138843
1348138840
1348138839
1348138838
1348138836
1348138835
1348138834
1348138833
1348138831
1348138827
1348138825
1348138825
1348138824
1348138818
1348138817
1348138817
1348138817
1348138808
1348138806
1348138803
1348138803
1348138802
1348138801
1348138799
1348138792
1348138792
1348138791
1348138790
1348138788
1348138787
1348138787
1348138784
1348138783
1348138783
1348138780
1348138779
1348138779
1348138775
1348138774
1348138773
1348138772
1348138768
1348138767
1348138765
1348138763
1348138762
1348138762
1348138760
1348138758
1348138755
1348138755
1348138755
1348138752
1348138751
1348138743
1348138743
1348138742
1348138740
1348138739
1348138738
1348138737
1348138733
1348138727
1348138726
1348138725
1348138725
1348138725
1348138721
1348138720
1348139195
1348139193
1348139192
1348139185
1348139185
1348139185
1348139184
1348139183
1348139182
1348139180
1348139177
1348139176
1348139176
1348139175
1348139173
1348139169
1348139168
1348139167
1348139167
1348139164
1348139163
1348139163
1348139161
1348139161
1348139159
1348139156
1348139155
1348139150
1348139149
1348139148
1348139147
1348139146
1348139146
1348139142
1348139142
1348139140
1348139140
1348139138
1348139133
1348139133
1348139133
1348139132
1348139132
1348139131
1348139129
1348139128
1348139127
1348139124
1348139124
1348139121
1348139121
1348139119
1348139118
1348139118
1348139116
1348139112
1348139112
1348139110
1348139108
1348139106
1348139104
1348139103
1348139100
1348139099
1348139096
1348139094
1348139092
1348139089
1348139084
1348139083
1348139083
1348139082
1348139081
1348139078
1348139078
1348139072
1348139071
1348139067
1348139067
1348139062
1348139059
1348139057
1348139055
1348139053
1348139046
1348139044
1348139043
1348139041
1348139035
1348139028
1348139028
1348139026
1348139026
1348139026
1348139025
1348139024
1348139024
1348139024
1348139024
1348139023
1348139021
1348139019
1348139017
1348139017
1348139017
1348139013
1348139013
1348139012
1348139010
1348139003
1348139001
1348139001
1348139001
1348138997
1348138996
1348138996
1348138993
1348138993
1348138993
1348138992
1348138992
1348138992
1348138991
1348138990
1348138987
1348138986
1348138981
1348138978
1348138973
1348138973
1348138971
1348138969
1348138969
1348138969
1348138968
1348138967
1348138967
1348138966
1348138964
1348138964
1348138963
1348138959
1348138959
1348139441
1348139436
1348139433
1348139432
1348139431
1348139429
1348139428
1348139427
1348139426
1348139426
1348139424
1348139420
1348139419
1348139417
1348139416
1348139415
1348139413
1348139410
1348139408
1348139406
1348139406
1348139404
1348139403
1348139400
1348139398
1348139396
1348139396
1348139395
1348139391
1348139391
1348139386
1348139383
1348139383
1348139380
1348139377
1348139377
1348139376
1348139374
1348139367
1348139362
1348139359
1348139359
1348139358
1348139358
1348139357
1348139355
1348139355
1348139353
1348139352
1348139350
1348139349
1348139349
1348139347
1348139347
1348139345
1348139343
1348139343
1348139342
1348139341
1348139340
1348139339
1348139338
1348139336
1348139332
1348139330
1348139330
1348139328
1348139327
1348139327
1348139326
1348139326
1348139324
1348139323
1348139322
1348139320
1348139320
1348139316
1348139314
1348139314
1348139313
1348139311
1348139310
1348139301
1348139298
1348139295
1348139295
1348139295
1348139295
1348139289
1348139287
1348139287
1348139286
1348139285
1348139281
1348139280
1348139280
1348139278
1348139277
1348139277
1348139277
1348139277
1348139276
1348139276
1348139275
1348139275
1348139272
1348139272
1348139271
1348139269
1348139267
1348139265
1348139263
1348139263
1348139262
1348139259
1348139258
1348139256
1348139255
1348139251
1348139249
1348139249
1348139247
1348139243
1348139242
1348139240
1348139239
1348139237
1348139236
1348139235
1348139234
1348139231
1348139230
1348139228
1348139225
1348139225
1348139221
1348139219
1348139217
1348139216
1348139216
1348139216
1348139211
1348139210
1348139208
1348139207
1348139205
1348139204
1348139204
1348139204
1348139203
1348139203
1348139202
1348139202
1348139201
1348139200
1348139680
1348139680
1348139678
1348139674
1348139674
1348139673
1348139671
1348139670
1348139658
1348139657
1348139656
1348139652
1348139646
1348139638
1348139637
1348139633
1348139632
1348139632
1348139632
1348139631
1348139627
1348139626
1348139626
1348139624
1348139622
1348139620
1348139618
1348139615
1348139613
1348139611
1348139611
1348139611
1348139610
1348139609
1348139608
1348139607
1348139605
1348139604
1348139602
1348139601
1348139596
1348139593
1348139593
1348139591
1348139589
1348139589
1348139587
1348139586
1348139583
1348139582
1348139581
1348139580
1348139579
1348139577
1348139574
1348139572
1348139565
1348139560
1348139559
1348139556
1348139552
1348139552
1348139548
1348139543
1348139542
1348139540
1348139537
1348139537
1348139535
1348139534
1348139529
1348139526
1348139522
1348139521
1348139519
1348139519
1348139518
1348139516
1348139515
1348139514
1348139512
1348139507
1348139498
1348139498
1348139494
1348139491
1348139487
1348139480
1348139479
1348139473
1348139473
1348139470
1348139467
1348139465
1348139460
1348139458
1348139456
1348139453
1348139446
1348139444
1348139442
1348139925
1348139922
1348139922
1348139922
1348139920
1348139918
1348139917
1348139914
1348139911
1348139909
1348139908
1348139907
1348139904
1348139902
1348139900
1348139899
1348139898
1348139898
1348139896
1348139895
1348139895
1348139891
1348139881
1348139877
1348139876
1348139875
1348139873
1348139871
1348139870
1348139869
1348139866
1348139865
1348139864
1348139864
1348139864
1348139856
1348139856
1348139853
1348139853
1348139848
1348139845
1348139841
1348139836
1348139835
1348139835
1348139830
1348139828
1348139826
1348139824
1348139823
1348139822
1348139822
1348139821
1348139820
1348139816
1348139811
1348139810
1348139810
1348139808
1348139805
1348139804
1348139803
1348139801
1348139800
1348139798
1348139795
1348139788
1348139788
1348139788
1348139788
1348139782
1348139781
1348139779
1348139777
1348139776
1348139775
1348139773
1348139772
1348139771
1348139771
1348139770
1348139769
1348139769
1348139768
1348139766
1348139761
1348139760
1348139760
1348139757
1348139755
1348139755
1348139753
1348139750
1348139750
1348139747
1348139745
1348139744
1348139743
1348139742
1348139742
1348139742
1348139739
1348139736
1348139735
1348139732
1348139732
1348139729
1348139727
1348139726
1348139723
1348139720
1348139720
1348139719
1348139718
1348139714
1348139710
1348139708
1348139703
1348139702
1348139698
1348139693
1348139693
1348139692
1348139692
1348139690
1348139683
1348139683
1348139682
1348140163
1348140158
1348140158
1348140158
1348140156
1348140154
1348140153
1348140153
1348140152
1348140151
1348140150
1348140147
1348140145
1348140145
1348140144
1348140142
1348140137
1348140136
1348140134
1348140131
1348140130
1348140130
1348140129
1348140128
1348140125
1348140124
1348140124
1348140121
1348140121
1348140120
1348140119
1348140116
1348140113
1348140113
1348140112
1348140112
1348140108
1348140108
1348140104
1348140103
1348140103
1348140103
1348140100
1348140099
1348140099
1348140096
1348140095
1348140095
1348140093
1348140093
1348140092
1348140092
1348140089
1348140088
1348140084
1348140084
1348140083
1348140082
1348140081
1348140078
1348140071
1348140071
1348140070
1348140069
1348140068
1348140068
1348140067
1348140064
1348140061
1348140060
1348140056
1348140053
1348140052
1348140050
1348140049
1348140047
1348140047
1348140045
1348140041
1348140038
1348140037
1348140036
1348140033
1348140029
1348140029
1348140029
1348140028
1348140026
1348140024
1348140023
1348140022
1348140021
1348140020
1348140018
1348140018
1348140017
1348140016
1348140016
1348140015
1348140014
1348140014
1348140009
1348140008
1348140008
1348140006
1348140004
1348140003
1348140002
1348139999
1348139998
1348139998
1348139997
1348139997
1348139996
1348139996
1348139992
1348139989
1348139983
1348139981
1348139981
1348139978
1348139976
1348139975
1348139974
1348139970
1348139969
1348139968
1348139967
1348139967
1348139967
1348139967
1348139966
1348139965
1348139965
1348139965
1348139962
1348139962
1348139962
1348139962
1348139961
1348139958
1348139956
1348139954
1348139953
1348139949
1348139949
1348139946
1348139945
1348139944
1348139944
1348139944
1348139937
1348139932
1348139929
1348140409
1348140407
1348140406
1348140405
1348140403
1348140397
1348140396
1348140394
1348140394
1348140393
1348140391
1348140389
1348140387
1348140383
1348140383
1348140382
1348140382
1348140380
1348140379
1348140378
1348140375
1348140375
1348140370
1348140370
1348140369
1348140368
1348140368
1348140366
1348140363
1348140361
1348140360
1348140359
1348140356
1348140350
1348140347
1348140345
1348140345
1348140342
1348140340
1348140340
1348140339
1348140339
1348140338
1348140338
1348140337
1348140335
1348140330
1348140328
1348140327
1348140326
1348140325
1348140324
1348140324
1348140323
1348140323
1348140321
1348140319
1348140319
1348140317
1348140315
1348140313
1348140312
1348140312
1348140311
1348140305
1348140303
1348140297
1348140297
1348140297
1348140292
1348140292
1348140291
1348140283
1348140282
1348140281
1348140281
1348140279
1348140276
1348140274
1348140274
1348140273
1348140272
1348140269
1348140268
1348140268
1348140267
1348140267
1348140261
1348140260
1348140256
1348140256
1348140256
1348140255
1348140253
1348140249
1348140249
1348140247
1348140247
1348140246
1348140246
1348140243
1348140239
1348140237
1348140234
1348140234
1348140233
1348140230
1348140226
1348140222
1348140221
1348140219
1348140214
1348140213
1348140210
1348140210
1348140209
1348140206
1348140206
1348140203
1348140203
1348140199
1348140198
1348140197
1348140196
1348140194
1348140193
1348140190
1348140186
1348140186
1348140186
1348140185
1348140183
1348140182
1348140182
1348140180
1348140179
1348140178
1348140172
1348140171
1348140170
1348140169
1348140167
1348140647
1348140647
1348140647
1348140647
1348140645
1348140636
1348140636
1348140634
1348140633
1348140632
1348140628
1348140627
1348140626
1348140626
1348140624
1348140624
1348140624
1348140622
1348140621
1348140618
1348140616
1348140616
1348140614
1348140608
1348140607
1348140605
1348140605
1348140604
1348140603
1348140600
1348140599
1348140598
1348140595
1348140595
1348140592
1348140589
1348140584
1348140583
1348140582
1348140576
1348140575
1348140572
1348140572
1348140572
1348140571
1348140570
1348140569
1348140567
1348140564
1348140563
1348140563
1348140562
1348140548
1348140548
1348140547
1348140545
1348140538
1348140537
1348140535
1348140535
1348140535
1348140533
1348140527
1348140526
1348140524
1348140523
1348140522
1348140522
1348140521
1348140521
1348140520
1348140517
1348140515
1348140512
1348140512
1348140509
1348140507
1348140506
1348140505
1348140505
1348140503
1348140502
1348140502
1348140500
1348140496
1348140493
1348140489
1348140487
1348140481
1348140481
1348140478
1348140477
1348140476
1348140475
1348140475
1348140472
1348140465
1348140465
1348140463
1348140463
1348140462
1348140454
1348140452
1348140451
1348140448
1348140445
1348140443
1348140443
1348140442
1348140439
1348140438
1348140438
1348140431
1348140431
1348140431
1348140429
1348140427
1348140425
1348140420
1348140419
1348140415
1348140415
1348140414
1348140414
1348140414
1348140410
1348140409
1348140890
1348140890
1348140890
1348140889
1348140888
1348140886
1348140884
1348140881
1348140881
1348140880
1348140879
1348140879
1348140879
1348140878
1348140874
1348140872
1348140872
1348140866
1348140864
1348140864
1348140863
1348140862
1348140859
1348140857
1348140857
1348140856
1348140854
1348140850
1348140849
1348140848
1348140845
1348140845
1348140844
1348140841
1348140840
1348140836
1348140833
1348140832
1348140831
1348140830
1348140830
1348140829
1348140829
1348140828
1348140828
1348140827
1348140826
1348140825
1348140823
1348140823
1348140823
1348140821
1348140820
1348140819
1348140817
1348140815
1348140812
1348140810
1348140807
1348140806
1348140806
1348140805
1348140805
1348140798
1348140798
1348140796
1348140796
1348140796
1348140795
1348140794
1348140792
1348140791
1348140786
1348140781
1348140779
1348140777
1348140777
1348140776
1348140776
1348140775
1348140773
1348140773
1348140772
1348140768
1348140767
1348140766
1348140766
1348140762
1348140762
1348140760
1348140757
1348140754
1348140752
1348140752
1348140747
1348140747
1348140744
1348140744
1348140744
1348140743
1348140741
1348140741
1348140739
1348140737
1348140736
1348140735
1348140734
1348140731
1348140730
1348140730
1348140727
1348140723
1348140720
1348140718
1348140717
1348140716
1348140714
1348140712
1348140711
1348140709
1348140709
1348140709
1348140709
1348140709
1348140708
1348140706
1348140706
1348140705
1348140706
1348140704
1348140703
1348140702
1348140701
1348140699
1348140697
1348140696
1348140695
1348140694
1348140691
1348140688
1348140687
1348140686
1348140685
1348140684
1348140682
1348140678
1348140673
1348140669
1348140668
1348140666
1348140665
1348140662
1348140662
1348140661
1348140660
1348140654
1348140654
1348141130
1348141128
1348141126
1348141126
1348141125
1348141123
1348141123
1348141123
1348141122
1348141120
1348141119
1348141119
1348141116
1348141116
1348141114
1348141112
1348141111
1348141109
1348141108
1348141107
1348141107
1348141106
1348141104
1348141102
1348141101
1348141101
1348141097
1348141096
1348141095
1348141092
1348141091
1348141090
1348141089
1348141089
1348141089
1348141088
1348141087
1348141086
1348141086
1348141084
1348141082
1348141082
1348141082
1348141080
1348141080
1348141080
1348141080
1348141079
1348141075
1348141074
1348141073
1348141072
1348141072
1348141071
1348141070
1348141069
1348141067
1348141062
1348141062
1348141059
1348141057
1348141056
1348141055
1348141053
1348141053
1348141052
1348141051
1348141050
1348141049
1348141047
1348141047
1348141045
1348141045
1348141038
1348141036
1348141035
1348141033
1348141032
1348141031
1348141031
1348141030
1348141026
1348141026
1348141023
1348141022
1348141021
1348141020
1348141019
1348141016
1348141013
1348141010
1348141010
1348141007
1348141007
1348141004
1348141003
1348141003
1348141002
1348141000
1348140997
1348140996
1348140993
1348140992
1348140987
1348140986
1348140985
1348140985
1348140983
1348140982
1348140981
1348140978
1348140977
1348140976
1348140975
1348140974
1348140973
1348140973
1348140972
1348140971
1348140970
1348140969
1348140969
1348140968
1348140965
1348140965
1348140965
1348140964
1348140963
1348140961
1348140960
1348140960
1348140958
1348140957
1348140955
1348140953
1348140950
1348140949
1348140949
1348140948
1348140948
1348140945
1348140943
1348140943
1348140940
1348140940
1348140937
1348140936
1348140933
1348140930
1348140930
1348140925
1348140924
1348140923
1348140919
1348140918
1348140918
1348140916
1348140915
1348140914
1348140910
1348140909
1348140909
1348140909
1348140909
1348140908
1348140903
1348140902
1348140901
1348140900
1348140898
1348140896
1348140896
1348140891
1348140890
1348141375
1348141373
1348141373
1348141371
1348141369
1348141368
1348141368
1348141367
1348141362
1348141360
1348141360
1348141360
1348141359
1348141359
1348141356
1348141356
1348141353
1348141352
1348141351
1348141349
1348141348
1348141348
1348141345
1348141343
1348141343
1348141342
1348141342
1348141341
1348141341
1348141341
1348141340
1348141338
1348141336
1348141333
1348141331
1348141331
1348141330
1348141329
1348141328
1348141327
1348141326
1348141325
1348141323
1348141321
1348141321
1348141320
1348141319
1348141317
1348141315
1348141315
1348141314
1348141312
1348141312
1348141309
1348141309
1348141308
1348141306
1348141306
1348141303
1348141302
1348141301
1348141301
1348141300
1348141299
1348141299
1348141297
1348141297
1348141296
1348141295
1348141295
1348141294
1348141289
1348141286
1348141283
1348141282
1348141281
1348141281
1348141280
1348141280
1348141280
1348141279
1348141274
1348141271
1348141271
1348141271
1348141269
1348141264
1348141264
1348141262
1348141262
1348141259
1348141258
1348141256
1348141253
1348141248
1348141248
1348141246
1348141245
1348141244
1348141244
1348141243
1348141242
1348141240
1348141239
1348141238
1348141233
1348141232
1348141229
1348141228
1348141227
1348141226
1348141225
1348141225
1348141218
1348141217
1348141212
1348141212
1348141211
1348141211
1348141211
1348141211
1348141211
1348141208
1348141207
1348141205
1348141205
1348141204
1348141204
1348141204
1348141203
1348141202
1348141200
1348141200
1348141196
1348141195
1348141194
1348141194
1348141193
1348141192
1348141192
1348141190
1348141189
1348141187
1348141186
1348141186
1348141183
1348141179
1348141178
1348141178
1348141176
1348141174
1348141173
1348141173
1348141171
1348141171
1348141169
1348141169
1348141167
1348141162
1348141160
1348141156
1348141156
1348141155
1348141154
1348141153
1348141150
1348141150
1348141146
1348141146
1348141142
1348141141
1348141139
1348141139
1348141137
1348141137
1348141136
1348141135
1348141135
1348141134
1348141616
1348141613
1348141610
1348141607
1348141607
1348141606
1348141604
1348141602
1348141600
1348141599
1348141598
1348141596
1348141595
1348141594
1348141592
1348141592
1348141586
1348141584
1348141584
1348141583
1348141583
1348141583
1348141582
1348141582
1348141580
1348141580
1348141576
1348141575
1348141575
1348141574
1348141574
1348141572
1348141572
1348141570
1348141569
1348141567
1348141566
1348141565
1348141564
1348141563
1348141561
1348141561
1348141558
1348141557
1348141557
1348141551
1348141550
1348141547
1348141546
1348141545
1348141541
1348141541
1348141540
1348141540
1348141538
1348141538
1348141537
1348141537
1348141535
1348141532
1348141529
1348141529
1348141529
1348141527
1348141525
1348141525
1348141524
1348141523
1348141520
1348141518
1348141518
1348141515
1348141515
1348141514
1348141507
1348141504
1348141500
1348141499
1348141498
1348141496
1348141495
1348141495
1348141495
1348141494
1348141493
1348141490
1348141490
1348141486
1348141486
1348141486
1348141482
1348141480
1348141475
1348141475
1348141474
1348141473
1348141473
1348141472
1348141470
1348141468
1348141468
1348141467
1348141467
1348141466
1348141466
1348141466
1348141466
1348141465
1348141464
1348141464
1348141464
1348141462
1348141462
1348141458
1348141457
1348141456
1348141455
1348141454
1348141451
1348141450
1348141444
1348141444
1348141444
1348141443
1348141442
1348141441
1348141438
1348141437
1348141436
1348141435
1348141434
1348141430
1348141429
1348141429
1348141428
1348141428
1348141427
1348141427
1348141426
1348141426
1348141425
1348141421
1348141420
1348141420
1348141420
1348141419
1348141416
1348141416
1348141414
1348141413
1348141413
1348141412
1348141412
1348141409
1348141408
1348141408
1348141407
1348141405
1348141402
1348141401
1348141398
1348141397
1348141394
1348141392
1348141391
1348141391
1348141391
1348141390
1348141390
1348141386
1348141385
1348141385
1348141384
1348141382
1348141382
1348141380
1348141380
1348141379
1348141379
1348141379
1348141378
1348141376
1348141376
1348141859
1348141854
1348141854
1348141852
1348141852
1348141849
1348141849
1348141849
1348141847
1348141845
1348141845
1348141845
1348141840
1348141840
1348141839
1348141839
1348141837
1348141836
1348141835
1348141834
1348141833
1348141833
1348141832
1348141831
1348141831
1348141829
1348141829
1348141828
1348141828
1348141826
1348141826
1348141826
1348141824
1348141823
1348141823
1348141822
1348141820
1348141819
1348141818
1348141817
1348141816
1348141815
1348141813
1348141812
1348141809
1348141809
1348141808
1348141807
1348141807
1348141806
1348141804
1348141799
1348141793
1348141792
1348141790
1348141788
1348141788
1348141788
1348141785
1348141785
1348141784
1348141784
1348141780
1348141778
1348141778
1348141776
1348141773
1348141774
1348141772
1348141771
1348141767
1348141766
1348141765
1348141764
1348141762
1348141761
1348141760
1348141758
1348141758
1348141755
1348141754
1348141748
1348141748
1348141747
1348141747
1348141745
1348141745
1348141744
1348141737
1348141735
1348141732
1348141731
1348141730
1348141729
1348141728
1348141727
1348141727
1348141727
1348141727
1348141724
1348141724
1348141723
1348141722
1348141721
1348141720
1348141719
1348141718
1348141718
1348141717
1348141716
1348141714
1348141713
1348141712
1348141710
1348141708
1348141707
1348141706
1348141705
1348141703
1348141702
1348141701
1348141697
1348141696
1348141695
1348141695
1348141694
1348141692
1348141690
1348141687
1348141687
1348141687
1348141686
1348141685
1348141684
1348141684
1348141684
1348141684
1348141684
1348141681
1348141680
1348141680
1348141679
1348141678
1348141678
1348141677
1348141675
1348141675
1348141673
1348141671
1348141670
1348141668
1348141665
1348141665
1348141665
1348141664
1348141663
1348141662
1348141661
1348141660
1348141658
1348141657
1348141649
1348141649
1348141648
1348141647
1348141645
1348141645
1348141644
1348141644
1348141641
1348141640
1348141640
1348141640
1348141637
1348141637
1348141637
1348141636
1348141634
1348141634
1348141634
1348141634
1348141632
1348141629
1348141629
1348141629
1348141624
1348141623
1348141623
1348141621
1348141620
1348141619
1348141619
1348142102
1348142101
1348142099
1348142099
1348142096
1348142096
1348142094
1348142093
1348142091
1348142089
1348142089
1348142089
1348142089
1348142088
1348142088
1348142088
1348142087
1348142086
1348142086
1348142083
1348142082
1348142080
1348142079
1348142078
1348142077
1348142076
1348142076
1348142067
1348142066
1348142065
1348142065
1348142061
1348142055
1348142055
1348142054
1348142051
1348142050
1348142048
1348142047
1348142046
1348142045
1348142044
1348142044
1348142042
1348142041
1348142041
1348142041
1348142040
1348142039
1348142038
1348142038
1348142038
1348142037
1348142035
1348142033
1348142033
1348142029
1348142029
1348142026
1348142024
1348142024
1348142019
1348142019
1348142019
1348142019
1348142015
1348142013
1348142011
1348142010
1348142009
1348142009
1348142009
1348142008
1348142008
1348142007
1348142007
1348142006
1348142006
1348142006
1348142005
1348142005
1348142002
1348142001
1348142000
1348141999
1348141999
1348141995
1348141995
1348141991
1348141991
1348141990
1348141990
1348141990
1348141989
1348141988
1348141985
1348141984
1348141982
1348141980
1348141976
1348141975
1348141974
1348141973
1348141973
1348141972
1348141971
1348141971
1348141970
1348141970
1348141970
1348141966
1348141960
1348141958
1348141957
1348141956
1348141953
1348141952
1348141952
1348141951
1348141948
1348141947
1348141945
1348141944
1348141944
1348141942
1348141938
1348141936
1348141935
1348141934
1348141934
1348141932
1348141931
1348141931
1348141931
1348141930
1348141930
1348141928
1348141926
1348141926
1348141926
1348141924
1348141922
1348141922
1348141921
1348141921
1348141920
1348141917
1348141916
1348141916
1348141916
1348141914
1348141913
1348141912
1348141908
1348141908
1348141906
1348141906
1348141906
1348141901
1348141900
1348141899
1348141896
1348141891
1348141890
1348141890
1348141889
1348141889
1348141889
1348141889
1348141888
1348141886
1348141886
1348141884
1348141882
1348141877
1348141875
1348141875
1348141874
1348141873
1348141870
1348141870
1348141870
1348141866
1348141866
1348141863
1348141862
1348142342
1348142341
1348142340
1348142334
1348142331
1348142331
1348142329
1348142326
1348142326
1348142325
1348142324
1348142320
1348142319
1348142314
1348142314
1348142313
1348142313
1348142310
1348142309
1348142307
1348142306
1348142305
1348142304
1348142299
1348142297
1348142297
1348142294
1348142293
1348142293
1348142289
1348142287
1348142282
1348142280
1348142277
1348142276
1348142275
1348142274
1348142273
1348142272
1348142271
1348142270
1348142267
1348142265
1348142263
1348142262
1348142261
1348142259
1348142259
1348142258
1348142258
1348142258
1348142257
1348142256
1348142256
1348142254
1348142253
1348142253
1348142251
1348142249
1348142249
1348142248
1348142247
1348142246
1348142246
1348142245
1348142245
1348142243
1348142241
1348142239
1348142239
1348142235
1348142233
1348142231
1348142228
1348142228
1348142226
1348142226
1348142226
1348142222
1348142220
1348142219
1348142218
1348142218
1348142217
1348142217
1348142217
1348142216
1348142215
1348142214
1348142214
1348142213
1348142213
1348142212
1348142211
1348142208
1348142208
1348142206
1348142206
1348142206
1348142205
1348142202
1348142202
1348142201
1348142199
1348142198
1348142198
1348142198
1348142197
1348142196
1348142196
1348142196
1348142195
1348142191
1348142191
1348142189
1348142189
1348142187
1348142186
1348142185
1348142182
1348142182
1348142180
1348142179
1348142179
1348142178
1348142178
1348142177
1348142176
1348142175
1348142174
1348142173
1348142173
1348142172
1348142167
1348142167
1348142165
1348142165
1348142164
1348142164
1348142163
1348142163
1348142162
1348142162
1348142161
1348142160
1348142159
1348142157
1348142157
1348142156
1348142156
1348142153
1348142150
1348142149
1348142147
1348142145
1348142144
1348142143
1348142141
1348142136
1348142136
1348142134
1348142134
1348142134
1348142133
1348142133
1348142133
1348142132
1348142131
1348142125
1348142124
1348142123
1348142119
1348142117
1348142115
1348142113
1348142112
1348142109
1348142585
1348142583
1348142581
1348142577
1348142574
1348142573
1348142572
1348142569
1348142567
1348142567
1348142565
1348142563
1348142561
1348142559
1348142557
1348142555
1348142554
1348142553
1348142553
1348142553
1348142552
1348142552
1348142551
1348142550
1348142548
1348142547
1348142544
1348142543
1348142538
1348142537
1348142536
1348142532
1348142531
1348142530
1348142529
1348142527
1348142522
1348142522
1348142522
1348142521
1348142520
1348142519
1348142519
1348142518
1348142518
1348142517
1348142517
1348142515
1348142515
1348142512
1348142510
1348142510
1348142508
1348142505
1348142504
1348142502
1348142501
1348142501
1348142500
1348142499
1348142499
1348142498
1348142498
1348142497
1348142495
1348142491
1348142491
1348142491
1348142488
1348142488
1348142483
1348142483
1348142482
1348142480
1348142479
1348142478
1348142474
1348142473
1348142471
1348142471
1348142469
1348142464
1348142464
1348142463
1348142461
1348142461
1348142460
1348142458
1348142456
1348142454
1348142450
1348142450
1348142449
1348142449
1348142449
1348142445
1348142443
1348142443
1348142441
1348142440
1348142438
1348142438
1348142438
1348142437
1348142436
1348142433
1348142432
1348142430
1348142430
1348142430
1348142427
1348142425
1348142423
1348142423
1348142420
1348142419
1348142415
1348142415
1348142414
1348142413
1348142413
1348142413
1348142408
1348142407
1348142407
1348142407
1348142403
1348142402
1348142402
1348142399
1348142399
1348142398
1348142398
1348142397
1348142396
1348142395
1348142393
1348142393
1348142390
1348142390
1348142390
1348142389
1348142389
1348142389
1348142386
1348142383
1348142380
1348142379
1348142379
1348142378
1348142374
1348142372
1348142372
1348142369
1348142369
1348142367
1348142366
1348142365
1348142361
1348142361
1348142360
1348142356
1348142354
1348142350
1348142349
1348142348
1348142346
1348142345
1348142343
1348142827
1348142825
1348142825
1348142824
1348142821
1348142820
1348142817
1348142817
1348142813
1348142812
1348142812
1348142810
1348142809
1348142805
1348142804
1348142804
1348142801
1348142801
1348142798
1348142798
1348142798
1348142794
1348142793
1348142793
1348142793
1348142791
1348142790
1348142789
1348142788
1348142786
1348142785
1348142783
1348142782
1348142781
1348142779
1348142779
1348142778
1348142778
1348142777
1348142777
1348142777
1348142776
1348142776
1348142776
1348142776
1348142775
1348142774
1348142774
1348142771
1348142770
1348142770
1348142768
1348142768
1348142767
1348142763
1348142761
1348142760
1348142758
1348142758
1348142754
1348142754
1348142753
1348142753
1348142752
1348142751
1348142751
1348142750
1348142749
1348142748
1348142748
1348142747
1348142747
1348142746
1348142746
1348142746
1348142744
1348142743
1348142739
1348142738
1348142738
1348142737
1348142735
1348142734
1348142734
1348142734
1348142732
1348142732
1348142731
1348142730
1348142730
1348142727
1348142727
1348142727
1348142726
1348142725
1348142725
1348142724
1348142722
1348142721
1348142721
1348142720
1348142719
1348142719
1348142716
1348142713
1348142709
1348142708
1348142706
1348142705
1348142704
1348142703
1348142699
1348142698
1348142690
1348142683
1348142681
1348142681
1348142680
1348142678
1348142678
1348142676
1348142673
1348142673
1348142671
1348142670
1348142669
1348142668
1348142666
1348142664
1348142664
1348142663
1348142663
1348142662
1348142660
1348142660
1348142659
1348142659
1348142658
1348142657
1348142656
1348142654
1348142651
1348142651
1348142651
1348142650
1348142648
1348142645
1348142645
1348142645
1348142643
1348142642
1348142639
1348142638
1348142637
1348142636
1348142635
1348142633
1348142628
1348142628
1348142626
1348142623
1348142622
1348142622
1348142621
1348142621
1348142620
1348142619
1348142618
1348142616
1348142616
1348142615
1348142613
1348142613
1348142613
1348142608
1348142606
1348142606
1348142604
1348142604
1348142603
1348142602
1348142602
1348142593
1348142590
1348142588
1348142587
1348143068
1348143067
1348143065
1348143064
1348143063
1348143063
1348143062
1348143062
1348143061
1348143060
1348143060
1348143059
1348143058
1348143057
1348143055
1348143055
1348143053
1348143052
1348143050
1348143050
1348143050
1348143048
1348143048
1348143047
1348143046
1348143046
1348143045
1348143045
1348143044
1348143042
1348143041
1348143040
1348143039
1348143036
1348143033
1348143030
1348143029
1348143028
1348143027
1348143023
1348143018
1348143018
1348143018
1348143015
1348143015
1348143013
1348143013
1348143013
1348143012
1348143011
1348143010
1348143009
1348143009
1348143008
1348143005
1348143003
1348143003
1348143002
1348142998
1348142998
1348142997
1348142996
1348142995
1348142994
1348142991
1348142989
1348142989
1348142987
1348142983
1348142982
1348142981
1348142981
1348142981
1348142979
1348142975
1348142975
1348142973
1348142972
1348142971
1348142971
1348142970
1348142967
1348142965
1348142964
1348142963
1348142962
1348142961
1348142961
1348142960
1348142959
1348142958
1348142958
1348142957
1348142956
1348142956
1348142956
1348142955
1348142955
1348142953
1348142951
1348142949
1348142949
1348142948
1348142947
1348142946
1348142946
1348142945
1348142945
1348142943
1348142943
1348142942
1348142941
1348142937
1348142937
1348142937
1348142936
1348142936
1348142935
1348142935
1348142934
1348142933
1348142932
1348142932
1348142931
1348142930
1348142929
1348142927
1348142927
1348142924
1348142923
1348142923
1348142923
1348142921
1348142919
1348142919
1348142918
1348142916
1348142916
1348142915
1348142912
1348142911
1348142911
1348142910
1348142909
1348142908
1348142908
1348142907
1348142904
1348142904
1348142903
1348142902
1348142902
1348142900
1348142897
1348142897
1348142896
1348142896
1348142895
1348142895
1348142894
1348142893
1348142893
1348142893
1348142892
1348142891
1348142890
1348142889
1348142889
1348142888
1348142887
1348142886
1348142885
1348142883
1348142882
1348142882
1348142882
1348142882
1348142882
1348142879
1348142877
1348142877
1348142876
1348142876
1348142875
1348142870
1348142870
1348142867
1348142867
1348142867
1348142865
1348142864
1348142860
1348142858
1348142856
1348142854
1348142853
1348142853
1348142853
1348142852
1348142851
1348142850
1348142850
1348142848
1348142848
1348142847
1348142846
1348142846
1348142845
1348142845
1348142844
1348142843
1348142843
1348142843
1348142842
1348142841
1348142841
1348142840
1348142840
1348142840
1348142840
1348142839
1348142837
1348142836
1348142835
1348142835
1348142834
1348142833
1348142833
1348142829
1348142828
1348143312
1348143310
1348143309
1348143309
1348143308
1348143307
1348143306
1348143305
1348143304
1348143304
1348143300
1348143300
1348143300
1348143299
1348143299
1348143298
1348143297
1348143297
1348143295
1348143294
1348143292
1348143292
1348143288
1348143287
1348143287
1348143286
1348143285
1348143283
1348143282
1348143280
1348143280
1348143279
1348143278
1348143277
1348143276
1348143276
1348143275
1348143274
1348143274
1348143273
1348143273
1348143273
1348143272
1348143272
1348143271
1348143271
1348143270
1348143270
1348143269
1348143269
1348143269
1348143268
1348143265
1348143262
1348143262
1348143260
1348143257
1348143257
1348143257
1348143256
1348143253
1348143252
1348143249
1348143249
1348143246
1348143245
1348143245
1348143243
1348143239
1348143237
1348143237
1348143236
1348143235
1348143234
1348143233
1348143233
1348143232
1348143229
1348143226
1348143225
1348143225
1348143225
1348143223
1348143223
1348143223
1348143223
1348143222
1348143222
1348143222
1348143217
1348143216
1348143213
1348143212
1348143210
1348143209
1348143208
1348143207
1348143206
1348143204
1348143204
1348143202
1348143199
1348143198
1348143196
1348143196
1348143195
1348143195
1348143191
1348143190
1348143190
1348143190
1348143189
1348143189
1348143188
1348143188
1348143186
1348143185
1348143182
1348143179
1348143178
1348143177
1348143176
1348143175
1348143172
1348143171
1348143171
1348143169
1348143168
1348143167
1348143167
1348143165
1348143165
1348143162
1348143162
1348143162
1348143162
1348143161
1348143161
1348143160
1348143160
1348143158
1348143158
1348143157
1348143157
1348143153
1348143150
1348143149
1348143147
1348143146
1348143145
1348143143
1348143142
1348143142
1348143141
1348143141
1348143138
1348143137
1348143137
1348143136
1348143134
1348143133
1348143133
1348143132
1348143132
1348143131
1348143130
1348143130
1348143129
1348143128
1348143127
1348143125
1348143124
1348143123
1348143122
1348143121
1348143120
1348143120
1348143119
1348143118
1348143115
1348143113
1348143113
1348143109
1348143108
1348143108
1348143107
1348143106
1348143105
1348143105
1348143103
1348143102
1348143097
1348143095
1348143094
1348143093
1348143093
1348143090
1348143088
1348143088
1348143088
1348143088
1348143088
1348143087
1348143086
1348143085
1348143084
1348143084
1348143084
1348143083
1348143083
1348143082
1348143081
1348143081
1348143081
1348143081
1348143080
1348143079
1348143078
1348143078
1348143077
1348143076
1348143075
1348143074
1348143074
1348143072
1348143069
1348143069
1348143069
1348143553
1348143552
1348143552
1348143551
1348143551
1348143550
1348143549
1348143546
1348143546
1348143546
1348143545
1348143543
1348143541
1348143540
1348143539
1348143538
1348143538
1348143538
1348143535
1348143533
1348143533
1348143531
1348143531
1348143529
1348143529
1348143529
1348143528
1348143527
1348143526
1348143525
1348143522
1348143521
1348143520
1348143520
1348143519
1348143519
1348143519
1348143517
1348143517
1348143516
1348143516
1348143514
1348143514
1348143511
1348143509
1348143509
1348143508
1348143508
1348143508
1348143507
1348143505
1348143505
1348143504
1348143503
1348143503
1348143501
1348143500
1348143499
1348143498
1348143497
1348143497
1348143496
1348143495
1348143495
1348143494
1348143493
1348143490
1348143488
1348143487
1348143485
1348143485
1348143484
1348143483
1348143481
1348143479
1348143477
1348143477
1348143476
1348143475
1348143475
1348143473
1348143471
1348143470
1348143469
1348143469
1348143466
1348143463
1348143463
1348143462
1348143461
1348143461
1348143460
1348143460
1348143458
1348143457
1348143455
1348143454
1348143453
1348143453
1348143452
1348143451
1348143450
1348143448
1348143448
1348143447
1348143445
1348143445
1348143445
1348143444
1348143443
1348143441
1348143440
1348143437
1348143437
1348143435
1348143433
1348143432
1348143429
1348143429
1348143428
1348143428
1348143427
1348143427
1348143427
1348143427
1348143427
1348143427
1348143427
1348143426
1348143424
1348143421
1348143421
1348143419
1348143419
1348143415
1348143415
1348143414
1348143414
1348143414
1348143412
1348143412
1348143411
1348143408
1348143406
1348143406
1348143404
1348143404
1348143403
1348143403
1348143402
1348143402
1348143401
1348143400
1348143399
1348143396
1348143396
1348143396
1348143396
1348143395
1348143394
1348143394
1348143393
1348143392
1348143391
1348143391
1348143389
1348143388
1348143387
1348143386
1348143384
1348143381
1348143380
1348143380
1348143379
1348143378
1348143378
1348143378
1348143377
1348143376
1348143374
1348143374
1348143372
1348143372
1348143367
1348143367
1348143364
1348143364
1348143363
1348143363
1348143363
1348143363
1348143363
1348143363
1348143361
1348143360
1348143359
1348143359
1348143359
1348143358
1348143357
1348143356
1348143356
1348143349
1348143349
1348143349
1348143348
1348143344
1348143344
1348143342
1348143340
1348143339
1348143339
1348143339
1348143337
1348143336
1348143335
1348143334
1348143332
1348143331
1348143330
1348143328
1348143325
1348143325
1348143325
1348143323
1348143322
1348143322
1348143319
1348143317
1348143317
1348143316
1348143316
1348143316
1348143314
1348143797
1348143796
1348143792
1348143792
1348143792
1348143791
1348143791
1348143791
1348143790
1348143790
1348143790
1348143790
1348143790
1348143789
1348143789
1348143788
1348143787
1348143786
1348143786
1348143786
1348143784
1348143782
1348143781
1348143781
1348143781
1348143780
1348143777
1348143770
1348143769
1348143768
1348143768
1348143767
1348143767
1348143763
1348143762
1348143762
1348143758
1348143758
1348143757
1348143756
1348143755
1348143754
1348143753
1348143750
1348143748
1348143748
1348143748
1348143748
1348143747
1348143747
1348143746
1348143745
1348143743
1348143741
1348143739
1348143738
1348143737
1348143736
1348143735
1348143734
1348143733
1348143732
1348143732
1348143732
1348143731
1348143730
1348143730
1348143729
1348143729
1348143728
1348143727
1348143726
1348143724
1348143724
1348143723
1348143721
1348143721
1348143721
1348143721
1348143720
1348143719
1348143718
1348143715
1348143714
1348143714
1348143712
1348143710
1348143710
1348143707
1348143706
1348143706
1348143704
1348143703
1348143702
1348143702
1348143702
1348143701
1348143699
1348143699
1348143699
1348143698
1348143696
1348143695
1348143691
1348143688
1348143688
1348143686
1348143686
1348143685
1348143684
1348143683
1348143683
1348143681
1348143681
1348143680
1348143678
1348143678
1348143675
1348143673
1348143673
1348143670
1348143666
1348143665
1348143664
1348143664
1348143662
1348143659
1348143658
1348143657
1348143657
1348143656
1348143652
1348143648
1348143648
1348143643
1348143640
1348143640
1348143639
1348143638
1348143636
1348143634
1348143633
1348143631
1348143631
1348143629
1348143629
1348143629
1348143624
1348143620
1348143620
1348143619
1348143618
1348143617
1348143617
1348143617
1348143616
1348143615
1348143613
1348143607
1348143606
1348143606
1348143605
1348143604
1348143602
1348143601
1348143600
1348143599
1348143598
1348143595
1348143591
1348143589
1348143588
1348143586
1348143584
1348143582
1348143580
1348143579
1348143579
1348143578
1348143576
1348143575
1348143569
1348143568
1348143566
1348143566
1348143565
1348143565
1348143564
1348143564
1348143563
1348143560
1348143560
1348143560
1348143560
1348143559
1348143558
1348143557
1348143556
1348143554
1348144039
1348144038
1348144038
1348144038
1348144037
1348144036
1348144036
1348144033
1348144031
1348144030
1348144030
1348144027
1348144027
1348144027
1348144025
1348144025
1348144024
1348144022
1348144021
1348144021
1348144020
1348144020
1348144019
1348144017
1348144016
1348144014
1348144014
1348144012
1348144009
1348144007
1348144005
1348144004
1348144003
1348144003
1348144001
1348143999
1348143997
1348143995
1348143995
1348143993
1348143990
1348143989
1348143988
1348143986
1348143985
1348143985
1348143984
1348143983
1348143979
1348143979
1348143977
1348143976
1348143973
1348143972
1348143972
1348143969
1348143967
1348143967
1348143966
1348143965
1348143965
1348143965
1348143964
1348143964
1348143961
1348143960
1348143960
1348143960
1348143956
1348143955
1348143953
1348143952
1348143952
1348143950
1348143949
1348143949
1348143948
1348143946
1348143945
1348143944
1348143943
1348143943
1348143943
1348143942
1348143942
1348143941
1348143940
1348143940
1348143934
1348143934
1348143933
1348143933
1348143932
1348143932
1348143930
1348143927
1348143923
1348143921
1348143921
1348143920
1348143919
1348143918
1348143917
1348143917
1348143915
1348143914
1348143914
1348143913
1348143910
1348143907
1348143903
1348143903
1348143903
1348143903
1348143902
1348143902
1348143902
1348143900
1348143898
1348143897
1348143895
1348143894
1348143892
1348143891
1348143888
1348143886
1348143884
1348143883
1348143881
1348143879
1348143879
1348143879
1348143879
1348143879
1348143879
1348143878
1348143874
1348143874
1348143874
1348143871
1348143871
1348143871
1348143870
1348143870
1348143870
1348143868
1348143868
1348143855
1348143855
1348143854
1348143851
1348143849
1348143849
1348143848
1348143848
1348143846
1348143845
1348143845
1348143843
1348143843
1348143841
1348143841
1348143839
1348143837
1348143837
1348143832
1348143831
1348143830
1348143829
1348143829
1348143826
1348143826
1348143826
1348143824
1348143824
1348143823
1348143822
1348143821
1348143820
1348143820
1348143820
1348143820
1348143819
1348143818
1348143817
1348143815
1348143814
1348143813
1348143812
1348143812
1348143812
1348143810
1348143809
1348143808
1348143807
1348143807
1348143806
1348143803
1348143803
1348143802
1348143801
1348143801
1348143799
1348143799
1348143799
1348143798
1348144280
1348144279
1348144278
1348144277
1348144277
1348144277
1348144276
1348144276
1348144275
1348144273
1348144268
1348144267
1348144267
1348144266
1348144265
1348144264
1348144263
1348144262
1348144260
1348144259
1348144256
1348144255
1348144253
1348144253
1348144253
1348144252
1348144252
1348144251
1348144251
1348144250
1348144249
1348144249
1348144249
1348144249
1348144247
1348144247
1348144244
1348144244
1348144243
1348144243
1348144243
1348144243
1348144239
1348144239
1348144239
1348144238
1348144237
1348144237
1348144235
1348144235
1348144234
1348144231
1348144229
1348144229
1348144228
1348144226
1348144226
1348144225
1348144225
1348144224
1348144224
1348144224
1348144223
1348144224
1348144221
1348144220
1348144219
1348144218
1348144217
1348144215
1348144215
1348144214
1348144214
1348144213
1348144212
1348144209
1348144209
1348144208
1348144208
1348144206
1348144205
1348144205
1348144205
1348144203
1348144202
1348144202
1348144200
1348144200
1348144199
1348144196
1348144195
1348144194
1348144192
1348144192
1348144192
1348144191
1348144190
1348144189
1348144187
1348144187
1348144186
1348144185
1348144184
1348144179
1348144179
1348144177
1348144177
1348144176
1348144176
1348144175
1348144175
1348144174
1348144172
1348144171
1348144170
1348144170
1348144169
1348144169
1348144168
1348144168
1348144167
1348144167
1348144165
1348144165
1348144165
1348144162
1348144162
1348144160
1348144159
1348144159
1348144157
1348144152
1348144148
1348144147
1348144145
1348144142
1348144141
1348144138
1348144137
1348144136
1348144135
1348144134
1348144133
1348144133
1348144132
1348144132
1348144131
1348144131
1348144129
1348144128
1348144127
1348144127
1348144125
1348144125
1348144124
1348144123
1348144123
1348144122
1348144121
1348144121
1348144119
1348144117
1348144116
1348144116
1348144116
1348144116
1348144112
1348144112
1348144111
1348144111
1348144111
1348144110
1348144108
1348144108
1348144104
1348144101
1348144100
1348144098
1348144098
1348144097
1348144097
1348144097
1348144097
1348144097
1348144096
1348144092
1348144091
1348144091
1348144090
1348144089
1348144089
1348144089
1348144087
1348144087
1348144083
1348144083
1348144083
1348144082
1348144081
1348144080
1348144079
1348144079
1348144077
1348144076
1348144075
1348144075
1348144071
1348144071
1348144070
1348144069
1348144068
1348144068
1348144066
1348144065
1348144065
1348144064
1348144063
1348144063
1348144059
1348144058
1348144057
1348144057
1348144056
1348144056
1348144055
1348144055
1348144055
1348144054
1348144052
1348144051
1348144050
1348144050
1348144050
1348144047
1348144047
1348144044
1348144043
1348144042
1348144041
1348144041
1348144041
1348144040
1348144040
1348144525
1348144525
1348144522
1348144520
1348144519
1348144519
1348144518
1348144518
1348144518
1348144516
1348144515
1348144515
1348144515
1348144514
1348144513
1348144510
1348144509
1348144508
1348144508
1348144507
1348144503
1348144502
1348144501
1348144499
1348144498
1348144497
1348144495
1348144495
1348144494
1348144491
1348144491
1348144491
1348144490
1348144489
1348144488
1348144487
1348144487
1348144486
1348144486
1348144485
1348144484
1348144484
1348144483
1348144480
1348144479
1348144479
1348144476
1348144474
1348144473
1348144473
1348144473
1348144472
1348144472
1348144471
1348144470
1348144470
1348144470
1348144470
1348144470
1348144466
1348144466
1348144465
1348144465
1348144465
1348144464
1348144462
1348144460
1348144459
1348144458
1348144457
1348144455
1348144455
1348144454
1348144453
1348144452
1348144451
1348144446
1348144444
1348144444
1348144444
1348144444
1348144444
1348144443
1348144442
1348144442
1348144440
1348144439
1348144439
1348144438
1348144437
1348144437
1348144434
1348144433
1348144432
1348144430
1348144429
1348144427
1348144425
1348144425
1348144423
1348144423
1348144421
1348144421
1348144420
1348144418
1348144416
1348144415
1348144414
1348144413
1348144413
1348144413
1348144412
1348144411
1348144411
1348144410
1348144408
1348144408
1348144405
1348144404
1348144404
1348144402
1348144401
1348144399
1348144398
1348144398
1348144397
1348144397
1348144396
1348144396
1348144395
1348144394
1348144393
1348144393
1348144393
1348144393
1348144392
1348144391
1348144390
1348144390
1348144389
1348144388
1348144387
1348144387
1348144385
1348144384
1348144384
1348144383
1348144383
1348144381
1348144380
1348144380
1348144380
1348144377
1348144376
1348144376
1348144376
1348144375
1348144372
1348144369
1348144369
1348144368
1348144367
1348144363
1348144363
1348144360
1348144359
1348144359
1348144358
1348144356
1348144356
1348144355
1348144354
1348144354
1348144353
1348144351
1348144350
1348144350
1348144349
1348144346
1348144345
1348144344
1348144342
1348144342
1348144341
1348144340
1348144339
1348144338
1348144338
1348144338
1348144337
1348144337
1348144335
1348144334
1348144333
1348144332
1348144331
1348144330
1348144329
1348144329
1348144329
1348144329
1348144329
1348144328
1348144327
1348144326
1348144323
1348144321
1348144320
1348144320
1348144319
1348144319
1348144317
1348144313
1348144313
1348144313
1348144311
1348144311
1348144311
1348144310
1348144310
1348144309
1348144308
1348144306
1348144306
1348144304
1348144302
1348144302
1348144302
1348144301
1348144300
1348144299
1348144299
1348144298
1348144298
1348144297
1348144296
1348144296
1348144294
1348144292
1348144290
1348144289
1348144289
1348144288
1348144287
1348144286
1348144286
1348144285
1348144283
1348144282
1348144281
1348144766
1348144766
1348144765
1348144765
1348144764
1348144763
1348144761
1348144760
1348144760
1348144760
1348144759
1348144759
1348144756
1348144755
1348144755
1348144754
1348144752
1348144752
1348144750
1348144749
1348144749
1348144749
1348144749
1348144749
1348144748
1348144745
1348144745
1348144743
1348144742
1348144741
1348144738
1348144738
1348144737
1348144736
1348144736
1348144736
1348144736
1348144735
1348144733
1348144733
1348144732
1348144730
1348144729
1348144728
1348144727
1348144726
1348144726
1348144725
1348144725
1348144725
1348144721
1348144721
1348144719
1348144719
1348144717
1348144715
1348144715
1348144713
1348144713
1348144711
1348144711
1348144711
1348144711
1348144710
1348144710
1348144708
1348144708
1348144707
1348144706
1348144706
1348144705
1348144704
1348144704
1348144702
1348144701
1348144699
1348144691
1348144691
1348144690
1348144689
1348144688
1348144685
1348144685
1348144685
1348144685
1348144684
1348144682
1348144681
1348144681
1348144680
1348144679
1348144678
1348144676
1348144675
1348144675
1348144672
1348144670
1348144669
1348144669
1348144669
1348144668
1348144668
1348144667
1348144667
1348144664
1348144664
1348144664
1348144663
1348144663
1348144662
1348144662
1348144662
1348144661
1348144660
1348144659
1348144658
1348144656
1348144656
1348144656
1348144656
1348144653
1348144652
1348144651
1348144651
1348144650
1348144649
1348144649
1348144649
1348144648
1348144646
1348144645
1348144645
1348144645
1348144644
1348144644
1348144644
1348144641
1348144641
1348144638
1348144637
1348144634
1348144632
1348144631
1348144630
1348144629
1348144629
1348144628
1348144628
1348144625
1348144625
1348144625
1348144622
1348144621
1348144621
1348144618
1348144618
1348144618
1348144617
1348144613
1348144613
1348144612
1348144609
1348144608
1348144608
1348144608
1348144607
1348144606
1348144605
1348144605
1348144605
1348144604
1348144602
1348144601
1348144601
1348144600
1348144599
1348144599
1348144597
1348144596
1348144595
1348144595
1348144594
1348144593
1348144592
1348144592
1348144592
1348144590
1348144587
1348144587
1348144586
1348144586
1348144582
1348144582
1348144580
1348144579
1348144578
1348144578
1348144577
1348144576
1348144576
1348144575
1348144574
1348144574
1348144573
1348144572
1348144572
1348144570
1348144569
1348144568
1348144567
1348144567
1348144565
1348144562
1348144561
1348144560
1348144557
1348144557
1348144556
1348144556
1348144554
1348144552
1348144551
1348144550
1348144550
1348144548
1348144548
1348144547
1348144545
1348144544
1348144543
1348144542
1348144540
1348144539
1348144538
1348144536
1348144535
1348144532
1348144531
1348144531
1348144531
1348144530
1348145010
1348145010
1348145007
1348145007
1348145006
1348145006
1348145004
1348145003
1348145003
1348145002
1348145000
1348144998
1348144997
1348144995
1348144994
1348144994
1348144993
1348144992
1348144991
1348144991
1348144991
1348144990
1348144987
1348144987
1348144986
1348144983
1348144981
1348144980
1348144980
1348144979
1348144978
1348144978
1348144977
1348144974
1348144974
1348144974
1348144973
1348144972
1348144972
1348144969
1348144969
1348144968
1348144966
1348144965
1348144964
1348144963
1348144961
1348144960
1348144959
1348144958
1348144958
1348144954
1348144954
1348144954
1348144953
1348144953
1348144952
1348144952
1348144951
1348144949
1348144948
1348144944
1348144944
1348144943
1348144942
1348144941
1348144938
1348144938
1348144936
1348144934
1348144932
1348144929
1348144929
1348144929
1348144928
1348144928
1348144927
1348144927
1348144925
1348144924
1348144924
1348144923
1348144922
1348144919
1348144918
1348144916
1348144915
1348144914
1348144913
1348144913
1348144912
1348144912
1348144912
1348144912
1348144911
1348144910
1348144909
1348144908
1348144907
1348144906
1348144905
1348144902
1348144899
1348144896
1348144896
1348144894
1348144893
1348144892
1348144892
1348144892
1348144892
1348144891
1348144889
1348144889
1348144887
1348144886
1348144886
1348144885
1348144885
1348144883
1348144881
1348144880
1348144880
1348144879
1348144879
1348144877
1348144877
1348144876
1348144875
1348144874
1348144870
1348144869
1348144868
1348144867
1348144867
1348144865
1348144865
1348144864
1348144864
1348144863
1348144862
1348144860
1348144859
1348144857
1348144857
1348144856
1348144854
1348144853
1348144853
1348144852
1348144848
1348144846
1348144846
1348144845
1348144844
1348144844
1348144844
1348144843
1348144843
1348144843
1348144843
1348144841
1348144841
1348144840
1348144839
1348144839
1348144837
1348144836
1348144833
1348144833
1348144833
1348144830
1348144829
1348144828
1348144827
1348144827
1348144827
1348144827
1348144826
1348144824
1348144822
1348144822
1348144819
1348144818
1348144818
1348144818
1348144817
1348144816
1348144815
1348144815
1348144814
1348144813
1348144813
1348144810
1348144809
1348144807
1348144806
1348144803
1348144803
1348144802
1348144801
1348144800
1348144800
1348144799
1348144799
1348144799
1348144798
1348144798
1348144798
1348144797
1348144797
1348144796
1348144796
1348144795
1348144793
1348144792
1348144792
1348144792
1348144792
1348144792
1348144790
1348144790
1348144789
1348144789
1348144788
1348144788
1348144788
1348144788
1348144787
1348144787
1348144786
1348144786
1348144786
1348144786
1348144785
1348144785
1348144782
1348144781
1348144781
1348144781
1348144780
1348144779
1348144777
1348144777
1348144777
1348144777
1348144776
1348144775
1348144775
1348144774
1348144773
1348144773
1348144772
1348144772
1348144772
1348144772
1348144770
1348144769
1348144769
1348145254
1348145250
1348145250
1348145249
1348145249
1348145248
1348145248
1348145247
1348145246
1348145246
1348145245
1348145244
1348145241
1348145237
1348145237
1348145236
1348145235
1348145234
1348145234
1348145233
1348145234
1348145232
1348145232
1348145232
1348145232
1348145231
1348145230
1348145230
1348145230
1348145228
1348145228
1348145228
1348145228
1348145227
1348145227
1348145226
1348145226
1348145225
1348145225
1348145225
1348145223
1348145223
1348145222
1348145222
1348145221
1348145221
1348145220
1348145220
1348145220
1348145218
1348145216
1348145215
1348145215
1348145215
1348145215
1348145214
1348145214
1348145212
1348145210
1348145210
1348145210
1348145209
1348145209
1348145208
1348145208
1348145206
1348145205
1348145205
1348145204
1348145203
1348145203
1348145202
1348145202
1348145202
1348145202
1348145200
1348145199
1348145198
1348145195
1348145195
1348145194
1348145193
1348145192
1348145192
1348145191
1348145190
1348145188
1348145187
1348145186
1348145186
1348145185
1348145183
1348145182
1348145181
1348145181
1348145180
1348145180
1348145179
1348145179
1348145179
1348145177
1348145176
1348145176
1348145176
1348145172
1348145172
1348145172
1348145169
1348145169
1348145167
1348145166
1348145165
1348145165
1348145165
1348145164
1348145164
1348145163
1348145160
1348145160
1348145159
1348145159
1348145156
1348145154
1348145154
1348145153
1348145152
1348145151
1348145150
1348145150
1348145150
1348145150
1348145149
1348145148
1348145147
1348145147
1348145146
1348145144
1348145144
1348145143
1348145143
1348145141
1348145141
1348145140
1348145139
1348145136
1348145136
1348145131
1348145131
1348145130
1348145129
1348145127
1348145126
1348145125
1348145125
1348145125
1348145124
1348145123
1348145123
1348145121
1348145119
1348145118
1348145116
1348145113
1348145112
1348145112
1348145111
1348145110
1348145110
1348145108
1348145108
1348145108
1348145106
1348145106
1348145105
1348145105
1348145099
1348145098
1348145096
1348145095
1348145095
1348145092
1348145091
1348145091
1348145090
1348145088
1348145084
1348145083
1348145082
1348145081
1348145081
1348145081
1348145080
1348145079
1348145078
1348145079
1348145078
1348145078
1348145077
1348145077
1348145077
1348145076
1348145076
1348145072
1348145072
1348145071
1348145070
1348145069
1348145069
1348145068
1348145067
1348145066
1348145066
1348145065
1348145063
1348145060
1348145058
1348145055
1348145055
1348145055
1348145056
1348145055
1348145053
1348145052
1348145051
1348145051
1348145050
1348145050
1348145049
1348145048
1348145046
1348145046
1348145044
1348145043
1348145042
1348145042
1348145041
1348145041
1348145041
1348145040
1348145039
1348145039
1348145039
1348145039
1348145038
1348145033
1348145032
1348145032
1348145032
1348145031
1348145029
1348145029
1348145028
1348145027
1348145026
1348145026
1348145023
1348145022
1348145020
1348145020
1348145020
1348145019
1348145019
1348145019
1348145018
1348145017
1348145016
1348145015
1348145014
1348145014
1348145013
1348145012
1348145012
1348145012
1348145497
1348145496
1348145496
1348145496
1348145496
1348145494
1348145494
1348145494
1348145493
1348145492
1348145492
1348145491
1348145490
1348145490
1348145489
1348145489
1348145489
1348145488
1348145488
1348145486
1348145486
1348145485
1348145485
1348145484
1348145484
1348145484
1348145479
1348145478
1348145478
1348145477
1348145477
1348145475
1348145475
1348145475
1348145474
1348145474
1348145471
1348145469
1348145469
1348145468
1348145467
1348145466
1348145466
1348145465
1348145465
1348145465
1348145464
1348145463
1348145459
1348145459
1348145456
1348145455
1348145454
1348145453
1348145450
1348145447
1348145443
1348145443
1348145441
1348145441
1348145440
1348145440
1348145440
1348145435
1348145434
1348145432
1348145432
1348145431
1348145430
1348145430
1348145429
1348145428
1348145428
1348145428
1348145428
1348145425
1348145424
1348145423
1348145421
1348145420
1348145420
1348145420
1348145418
1348145417
1348145416
1348145415
1348145412
1348145411
1348145410
1348145409
1348145409
1348145408
1348145408
1348145406
1348145405
1348145404
1348145403
1348145403
1348145402
1348145399
1348145399
1348145398
1348145398
1348145398
1348145396
1348145395
1348145395
1348145394
1348145393
1348145393
1348145392
1348145392
1348145391
1348145389
1348145388
1348145387
1348145387
1348145387
1348145387
1348145386
1348145386
1348145384
1348145382
1348145382
1348145381
1348145381
1348145381
1348145381
1348145380
1348145379
1348145379
1348145378
1348145377
1348145377
1348145375
1348145375
1348145374
1348145373
1348145372
1348145371
1348145369
1348145369
1348145369
1348145368
1348145366
1348145365
1348145362
1348145361
1348145361
1348145360
1348145360
1348145358
1348145356
1348145355
1348145355
1348145355
1348145355
1348145352
1348145352
1348145352
1348145351
1348145351
1348145351
1348145350
1348145349
1348145349
1348145347
1348145347
1348145346
1348145345
1348145345
1348145345
1348145344
1348145344
1348145343
1348145343
1348145342
1348145341
1348145341
1348145339
1348145339
1348145338
1348145334
1348145334
1348145334
1348145333
1348145332
1348145331
1348145331
1348145331
1348145328
1348145327
1348145326
1348145324
1348145323
1348145322
1348145321
1348145320
1348145320
1348145319
1348145318
1348145316
1348145316
1348145316
1348145315
1348145315
1348145314
1348145313
1348145312
1348145312
1348145311
1348145308
1348145308
1348145307
1348145305
1348145305
1348145305
1348145304
1348145302
1348145302
1348145300
1348145300
1348145299
1348145298
1348145298
1348145297
1348145296
1348145294
1348145291
1348145291
1348145290
1348145290
1348145289
1348145289
1348145287
1348145287
1348145286
1348145286
1348145286
1348145286
1348145285
1348145285
1348145284
1348145283
1348145283
1348145281
1348145278
1348145278
1348145277
1348145277
1348145277
1348145276
1348145276
1348145275
1348145275
1348145274
1348145274
1348145273
1348145272
1348145272
1348145272
1348145270
1348145269
1348145268
1348145268
1348145266
1348145264
1348145263
1348145261
1348145260
1348145257
1348145256
1348145254
1348145254
1348145738
1348145737
1348145736
1348145735
1348145732
1348145731
1348145731
1348145730
1348145728
1348145728
1348145727
1348145727
1348145727
1348145726
1348145725
1348145724
1348145722
1348145721
1348145721
1348145719
1348145719
1348145719
1348145718
1348145717
1348145717
1348145717
1348145717
1348145717
1348145716
1348145715
1348145712
1348145712
1348145711
1348145711
1348145711
1348145711
1348145709
1348145709
1348145708
1348145705
1348145704
1348145703
1348145702
1348145702
1348145702
1348145699
1348145698
1348145698
1348145697
1348145697
1348145695
1348145693
1348145693
1348145691
1348145691
1348145689
1348145689
1348145688
1348145687
1348145687
1348145686
1348145685
1348145684
1348145683
1348145682
1348145681
1348145680
1348145680
1348145678
1348145678
1348145676
1348145676
1348145676
1348145672
1348145672
1348145672
1348145672
1348145669
1348145668
1348145668
1348145667
1348145665
1348145665
1348145664
1348145663
1348145662
1348145661
1348145661
1348145660
1348145659
1348145659
1348145658
1348145658
1348145657
1348145656
1348145656
1348145654
1348145653
1348145652
1348145651
1348145651
1348145651
1348145651
1348145648
1348145648
1348145646
1348145645
1348145645
1348145643
1348145643
1348145642
1348145641
1348145641
1348145640
1348145638
1348145638
1348145635
1348145634
1348145634
1348145633
1348145632
1348145630
1348145629
1348145629
1348145624
1348145624
1348145623
1348145622
1348145622
1348145622
1348145621
1348145620
1348145620
1348145619
1348145618
1348145618
1348145615
1348145615
1348145615
1348145615
1348145614
1348145613
1348145612
1348145610
1348145610
1348145610
1348145609
1348145609
1348145608
1348145606
1348145606
1348145605
1348145605
1348145605
1348145603
1348145603
1348145602
1348145601
1348145599
1348145598
1348145596
1348145595
1348145595
1348145594
1348145593
1348145592
1348145590
1348145584
1348145582
1348145581
1348145581
1348145578
1348145578
1348145577
1348145576
1348145573
1348145571
1348145570
1348145570
1348145569
1348145569
1348145568
1348145567
1348145565
1348145563
1348145563
1348145562
1348145561
1348145560
1348145558
1348145558
1348145557
1348145557
1348145556
1348145556
1348145556
1348145556
1348145553
1348145552
1348145551
1348145550
1348145549
1348145546
1348145546
1348145546
1348145545
1348145545
1348145545
1348145544
1348145544
1348145543
1348145543
1348145542
1348145542
1348145540
1348145540
1348145539
1348145539
1348145537
1348145535
1348145533
1348145532
1348145532
1348145531
1348145530
1348145529
1348145528
1348145528
1348145524
1348145523
1348145523
1348145522
1348145522
1348145522
1348145522
1348145522
1348145520
1348145520
1348145519
1348145519
1348145519
1348145518
1348145517
1348145517
1348145516
1348145516
1348145515
1348145514
1348145510
1348145510
1348145507
1348145506
1348145505
1348145505
1348145504
1348145503
1348145503
1348145501
1348145501
1348145501
1348145500
1348145500
1348145500
1348145500
1348145499
1348145498
1348145981
1348145981
1348145980
1348145980
1348145980
1348145980
1348145978
1348145978
1348145977
1348145976
1348145975
1348145975
1348145974
1348145974
1348145973
1348145973
1348145973
1348145973
1348145973
1348145972
1348145972
1348145970
1348145969
1348145969
1348145969
1348145968
1348145967
1348145965
1348145963
1348145963
1348145962
1348145961
1348145961
1348145960
1348145960
1348145959
1348145959
1348145958
1348145957
1348145954
1348145954
1348145954
1348145954
1348145954
1348145953
1348145951
1348145951
1348145946
1348145945
1348145945
1348145944
1348145943
1348145941
1348145940
1348145939
1348145939
1348145938
1348145938
1348145937
1348145937
1348145937
1348145936
1348145936
1348145936
1348145936
1348145934
1348145930
1348145930
1348145929
1348145926
1348145925
1348145924
1348145922
1348145922
1348145922
1348145921
1348145921
1348145920
1348145919
1348145918
1348145918
1348145918
1348145917
1348145916
1348145916
1348145916
1348145916
1348145915
1348145912
1348145911
1348145911
1348145910
1348145910
1348145910
1348145909
1348145908
1348145906
1348145905
1348145904
1348145903
1348145903
1348145902
1348145901
1348145900
1348145900
1348145899
1348145897
1348145895
1348145893
1348145893
1348145891
1348145890
1348145890
1348145889
1348145889
1348145887
1348145887
1348145886
1348145885
1348145884
1348145884
1348145884
1348145884
1348145884
1348145884
1348145884
1348145883
1348145883
1348145883
1348145882
1348145882
1348145882
1348145882
1348145881
1348145879
1348145878
1348145877
1348145875
1348145875
1348145873
1348145873
1348145872
1348145872
1348145871
1348145871
1348145870
1348145868
1348145865
1348145865
1348145864
1348145864
1348145864
1348145863
1348145864
1348145862
1348145860
1348145859
1348145859
1348145858
1348145858
1348145858
1348145857
1348145857
1348145856
1348145855
1348145854
1348145852
1348145852
1348145851
1348145850
1348145850
1348145848
1348145848
1348145848
1348145845
1348145840
1348145840
1348145838
1348145837
1348145837
1348145833
1348145833
1348145832
1348145831
1348145831
1348145829
1348145827
1348145827
1348145826
1348145826
1348145826
1348145824
1348145823
1348145820
1348145819
1348145819
1348145818
1348145817
1348145817
1348145815
1348145814
1348145813
1348145813
1348145813
1348145813
1348145809
1348145808
1348145807
1348145804
1348145804
1348145804
1348145803
1348145803
1348145802
1348145801
1348145800
1348145799
1348145799
1348145799
1348145798
1348145798
1348145797
1348145796
1348145795
1348145794
1348145794
1348145791
1348145790
1348145789
1348145788
1348145786
1348145785
1348145781
1348145781
1348145781
1348145780
1348145779
1348145779
1348145779
1348145777
1348145777
1348145776
1348145774
1348145774
1348145772
1348145772
1348145770
1348145767
1348145766
1348145766
1348145765
1348145764
1348145763
1348145761
1348145761
1348145760
1348145759
1348145759
1348145759
1348145756
1348145756
1348145756
1348145756
1348145754
1348145753
1348145752
1348145752
1348145751
1348145750
1348145749
1348145749
1348145746
1348145743
1348145742
1348145742
1348145741
1348146226
1348146225
1348146223
1348146222
1348146221
1348146220
1348146220
1348146219
1348146218
1348146218
1348146217
1348146217
1348146217
1348146216
1348146216
1348146215
1348146214
1348146213
1348146212
1348146212
1348146211
1348146211
1348146211
1348146209
1348146209
1348146209
1348146208
1348146206
1348146206
1348146205
1348146205
1348146203
1348146203
1348146202
1348146199
1348146199
1348146198
1348146197
1348146196
1348146196
1348146195
1348146193
1348146191
1348146190
1348146190
1348146188
1348146186
1348146185
1348146185
1348146183
1348146183
1348146183
1348146182
1348146181
1348146177
1348146174
1348146174
1348146173
1348146173
1348146170
1348146170
1348146169
1348146168
1348146167
1348146167
1348146166
1348146165
1348146165
1348146163
1348146163
1348146163
1348146161
1348146160
1348146159
1348146159
1348146158
1348146157
1348146156
1348146154
1348146153
1348146152
1348146147
1348146145
1348146144
1348146144
1348146144
1348146143
1348146141
1348146141
1348146139
1348146139
1348146139
1348146139
1348146138
1348146137
1348146135
1348146135
1348146133
1348146132
1348146132
1348146131
1348146130
1348146129
1348146128
1348146129
1348146128
1348146128
1348146126
1348146126
1348146126
1348146123
1348146123
1348146122
1348146121
1348146120
1348146120
1348146119
1348146119
1348146118
1348146116
1348146116
1348146116
1348146114
1348146112
1348146112
1348146111
1348146110
1348146109
1348146108
1348146108
1348146108
1348146106
1348146105
1348146105
1348146104
1348146104
1348146101
1348146101
1348146099
1348146099
1348146099
1348146098
1348146095
1348146093
1348146093
1348146092
1348146091
1348146091
1348146091
1348146090
1348146089
1348146089
1348146088
1348146088
1348146088
1348146087
1348146087
1348146084
1348146084
1348146082
1348146082
1348146081
1348146081
1348146081
1348146080
1348146080
1348146078
1348146076
1348146075
1348146075
1348146074
1348146072
1348146070
1348146070
1348146069
1348146068
1348146067
1348146066
1348146066
1348146066
1348146066
1348146065
1348146064
1348146061
1348146059
1348146058
1348146058
1348146057
1348146057
1348146054
1348146053
1348146053
1348146052
1348146048
1348146047
1348146046
1348146046
1348146045
1348146045
1348146042
1348146042
1348146040
1348146040
1348146038
1348146036
1348146036
1348146035
1348146035
1348146035
1348146033
1348146033
1348146032
1348146032
1348146031
1348146031
1348146026
1348146024
1348146024
1348146023
1348146023
1348146022
1348146021
1348146021
1348146019
1348146017
1348146016
1348146015
1348146013
1348146012
1348146012
1348146011
1348146010
1348146010
1348146008
1348146008
1348146007
1348146007
1348146006
1348146006
1348146004
1348146004
1348146003
1348146003
1348146003
1348146001
1348146001
1348146001
1348146000
1348146000
1348146000
1348145994
1348145993
1348145993
1348145993
1348145993
1348145992
1348145991
1348145991
1348145991
1348145990
1348145989
1348145989
1348145989
1348145988
1348145987
1348145987
1348145986
1348145986
1348145986
1348145985
1348145985
1348145985
1348145985
1348145984
1348145983
1348145983
1348146469
1348146469
1348146468
1348146468
1348146468
1348146468
1348146466
1348146466
1348146465
1348146464
1348146463
1348146463
1348146462
1348146461
1348146459
1348146459
1348146458
1348146457
1348146457
1348146457
1348146457
1348146456
1348146455
1348146455
1348146454
1348146452
1348146450
1348146450
1348146450
1348146449
1348146446
1348146444
1348146444
1348146444
1348146441
1348146441
1348146441
1348146439
1348146439
1348146438
1348146437
1348146436
1348146435
1348146433
1348146432
1348146432
1348146431
1348146431
1348146431
1348146430
1348146428
1348146428
1348146427
1348146427
1348146427
1348146427
1348146427
1348146426
1348146425
1348146424
1348146424
1348146423
1348146422
1348146422
1348146419
1348146419
1348146418
1348146416
1348146414
1348146414
1348146414
1348146414
1348146413
1348146412
1348146411
1348146410
1348146410
1348146408
1348146406
1348146406
1348146406
1348146404
1348146403
1348146403
1348146403
1348146402
1348146402
1348146400
1348146400
1348146399
1348146398
1348146395
1348146393
1348146393
1348146392
1348146392
1348146391
1348146390
1348146389
1348146389
1348146389
1348146389
1348146388
1348146387
1348146386
1348146386
1348146385
1348146382
1348146381
1348146378
1348146376
1348146374
1348146373
1348146372
1348146372
1348146373
1348146372
1348146370
1348146368
1348146366
1348146365
1348146364
1348146364
1348146364
1348146364
1348146362
1348146362
1348146361
1348146358
1348146357
1348146357
1348146355
1348146353
1348146353
1348146352
1348146351
1348146350
1348146349
1348146347
1348146347
1348146346
1348146346
1348146346
1348146345
1348146344
1348146344
1348146344
1348146343
1348146343
1348146339
1348146337
1348146337
1348146337
1348146337
1348146336
1348146335
1348146335
1348146334
1348146334
1348146333
1348146333
1348146332
1348146331
1348146330
1348146330
1348146329
1348146329
1348146328
1348146327
1348146325
1348146323
1348146323
1348146321
1348146319
1348146319
1348146319
1348146319
1348146318
1348146318
1348146318
1348146318
1348146316
1348146316
1348146316
1348146315
1348146314
1348146314
1348146314
1348146313
1348146313
1348146312
1348146311
1348146311
1348146311
1348146310
1348146309
1348146309
1348146309
1348146305
1348146302
1348146302
1348146301
1348146300
1348146300
1348146300
1348146299
1348146295
1348146295
1348146295
1348146294
1348146292
1348146292
1348146292
1348146290
1348146289
1348146288
1348146288
1348146287
1348146286
1348146285
1348146283
1348146282
1348146282
1348146280
1348146280
1348146279
1348146279
1348146277
1348146276
1348146274
1348146274
1348146274
1348146273
1348146271
1348146271
1348146271
1348146268
1348146268
1348146267
1348146266
1348146265
1348146264
1348146264
1348146263
1348146263
1348146262
1348146261
1348146261
1348146260
1348146260
1348146260
1348146259
1348146259
1348146258
1348146257
1348146256
1348146256
1348146255
1348146255
1348146255
1348146254
1348146253
1348146252
1348146251
1348146250
1348146250
1348146250
1348146250
1348146249
1348146249
1348146248
1348146247
1348146247
1348146247
1348146247
1348146246
1348146246
1348146245
1348146244
1348146244
1348146243
1348146242
1348146241
1348146240
1348146239
1348146238
1348146238
1348146237
1348146237
1348146236
1348146234
1348146233
1348146231
1348146231
1348146230
1348146230
1348146229
1348146228
1348146227
1348146712
1348146709
1348146707
1348146707
1348146705
1348146704
1348146704
1348146703
1348146703
1348146703
1348146703
1348146702
1348146702
1348146700
1348146699
1348146698
1348146697
1348146696
1348146696
1348146695
1348146695
1348146694
1348146694
1348146693
1348146692
1348146692
1348146690
1348146689
1348146689
1348146686
1348146685
1348146684
1348146682
1348146681
1348146682
1348146681
1348146680
1348146680
1348146679
1348146678
1348146676
1348146674
1348146672
1348146672
1348146670
1348146670
1348146669
1348146668
1348146668
1348146668
1348146667
1348146667
1348146666
1348146665
1348146664
1348146663
1348146663
1348146662
1348146662
1348146661
1348146661
1348146661
1348146660
1348146659
1348146658
1348146656
1348146656
1348146655
1348146654
1348146653
1348146650
1348146650
1348146650
1348146649
1348146649
1348146647
1348146647
1348146646
1348146646
1348146645
1348146645
1348146644
1348146643
1348146643
1348146643
1348146642
1348146641
1348146640
1348146639
1348146639
1348146638
1348146638
1348146637
1348146635
1348146634
1348146634
1348146634
1348146634
1348146633
1348146633
1348146633
1348146632
1348146632
1348146631
1348146631
1348146631
1348146630
1348146630
1348146630
1348146629
1348146628
1348146628
1348146628
1348146628
1348146626
1348146625
1348146624
1348146624
1348146623
1348146623
1348146622
1348146622
1348146622
1348146620
1348146619
1348146617
1348146615
1348146615
1348146614
1348146613
1348146613
1348146611
1348146611
1348146611
1348146610
1348146610
1348146609
1348146608
1348146606
1348146604
1348146603
1348146602
1348146601
1348146601
1348146600
1348146600
1348146599
1348146598
1348146597
1348146597
1348146597
1348146596
1348146595
1348146595
1348146595
1348146595
1348146594
1348146594
1348146593
1348146593
1348146593
1348146593
1348146590
1348146590
1348146588
1348146587
1348146587
1348146587
1348146586
1348146586
1348146586
1348146586
1348146583
1348146582
1348146582
1348146580
1348146580
1348146579
1348146579
1348146578
1348146578
1348146578
1348146576
1348146576
1348146574
1348146573
1348146573
1348146573
1348146572
1348146572
1348146571
1348146571
1348146571
1348146570
1348146570
1348146569
1348146568
1348146567
1348146562
1348146561
1348146558
1348146555
1348146554
1348146553
1348146553
1348146551
1348146551
1348146549
1348146548
1348146547
1348146547
1348146546
1348146545
1348146542
1348146542
1348146541
1348146540
1348146540
1348146540
1348146539
1348146539
1348146538
1348146537
1348146537
1348146536
1348146535
1348146533
1348146531
1348146530
1348146529
1348146529
1348146527
1348146526
1348146526
1348146525
1348146524
1348146524
1348146520
1348146520
1348146520
1348146520
1348146519
1348146518
1348146517
1348146516
1348146516
1348146516
1348146515
1348146514
1348146514
1348146514
1348146513
1348146513
1348146513
1348146513
1348146510
1348146510
1348146510
1348146505
1348146504
1348146504
1348146502
1348146501
1348146501
1348146500
1348146498
1348146494
1348146493
1348146493
1348146493
1348146493
1348146493
1348146492
1348146492
1348146491
1348146489
1348146488
1348146487
1348146487
1348146483
1348146482
1348146482
1348146480
1348146478
1348146478
1348146477
1348146477
1348146477
1348146476
1348146474
1348146474
1348146473
1348146471
1348146469
1348146954
1348146953
1348146953
1348146953
1348146952
1348146952
1348146952
1348146951
1348146950
1348146949
1348146949
1348146949
1348146949
1348146949
1348146948
1348146948
1348146947
1348146947
1348146947
1348146945
1348146945
1348146942
1348146941
1348146940
1348146940
1348146939
1348146939
1348146939
1348146938
1348146937
1348146936
1348146936
1348146935
1348146935
1348146935
1348146935
1348146934
1348146934
1348146934
1348146934
1348146931
1348146930
1348146930
1348146929
1348146928
1348146928
1348146928
1348146926
1348146925
1348146925
1348146924
1348146923
1348146923
1348146923
1348146920
1348146920
1348146917
1348146913
1348146912
1348146912
1348146912
1348146911
1348146911
1348146910
1348146910
1348146910
1348146909
1348146908
1348146908
1348146906
1348146905
1348146904
1348146904
1348146904
1348146903
1348146902
1348146901
1348146900
1348146897
1348146897
1348146895
1348146895
1348146894
1348146893
1348146892
1348146891
1348146889
1348146888
1348146887
1348146886
1348146885
1348146884
1348146884
1348146883
1348146883
1348146882
1348146882
1348146882
1348146882
1348146881
1348146881
1348146881
1348146879
1348146879
1348146878
1348146876
1348146876
1348146875
1348146874
1348146874
1348146874
1348146874
1348146873
1348146872
1348146869
1348146869
1348146868
1348146869
1348146868
1348146867
1348146867
1348146866
1348146865
1348146864
1348146864
1348146864
1348146864
1348146863
1348146863
1348146862
1348146861
1348146861
1348146860
1348146859
1348146858
1348146858
1348146857
1348146856
1348146856
1348146856
1348146855
1348146855
1348146853
1348146851
1348146850
1348146850
1348146850
1348146850
1348146850
1348146849
1348146849
1348146848
1348146848
1348146848
1348146848
1348146846
1348146846
1348146846
1348146846
1348146844
1348146844
1348146844
1348146843
1348146843
1348146843
1348146843
1348146842
1348146842
1348146840
1348146838
1348146839
1348146838
1348146838
1348146837
1348146837
1348146835
1348146835
1348146833
1348146833
1348146833
1348146833
1348146832
1348146831
1348146831
1348146831
1348146830
1348146829
1348146828
1348146827
1348146826
1348146826
1348146825
1348146824
1348146823
1348146823
1348146822
1348146822
1348146821
1348146820
1348146819
1348146819
1348146819
1348146818
1348146817
1348146817
1348146815
1348146814
1348146813
1348146812
1348146812
1348146812
1348146810
1348146809
1348146809
1348146808
1348146807
1348146807
1348146806
1348146806
1348146806
1348146806
1348146805
1348146803
1348146802
1348146802
1348146802
1348146799
1348146797
1348146797
1348146796
1348146794
1348146794
1348146792
1348146792
1348146790
1348146790
1348146789
1348146789
1348146788
1348146788
1348146787
1348146784
1348146784
1348146784
1348146784
1348146783
1348146783
1348146781
1348146781
1348146781
1348146780
1348146780
1348146778
1348146771
1348146771
1348146770
1348146769
1348146768
1348146768
1348146767
1348146767
1348146766
1348146766
1348146766
1348146766
1348146766
1348146764
1348146764
1348146762
1348146762
1348146759
1348146759
1348146755
1348146755
1348146755
1348146755
1348146754
1348146754
1348146753
1348146752
1348146751
1348146751
1348146751
1348146751
1348146751
1348146751
1348146750
1348146749
1348146749
1348146749
1348146749
1348146748
1348146748
1348146746
1348146743
1348146743
1348146743
1348146742
1348146742
1348146741
1348146740
1348146740
1348146739
1348146739
1348146737
1348146737
1348146737
1348146736
1348146735
1348146735
1348146734
1348146734
1348146734
1348146733
1348146732
1348146732
1348146729
1348146728
1348146728
1348146728
1348146727
1348146727
1348146727
1348146727
1348146727
1348146726
1348146725
1348146723
1348146721
1348146720
1348146720
1348146720
1348146720
1348146720
1348146718
1348146717
1348146716
1348146716
1348146714
1348147200
1348147199
1348147199
1348147199
1348147199
1348147199
1348147199
1348147197
1348147197
1348147196
1348147196
1348147195
1348147195
1348147195
1348147195
1348147195
1348147194
1348147192
1348147191
1348147191
1348147190
1348147188
1348147187
1348147187
1348147187
1348147186
1348147185
1348147183
1348147181
1348147181
1348147181
1348147180
1348147180
1348147178
1348147178
1348147177
1348147176
1348147175
1348147175
1348147174
1348147174
1348147173
1348147173
1348147172
1348147171
1348147170
1348147169
1348147169
1348147169
1348147168
1348147166
1348147165
1348147165
1348147165
1348147161
1348147161
1348147160
1348147160
1348147159
1348147158
1348147156
1348147156
1348147156
1348147155
1348147154
1348147154
1348147152
1348147151
1348147151
1348147150
1348147148
1348147148
1348147147
1348147147
1348147147
1348147146
1348147146
1348147146
1348147146
1348147144
1348147144
1348147142
1348147142
1348147142
1348147140
1348147140
1348147140
1348147139
1348147139
1348147139
1348147139
1348147138
1348147138
1348147138
1348147137
1348147137
1348147136
1348147135
1348147135
1348147135
1348147134
1348147134
1348147133
1348147131
1348147131
1348147131
1348147130
1348147130
1348147130
1348147130
1348147128
1348147128
1348147127
1348147127
1348147127
1348147126
1348147126
1348147126
1348147125
1348147125
1348147123
1348147123
1348147123
1348147123
1348147123
1348147121
1348147120
1348147120
1348147119
1348147116
1348147115
1348147115
1348147115
1348147114
1348147112
1348147112
1348147112
1348147111
1348147111
1348147111
1348147111
1348147111
1348147110
1348147110
1348147107
1348147106
1348147106
1348147105
1348147106
1348147105
1348147103
1348147102
1348147102
1348147099
1348147099
1348147098
1348147098
1348147095
1348147094
1348147090
1348147090
1348147090
1348147090
1348147089
1348147089
1348147089
1348147088
1348147088
1348147087
1348147086
1348147085
1348147085
1348147083
1348147083
1348147083
1348147082
1348147082
1348147082
1348147081
1348147080
1348147079
1348147079
1348147079
1348147078
1348147077
1348147078
1348147077
1348147076
1348147075
1348147074
1348147074
1348147073
1348147072
1348147072
1348147072
1348147068
1348147066
1348147066
1348147065
1348147064
1348147063
1348147062
1348147061
1348147061
1348147061
1348147058
1348147058
1348147057
1348147055
1348147054
1348147053
1348147051
1348147049
1348147048
1348147047
1348147047
1348147045
1348147045
1348147045
1348147045
1348147044
1348147044
1348147042
1348147042
1348147042
1348147040
1348147040
1348147039
1348147038
1348147036
1348147036
1348147035
1348147034
1348147034
1348147034
1348147033
1348147032
1348147031
1348147031
1348147029
1348147029
1348147027
1348147027
1348147026
1348147026
1348147026
1348147025
1348147024
1348147023
1348147023
1348147023
1348147022
1348147022
1348147022
1348147021
1348147021
1348147021
1348147020
1348147020
1348147020
1348147019
1348147019
1348147019
1348147017
1348147017
1348147016
1348147016
1348147016
1348147016
1348147015
1348147015
1348147014
1348147013
1348147013
1348147012
1348147012
1348147012
1348147012
1348147012
1348147011
1348147009
1348147008
1348147008
1348147007
1348147007
1348147006
1348147004
1348147004
1348147003
1348147002
1348147002
1348147001
1348146999
1348146998
1348146996
1348146996
1348146996
1348146994
1348146992
1348146992
1348146991
1348146991
1348146991
1348146991
1348146991
1348146991
1348146990
1348146990
1348146989
1348146988
1348146986
1348146984
1348146983
1348146980
1348146977
1348146977
1348146976
1348146975
1348146975
1348146975
1348146972
1348146972
1348146972
1348146971
1348146970
1348146970
1348146970
1348146969
1348146968
1348146966
1348146965
1348146965
1348146965
1348146964
1348146964
1348146964
1348146963
1348146962
1348146961
1348146961
1348146961
1348146960
1348146960
1348146960
1348146959
1348146959
1348146959
1348146958
1348146958
1348146957
1348146956
1348147443
1348147442
1348147441
1348147439
1348147438
1348147438
1348147437
1348147437
1348147437
1348147436
1348147435
1348147434
1348147434
1348147434
1348147433
1348147430
1348147430
1348147429
1348147429
1348147428
1348147427
1348147427
1348147426
1348147426
1348147425
1348147425
1348147424
1348147422
1348147422
1348147422
1348147422
1348147422
1348147421
1348147421
1348147420
1348147418
1348147418
1348147417
1348147416
1348147416
1348147415
1348147415
1348147414
1348147413
1348147413
1348147411
1348147409
1348147409
1348147407
1348147407
1348147406
1348147405
1348147405
1348147405
1348147405
1348147404
1348147404
1348147404
1348147404
1348147403
1348147402
1348147402
1348147401
1348147399
1348147399
1348147399
1348147398
1348147398
1348147398
1348147397
1348147396
1348147395
1348147394
1348147393
1348147392
1348147391
1348147389
1348147389
1348147389
1348147389
1348147389
1348147389
1348147388
1348147387
1348147386
1348147385
1348147385
1348147385
1348147384
1348147384
1348147382
1348147381
1348147377
1348147377
1348147376
1348147376
1348147376
1348147375
1348147375
1348147373
1348147372
1348147372
1348147370
1348147369
1348147368
1348147367
1348147365
1348147365
1348147365
1348147364
1348147362
1348147362
1348147361
1348147361
1348147360
1348147360
1348147359
1348147359
1348147358
1348147358
1348147355
1348147355
1348147354
1348147354
1348147354
1348147353
1348147352
1348147351
1348147351
1348147349
1348147344
1348147344
1348147341
1348147340
1348147340
1348147339
1348147339
1348147338
1348147338
1348147338
1348147335
1348147334
1348147334
1348147334
1348147334
1348147336
1348147333
1348147333
1348147332
1348147332
1348147332
1348147331
1348147331
1348147329
1348147328
1348147326
1348147326
1348147326
1348147325
1348147324
1348147324
1348147323
1348147323
1348147323
1348147323
1348147322
1348147321
1348147320
1348147318
1348147317
1348147316
1348147316
1348147315
1348147315
1348147314
1348147313
1348147313
1348147312
1348147312
1348147312
1348147311
1348147311
1348147308
1348147307
1348147307
1348147306
1348147305
1348147304
1348147303
1348147303
1348147301
1348147300
1348147299
1348147298
1348147298
1348147297
1348147297
1348147296
1348147296
1348147295
1348147295
1348147294
1348147294
1348147292
1348147290
1348147290
1348147290
1348147288
1348147288
1348147288
1348147288
1348147287
1348147285
1348147283
1348147283
1348147283
1348147281
1348147281
1348147280
1348147280
1348147279
1348147277
1348147276
1348147276
1348147273
1348147273
1348147272
1348147271
1348147270
1348147270
1348147269
1348147269
1348147268
1348147268
1348147264
1348147264
1348147263
1348147263
1348147261
1348147261
1348147258
1348147257
1348147256
1348147255
1348147254
1348147252
1348147252
1348147251
1348147250
1348147249
1348147249
1348147249
1348147247
1348147247
1348147247
1348147246
1348147245
1348147245
1348147245
1348147244
1348147244
1348147244
1348147243
1348147242
1348147242
1348147240
1348147239
1348147238
1348147238
1348147237
1348147237
1348147236
1348147236
1348147235
1348147234
1348147233
1348147233
1348147233
1348147232
1348147231
1348147231
1348147231
1348147231
1348147230
1348147230
1348147230
1348147229
1348147229
1348147229
1348147228
1348147228
1348147228
1348147228
1348147227
1348147227
1348147226
1348147226
1348147225
1348147224
1348147224
1348147224
1348147223
1348147219
1348147219
1348147218
1348147215
1348147214
1348147213
1348147212
1348147212
1348147212
1348147212
1348147211
1348147210
1348147209
1348147210
1348147209
1348147209
1348147208
1348147206
1348147206
1348147206
1348147205
1348147204
1348147203
1348147203
1348147202
1348147202
1348147687
1348147687
1348147685
1348147685
1348147685
1348147682
1348147682
1348147681
1348147681
1348147681
1348147680
1348147678
1348147678
1348147678
1348147677
1348147677
1348147677
1348147676
1348147676
1348147676
1348147675
1348147675
1348147673
1348147673
1348147672
1348147671
1348147671
1348147671
1348147670
1348147668
1348147668
1348147667
1348147667
1348147666
1348147666
1348147664
1348147664
1348147663
1348147662
1348147661
1348147660
1348147659
1348147657
1348147657
1348147656
1348147656
1348147655
1348147655
1348147654
1348147653
1348147652
1348147650
1348147649
1348147643
1348147642
1348147642
1348147642
1348147642
1348147641
1348147641
1348147641
1348147641
1348147640
1348147639
1348147639
1348147639
1348147638
1348147637
1348147636
1348147636
1348147636
1348147636
1348147636
1348147635
1348147633
1348147633
1348147632
1348147630
1348147629
1348147629
1348147628
1348147628
1348147627
1348147627
1348147626
1348147625
1348147625
1348147625
1348147625
1348147624
1348147624
1348147624
1348147623
1348147622
1348147620
1348147620
1348147619
1348147618
1348147617
1348147617
1348147617
1348147616
1348147615
1348147615
1348147614
1348147612
1348147611
1348147610
1348147610
1348147608
1348147607
1348147606
1348147606
1348147606
1348147606
1348147605
1348147604
1348147602
1348147602
1348147602
1348147601
1348147600
1348147600
1348147599
1348147597
1348147597
1348147597
1348147596
1348147595
1348147594
1348147594
1348147593
1348147593
1348147593
1348147589
1348147589
1348147589
1348147589
1348147588
1348147586
1348147586
1348147586
1348147585
1348147585
1348147584
1348147584
1348147583
1348147583
1348147581
1348147581
1348147581
1348147581
1348147580
1348147578
1348147578
1348147578
1348147577
1348147577
1348147576
1348147575
1348147574
1348147574
1348147571
1348147571
1348147571
1348147571
1348147570
1348147569
1348147569
1348147569
1348147568
1348147566
1348147564
1348147561
1348147560
1348147559
1348147558
1348147558
1348147558
1348147551
1348147549
1348147549
1348147548
1348147547
1348147547
1348147546
1348147545
1348147543
1348147543
1348147543
1348147542
1348147541
1348147541
1348147540
1348147540
1348147539
1348147539
1348147538
1348147538
1348147537
1348147536
1348147535
1348147533
1348147531
1348147530
1348147530
1348147530
1348147530
1348147528
1348147528
1348147527
1348147527
1348147526
1348147526
1348147526
1348147526
1348147525
1348147524
1348147524
1348147524
1348147524
1348147523
1348147523
1348147523
1348147522
1348147522
1348147522
1348147520
1348147520
1348147520
1348147519
1348147517
1348147517
1348147517
1348147516
1348147516
1348147514
1348147514
1348147513
1348147512
1348147512
1348147509
1348147509
1348147508
1348147507
1348147506
1348147506
1348147505
1348147505
1348147505
1348147504
1348147504
1348147504
1348147502
1348147502
1348147502
1348147500
1348147500
1348147499
1348147498
1348147498
1348147497
1348147496
1348147496
1348147495
1348147495
1348147493
1348147493
1348147491
1348147491
1348147490
1348147490
1348147490
1348147489
1348147487
1348147486
1348147486
1348147484
1348147483
1348147483
1348147482
1348147482
1348147482
1348147481
1348147481
1348147481
1348147479
1348147479
1348147479
1348147478
1348147478
1348147477
1348147477
1348147476
1348147476
1348147475
1348147474
1348147475
1348147474
1348147473
1348147473
1348147471
1348147471
1348147470
1348147470
1348147468
1348147468
1348147467
1348147466
1348147466
1348147464
1348147463
1348147462
1348147461
1348147461
1348147460
1348147459
1348147459
1348147457
1348147456
1348147455
1348147455
1348147454
1348147454
1348147452
1348147450
1348147449
1348147448
1348147448
1348147448
1348147447
1348147447
1348147446
1348147444
1348147930
1348147929
1348147929
1348147928
1348147926
1348147926
1348147924
1348147924
1348147922
1348147921
1348147921
1348147920
1348147920
1348147920
1348147919
1348147918
1348147918
1348147915
1348147915
1348147914
1348147914
1348147914
1348147913
1348147913
1348147912
1348147912
1348147911
1348147910
1348147910
1348147909
1348147908
1348147907
1348147906
1348147906
1348147905
1348147904
1348147903
1348147903
1348147902
1348147902
1348147901
1348147901
1348147897
1348147898
1348147897
1348147896
1348147896
1348147895
1348147894
1348147894
1348147893
1348147893
1348147892
1348147891
1348147890
1348147890
1348147889
1348147889
1348147888
1348147887
1348147886
1348147886
1348147885
1348147884
1348147883
1348147883
1348147882
1348147882
1348147882
1348147881
1348147881
1348147881
1348147880
1348147880
1348147880
1348147879
1348147878
1348147878
1348147877
1348147875
1348147874
1348147873
1348147873
1348147873
1348147873
1348147872
1348147872
1348147872
1348147871
1348147869
1348147868
1348147868
1348147867
1348147866
1348147865
1348147864
1348147864
1348147863
1348147863
1348147863
1348147862
1348147862
1348147859
1348147859
1348147858
1348147858
1348147857
1348147857
1348147857
1348147857
1348147856
1348147856
1348147855
1348147853
1348147852
1348147851
1348147851
1348147848
1348147847
1348147847
1348147846
1348147845
1348147844
1348147844
1348147844
1348147843
1348147843
1348147843
1348147841
1348147840
1348147840
1348147840
1348147838
1348147838
1348147838
1348147838
1348147838
1348147836
1348147836
1348147835
1348147835
1348147833
1348147832
1348147831
1348147829
1348147829
1348147827
1348147825
1348147825
1348147825
1348147824
1348147824
1348147823
1348147822
1348147819
1348147818
1348147817
1348147817
1348147816
1348147816
1348147815
1348147815
1348147814
1348147814
1348147813
1348147813
1348147813
1348147813
1348147813
1348147813
1348147810
1348147810
1348147810
1348147809
1348147809
1348147809
1348147808
1348147808
1348147808
1348147807
1348147807
1348147807
1348147806
1348147806
1348147805
1348147805
1348147805
1348147800
1348147798
1348147798
1348147798
1348147798
1348147797
1348147797
1348147797
1348147796
1348147796
1348147796
1348147795
1348147794
1348147793
1348147793
1348147793
1348147793
1348147792
1348147791
1348147790
1348147790
1348147790
1348147789
1348147789
1348147789
1348147789
1348147788
1348147787
1348147787
1348147786
1348147786
1348147785
1348147785
1348147784
1348147783
1348147783
1348147782
1348147781
1348147780
1348147779
1348147779
1348147779
1348147777
1348147777
1348147776
1348147775
1348147774
1348147774
1348147772
1348147772
1348147771
1348147771
1348147771
1348147769
1348147769
1348147768
1348147768
1348147768
1348147768
1348147768
1348147767
1348147766
1348147765
1348147765
1348147763
1348147762
1348147762
1348147762
1348147761
1348147761
1348147760
1348147759
1348147759
1348147758
1348147758
1348147757
1348147757
1348147755
1348147754
1348147753
1348147753
1348147752
1348147751
1348147751
1348147750
1348147749
1348147747
1348147746
1348147744
1348147743
1348147742
1348147742
1348147742
1348147739
1348147738
1348147737
1348147737
1348147736
1348147736
1348147736
1348147735
1348147735
1348147734
1348147733
1348147733
1348147732
1348147732
1348147732
1348147728
1348147725
1348147725
1348147724
1348147724
1348147723
1348147721
1348147720
1348147720
1348147717
1348147716
1348147715
1348147715
1348147715
1348147714
1348147714
1348147713
1348147712
1348147711
1348147709
1348147709
1348147708
1348147708
1348147707
1348147706
1348147706
1348147705
1348147704
1348147704
1348147703
1348147703
1348147703
1348147703
1348147702
1348147701
1348147700
1348147700
1348147700
1348147697
1348147696
1348147695
1348147694
1348147694
1348147693
1348147692
1348147692
1348147692
1348147690
1348147689
1348147689
1348147688
1348147688
1348148175
1348148174
1348148174
1348148173
1348148171
1348148171
1348148171
1348148170
1348148170
1348148169
1348148169
1348148168
1348148168
1348148168
1348148165
1348148160
1348148159
1348148159
1348148159
1348148159
1348148157
1348148157
1348148157
1348148156
1348148156
1348148156
1348148156
1348148156
1348148155
1348148155
1348148155
1348148155
1348148152
1348148151
1348148151
1348148150
1348148148
1348148147
1348148146
1348148146
1348148144
1348148143
1348148141
1348148140
1348148139
1348148139
1348148138
1348148138
1348148137
1348148136
1348148135
1348148133
1348148129
1348148126
1348148126
1348148125
1348148125
1348148124
1348148124
1348148123
1348148123
1348148119
1348148118
1348148118
1348148116
1348148116
1348148115
1348148114
1348148113
1348148112
1348148111
1348148109
1348148109
1348148109
1348148108
1348148108
1348148107
1348148106
1348148106
1348148106
1348148105
1348148105
1348148104
1348148103
1348148103
1348148101
1348148101
1348148101
1348148101
1348148101
1348148100
1348148100
1348148098
1348148098
1348148097
1348148097
1348148097
1348148097
1348148097
1348148096
1348148094
1348148092
1348148092
1348148092
1348148092
1348148091
1348148091
1348148090
1348148088
1348148088
1348148088
1348148087
1348148087
1348148086
1348148085
1348148085
1348148084
1348148083
1348148081
1348148081
1348148080
1348148079
1348148079
1348148078
1348148078
1348148077
1348148076
1348148076
1348148076
1348148076
1348148076
1348148075
1348148075
1348148075
1348148074
1348148073
1348148072
1348148072
1348148072
1348148072
1348148071
1348148069
1348148069
1348148069
1348148068
1348148067
1348148067
1348148065
1348148063
1348148063
1348148063
1348148062
1348148062
1348148060
1348148060
1348148058
1348148058
1348148057
1348148055
1348148054
1348148054
1348148054
1348148053
1348148051
1348148050
1348148049
1348148049
1348148048
1348148048
1348148048
1348148047
1348148042
1348148041
1348148040
1348148039
1348148038
1348148037
1348148037
1348148037
1348148036
1348148036
1348148033
1348148032
1348148032
1348148029
1348148028
1348148028
1348148026
1348148023
1348148022
1348148022
1348148022
1348148021
1348148021
1348148020
1348148018
1348148017
1348148016
1348148015
1348148014
1348148014
1348148013
1348148013
1348148012
1348148011
1348148011
1348148010
1348148009
1348148008
1348148008
1348148005
1348148004
1348148003
1348148003
1348148003
1348148002
1348148002
1348148002
1348147999
1348147998
1348147997
1348147995
1348147995
1348147994
1348147994
1348147994
1348147993
1348147993
1348147992
1348147992
1348147991
1348147990
1348147990
1348147989
1348147989
1348147989
1348147987
1348147987
1348147986
1348147984
1348147983
1348147983
1348147983
1348147982
1348147982
1348147982
1348147981
1348147981
1348147981
1348147980
1348147980
1348147980
1348147979
1348147979
1348147977
1348147977
1348147977
1348147976
1348147975
1348147974
1348147972
1348147972
1348147970
1348147969
1348147969
1348147969
1348147965
1348147965
1348147965
1348147965
1348147964
1348147964
1348147962
1348147962
1348147962
1348147960
1348147960
1348147958
1348147957
1348147957
1348147956
1348147955
1348147955
1348147954
1348147954
1348147954
1348147954
1348147953
1348147953
1348147951
1348147950
1348147948
1348147947
1348147946
1348147946
1348147946
1348147945
1348147944
1348147943
1348147943
1348147943
1348147942
1348147942
1348147942
1348147941
1348147941
1348147940
1348147939
1348147939
1348147938
1348147938
1348147934
1348147934
1348147933
1348147933
1348147931
1348147933
1348147931
1348147931
1348148419
1348148418
1348148418
1348148418
1348148417
1348148417
1348148417
1348148416
1348148415
1348148415
1348148413
1348148412
1348148412
1348148412
1348148408
1348148407
1348148407
1348148407
1348148406
1348148405
1348148405
1348148404
1348148404
1348148403
1348148403
1348148403
1348148403
1348148402
1348148401
1348148401
1348148400
1348148399
1348148398
1348148398
1348148396
1348148395
1348148392
1348148392
1348148391
1348148390
1348148389
1348148389
1348148389
1348148388
1348148388
1348148386
1348148385
1348148384
1348148383
1348148383
1348148383
1348148381
1348148381
1348148381
1348148380
1348148380
1348148379
1348148379
1348148378
1348148377
1348148376
1348148375
1348148375
1348148373
1348148371
1348148371
1348148371
1348148371
1348148371
1348148369
1348148366
1348148366
1348148366
1348148365
1348148365
1348148364
1348148364
1348148364
1348148363
1348148362
1348148362
1348148362
1348148362
1348148361
1348148361
1348148359
1348148355
1348148353
1348148352
1348148351
1348148350
1348148350
1348148348
1348148348
1348148348
1348148348
1348148348
1348148347
1348148347
1348148346
1348148345
1348148344
1348148343
1348148343
1348148342
1348148341
1348148341
1348148340
1348148340
1348148340
1348148340
1348148339
1348148339
1348148339
1348148338
1348148337
1348148336
1348148335
1348148335
1348148335
1348148335
1348148334
1348148334
1348148334
1348148333
1348148333
1348148328
1348148328
1348148327
1348148327
1348148325
1348148325
1348148325
1348148324
1348148322
1348148321
1348148320
1348148320
1348148320
1348148319
1348148318
1348148318
1348148318
1348148316
1348148316
1348148314
1348148313
1348148313
1348148313
1348148312
1348148312
1348148312
1348148310
1348148310
1348148309
1348148308
1348148308
1348148307
1348148306
1348148306
1348148305
1348148304
1348148304
1348148303
1348148303
1348148301
1348148301
1348148299
1348148299
1348148299
1348148298
1348148298
1348148297
1348148295
1348148294
1348148292
1348148291
1348148290
1348148290
1348148290
1348148290
1348148288
1348148288
1348148288
1348148288
1348148288
1348148287
1348148287
1348148287
1348148286
1348148284
1348148283
1348148283
1348148282
1348148282
1348148281
1348148281
1348148280
1348148280
1348148279
1348148279
1348148279
1348148279
1348148278
1348148276
1348148276
1348148274
1348148274
1348148273
1348148273
1348148272
1348148272
1348148271
1348148270
1348148268
1348148267
1348148266
1348148265
1348148265
1348148264
1348148263
1348148263
1348148262
1348148261
1348148261
1348148261
1348148259
1348148258
1348148258
1348148256
1348148255
1348148253
1348148251
1348148250
1348148250
1348148250
1348148250
1348148249
1348148248
1348148248
1348148247
1348148246
1348148245
1348148244
1348148241
1348148240
1348148240
1348148239
1348148238
1348148238
1348148238
1348148235
1348148235
1348148234
1348148234
1348148232
1348148232
1348148232
1348148230
1348148230
1348148230
1348148229
1348148229
1348148227
1348148227
1348148227
1348148226
1348148224
1348148222
1348148221
1348148218
1348148218
1348148217
1348148217
1348148215
1348148214
1348148213
1348148213
1348148212
1348148212
1348148210
1348148210
1348148209
1348148209
1348148208
1348148208
1348148207
1348148204
1348148203
1348148201
1348148197
1348148197
1348148195
1348148195
1348148194
1348148194
1348148193
1348148193
1348148190
1348148190
1348148190
1348148188
1348148188
1348148187
1348148187
1348148186
1348148186
1348148185
1348148183
1348148181
1348148180
1348148177
1348148177
1348148177
1348148176
1348148176
1348148176
1348148663
1348148661
1348148660
1348148658
1348148657
1348148657
1348148656
1348148656
1348148655
1348148655
1348148655
1348148655
1348148655
1348148654
1348148654
1348148653
1348148653
1348148653
1348148653
1348148652
1348148652
1348148651
1348148650
1348148650
1348148649
1348148648
1348148646
1348148646
1348148646
1348148642
1348148641
1348148641
1348148641
1348148641
1348148641
1348148640
1348148639
1348148637
1348148637
1348148637
1348148636
1348148636
1348148635
1348148635
1348148634
1348148634
1348148634
1348148634
1348148633
1348148633
1348148633
1348148632
1348148632
1348148631
1348148631
1348148630
1348148630
1348148629
1348148629
1348148627
1348148626
1348148625
1348148624
1348148623
1348148622
1348148621
1348148620
1348148617
1348148617
1348148617
1348148616
1348148615
1348148615
1348148614
1348148611
1348148610
1348148610
1348148608
1348148608
1348148608
1348148607
1348148607
1348148607
1348148606
1348148605
1348148605
1348148605
1348148602
1348148602
1348148602
1348148600
1348148599
1348148599
1348148598
1348148598
1348148598
1348148597
1348148596
1348148596
1348148596
1348148592
1348148592
1348148591
1348148590
1348148590
1348148589
1348148587
1348148584
1348148584
1348148584
1348148583
1348148583
1348148580
1348148580
1348148579
1348148579
1348148578
1348148577
1348148576
1348148576
1348148576
1348148575
1348148575
1348148575
1348148574
1348148574
1348148572
1348148571
1348148571
1348148571
1348148570
1348148569
1348148568
1348148565
1348148565
1348148565
1348148564
1348148563
1348148562
1348148559
1348148558
1348148557
1348148557
1348148556
1348148556
1348148556
1348148551
1348148550
1348148550
1348148549
1348148548
1348148547
1348148547
1348148547
1348148545
1348148544
1348148544
1348148543
1348148543
1348148542
1348148542
1348148542
1348148541
1348148541
1348148540
1348148539
1348148538
1348148538
1348148538
1348148538
1348148536
1348148535
1348148534
1348148534
1348148534
1348148534
1348148533
1348148531
1348148530
1348148530
1348148528
1348148527
1348148527
1348148526
1348148525
1348148525
1348148525
1348148524
1348148524
1348148523
1348148522
1348148520
1348148520
1348148520
1348148520
1348148520
1348148520
1348148514
1348148514
1348148513
1348148513
1348148513
1348148513
1348148512
1348148512
1348148512
1348148510
1348148510
1348148507
1348148507
1348148506
1348148505
1348148504
1348148503
1348148503
1348148502
1348148500
1348148498
1348148498
1348148497
1348148496
1348148493
1348148492
1348148492
1348148490
1348148490
1348148490
1348148489
1348148489
1348148488
1348148486
1348148485
1348148485
1348148485
1348148484
1348148484
1348148482
1348148482
1348148479
1348148477
1348148476
1348148476
1348148476
1348148471
1348148471
1348148470
1348148469
1348148469
1348148469
1348148468
1348148468
1348148468
1348148467
1348148467
1348148467
1348148466
1348148466
1348148465
1348148463
1348148463
1348148463
1348148462
1348148462
1348148462
1348148461
1348148461
1348148458
1348148458
1348148457
1348148457
1348148456
1348148456
1348148456
1348148455
1348148453
1348148452
1348148450
1348148449
1348148449
1348148448
1348148448
1348148447
1348148445
1348148443
1348148441
1348148441
1348148441
1348148441
1348148440
1348148438
1348148437
1348148436
1348148436
1348148436
1348148435
1348148435
1348148435
1348148433
1348148433
1348148432
1348148432
1348148430
1348148429
1348148427
1348148426
1348148426
1348148423
1348148423
1348148422
1348148422
1348148421
1348148420
1348148419
1348148907
1348148906
1348148906
1348148906
1348148904
1348148902
1348148902
1348148901
1348148901
1348148899
1348148899
1348148897
1348148897
1348148897
1348148897
1348148896
1348148896
1348148896
1348148895
1348148894
1348148892
1348148892
1348148892
1348148891
1348148890
1348148889
1348148889
1348148888
1348148888
1348148887
1348148887
1348148884
1348148883
1348148883
1348148883
1348148881
1348148880
1348148879
1348148877
1348148877
1348148876
1348148875
1348148874
1348148874
1348148874
1348148873
1348148873
1348148872
1348148872
1348148872
1348148871
1348148871
1348148869
1348148869
1348148869
1348148868
1348148866
1348148866
1348148866
1348148866
1348148864
1348148864
1348148863
1348148862
1348148861
1348148861
1348148860
1348148860
1348148860
1348148857
1348148856
1348148856
1348148855
1348148853
1348148853
1348148853
1348148851
1348148851
1348148850
1348148849
1348148848
1348148848
1348148848
1348148847
1348148846
1348148846
1348148846
1348148845
1348148844
1348148843
1348148842
1348148842
1348148841
1348148841
1348148839
1348148838
1348148838
1348148837
1348148837
1348148837
1348148837
1348148835
1348148835
1348148835
1348148834
1348148834
1348148833
1348148833
1348148832
1348148832
1348148831
1348148832
1348148831
1348148830
1348148830
1348148828
1348148827
1348148827
1348148826
1348148826
1348148826
1348148824
1348148823
1348148823
1348148821
1348148821
1348148820
1348148816
1348148815
1348148815
1348148814
1348148813
1348148812
1348148812
1348148812
1348148811
1348148811
1348148811
1348148810
1348148809
1348148809
1348148808
1348148808
1348148808
1348148807
1348148806
1348148804
1348148804
1348148804
1348148803
1348148802
1348148801
1348148801
1348148800
1348148800
1348148799
1348148799
1348148799
1348148798
1348148796
1348148795
1348148795
1348148794
1348148793
1348148792
1348148790
1348148790
1348148790
1348148788
1348148787
1348148787
1348148787
1348148786
1348148785
1348148784
1348148784
1348148781
1348148781
1348148779
1348148779
1348148778
1348148778
1348148777
1348148777
1348148776
1348148774
1348148774
1348148771
1348148771
1348148770
1348148770
1348148770
1348148769
1348148769
1348148768
1348148767
1348148767
1348148767
1348148766
1348148766
1348148766
1348148765
1348148765
1348148765
1348148765
1348148764
1348148763
1348148763
1348148762
1348148762
1348148761
1348148761
1348148760
1348148760
1348148759
1348148759
1348148759
1348148759
1348148758
1348148758
1348148755
1348148755
1348148754
1348148752
1348148751
1348148751
1348148751
1348148751
1348148751
1348148749
1348148748
1348148747
1348148747
1348148746
1348148746
1348148745
1348148744
1348148743
1348148742
1348148742
1348148741
1348148741
1348148740
1348148740
1348148740
1348148738
1348148738
1348148736
1348148730
1348148730
1348148730
1348148729
1348148729
1348148728
1348148727
1348148727
1348148727
1348148726
1348148726
1348148726
1348148723
1348148723
1348148719
1348148719
1348148716
1348148716
1348148714
1348148714
1348148714
1348148714
1348148714
1348148713
1348148712
1348148711
1348148710
1348148709
1348148709
1348148709
1348148708
1348148708
1348148707
1348148707
1348148707
1348148704
1348148703
1348148702
1348148701
1348148701
1348148700
1348148700
1348148698
1348148698
1348148696
1348148694
1348148692
1348148692
1348148690
1348148690
1348148689
1348148689
1348148688
1348148686
1348148685
1348148684
1348148682
1348148680
1348148679
1348148677
1348148677
1348148675
1348148675
1348148674
1348148674
1348148674
1348148673
1348148673
1348148673
1348148671
1348148670
1348148666
1348148666
1348148666
1348148666
1348148666
1348148665
1348148665
1348149152
1348149152
1348149150
1348149150
1348149149
1348149148
1348149146
1348149146
1348149146
1348149145
1348149144
1348149144
1348149142
1348149142
1348149140
1348149139
1348149135
1348149133
1348149133
1348149132
1348149129
1348149128
1348149128
1348149127
1348149126
1348149126
1348149125
1348149125
1348149124
1348149123
1348149122
1348149122
1348149122
1348149121
1348149121
1348149119
1348149119
1348149118
1348149118
1348149118
1348149118
1348149117
1348149117
1348149116
1348149115
1348149115
1348149114
1348149113
1348149112
1348149111
1348149110
1348149110
1348149109
1348149109
1348149109
1348149109
1348149108
1348149108
1348149107
1348149106
1348149106
1348149105
1348149105
1348149105
1348149104
1348149104
1348149104
1348149103
1348149103
1348149102
1348149102
1348149101
1348149101
1348149101
1348149100
1348149098
1348149096
1348149096
1348149095
1348149095
1348149095
1348149095
1348149094
1348149093
1348149092
1348149092
1348149092
1348149092
1348149092
1348149091
1348149091
1348149091
1348149088
1348149088
1348149087
1348149087
1348149087
1348149086
1348149084
1348149084
1348149083
1348149083
1348149083
1348149083
1348149082
1348149082
1348149081
1348149080
1348149079
1348149078
1348149078
1348149077
1348149077
1348149077
1348149075
1348149075
1348149075
1348149075
1348149072
1348149073
1348149073
1348149072
1348149072
1348149071
1348149071
1348149070
1348149070
1348149070
1348149068
1348149067
1348149066
1348149065
1348149065
1348149065
1348149064
1348149063
1348149062
1348149061
1348149061
1348149061
1348149061
1348149060
1348149060
1348149059
1348149059
1348149059
1348149059
1348149057
1348149056
1348149055
1348149054
1348149054
1348149054
1348149054
1348149053
1348149053
1348149052
1348149051
1348149051
1348149050
1348149048
1348149048
1348149048
1348149045
1348149044
1348149044
1348149044
1348149043
1348149043
1348149042
1348149040
1348149040
1348149040
1348149039
1348149038
1348149038
1348149037
1348149037
1348149036
1348149036
1348149035
1348149035
1348149034
1348149034
1348149033
1348149033
1348149032
1348149032
1348149031
1348149030
1348149030
1348149030
1348149027
1348149024
1348149023
1348149023
1348149023
1348149021
1348149021
1348149020
1348149019
1348149018
1348149017
1348149017
1348149018
1348149014
1348149013
1348149012
1348149012
1348149011
1348149010
1348149009
1348149009
1348149009
1348149006
1348149006
1348149005
1348149005
1348149004
1348149004
1348149004
1348149003
1348149002
1348149002
1348149000
1348148999
1348148998
1348148998
1348148998
1348148997
1348148997
1348148996
1348148996
1348148996
1348148996
1348148995
1348148995
1348148994
1348148994
1348148994
1348148994
1348148994
1348148993
1348148992
1348148991
1348148991
1348148991
1348148990
1348148990
1348148989
1348148988
1348148987
1348148987
1348148987
1348148986
1348148985
1348148984
1348148984
1348148983
1348148983
1348148983
1348148983
1348148981
1348148981
1348148979
1348148979
1348148978
1348148978
1348148978
1348148978
1348148978
1348148977
1348148976
1348148975
1348148975
1348148974
1348148974
1348148973
1348148972
1348148971
1348148971
1348148970
1348148969
1348148968
1348148968
1348148967
1348148966
1348148966
1348148965
1348148965
1348148964
1348148964
1348148964
1348148963
1348148960
1348148960
1348148959
1348148959
1348148958
1348148958
1348148957
1348148956
1348148956
1348148954
1348148954
1348148953
1348148952
1348148952
1348148950
1348148950
1348148950
1348148948
1348148948
1348148948
1348148948
1348148947
1348148947
1348148946
1348148945
1348148945
1348148943
1348148942
1348148941
1348148940
1348148939
1348148939
1348148939
1348148939
1348148938
1348148938
1348148937
1348148935
1348148935
1348148934
1348148933
1348148933
1348148932
1348148932
1348148931
1348148931
1348148930
1348148930
1348148930
1348148929
1348148928
1348148927
1348148927
1348148926
1348148926
1348148926
1348148926
1348148926
1348148926
1348148925
1348148923
1348148923
1348148922
1348148922
1348148921
1348148921
1348148921
1348148920
1348148920
1348148920
1348148919
1348148918
1348148917
1348148916
1348148916
1348148916
1348148916
1348148915
1348148915
1348148914
1348148914
1348148913
1348148913
1348148913
1348148912
1348148911
1348148910
1348148910
1348148909
1348148907
1348149395
1348149395
1348149395
1348149394
1348149394
1348149394
1348149394
1348149393
1348149392
1348149392
1348149392
1348149391
1348149390
1348149390
1348149390
1348149390
1348149389
1348149388
1348149388
1348149387
1348149387
1348149385
1348149384
1348149383
1348149383
1348149382
1348149381
1348149381
1348149381
1348149381
1348149381
1348149381
1348149379
1348149379
1348149378
1348149378
1348149377
1348149375
1348149374
1348149373
1348149371
1348149372
1348149370
1348149370
1348149369
1348149366
1348149366
1348149366
1348149365
1348149365
1348149364
1348149363
1348149363
1348149363
1348149363
1348149362
1348149362
1348149363
1348149362
1348149360
1348149360
1348149360
1348149359
1348149357
1348149357
1348149356
1348149355
1348149355
1348149354
1348149354
1348149353
1348149352
1348149352
1348149352
1348149351
1348149350
1348149349
1348149347
1348149346
1348149346
1348149346
1348149345
1348149345
1348149344
1348149344
1348149342
1348149341
1348149341
1348149339
1348149339
1348149338
1348149337
1348149337
1348149337
1348149335
1348149335
1348149334
1348149334
1348149333
1348149333
1348149332
1348149330
1348149330
1348149330
1348149328
1348149328
1348149328
1348149328
1348149328
1348149326
1348149325
1348149325
1348149324
1348149324
1348149322
1348149322
1348149321
1348149323
1348149319
1348149318
1348149318
1348149318
1348149318
1348149317
1348149317
1348149316
1348149315
1348149315
1348149314
1348149314
1348149314
1348149314
1348149314
1348149314
1348149313
1348149312
1348149312
1348149312
1348149310
1348149310
1348149307
1348149307
1348149306
1348149305
1348149305
1348149305
1348149305
1348149305
1348149304
1348149303
1348149303
1348149302
1348149301
1348149301
1348149300
1348149299
1348149298
1348149298
1348149296
1348149296
1348149296
1348149295
1348149295
1348149294
1348149294
1348149292
1348149292
1348149291
1348149291
1348149290
1348149290
1348149289
1348149289
1348149289
1348149289
1348149289
1348149288
1348149288
1348149288
1348149288
1348149286
1348149286
1348149286
1348149285
1348149285
1348149285
1348149284
1348149285
1348149283
1348149283
1348149283
1348149282
1348149281
1348149281
1348149280
1348149281
1348149280
1348149280
1348149279
1348149278
1348149278
1348149275
1348149275
1348149274
1348149273
1348149272
1348149272
1348149271
1348149271
1348149270
1348149269
1348149269
1348149268
1348149268
1348149267
1348149266
1348149265
1348149265
1348149263
1348149263
1348149262
1348149262
1348149261
1348149260
1348149260
1348149259
1348149259
1348149258
1348149258
1348149258
1348149257
1348149257
1348149257
1348149256
1348149256
1348149256
1348149256
1348149255
1348149254
1348149254
1348149254
1348149253
1348149253
1348149252
1348149252
1348149251
1348149250
1348149250
1348149250
1348149249
1348149248
1348149248
1348149247
1348149246
1348149246
1348149243
1348149243
1348149243
1348149242
1348149241
1348149241
1348149239
1348149239
1348149239
1348149239
1348149239
1348149239
1348149238
1348149238
1348149237
1348149236
1348149235
1348149234
1348149231
1348149231
1348149230
1348149229
1348149229
1348149229
1348149228
1348149227
1348149226
1348149225
1348149225
1348149225
1348149225
1348149223
1348149223
1348149222
1348149222
1348149221
1348149221
1348149221
1348149221
1348149221
1348149220
1348149219
1348149219
1348149218
1348149218
1348149217
1348149217
1348149216
1348149215
1348149214
1348149214
1348149214
1348149214
1348149214
1348149214
1348149214
1348149212
1348149212
1348149211
1348149211
1348149210
1348149209
1348149209
1348149209
1348149208
1348149207
1348149206
1348149204
1348149204
1348149203
1348149203
1348149202
1348149202
1348149202
1348149201
1348149201
1348149200
1348149199
1348149199
1348149198
1348149198
1348149198
1348149197
1348149196
1348149196
1348149196
1348149195
1348149195
1348149195
1348149194
1348149193
1348149193
1348149193
1348149192
1348149192
1348149192
1348149191
1348149189
1348149189
1348149189
1348149188
1348149188
1348149187
1348149187
1348149186
1348149183
1348149183
1348149182
1348149181
1348149181
1348149180
1348149180
1348149179
1348149179
1348149178
1348149178
1348149178
1348149177
1348149177
1348149176
1348149176
1348149175
1348149175
1348149173
1348149173
1348149172
1348149170
1348149169
1348149168
1348149165
1348149164
1348149163
1348149163
1348149161
1348149159
1348149159
1348149159
1348149157
1348149156
1348149156
1348149156
1348149156
1348149156
1348149156
1348149155
1348149155
1348149154
1348149154
1348149153
1348149152
1348149639
1348149638
1348149638
1348149637
1348149637
1348149636
1348149634
1348149634
1348149634
1348149634
1348149632
1348149631
1348149630
1348149629
1348149629
1348149628
1348149626
1348149624
1348149622
1348149622
1348149621
1348149620
1348149617
1348149617
1348149617
1348149614
1348149614
1348149614
1348149613
1348149611
1348149610
1348149610
1348149610
1348149609
1348149607
1348149607
1348149605
1348149605
1348149603
1348149602
1348149601
1348149600
1348149598
1348149598
1348149598
1348149597
1348149596
1348149594
1348149594
1348149594
1348149593
1348149592
1348149592
1348149590
1348149590
1348149588
1348149588
1348149587
1348149587
1348149587
1348149585
1348149585
1348149584
1348149583
1348149582
1348149580
1348149580
1348149579
1348149577
1348149577
1348149577
1348149574
1348149574
1348149573
1348149573
1348149573
1348149572
1348149572
1348149571
1348149570
1348149568
1348149568
1348149566
1348149566
1348149566
1348149566
1348149565
1348149565
1348149564
1348149564
1348149564
1348149563
1348149563
1348149562
1348149562
1348149562
1348149561
1348149560
1348149559
1348149559
1348149559
1348149557
1348149557
1348149556
1348149555
1348149555
1348149555
1348149554
1348149554
1348149553
1348149553
1348149552
1348149551
1348149550
1348149548
1348149546
1348149546
1348149544
1348149543
1348149542
1348149541
1348149540
1348149539
1348149537
1348149536
1348149536
1348149535
1348149535
1348149534
1348149533
1348149532
1348149532
1348149531
1348149530
1348149530
1348149529
1348149529
1348149527
1348149527
1348149527
1348149527
1348149526
1348149525
1348149524
1348149524
1348149523
1348149520
1348149520
1348149519
1348149518
1348149518
1348149517
1348149516
1348149515
1348149515
1348149515
1348149513
1348149513
1348149512
1348149511
1348149508
1348149508
1348149507
1348149507
1348149507
1348149506
1348149506
1348149505
1348149504
1348149504
1348149504
1348149503
1348149502
1348149501
1348149501
1348149499
1348149499
1348149499
1348149498
1348149498
1348149497
1348149497
1348149496
1348149496
1348149495
1348149494
1348149494
1348149494
1348149494
1348149493
1348149493
1348149493
1348149491
1348149491
1348149487
1348149486
1348149486
1348149485
1348149485
1348149485
1348149483
1348149482
1348149481
1348149481
1348149481
1348149481
1348149480
1348149480
1348149480
1348149480
1348149479
1348149479
1348149479
1348149477
1348149477
1348149477
1348149475
1348149474
1348149474
1348149473
1348149472
1348149472
1348149470
1348149470
1348149470
1348149470
1348149469
1348149468
1348149466
1348149466
1348149465
1348149464
1348149463
1348149462
1348149461
1348149461
1348149460
1348149459
1348149459
1348149459
1348149457
1348149457
1348149457
1348149457
1348149455
1348149454
1348149453
1348149453
1348149452
1348149450
1348149450
1348149449
1348149449
1348149448
1348149448
1348149448
1348149447
1348149447
1348149445
1348149444
1348149444
1348149444
1348149442
1348149442
1348149441
1348149441
1348149440
1348149439
1348149438
1348149438
1348149438
1348149438
1348149437
1348149436
1348149436
1348149433
1348149433
1348149432
1348149431
1348149431
1348149431
1348149429
1348149429
1348149428
1348149428
1348149428
1348149426
1348149425
1348149425
1348149424
1348149422
1348149422
1348149420
1348149420
1348149419
1348149418
1348149417
1348149415
1348149413
1348149413
1348149412
1348149412
1348149412
1348149410
1348149410
1348149408
1348149407
1348149405
1348149404
1348149404
1348149402
1348149402
1348149400
1348149400
1348149399
1348149398
1348149397
1348149396
1348149396
1348149395
1348149884
1348149882
1348149882
1348149882
1348149881
1348149881
1348149880
1348149879
1348149878
1348149878
1348149877
1348149876
1348149875
1348149874
1348149873
1348149873
1348149873
1348149872
1348149871
1348149871
1348149870
1348149870
1348149869
1348149869
1348149867
1348149867
1348149866
1348149864
1348149863
1348149862
1348149861
1348149860
1348149860
1348149859
1348149858
1348149858
1348149858
1348149857
1348149856
1348149854
1348149854
1348149851
1348149849
1348149849
1348149848
1348149848
1348149847
1348149846
1348149845
1348149845
1348149844
1348149844
1348149843
1348149841
1348149841
1348149840
1348149840
1348149840
1348149839
1348149839
1348149839
1348149837
1348149836
1348149836
1348149834
1348149834
1348149832
1348149832
1348149830
1348149830
1348149830
1348149828
1348149827
1348149826
1348149826
1348149824
1348149823
1348149822
1348149821
1348149821
1348149821
1348149821
1348149821
1348149821
1348149820
1348149818
1348149817
1348149817
1348149817
1348149815
1348149815
1348149815
1348149812
1348149812
1348149811
1348149811
1348149811
1348149810
1348149810
1348149809
1348149808
1348149808
1348149807
1348149806
1348149806
1348149806
1348149804
1348149804
1348149804
1348149803
1348149803
1348149802
1348149802
1348149802
1348149802
1348149800
1348149800
1348149800
1348149799
1348149799
1348149797
1348149796
1348149796
1348149795
1348149795
1348149794
1348149793
1348149792
1348149792
1348149791
1348149790
1348149790
1348149789
1348149788
1348149788
1348149787
1348149787
1348149785
1348149784
1348149783
1348149783
1348149782
1348149782
1348149781
1348149780
1348149780
1348149779
1348149778
1348149777
1348149777
1348149776
1348149773
1348149772
1348149772
1348149771
1348149766
1348149766
1348149765
1348149764
1348149764
1348149763
1348149763
1348149762
1348149762
1348149761
1348149759
1348149758
1348149758
1348149758
1348149757
1348149756
1348149756
1348149755
1348149755
1348149754
1348149753
1348149753
1348149750
1348149749
1348149749
1348149749
1348149749
1348149749
1348149745
1348149745
1348149744
1348149744
1348149743
1348149743
1348149742
1348149741
1348149740
1348149739
1348149737
1348149737
1348149737
1348149735
1348149735
1348149735
1348149733
1348149733
1348149731
1348149731
1348149730
1348149729
1348149729
1348149728
1348149726
1348149726
1348149725
1348149725
1348149724
1348149723
1348149722
1348149722
1348149721
1348149718
1348149718
1348149718
1348149717
1348149717
1348149717
1348149717
1348149716
1348149715
1348149715
1348149715
1348149715
1348149715
1348149714
1348149713
1348149713
1348149712
1348149710
1348149710
1348149709
1348149709
1348149708
1348149708
1348149707
1348149707
1348149706
1348149704
1348149704
1348149702
1348149702
1348149701
1348149701
1348149701
1348149700
1348149700
1348149699
1348149699
1348149697
1348149697
1348149697
1348149697
1348149697
1348149696
1348149695
1348149695
1348149694
1348149694
1348149693
1348149693
1348149692
1348149691
1348149691
1348149690
1348149689
1348149689
1348149689
1348149688
1348149685
1348149684
1348149684
1348149683
1348149682
1348149682
1348149681
1348149681
1348149678
1348149678
1348149678
1348149676
1348149675
1348149675
1348149674
1348149674
1348149673
1348149673
1348149673
1348149673
1348149672
1348149672
1348149672
1348149672
1348149671
1348149671
1348149671
1348149670
1348149668
1348149667
1348149667
1348149667
1348149666
1348149666
1348149666
1348149665
1348149665
1348149664
1348149664
1348149664
1348149663
1348149663
1348149663
1348149662
1348149660
1348149660
1348149659
1348149658
1348149657
1348149655
1348149655
1348149655
1348149654
1348149654
1348149652
1348149651
1348149650
1348149650
1348149649
1348149648
1348149648
1348149647
1348149647
1348149646
1348149646
1348149644
1348149642
1348149642
1348149641
1348149641
1348149641
1348149640
1348149640
1348150129
1348150128
1348150126
1348150126
1348150126
1348150125
1348150124
1348150123
1348150122
1348150122
1348150122
1348150122
1348150121
1348150119
1348150118
1348150118
1348150118
1348150118
1348150118
1348150117
1348150115
1348150115
1348150113
1348150113
1348150112
1348150110
1348150109
1348150108
1348150107
1348150106
1348150105
1348150103
1348150103
1348150103
1348150101
1348150101
1348150100
1348150099
1348150099
1348150098
1348150097
1348150096
1348150096
1348150096
1348150096
1348150096
1348150094
1348150093
1348150093
1348150093
1348150092
1348150092
1348150092
1348150092
1348150091
1348150091
1348150091
1348150091
1348150090
1348150089
1348150088
1348150088
1348150087
1348150086
1348150085
1348150084
1348150083
1348150083
1348150083
1348150082
1348150082
1348150082
1348150081
1348150081
1348150081
1348150078
1348150076
1348150075
1348150075
1348150075
1348150074
1348150074
1348150074
1348150074
1348150074
1348150072
1348150071
1348150070
1348150070
1348150069
1348150068
1348150066
1348150066
1348150065
1348150065
1348150062
1348150061
1348150060
1348150059
1348150058
1348150057
1348150055
1348150054
1348150053
1348150053
1348150052
1348150052
1348150052
1348150052
1348150051
1348150051
1348150050
1348150049
1348150049
1348150048
1348150047
1348150047
1348150046
1348150045
1348150045
1348150045
1348150044
1348150044
1348150044
1348150043
1348150043
1348150041
1348150041
1348150041
1348150040
1348150038
1348150038
1348150037
1348150037
1348150037
1348150036
1348150036
1348150036
1348150035
1348150035
1348150034
1348150034
1348150033
1348150033
1348150033
1348150031
1348150031
1348150030
1348150029
1348150027
1348150026
1348150025
1348150024
1348150023
1348150022
1348150022
1348150021
1348150021
1348150021
1348150020
1348150020
1348150019
1348150019
1348150019
1348150018
1348150018
1348150018
1348150017
1348150015
1348150015
1348150014
1348150014
1348150014
1348150013
1348150013
1348150013
1348150013
1348150012
1348150011
1348150010
1348150008
1348150007
1348150007
1348150006
1348150005
1348150004
1348150004
1348150001
1348150000
1348150000
1348149999
1348149998
1348149997
1348149997
1348149996
1348149994
1348149994
1348149993
1348149990
1348149988
1348149988
1348149987
1348149985
1348149985
1348149985
1348149985
1348149984
1348149984
1348149984
1348149984
1348149983
1348149982
1348149982
1348149982
1348149981
1348149980
1348149980
1348149980
1348149980
1348149979
1348149977
1348149977
1348149976
1348149975
1348149974
1348149974
1348149974
1348149973
1348149973
1348149973
1348149973
1348149972
1348149972
1348149971
1348149971
1348149971
1348149969
1348149969
1348149968
1348149967
1348149966
1348149965
1348149965
1348149964
1348149964
1348149963
1348149962
1348149961
1348149960
1348149960
1348149960
1348149959
1348149959
1348149958
1348149957
1348149957
1348149957
1348149957
1348149957
1348149956
1348149956
1348149955
1348149955
1348149953
1348149952
1348149951
1348149951
1348149947
1348149947
1348149946
1348149946
1348149946
1348149946
1348149945
1348149944
1348149942
1348149941
1348149941
1348149940
1348149939
1348149939
1348149938
1348149937
1348149937
1348149936
1348149936
1348149936
1348149936
1348149936
1348149935
1348149934
1348149934
1348149932
1348149932
1348149931
1348149931
1348149930
1348149929
1348149926
1348149925
1348149923
1348149923
1348149923
1348149922
1348149920
1348149919
1348149919
1348149918
1348149917
1348149916
1348149916
1348149916
1348149915
1348149915
1348149915
1348149914
1348149914
1348149913
1348149913
1348149912
1348149912
1348149911
1348149908
1348149905
1348149904
1348149903
1348149903
1348149902
1348149901
1348149898
1348149898
1348149897
1348149897
1348149896
1348149896
1348149896
1348149891
1348149891
1348149891
1348149890
1348149890
1348149889
1348149888
1348149885
1348149885
1348150371
1348150367
1348150366
1348150365
1348150365
1348150365
1348150363
1348150363
1348150362
1348150362
1348150361
1348150361
1348150361
1348150360
1348150360
1348150359
1348150359
1348150359
1348150359
1348150359
1348150358
1348150358
1348150357
1348150357
1348150357
1348150356
1348150356
1348150353
1348150352
1348150352
1348150352
1348150352
1348150351
1348150351
1348150351
1348150350
1348150350
1348150349
1348150349
1348150348
1348150348
1348150347
1348150347
1348150346
1348150345
1348150345
1348150345
1348150344
1348150343
1348150343
1348150342
1348150342
1348150337
1348150336
1348150336
1348150335
1348150333
1348150333
1348150332
1348150331
1348150330
1348150330
1348150329
1348150329
1348150328
1348150328
1348150327
1348150327
1348150327
1348150324
1348150324
1348150324
1348150323
1348150323
1348150322
1348150318
1348150318
1348150317
1348150315
1348150315
1348150315
1348150315
1348150315
1348150315
1348150315
1348150314
1348150313
1348150313
1348150308
1348150308
1348150308
1348150307
1348150307
1348150307
1348150306
1348150306
1348150305
1348150304
1348150304
1348150302
1348150301
1348150300
1348150299
1348150299
1348150298
1348150298
1348150298
1348150297
1348150296
1348150295
1348150295
1348150295
1348150294
1348150293
1348150293
1348150292
1348150290
1348150289
1348150289
1348150289
1348150288
1348150288
1348150287
1348150284
1348150284
1348150284
1348150283
1348150283
1348150281
1348150281
1348150280
1348150278
1348150277
1348150277
1348150277
1348150277
1348150276
1348150276
1348150275
1348150274
1348150273
1348150273
1348150272
1348150271
1348150270
1348150270
1348150270
1348150269
1348150268
1348150268
1348150265
1348150264
1348150264
1348150263
1348150263
1348150261
1348150261
1348150260
1348150259
1348150259
1348150259
1348150258
1348150257
1348150257
1348150256
1348150255
1348150254
1348150254
1348150253
1348150252
1348150251
1348150251
1348150251
1348150251
1348150250
1348150250
1348150250
1348150249
1348150249
1348150248
1348150248
1348150247
1348150246
1348150245
1348150245
1348150244
1348150244
1348150244
1348150243
1348150243
1348150242
1348150242
1348150242
1348150241
1348150240
1348150240
1348150240
1348150237
1348150237
1348150236
1348150236
1348150236
1348150235
1348150233
1348150233
1348150232
1348150231
1348150231
1348150231
1348150230
1348150230
1348150230
1348150228
1348150226
1348150226
1348150224
1348150223
1348150221
1348150219
1348150219
1348150219
1348150217
1348150217
1348150216
1348150215
1348150215
1348150213
1348150213
1348150212
1348150211
1348150210
1348150210
1348150209
1348150207
1348150207
1348150206
1348150205
1348150204
1348150203
1348150203
1348150202
1348150202
1348150201
1348150201
1348150200
1348150200
1348150200
1348150199
1348150197
1348150196
1348150195
1348150195
1348150195
1348150193
1348150193
1348150192
1348150191
1348150191
1348150191
1348150190
1348150190
1348150189
1348150189
1348150188
1348150188
1348150188
1348150188
1348150188
1348150187
1348150187
1348150187
1348150187
1348150187
1348150186
1348150186
1348150185
1348150185
1348150184
1348150184
1348150182
1348150182
1348150182
1348150181
1348150181
1348150180
1348150180
1348150179
1348150179
1348150179
1348150178
1348150178
1348150175
1348150174
1348150174
1348150173
1348150174
1348150172
1348150170
1348150170
1348150169
1348150169
1348150168
1348150166
1348150166
1348150166
1348150163
1348150163
1348150163
1348150163
1348150162
1348150162
1348150162
1348150162
1348150161
1348150161
1348150157
1348150157
1348150156
1348150156
1348150156
1348150156
1348150155
1348150155
1348150154
1348150153
1348150153
1348150150
1348150150
1348150150
1348150149
1348150149
1348150149
1348150148
1348150147
1348150147
1348150146
1348150146
1348150145
1348150143
1348150143
1348150143
1348150143
1348150142
1348150142
1348150142
1348150142
1348150142
1348150141
1348150140
1348150139
1348150139
1348150138
1348150138
1348150137
1348150135
1348150134
1348150134
1348150132
1348150132
1348150132
1348150132
1348150132
1348150132
1348150132
1348150132
1348150131
1348150131
1348150130
1348150130
1348150615
1348150615
1348150613
1348150612
1348150611
1348150609
1348150608
1348150607
1348150607
1348150607
1348150606
1348150604
1348150604
1348150604
1348150602
1348150602
1348150601
1348150600
1348150599
1348150599
1348150599
1348150598
1348150594
1348150593
1348150593
1348150592
1348150591
1348150591
1348150591
1348150591
1348150590
1348150589
1348150588
1348150588
1348150585
1348150585
1348150584
1348150583
1348150582
1348150581
1348150581
1348150578
1348150577
1348150576
1348150576
1348150575
1348150574
1348150574
1348150573
1348150572
1348150572
1348150572
1348150571
1348150570
1348150570
1348150570
1348150566
1348150566
1348150565
1348150564
1348150564
1348150563
1348150563
1348150563
1348150562
1348150562
1348150561
1348150559
1348150558
1348150558
1348150557
1348150557
1348150556
1348150556
1348150555
1348150555
1348150554
1348150553
1348150551
1348150549
1348150548
1348150548
1348150547
1348150547
1348150546
1348150545
1348150544
1348150540
1348150537
1348150537
1348150537
1348150537
1348150537
1348150536
1348150535
1348150534
1348150534
1348150533
1348150533
1348150533
1348150532
1348150531
1348150530
1348150530
1348150528
1348150528
1348150528
1348150528
1348150527
1348150526
1348150525
1348150524
1348150524
1348150524
1348150523
1348150523
1348150522
1348150521
1348150518
1348150518
1348150517
1348150516
1348150515
1348150513
1348150513
1348150513
1348150512
1348150511
1348150509
1348150508
1348150508
1348150508
1348150507
1348150506
1348150505
1348150504
1348150504
1348150503
1348150503
1348150502
1348150502
1348150502
1348150502
1348150501
1348150501
1348150500
1348150500
1348150499
1348150498
1348150496
1348150495
1348150495
1348150492
1348150491
1348150491
1348150491
1348150491
1348150491
1348150490
1348150489
1348150488
1348150487
1348150487
1348150485
1348150485
1348150485
1348150484
1348150484
1348150484
1348150483
1348150483
1348150483
1348150482
1348150482
1348150482
1348150480
1348150480
1348150479
1348150478
1348150478
1348150477
1348150477
1348150475
1348150475
1348150474
1348150474
1348150473
1348150473
1348150471
1348150470
1348150470
1348150470
1348150469
1348150468
1348150468
1348150468
1348150467
1348150465
1348150465
1348150465
1348150463
1348150462
1348150462
1348150462
1348150459
1348150458
1348150458
1348150457
1348150457
1348150456
1348150456
1348150455
1348150455
1348150455
1348150454
1348150453
1348150453
1348150451
1348150450
1348150448
1348150446
1348150446
1348150446
1348150445
1348150445
1348150444
1348150444
1348150444
1348150444
1348150443
1348150443
1348150443
1348150441
1348150439
1348150437
1348150437
1348150435
1348150433
1348150433
1348150432
1348150431
1348150429
1348150428
1348150428
1348150427
1348150427
1348150426
1348150426
1348150426
1348150424
1348150424
1348150423
1348150422
1348150422
1348150422
1348150422
1348150421
1348150420
1348150420
1348150419
1348150419
1348150419
1348150418
1348150418
1348150417
1348150417
1348150416
1348150416
1348150416
1348150414
1348150412
1348150411
1348150411
1348150409
1348150409
1348150407
1348150406
1348150405
1348150404
1348150403
1348150401
1348150400
1348150399
1348150399
1348150398
1348150397
1348150397
1348150395
1348150394
1348150393
1348150392
1348150392
1348150391
1348150391
1348150390
1348150388
1348150387
1348150385
1348150384
1348150383
1348150382
1348150381
1348150379
1348150377
1348150377
1348150376
1348150375
1348150375
1348150375
1348150375
1348150373
1348150373
1348150373
1348150372
1348150857
1348150856
1348150856
1348150856
1348150856
1348150856
1348150854
1348150853
1348150852
1348150851
1348150850
1348150849
1348150848
1348150848
1348150846
1348150845
1348150844
1348150844
1348150843
1348150843
1348150842
1348150842
1348150842
1348150842
1348150841
1348150841
1348150841
1348150841
1348150840
1348150839
1348150839
1348150838
1348150835
1348150835
1348150834
1348150834
1348150830
1348150829
1348150829
1348150828
1348150828
1348150827
1348150827
1348150826
1348150826
1348150825
1348150824
1348150824
1348150823
1348150822
1348150822
1348150822
1348150821
1348150820
1348150819
1348150819
1348150819
1348150819
1348150818
1348150816
1348150815
1348150815
1348150814
1348150814
1348150813
1348150811
1348150811
1348150811
1348150811
1348150809
1348150809
1348150808
1348150806
1348150805
1348150805
1348150805
1348150804
1348150803
1348150803
1348150802
1348150801
1348150801
1348150800
1348150800
1348150799
1348150799
1348150799
1348150797
1348150797
1348150796
1348150796
1348150796
1348150796
1348150796
1348150795
1348150795
1348150795
1348150794
1348150794
1348150793
1348150792
1348150790
1348150790
1348150790
1348150789
1348150788
1348150788
1348150787
1348150786
1348150785
1348150785
1348150785
1348150785
1348150784
1348150783
1348150782
1348150782
1348150782
1348150781
1348150781
1348150780
1348150779
1348150778
1348150777
1348150777
1348150776
1348150775
1348150775
1348150773
1348150773
1348150773
1348150771
1348150770
1348150768
1348150768
1348150768
1348150767
1348150767
1348150767
1348150767
1348150766
1348150765
1348150765
1348150764
1348150761
1348150760
1348150760
1348150758
1348150757
1348150756
1348150755
1348150754
1348150753
1348150753
1348150753
1348150752
1348150752
1348150752
1348150752
1348150751
1348150751
1348150751
1348150751
1348150750
1348150748
1348150748
1348150748
1348150747
1348150747
1348150746
1348150744
1348150744
1348150743
1348150743
1348150743
1348150741
1348150741
1348150741
1348150740
1348150740
1348150740
1348150739
1348150739
1348150737
1348150737
1348150736
1348150732
1348150732
1348150730
1348150730
1348150730
1348150729
1348150728
1348150728
1348150727
1348150726
1348150724
1348150723
1348150722
1348150721
1348150720
1348150717
1348150717
1348150717
1348150716
1348150716
1348150715
1348150715
1348150712
1348150710
1348150708
1348150708
1348150708
1348150707
1348150706
1348150705
1348150703
1348150703
1348150703
1348150703
1348150702
1348150702
1348150702
1348150700
1348150700
1348150700
1348150699
1348150699
1348150699
1348150699
1348150696
1348150695
1348150695
1348150695
1348150694
1348150694
1348150694
1348150693
1348150693
1348150693
1348150692
1348150692
1348150692
1348150691
1348150690
1348150689
1348150686
1348150684
1348150684
1348150683
1348150683
1348150683
1348150682
1348150682
1348150680
1348150680
1348150680
1348150679
1348150676
1348150675
1348150674
1348150674
1348150672
1348150672
1348150671
1348150671
1348150670
1348150670
1348150670
1348150668
1348150666
1348150665
1348150665
1348150665
1348150663
1348150663
1348150662
1348150659
1348150657
1348150657
1348150657
1348150657
1348150657
1348150657
1348150656
1348150656
1348150656
1348150655
1348150653
1348150653
1348150653
1348150653
1348150652
1348150652
1348150650
1348150649
1348150648
1348150647
1348150647
1348150647
1348150645
1348150643
1348150643
1348150643
1348150643
1348150643
1348150643
1348150642
1348150641
1348150641
1348150640
1348150640
1348150637
1348150636
1348150636
1348150635
1348150632
1348150631
1348150630
1348150629
1348150627
1348150627
1348150627
1348150626
1348150625
1348150624
1348150623
1348150622
1348150621
1348150621
1348150620
1348150619
1348150619
1348150618
1348150618
1348150618
1348150618
1348150618
1348151105
1348151104
1348151103
1348151103
1348151102
1348151099
1348151099
1348151098
1348151098
1348151097
1348151097
1348151096
1348151095
1348151095
1348151095
1348151093
1348151092
1348151092
1348151091
1348151091
1348151091
1348151090
1348151089
1348151087
1348151086
1348151085
1348151085
1348151085
1348151085
1348151085
1348151084
1348151084
1348151084
1348151081
1348151080
1348151080
1348151079
1348151079
1348151079
1348151079
1348151078
1348151078
1348151078
1348151077
1348151077
1348151076
1348151076
1348151075
1348151074
1348151074
1348151073
1348151073
1348151071
1348151071
1348151071
1348151070
1348151070
1348151069
1348151069
1348151069
1348151067
1348151067
1348151066
1348151065
1348151065
1348151065
1348151064
1348151063
1348151063
1348151061
1348151061
1348151061
1348151061
1348151060
1348151059
1348151057
1348151056
1348151054
1348151054
1348151053
1348151052
1348151052
1348151052
1348151051
1348151051
1348151050
1348151049
1348151048
1348151048
1348151047
1348151047
1348151047
1348151045
1348151045
1348151044
1348151043
1348151042
1348151041
1348151038
1348151038
1348151037
1348151036
1348151036
1348151036
1348151035
1348151035
1348151034
1348151034
1348151033
1348151033
1348151032
1348151032
1348151030
1348151030
1348151028
1348151027
1348151024
1348151023
1348151023
1348151023
1348151022
1348151022
1348151020
1348151020
1348151021
1348151018
1348151018
1348151016
1348151013
1348151013
1348151012
1348151012
1348151011
1348151011
1348151010
1348151010
1348151009
1348151009
1348151008
1348151008
1348151008
1348151008
1348151007
1348151007
1348151006
1348151005
1348151005
1348151004
1348151004
1348151004
1348151003
1348151002
1348151001
1348151000
1348151000
1348150999
1348150999
1348150999
1348150998
1348150997
1348150997
1348150996
1348150996
1348150994
1348150992
1348150992
1348150992
1348150991
1348150991
1348150991
1348150991
1348150989
1348150989
1348150989
1348150986
1348150986
1348150984
1348150983
1348150982
1348150981
1348150980
1348150978
1348150978
1348150976
1348150974
1348150974
1348150974
1348150974
1348150973
1348150972
1348150972
1348150971
1348150970
1348150969
1348150969
1348150967
1348150965
1348150965
1348150963
1348150963
1348150962
1348150961
1348150960
1348150959
1348150957
1348150956
1348150955
1348150955
1348150955
1348150953
1348150953
1348150953
1348150953
1348150952
1348150951
1348150951
1348150950
1348150949
1348150948
1348150948
1348150948
1348150948
1348150944
1348150944
1348150942
1348150942
1348150941
1348150940
1348150940
1348150940
1348150939
1348150939
1348150939
1348150938
1348150937
1348150937
1348150937
1348150936
1348150936
1348150935
1348150934
1348150934
1348150934
1348150933
1348150933
1348150932
1348150931
1348150930
1348150930
1348150930
1348150930
1348150929
1348150928
1348150928
1348150927
1348150927
1348150927
1348150927
1348150927
1348150927
1348150925
1348150925
1348150924
1348150924
1348150924
1348150923
1348150922
1348150921
1348150920
1348150920
1348150917
1348150917
1348150916
1348150916
1348150914
1348150913
1348150913
1348150912
1348150912
1348150912
1348150911
1348150909
1348150908
1348150908
1348150907
1348150907
1348150904
1348150904
1348150903
1348150902
1348150901
1348150901
1348150900
1348150900
1348150900
1348150899
1348150898
1348150898
1348150897
1348150896
1348150896
1348150895
1348150895
1348150893
1348150892
1348150892
1348150892
1348150892
1348150891
1348150890
1348150890
1348150890
1348150889
1348150889
1348150888
1348150887
1348150886
1348150885
1348150885
1348150885
1348150884
1348150883
1348150880
1348150880
1348150880
1348150879
1348150878
1348150878
1348150878
1348150878
1348150877
1348150877
1348150876
1348150875
1348150873
1348150872
1348150871
1348150871
1348150870
1348150869
1348150868
1348150868
1348150867
1348150867
1348150867
1348150867
1348150866
1348150865
1348150865
1348150864
1348150863
1348150862
1348150860
1348150859
1348151348
1348151348
1348151347
1348151346
1348151346
1348151346
1348151345
1348151343
1348151343
1348151342
1348151342
1348151342
1348151342
1348151341
1348151341
1348151341
1348151340
1348151340
1348151340
1348151338
1348151337
1348151337
1348151337
1348151335
1348151335
1348151333
1348151333
1348151332
1348151332
1348151331
1348151329
1348151329
1348151329
1348151329
1348151329
1348151327
1348151327
1348151327
1348151326
1348151326
1348151325
1348151325
1348151323
1348151323
1348151323
1348151323
1348151322
1348151322
1348151322
1348151321
1348151320
1348151319
1348151319
1348151319
1348151318
1348151317
1348151315
1348151315
1348151314
1348151313
1348151313
1348151312
1348151312
1348151311
1348151310
1348151310
1348151309
1348151308
1348151308
1348151308
1348151307
1348151305
1348151303
1348151301
1348151300
1348151300
1348151299
1348151296
1348151296
1348151296
1348151293
1348151293
1348151293
1348151292
1348151291
1348151292
1348151290
1348151289
1348151288
1348151287
1348151284
1348151283
1348151282
1348151281
1348151280
1348151279
1348151279
1348151278
1348151277
1348151277
1348151276
1348151275
1348151275
1348151274
1348151273
1348151272
1348151272
1348151271
1348151271
1348151271
1348151271
1348151270
1348151269
1348151268
1348151268
1348151268
1348151268
1348151267
1348151265
1348151261
1348151261
1348151260
1348151259
1348151256
1348151256
1348151254
1348151254
1348151254
1348151253
1348151251
1348151249
1348151247
1348151246
1348151246
1348151246
1348151246
1348151245
1348151245
1348151244
1348151245
1348151241
1348151241
1348151240
1348151240
1348151239
1348151238
1348151238
1348151236
1348151235
1348151235
1348151233
1348151233
1348151231
1348151230
1348151230
1348151229
1348151227
1348151226
1348151226
1348151223
1348151222
1348151219
1348151218
1348151218
1348151218
1348151217
1348151217
1348151217
1348151217
1348151216
1348151215
1348151215
1348151213
1348151212
1348151212
1348151211
1348151211
1348151210
1348151210
1348151209
1348151208
1348151207
1348151207
1348151207
1348151205
1348151205
1348151205
1348151203
1348151203
1348151202
1348151202
1348151202
1348151201
1348151200
1348151200
1348151198
1348151198
1348151199
1348151197
1348151196
1348151196
1348151196
1348151196
1348151195
1348151195
1348151194
1348151194
1348151194
1348151194
1348151194
1348151191
1348151190
1348151189
1348151190
1348151189
1348151189
1348151188
1348151188
1348151187
1348151185
1348151185
1348151184
1348151184
1348151184
1348151179
1348151178
1348151178
1348151177
1348151176
1348151176
1348151176
1348151175
1348151174
1348151174
1348151174
1348151174
1348151174
1348151174
1348151174
1348151173
1348151172
1348151172
1348151171
1348151171
1348151170
1348151168
1348151168
1348151168
1348151167
1348151167
1348151166
1348151165
1348151165
1348151163
1348151163
1348151163
1348151163
1348151163
1348151162
1348151162
1348151162
1348151161
1348151160
1348151160
1348151159
1348151158
1348151157
1348151157
1348151156
1348151156
1348151153
1348151152
1348151152
1348151152
1348151151
1348151149
1348151148
1348151146
1348151144
1348151141
1348151141
1348151140
1348151139
1348151137
1348151136
1348151135
1348151134
1348151134
1348151134
1348151134
1348151133
1348151131
1348151130
1348151130
1348151130
1348151129
1348151129
1348151127
1348151126
1348151126
1348151126
1348151125
1348151124
1348151124
1348151122
1348151122
1348151122
1348151121
1348151121
1348151120
1348151120
1348151119
1348151119
1348151118
1348151118
1348151118
1348151118
1348151118
1348151118
1348151117
1348151117
1348151116
1348151116
1348151116
1348151116
1348151115
1348151114
1348151113
1348151113
1348151111
1348151110
1348151108
1348151108
1348151108
1348151107
1348151107
1348151106
1348151593
1348151593
1348151590
1348151589
1348151588
1348151586
1348151585
1348151584
1348151584
1348151583
1348151582
1348151582
1348151582
1348151582
1348151581
1348151579
1348151579
1348151578
1348151577
1348151577
1348151575
1348151574
1348151572
1348151570
1348151570
1348151569
1348151569
1348151568
1348151567
1348151567
1348151567
1348151566
1348151566
1348151566
1348151565
1348151562
1348151562
1348151561
1348151559
1348151558
1348151556
1348151556
1348151556
1348151555
1348151556
1348151555
1348151554
1348151553
1348151552
1348151551
1348151551
1348151551
1348151551
1348151551
1348151550
1348151550
1348151549
1348151549
1348151548
1348151548
1348151548
1348151547
1348151547
1348151546
1348151546
1348151545
1348151545
1348151544
1348151544
1348151544
1348151541
1348151539
1348151538
1348151537
1348151537
1348151535
1348151535
1348151535
1348151534
1348151534
1348151533
1348151533
1348151532
1348151532
1348151532
1348151531
1348151531
1348151531
1348151530
1348151530
1348151530
1348151530
1348151529
1348151529
1348151528
1348151528
1348151528
1348151527
1348151526
1348151526
1348151526
1348151525
1348151525
1348151524
1348151522
1348151522
1348151522
1348151521
1348151521
1348151520
1348151520
1348151520
1348151519
1348151519
1348151519
1348151518
1348151518
1348151518
1348151516
1348151516
1348151515
1348151514
1348151514
1348151512
1348151509
1348151509
1348151509
1348151508
1348151503
1348151502
1348151502
1348151502
1348151501
1348151501
1348151499
1348151499
1348151498
1348151498
1348151497
1348151496
1348151496
1348151495
1348151495
1348151494
1348151494
1348151493
1348151492
1348151492
1348151490
1348151490
1348151490
1348151489
1348151488
1348151488
1348151486
1348151484
1348151483
1348151482
1348151482
1348151480
1348151480
1348151479
1348151479
1348151479
1348151478
1348151476
1348151476
1348151475
1348151475
1348151475
1348151474
1348151474
1348151474
1348151474
1348151473
1348151472
1348151471
1348151471
1348151469
1348151469
1348151469
1348151467
1348151467
1348151466
1348151466
1348151465
1348151465
1348151465
1348151464
1348151462
1348151462
1348151461
1348151461
1348151461
1348151460
1348151460
1348151460
1348151458
1348151457
1348151457
1348151455
1348151455
1348151454
1348151454
1348151453
1348151453
1348151452
1348151451
1348151451
1348151451
1348151450
1348151449
1348151449
1348151448
1348151448
1348151447
1348151445
1348151444
1348151443
1348151443
1348151443
1348151443
1348151440
1348151439
1348151439
1348151439
1348151439
1348151438
1348151438
1348151437
1348151436
1348151436
1348151435
1348151434
1348151433
1348151433
1348151427
1348151426
1348151425
1348151425
1348151425
1348151425
1348151424
1348151423
1348151423
1348151422
1348151421
1348151421
1348151420
1348151420
1348151419
1348151418
1348151418
1348151417
1348151416
1348151415
1348151413
1348151413
1348151413
1348151413
1348151413
1348151412
1348151412
1348151411
1348151410
1348151408
1348151407
1348151407
1348151406
1348151406
1348151406
1348151405
1348151405
1348151404
1348151404
1348151404
1348151402
1348151402
1348151402
1348151401
1348151400
1348151399
1348151398
1348151398
1348151398
1348151397
1348151397
1348151397
1348151396
1348151395
1348151395
1348151393
1348151392
1348151392
1348151392
1348151391
1348151390
1348151390
1348151389
1348151389
1348151388
1348151385
1348151384
1348151384
1348151383
1348151383
1348151383
1348151381
1348151380
1348151380
1348151379
1348151377
1348151376
1348151376
1348151375
1348151375
1348151374
1348151374
1348151374
1348151372
1348151371
1348151370
1348151370
1348151370
1348151369
1348151369
1348151368
1348151368
1348151367
1348151366
1348151366
1348151364
1348151364
1348151364
1348151363
1348151362
1348151362
1348151362
1348151362
1348151361
1348151361
1348151359
1348151359
1348151357
1348151356
1348151354
1348151353
1348151353
1348151352
1348151351
1348151350
1348151835
1348151835
1348151834
1348151833
1348151833
1348151832
1348151832
1348151831
1348151831
1348151830
1348151830
1348151829
1348151829
1348151827
1348151827
1348151827
1348151826
1348151826
1348151826
1348151826
1348151825
1348151825
1348151824
1348151824
1348151822
1348151819
1348151819
1348151817
1348151817
1348151817
1348151816
1348151815
1348151815
1348151814
1348151813
1348151813
1348151812
1348151812
1348151811
1348151810
1348151810
1348151809
1348151808
1348151808
1348151807
1348151807
1348151807
1348151805
1348151805
1348151804
1348151804
1348151803
1348151802
1348151801
1348151800
1348151800
1348151799
1348151799
1348151800
1348151798
1348151797
1348151796
1348151796
1348151794
1348151793
1348151793
1348151791
1348151790
1348151788
1348151788
1348151788
1348151787
1348151786
1348151784
1348151783
1348151782
1348151782
1348151781
1348151781
1348151781
1348151780
1348151780
1348151776
1348151775
1348151774
1348151773
1348151773
1348151772
1348151771
1348151770
1348151770
1348151769
1348151767
1348151766
1348151766
1348151763
1348151763
1348151762
1348151761
1348151761
1348151759
1348151759
1348151758
1348151758
1348151756
1348151756
1348151756
1348151754
1348151754
1348151753
1348151752
1348151750
1348151750
1348151750
1348151748
1348151748
1348151748
1348151747
1348151745
1348151742
1348151742
1348151741
1348151741
1348151739
1348151739
1348151738
1348151737
1348151737
1348151736
1348151735
1348151735
1348151735
1348151734
1348151732
1348151731
1348151731
1348151730
1348151731
1348151729
1348151729
1348151728
1348151728
1348151728
1348151727
1348151726
1348151726
1348151724
1348151724
1348151724
1348151723
1348151723
1348151721
1348151721
1348151719
1348151719
1348151720
1348151719
1348151718
1348151717
1348151716
1348151716
1348151714
1348151713
1348151713
1348151712
1348151712
1348151709
1348151709
1348151708
1348151708
1348151707
1348151706
1348151706
1348151705
1348151704
1348151704
1348151704
1348151704
1348151702
1348151700
1348151700
1348151699
1348151697
1348151697
1348151692
1348151694
1348151691
1348151689
1348151687
1348151686
1348151685
1348151684
1348151680
1348151679
1348151679
1348151679
1348151678
1348151677
1348151678
1348151676
1348151676
1348151676
1348151676
1348151675
1348151674
1348151673
1348151673
1348151673
1348151673
1348151673
1348151672
1348151672
1348151671
1348151670
1348151670
1348151669
1348151668
1348151668
1348151664
1348151664
1348151663
1348151663
1348151663
1348151661
1348151660
1348151660
1348151660
1348151659
1348151659
1348151658
1348151657
1348151657
1348151654
1348151654
1348151654
1348151653
1348151653
1348151652
1348151652
1348151651
1348151650
1348151649
1348151647
1348151647
1348151644
1348151644
1348151643
1348151643
1348151642
1348151641
1348151640
1348151638
1348151638
1348151638
1348151637
1348151637
1348151637
1348151636
1348151636
1348151636
1348151636
1348151636
1348151635
1348151635
1348151634
1348151633
1348151633
1348151633
1348151633
1348151632
1348151630
1348151629
1348151629
1348151628
1348151628
1348151626
1348151625
1348151624
1348151624
1348151623
1348151623
1348151621
1348151621
1348151619
1348151617
1348151616
1348151615
1348151615
1348151613
1348151613
1348151612
1348151612
1348151611
1348151610
1348151609
1348151609
1348151607
1348151606
1348151606
1348151605
1348151605
1348151605
1348151604
1348151604
1348151603
1348151602
1348151602
1348151601
1348151601
1348151600
1348151600
1348151599
1348151599
1348151599
1348151598
1348151598
1348152076
1348152076
1348152076
1348152076
1348152075
1348152074
1348152074
1348152073
1348152072
1348152070
1348152070
1348152068
1348152066
1348152066
1348152066
1348152066
1348152065
1348152064
1348152063
1348152059
1348152059
1348152059
1348152056
1348152056
1348152055
1348152054
1348152054
1348152052
1348152050
1348152050
1348152050
1348152049
1348152049
1348152049
1348152049
1348152048
1348152048
1348152048
1348152048
1348152048
1348152046
1348152046
1348152045
1348152045
1348152045
1348152045
1348152044
1348152043
1348152041
1348152041
1348152038
1348152039
1348152038
1348152037
1348152037
1348152036
1348152036
1348152034
1348152033
1348152033
1348152031
1348152031
1348152030
1348152029
1348152029
1348152028
1348152028
1348152025
1348152024
1348152024
1348152023
1348152023
1348152023
1348152022
1348152022
1348152022
1348152022
1348152021
1348152021
1348152018
1348152017
1348152017
1348152016
1348152015
1348152015
1348152015
1348152014
1348152013
1348152012
1348152011
1348152011
1348152010
1348152009
1348152008
1348152008
1348152008
1348152008
1348152008
1348152007
1348152006
1348152005
1348152005
1348152005
1348152005
1348152005
1348152004
1348152003
1348152003
1348152002
1348152002
1348152000
1348152000
1348151999
1348151999
1348151999
1348151998
1348151997
1348151996
1348151996
1348151996
1348151995
1348151994
1348151990
1348151990
1348151990
1348151990
1348151990
1348151988
1348151985
1348151984
1348151984
1348151983
1348151983
1348151982
1348151982
1348151981
1348151981
1348151981
1348151980
1348151980
1348151979
1348151978
1348151978
1348151978
1348151978
1348151977
1348151977
1348151975
1348151975
1348151971
1348151971
1348151969
1348151969
1348151968
1348151968
1348151966
1348151966
1348151964
1348151963
1348151962
1348151961
1348151960
1348151960
1348151959
1348151959
1348151956
1348151955
1348151954
1348151953
1348151953
1348151953
1348151953
1348151952
1348151952
1348151951
1348151951
1348151950
1348151950
1348151948
1348151947
1348151947
1348151946
1348151945
1348151944
1348151943
1348151943
1348151941
1348151941
1348151938
1348151937
1348151937
1348151936
1348151936
1348151935
1348151935
1348151934
1348151933
1348151933
1348151932
1348151931
1348151930
1348151929
1348151927
1348151927
1348151927
1348151924
1348151923
1348151923
1348151923
1348151923
1348151922
1348151922
1348151921
1348151919
1348151918
1348151917
1348151916
1348151916
1348151916
1348151916
1348151916
1348151915
1348151914
1348151912
1348151911
1348151911
1348151910
1348151910
1348151909
1348151908
1348151907
1348151907
1348151905
1348151904
1348151904
1348151903
1348151901
1348151901
1348151901
1348151900
1348151900
1348151900
1348151900
1348151897
1348151895
1348151895
1348151895
1348151894
1348151894
1348151893
1348151893
1348151892
1348151891
1348151891
1348151890
1348151889
1348151888
1348151888
1348151887
1348151887
1348151886
1348151886
1348151886
1348151884
1348151884
1348151884
1348151881
1348151880
1348151879
1348151876
1348151876
1348151876
1348151874
1348151873
1348151873
1348151872
1348151872
1348151871
1348151871
1348151871
1348151870
1348151868
1348151868
1348151866
1348151864
1348151863
1348151862
1348151862
1348151861
1348151861
1348151861
1348151860
1348151860
1348151859
1348151859
1348151858
1348151858
1348151858
1348151855
1348151855
1348151855
1348151854
1348151854
1348151852
1348151851
1348151851
1348151851
1348151851
1348151851
1348151850
1348151849
1348151848
1348151847
1348151846
1348151845
1348151845
1348151844
1348151844
1348151843
1348151843
1348151842
1348151842
1348151842
1348151840
1348151839
1348151839
1348151839
1348151838
1348151837
1348152323
1348152322
1348152322
1348152321
1348152320
1348152320
1348152320
1348152319
1348152317
1348152317
1348152317
1348152316
1348152316
1348152315
1348152315
1348152315
1348152315
1348152314
1348152313
1348152313
1348152312
1348152308
1348152306
1348152306
1348152304
1348152303
1348152302
1348152301
1348152301
1348152301
1348152300
1348152300
1348152300
1348152300
1348152299
1348152298
1348152298
1348152297
1348152297
1348152297
1348152296
1348152296
1348152296
1348152295
1348152295
1348152293
1348152292
1348152291
1348152291
1348152288
1348152287
1348152287
1348152286
1348152285
1348152285
1348152285
1348152284
1348152284
1348152281
1348152278
1348152277
1348152277
1348152277
1348152275
1348152274
1348152273
1348152272
1348152273
1348152271
1348152270
1348152269
1348152269
1348152267
1348152266
1348152266
1348152266
1348152266
1348152266
1348152265
1348152265
1348152264
1348152263
1348152263
1348152262
1348152262
1348152262
1348152262
1348152261
1348152261
1348152260
1348152260
1348152259
1348152259
1348152257
1348152257
1348152256
1348152256
1348152256
1348152256
1348152254
1348152251
1348152251
1348152251
1348152249
1348152248
1348152246
1348152246
1348152245
1348152245
1348152244
1348152242
1348152242
1348152240
1348152240
1348152240
1348152239
1348152238
1348152238
1348152238
1348152237
1348152236
1348152235
1348152235
1348152235
1348152233
1348152232
1348152231
1348152230
1348152229
1348152228
1348152227
1348152227
1348152225
1348152225
1348152224
1348152224
1348152222
1348152221
1348152221
1348152221
1348152221
1348152221
1348152221
1348152221
1348152220
1348152219
1348152219
1348152219
1348152218
1348152218
1348152217
1348152215
1348152215
1348152213
1348152213
1348152212
1348152211
1348152210
1348152210
1348152210
1348152208
1348152205
1348152205
1348152205
1348152203
1348152203
1348152202
1348152201
1348152199
1348152199
1348152198
1348152197
1348152197
1348152197
1348152197
1348152196
1348152196
1348152195
1348152195
1348152192
1348152194
1348152192
1348152189
1348152188
1348152188
1348152188
1348152188
1348152188
1348152188
1348152188
1348152188
1348152187
1348152187
1348152186
1348152185
1348152182
1348152180
1348152179
1348152178
1348152177
1348152176
1348152175
1348152175
1348152173
1348152172
1348152171
1348152169
1348152168
1348152167
1348152166
1348152165
1348152165
1348152165
1348152164
1348152163
1348152163
1348152162
1348152162
1348152162
1348152161
1348152160
1348152157
1348152157
1348152156
1348152157
1348152155
1348152154
1348152154
1348152154
1348152154
1348152153
1348152153
1348152152
1348152152
1348152151
1348152148
1348152148
1348152147
1348152147
1348152147
1348152146
1348152146
1348152145
1348152145
1348152145
1348152144
1348152142
1348152141
1348152141
1348152139
1348152139
1348152139
1348152139
1348152138
1348152138
1348152138
1348152138
1348152138
1348152137
1348152136
1348152135
1348152133
1348152133
1348152132
1348152132
1348152130
1348152130
1348152129
1348152129
1348152129
1348152129
1348152128
1348152128
1348152128
1348152127
1348152127
1348152124
1348152124
1348152124
1348152124
1348152123
1348152123
1348152122
1348152121
1348152120
1348152120
1348152120
1348152118
1348152118
1348152118
1348152118
1348152116
1348152116
1348152115
1348152114
1348152111
1348152111
1348152111
1348152110
1348152110
1348152110
1348152108
1348152107
1348152104
1348152103
1348152102
1348152099
1348152099
1348152098
1348152097
1348152097
1348152096
1348152095
1348152095
1348152095
1348152094
1348152094
1348152092
1348152092
1348152092
1348152090
1348152088
1348152088
1348152087
1348152086
1348152086
1348152084
1348152084
1348152082
1348152081
1348152080
1348152568
1348152568
1348152565
1348152565
1348152564
1348152564
1348152563
1348152563
1348152562
1348152562
1348152561
1348152560
1348152559
1348152559
1348152559
1348152558
1348152558
1348152558
1348152556
1348152556
1348152555
1348152554
1348152554
1348152554
1348152554
1348152553
1348152550
1348152548
1348152548
1348152546
1348152545
1348152545
1348152545
1348152545
1348152543
1348152543
1348152542
1348152541
1348152541
1348152541
1348152541
1348152540
1348152540
1348152540
1348152538
1348152538
1348152537
1348152537
1348152536
1348152535
1348152534
1348152534
1348152534
1348152532
1348152531
1348152528
1348152526
1348152526
1348152525
1348152525
1348152525
1348152522
1348152522
1348152521
1348152520
1348152518
1348152516
1348152515
1348152515
1348152514
1348152511
1348152511
1348152511
1348152510
1348152509
1348152509
1348152508
1348152507
1348152506
1348152506
1348152506
1348152504
1348152504
1348152503
1348152503
1348152502
1348152502
1348152501
1348152499
1348152499
1348152499
1348152499
1348152498
1348152497
1348152496
1348152496
1348152496
1348152495
1348152494
1348152494
1348152494
1348152494
1348152494
1348152492
1348152491
1348152490
1348152490
1348152489
1348152489
1348152488
1348152488
1348152486
1348152485
1348152485
1348152484
1348152484
1348152483
1348152483
1348152482
1348152482
1348152480
1348152478
1348152477
1348152476
1348152475
1348152473
1348152473
1348152473
1348152472
1348152471
1348152470
1348152470
1348152469
1348152468
1348152467
1348152467
1348152467
1348152466
1348152465
1348152465
1348152465
1348152463
1348152462
1348152459
1348152458
1348152458
1348152457
1348152455
1348152455
1348152453
1348152453
1348152453
1348152451
1348152451
1348152449
1348152449
1348152448
1348152448
1348152447
1348152445
1348152445
1348152442
1348152441
1348152439
1348152439
1348152439
1348152438
1348152437
1348152437
1348152436
1348152436
1348152435
1348152434
1348152433
1348152431
1348152430
1348152427
1348152425
1348152420
1348152418
1348152417
1348152415
1348152413
1348152412
1348152412
1348152411
1348152411
1348152410
1348152410
1348152406
1348152405
1348152405
1348152403
1348152402
1348152402
1348152400
1348152399
1348152399
1348152398
1348152398
1348152398
1348152397
1348152396
1348152396
1348152395
1348152395
1348152393
1348152393
1348152393
1348152393
1348152393
1348152392
1348152392
1348152390
1348152388
1348152386
1348152386
1348152386
1348152386
1348152385
1348152384
1348152383
1348152383
1348152382
1348152381
1348152380
1348152380
1348152379
1348152375
1348152375
1348152374
1348152374
1348152374
1348152371
1348152370
1348152369
1348152369
1348152368
1348152365
1348152365
1348152364
1348152364
1348152363
1348152362
1348152360
1348152358
1348152357
1348152357
1348152357
1348152356
1348152354
1348152353
1348152352
1348152352
1348152350
1348152348
1348152348
1348152347
1348152347
1348152345
1348152344
1348152343
1348152343
1348152342
1348152342
1348152342
1348152341
1348152341
1348152341
1348152341
1348152340
1348152340
1348152337
1348152335
1348152334
1348152331
1348152330
1348152330
1348152328
1348152323
1348152809
1348152807
1348152807
1348152807
1348152807
1348152806
1348152804
1348152804
1348152802
1348152802
1348152801
1348152801
1348152800
1348152800
1348152798
1348152798
1348152798
1348152798
1348152798
1348152798
1348152797
1348152796
1348152795
1348152794
1348152792
1348152791
1348152790
1348152790
1348152789
1348152789
1348152788
1348152788
1348152786
1348152783
1348152783
1348152782
1348152781
1348152781
1348152781
1348152777
1348152777
1348152777
1348152776
1348152776
1348152776
1348152776
1348152776
1348152774
1348152774
1348152773
1348152773
1348152773
1348152770
1348152770
1348152769
1348152769
1348152769
1348152769
1348152767
1348152767
1348152766
1348152760
1348152759
1348152758
1348152758
1348152758
1348152758
1348152757
1348152756
1348152756
1348152756
1348152755
1348152753
1348152752
1348152750
1348152749
1348152749
1348152748
1348152748
1348152748
1348152747
1348152746
1348152746
1348152745
1348152745
1348152744
1348152744
1348152744
1348152743
1348152743
1348152742
1348152741
1348152740
1348152738
1348152738
1348152737
1348152737
1348152735
1348152734
1348152734
1348152734
1348152734
1348152734
1348152733
1348152732
1348152732
1348152732
1348152731
1348152729
1348152728
1348152727
1348152727
1348152727
1348152726
1348152726
1348152727
1348152725
1348152725
1348152724
1348152724
1348152724
1348152723
1348152722
1348152721
1348152721
1348152719
1348152719
1348152719
1348152717
1348152716
1348152715
1348152714
1348152714
1348152714
1348152714
1348152714
1348152713
1348152712
1348152712
1348152710
1348152708
1348152708
1348152707
1348152706
1348152706
1348152703
1348152702
1348152702
1348152702
1348152701
1348152700
1348152699
1348152699
1348152699
1348152697
1348152694
1348152694
1348152693
1348152693
1348152692
1348152692
1348152691
1348152689
1348152687
1348152687
1348152687
1348152686
1348152686
1348152685
1348152684
1348152684
1348152684
1348152683
1348152683
1348152683
1348152683
1348152681
1348152681
1348152679
1348152679
1348152679
1348152678
1348152678
1348152677
1348152677
1348152676
1348152676
1348152676
1348152675
1348152675
1348152675
1348152672
1348152672
1348152672
1348152672
1348152671
1348152671
1348152671
1348152670
1348152670
1348152669
1348152669
1348152668
1348152668
1348152667
1348152667
1348152667
1348152666
1348152665
1348152665
1348152664
1348152664
1348152663
1348152663
1348152662
1348152661
1348152660
1348152660
1348152659
1348152659
1348152658
1348152658
1348152657
1348152657
1348152655
1348152655
1348152654
1348152653
1348152652
1348152652
1348152648
1348152647
1348152647
1348152646
1348152646
1348152646
1348152646
1348152646
1348152645
1348152643
1348152641
1348152641
1348152641
1348152639
1348152639
1348152639
1348152639
1348152638
1348152637
1348152636
1348152634
1348152633
1348152632
1348152632
1348152630
1348152629
1348152629
1348152629
1348152629
1348152629
1348152627
1348152627
1348152627
1348152627
1348152627
1348152624
1348152624
1348152623
1348152622
1348152622
1348152621
1348152620
1348152620
1348152620
1348152620
1348152619
1348152619
1348152618
1348152618
1348152616
1348152616
1348152616
1348152615
1348152615
1348152613
1348152613
1348152613
1348152612
1348152610
1348152610
1348152609
1348152609
1348152609
1348152609
1348152608
1348152608
1348152607
1348152604
1348152604
1348152603
1348152603
1348152603
1348152603
1348152602
1348152602
1348152601
1348152600
1348152598
1348152596
1348152596
1348152594
1348152593
1348152593
1348152592
1348152591
1348152591
1348152591
1348152591
1348152591
1348152590
1348152590
1348152589
1348152587
1348152587
1348152586
1348152584
1348152583
1348152583
1348152583
1348152582
1348152582
1348152581
1348152580
1348152579
1348152579
1348152579
1348152579
1348152578
1348152578
1348152578
1348152577
1348152576
1348152573
1348152571
1348152569
1348152569
1348152569
1348152569
1348152569
1348152569
1348152569
1348152569
1348153054
1348153053
1348153053
1348153053
1348153050
1348153049
1348153048
1348153047
1348153047
1348153046
1348153045
1348153045
1348153045
1348153044
1348153042
1348153042
1348153041
1348153041
1348153040
1348153040
1348153039
1348153039
1348153038
1348153038
1348153038
1348153037
1348153036
1348153036
1348153033
1348153032
1348153032
1348153031
1348153030
1348153029
1348153029
1348153028
1348153028
1348153027
1348153027
1348153026
1348153026
1348153026
1348153025
1348153025
1348153025
1348153025
1348153024
1348153024
1348153022
1348153022
1348153021
1348153020
1348153020
1348153020
1348153018
1348153017
1348153017
1348153017
1348153017
1348153016
1348153015
1348153014
1348153013
1348153013
1348153013
1348153012
1348153012
1348153011
1348153011
1348153010
1348153010
1348153010
1348153010
1348153008
1348153008
1348153008
1348153007
1348153007
1348153007
1348153007
1348153006
1348153004
1348153003
1348153003
1348153002
1348153001
1348153001
1348153001
1348153000
1348153000
1348152999
1348152998
1348152996
1348152996
1348152995
1348152994
1348152991
1348152991
1348152989
1348152988
1348152989
1348152987
1348152987
1348152987
1348152986
1348152986
1348152985
1348152985
1348152983
1348152983
1348152983
1348152980
1348152980
1348152980
1348152979
1348152979
1348152979
1348152978
1348152978
1348152977
1348152976
1348152975
1348152975
1348152974
1348152972
1348152972
1348152971
1348152971
1348152970
1348152970
1348152968
1348152968
1348152967
1348152967
1348152967
1348152966
1348152966
1348152964
1348152963
1348152963
1348152961
1348152960
1348152960
1348152960
1348152959
1348152957
1348152957
1348152957
1348152956
1348152956
1348152954
1348152953
1348152953
1348152952
1348152951
1348152951
1348152951
1348152950
1348152950
1348152948
1348152947
1348152947
1348152947
1348152945
1348152945
1348152944
1348152943
1348152941
1348152941
1348152938
1348152938
1348152937
1348152937
1348152936
1348152935
1348152934
1348152934
1348152934
1348152933
1348152933
1348152929
1348152928
1348152928
1348152928
1348152927
1348152925
1348152925
1348152924
1348152923
1348152920
1348152919
1348152919
1348152919
1348152918
1348152918
1348152918
1348152917
1348152916
1348152915
1348152914
1348152914
1348152913
1348152912
1348152912
1348152908
1348152908
1348152907
1348152907
1348152906
1348152905
1348152903
1348152903
1348152902
1348152902
1348152901
1348152900
1348152899
1348152899
1348152899
1348152898
1348152898
1348152897
1348152896
1348152896
1348152896
1348152895
1348152894
1348152894
1348152893
1348152893
1348152893
1348152893
1348152893
1348152892
1348152892
1348152892
1348152890
1348152889
1348152889
1348152889
1348152887
1348152887
1348152887
1348152886
1348152884
1348152884
1348152884
1348152883
1348152883
1348152881
1348152881
1348152881
1348152881
1348152880
1348152877
1348152877
1348152876
1348152876
1348152875
1348152875
1348152872
1348152872
1348152870
1348152870
1348152870
1348152870
1348152870
1348152870
1348152869
1348152869
1348152869
1348152868
1348152868
1348152867
1348152867
1348152866
1348152866
1348152866
1348152866
1348152864
1348152862
1348152861
1348152861
1348152860
1348152859
1348152859
1348152858
1348152857
1348152855
1348152854
1348152854
1348152854
1348152853
1348152853
1348152852
1348152851
1348152851
1348152851
1348152850
1348152849
1348152848
1348152848
1348152846
1348152845
1348152844
1348152843
1348152841
1348152840
1348152840
1348152840
1348152840
1348152838
1348152838
1348152838
1348152837
1348152837
1348152837
1348152836
1348152836
1348152835
1348152835
1348152834
1348152834
1348152833
1348152832
1348152831
1348152831
1348152831
1348152830
1348152828
1348152827
1348152826
1348152824
1348152823
1348152823
1348152822
1348152821
1348152820
1348152820
1348152820
1348152819
1348152818
1348152816
1348152815
1348152815
1348152814
1348152811
1348152811
1348152810
1348152810
1348152810
1348152809
1348152809
1348153299
1348153298
1348153298
1348153296
1348153296
1348153296
1348153296
1348153296
1348153294
1348153293
1348153293
1348153293
1348153292
1348153291
1348153291
1348153290
1348153289
1348153288
1348153288
1348153287
1348153285
1348153285
1348153282
1348153282
1348153282
1348153281
1348153280
1348153276
1348153276
1348153275
1348153275
1348153274
1348153274
1348153273
1348153271
1348153271
1348153271
1348153271
1348153271
1348153271
1348153270
1348153270
1348153267
1348153267
1348153265
1348153265
1348153265
1348153264
1348153264
1348153263
1348153260
1348153260
1348153259
1348153259
1348153259
1348153258
1348153256
1348153255
1348153255
1348153255
1348153255
1348153255
1348153254
1348153253
1348153253
1348153253
1348153252
1348153252
1348153251
1348153249
1348153248
1348153246
1348153246
1348153244
1348153242
1348153242
1348153242
1348153240
1348153240
1348153239
1348153239
1348153239
1348153239
1348153238
1348153237
1348153236
1348153236
1348153235
1348153235
1348153235
1348153234
1348153233
1348153233
1348153232
1348153232
1348153231
1348153230
1348153230
1348153230
1348153228
1348153227
1348153227
1348153226
1348153226
1348153224
1348153224
1348153224
1348153223
1348153222
1348153221
1348153221
1348153220
1348153220
1348153220
1348153220
1348153219
1348153219
1348153219
1348153218
1348153218
1348153218
1348153218
1348153218
1348153217
1348153216
1348153213
1348153213
1348153213
1348153212
1348153212
1348153211
1348153211
1348153209
1348153209
1348153206
1348153205
1348153205
1348153204
1348153202
1348153201
1348153201
1348153201
1348153200
1348153200
1348153200
1348153200
1348153199
1348153199
1348153199
1348153198
1348153198
1348153198
1348153196
1348153196
1348153196
1348153195
1348153194
1348153194
1348153192
1348153192
1348153190
1348153189
1348153189
1348153189
1348153189
1348153189
1348153188
1348153188
1348153188
1348153187
1348153186
1348153185
1348153185
1348153184
1348153183
1348153183
1348153183
1348153182
1348153181
1348153181
1348153180
1348153180
1348153179
1348153178
1348153177
1348153177
1348153177
1348153176
1348153176
1348153176
1348153176
1348153174
1348153174
1348153173
1348153172
1348153169
1348153168
1348153168
1348153167
1348153164
1348153163
1348153163
1348153162
1348153159
1348153158
1348153158
1348153156
1348153156
1348153156
1348153154
1348153154
1348153153
1348153151
1348153151
1348153151
1348153149
1348153149
1348153148
1348153147
1348153144
1348153143
1348153143
1348153142
1348153142
1348153141
1348153140
1348153139
1348153138
1348153138
1348153138
1348153137
1348153137
1348153136
1348153136
1348153133
1348153132
1348153131
1348153130
1348153130
1348153130
1348153130
1348153128
1348153128
1348153126
1348153126
1348153125
1348153125
1348153125
1348153125
1348153124
1348153123
1348153123
1348153123
1348153122
1348153122
1348153122
1348153121
1348153121
1348153121
1348153118
1348153117
1348153116
1348153116
1348153114
1348153114
1348153113
1348153112
1348153111
1348153111
1348153111
1348153111
1348153110
1348153110
1348153109
1348153107
1348153106
1348153106
1348153105
1348153105
1348153105
1348153105
1348153103
1348153103
1348153102
1348153101
1348153100
1348153100
1348153098
1348153098
1348153097
1348153097
1348153096
1348153096
1348153097
1348153095
1348153095
1348153094
1348153093
1348153093
1348153092
1348153092
1348153091
1348153088
1348153087
1348153087
1348153087
1348153086
1348153086
1348153086
1348153085
1348153085
1348153084
1348153084
1348153083
1348153083
1348153082
1348153082
1348153081
1348153081
1348153080
1348153080
1348153079
1348153079
1348153079
1348153079
1348153079
1348153078
1348153078
1348153078
1348153077
1348153076
1348153075
1348153071
1348153070
1348153069
1348153068
1348153068
1348153067
1348153067
1348153065
1348153065
1348153064
1348153064
1348153064
1348153063
1348153062
1348153060
1348153060
1348153059
1348153059
1348153058
1348153057
1348153057
1348153056
1348153055
1348153540
1348153540
1348153539
1348153539
1348153539
1348153538
1348153538
1348153538
1348153537
1348153537
1348153537
1348153534
1348153533
1348153533
1348153532
1348153532
1348153532
1348153531
1348153531
1348153530
1348153530
1348153529
1348153528
1348153527
1348153527
1348153525
1348153523
1348153522
1348153515
1348153514
1348153513
1348153512
1348153510
1348153509
1348153508
1348153506
1348153506
1348153506
1348153505
1348153505
1348153503
1348153503
1348153502
1348153501
1348153501
1348153501
1348153500
1348153499
1348153498
1348153498
1348153497
1348153497
1348153496
1348153496
1348153493
1348153492
1348153493
1348153492
1348153491
1348153492
1348153491
1348153491
1348153489
1348153489
1348153489
1348153489
1348153489
1348153489
1348153488
1348153487
1348153486
1348153485
1348153485
1348153484
1348153483
1348153481
1348153481
1348153481
1348153480
1348153479
1348153478
1348153478
1348153478
1348153478
1348153476
1348153475
1348153475
1348153473
1348153473
1348153469
1348153468
1348153468
1348153468
1348153467
1348153467
1348153467
1348153466
1348153465
1348153465
1348153464
1348153464
1348153463
1348153462
1348153462
1348153462
1348153461
1348153461
1348153460
1348153459
1348153458
1348153458
1348153456
1348153454
1348153453
1348153453
1348153450
1348153450
1348153449
1348153449
1348153449
1348153449
1348153448
1348153448
1348153446
1348153446
1348153446
1348153445
1348153444
1348153443
1348153442
1348153442
1348153441
1348153439
1348153439
1348153438
1348153438
1348153438
1348153438
1348153436
1348153435
1348153435
1348153434
1348153434
1348153433
1348153432
1348153432
1348153432
1348153431
1348153432
1348153431
1348153430
1348153430
1348153429
1348153429
1348153428
1348153427
1348153426
1348153425
1348153423
1348153421
1348153420
1348153420
1348153419
1348153418
1348153417
1348153417
1348153416
1348153415
1348153415
1348153414
1348153413
1348153413
1348153412
1348153412
1348153411
1348153411
1348153411
1348153411
1348153410
1348153410
1348153409
1348153408
1348153408
1348153408
1348153405
1348153405
1348153404
1348153403
1348153401
1348153401
1348153400
1348153400
1348153400
1348153399
1348153399
1348153398
1348153398
1348153394
1348153394
1348153394
1348153392
1348153389
1348153388
1348153387
1348153385
1348153384
1348153383
1348153382
1348153382
1348153381
1348153380
1348153379
1348153377
1348153376
1348153376
1348153375
1348153374
1348153373
1348153373
1348153373
1348153373
1348153372
1348153372
1348153372
1348153371
1348153371
1348153370
1348153370
1348153370
1348153369
1348153369
1348153368
1348153367
1348153366
1348153366
1348153366
1348153366
1348153364
1348153364
1348153363
1348153362
1348153361
1348153360
1348153357
1348153357
1348153356
1348153355
1348153355
1348153355
1348153354
1348153354
1348153354
1348153352
1348153351
1348153351
1348153351
1348153351
1348153349
1348153349
1348153349
1348153349
1348153348
1348153347
1348153347
1348153346
1348153345
1348153345
1348153344
1348153344
1348153344
1348153344
1348153344
1348153343
1348153343
1348153342
1348153341
1348153340
1348153339
1348153337
1348153335
1348153333
1348153332
1348153330
1348153328
1348153328
1348153328
1348153327
1348153327
1348153326
1348153326
1348153326
1348153325
1348153325
1348153325
1348153325
1348153324
1348153324
1348153324
1348153321
1348153320
1348153320
1348153320
1348153320
1348153319
1348153319
1348153319
1348153317
1348153316
1348153316
1348153315
1348153315
1348153315
1348153314
1348153314
1348153314
1348153313
1348153312
1348153312
1348153312
1348153310
1348153308
1348153308
1348153308
1348153307
1348153307
1348153307
1348153306
1348153305
1348153305
1348153304
1348153304
1348153303
1348153302
1348153300
1348153300
1348153300
1348153300
1348153300
1348153299
1348153786
1348153786
1348153784
1348153784
1348153782
1348153782
1348153782
1348153781
1348153781
1348153780
1348153780
1348153778
1348153777
1348153777
1348153776
1348153775
1348153774
1348153774
1348153774
1348153773
1348153772
1348153771
1348153770
1348153769
1348153768
1348153766
1348153766
1348153765
1348153765
1348153764
1348153763
1348153761
1348153760
1348153759
1348153759
1348153759
1348153758
1348153757
1348153756
1348153756
1348153756
1348153755
1348153755
1348153753
1348153751
1348153751
1348153751
1348153749
1348153750
1348153748
1348153748
1348153747
1348153747
1348153746
1348153746
1348153745
1348153743
1348153742
1348153742
1348153742
1348153738
1348153737
1348153736
1348153733
1348153732
1348153732
1348153731
1348153730
1348153729
1348153729
1348153728
1348153728
1348153728
1348153727
1348153725
1348153725
1348153722
1348153721
1348153720
1348153719
1348153719
1348153718
1348153718
1348153716
1348153716
1348153714
1348153712
1348153709
1348153709
1348153709
1348153709
1348153708
1348153708
1348153707
1348153706
1348153705
1348153704
1348153704
1348153704
1348153703
1348153702
1348153701
1348153700
1348153700
1348153699
1348153699
1348153698
1348153697
1348153695
1348153693
1348153693
1348153692
1348153692
1348153691
1348153690
1348153689
1348153689
1348153688
1348153687
1348153687
1348153685
1348153685
1348153684
1348153684
1348153684
1348153684
1348153683
1348153683
1348153683
1348153681
1348153681
1348153678
1348153678
1348153677
1348153677
1348153676
1348153676
1348153673
1348153672
1348153670
1348153669
1348153669
1348153668
1348153667
1348153665
1348153664
1348153664
1348153662
1348153660
1348153659
1348153659
1348153659
1348153658
1348153656
1348153653
1348153651
1348153648
1348153648
1348153647
1348153645
1348153645
1348153645
1348153644
1348153644
1348153642
1348153642
1348153641
1348153640
1348153640
1348153639
1348153639
1348153639
1348153638
1348153635
1348153635
1348153635
1348153634
1348153633
1348153633
1348153632
1348153632
1348153631
1348153630
1348153630
1348153629
1348153629
1348153629
1348153628
1348153628
1348153628
1348153628
1348153627
1348153627
1348153627
1348153626
1348153626
1348153625
1348153625
1348153625
1348153624
1348153624
1348153624
1348153624
1348153623
1348153623
1348153621
1348153621
1348153620
1348153618
1348153618
1348153618
1348153616
1348153616
1348153616
1348153616
1348153616
1348153615
1348153615
1348153615
1348153612
1348153611
1348153609
1348153609
1348153609
1348153609
1348153606
1348153605
1348153605
1348153603
1348153602
1348153601
1348153601
1348153600
1348153599
1348153599
1348153599
1348153598
1348153597
1348153595
1348153595
1348153594
1348153593
1348153592
1348153591
1348153590
1348153589
1348153589
1348153588
1348153588
1348153588
1348153588
1348153587
1348153587
1348153586
1348153585
1348153586
1348153584
1348153584
1348153583
1348153583
1348153582
1348153581
1348153580
1348153579
1348153578
1348153578
1348153577
1348153577
1348153577
1348153576
1348153575
1348153573
1348153573
1348153571
1348153571
1348153570
1348153569
1348153568
1348153568
1348153568
1348153568
1348153567
1348153567
1348153565
1348153564
1348153563
1348153562
1348153561
1348153560
1348153560
1348153555
1348153555
1348153553
1348153553
1348153553
1348153553
1348153553
1348153552
1348153551
1348153550
1348153547
1348153548
1348153547
1348153546
1348153545
1348153542
1348153542
1348153542
1348154030
1348154030
1348154029
1348154028
1348154028
1348154027
1348154026
1348154025
1348154024
1348154021
1348154018
1348154017
1348154015
1348154015
1348154013
1348154013
1348154012
1348154011
1348154010
1348154010
1348154010
1348154010
1348154009
1348154008
1348154006
1348154002
1348154002
1348154002
1348154000
1348153999
1348153999
1348153999
1348153999
1348153999
1348153998
1348153998
1348153996
1348153996
1348153996
1348153995
1348153995
1348153994
1348153994
1348153993
1348153991
1348153991
1348153990
1348153990
1348153989
1348153988
1348153988
1348153986
1348153986
1348153985
1348153984
1348153981
1348153981
1348153981
1348153980
1348153980
1348153979
1348153977
1348153977
1348153973
1348153973
1348153972
1348153971
1348153969
1348153969
1348153968
1348153968
1348153966
1348153964
1348153964
1348153964
1348153963
1348153963
1348153962
1348153961
1348153960
1348153960
1348153959
1348153958
1348153957
1348153957
1348153957
1348153952
1348153950
1348153949
1348153947
1348153943
1348153943
1348153942
1348153942
1348153940
1348153939
1348153939
1348153939
1348153937
1348153935
1348153934
1348153934
1348153933
1348153933
1348153932
1348153932
1348153931
1348153931
1348153927
1348153925
1348153925
1348153924
1348153924
1348153922
1348153921
1348153917
1348153915
1348153915
1348153912
1348153910
1348153910
1348153910
1348153909
1348153909
1348153908
1348153907
1348153904
1348153904
1348153903
1348153902
1348153901
1348153900
1348153898
1348153898
1348153897
1348153897
1348153897
1348153895
1348153894
1348153894
1348153892
1348153891
1348153890
1348153890
1348153890
1348153888
1348153887
1348153886
1348153885
1348153884
1348153884
1348153882
1348153881
1348153881
1348153880
1348153879
1348153879
1348153877
1348153877
1348153877
1348153877
1348153877
1348153877
1348153876
1348153876
1348153875
1348153873
1348153873
1348153869
1348153869
1348153866
1348153865
1348153864
1348153863
1348153862
1348153861
1348153860
1348153859
1348153856
1348153855
1348153853
1348153853
1348153853
1348153852
1348153852
1348153852
1348153851
1348153850
1348153849
1348153848
1348153848
1348153846
1348153846
1348153845
1348153844
1348153844
1348153843
1348153841
1348153839
1348153838
1348153836
1348153836
1348153835
1348153835
1348153834
1348153834
1348153834
1348153833
1348153833
1348153832
1348153832
1348153832
1348153831
1348153828
1348153828
1348153827
1348153827
1348153826
1348153825
1348153823
1348153823
1348153823
1348153823
1348153823
1348153821
1348153820
1348153820
1348153819
1348153818
1348153818
1348153817
1348153817
1348153816
1348153815
1348153815
1348153814
1348153814
1348153813
1348153811
1348153809
1348153808
1348153808
1348153808
1348153808
1348153806
1348153805
1348153805
1348153805
1348153804
1348153804
1348153800
1348153800
1348153801
1348153799
1348153799
1348153798
1348153798
1348153798
1348153798
1348153797
1348153797
1348153796
1348153796
1348153794
1348153794
1348153794
1348153793
1348153792
1348153790
1348153789
1348153788
1348153787
1348154273
1348154273
1348154273
1348154272
1348154269
1348154269
1348154269
1348154269
1348154268
1348154267
1348154266
1348154266
1348154264
1348154262
1348154259
1348154257
1348154257
1348154256
1348154256
1348154255
1348154254
1348154254
1348154254
1348154252
1348154252
1348154251
1348154251
1348154251
1348154250
1348154250
1348154249
1348154249
1348154249
1348154248
1348154248
1348154247
1348154247
1348154247
1348154247
1348154247
1348154246
1348154245
1348154244
1348154244
1348154242
1348154239
1348154238
1348154237
1348154236
1348154236
1348154236
1348154235
1348154235
1348154233
1348154233
1348154232
1348154231
1348154231
1348154230
1348154229
1348154228
1348154226
1348154225
1348154224
1348154224
1348154221
1348154221
1348154221
1348154220
1348154220
1348154220
1348154219
1348154217
1348154214
1348154214
1348154214
1348154212
1348154211
1348154211
1348154210
1348154210
1348154209
1348154209
1348154207
1348154207
1348154205
1348154204
1348154204
1348154204
1348154204
1348154203
1348154203
1348154201
1348154201
1348154200
1348154200
1348154200
1348154200
1348154198
1348154197
1348154196
1348154196
1348154196
1348154196
1348154196
1348154196
1348154195
1348154195
1348154195
1348154193
1348154192
1348154191
1348154190
1348154189
1348154188
1348154187
1348154187
1348154187
1348154187
1348154186
1348154186
1348154186
1348154185
1348154185
1348154183
1348154183
1348154183
1348154181
1348154180
1348154180
1348154179
1348154178
1348154178
1348154176
1348154175
1348154175
1348154174
1348154174
1348154174
1348154174
1348154172
1348154172
1348154171
1348154169
1348154169
1348154169
1348154169
1348154167
1348154167
1348154166
1348154166
1348154164
1348154164
1348154163
1348154163
1348154160
1348154157
1348154157
1348154155
1348154153
1348154152
1348154152
1348154152
1348154152
1348154150
1348154149
1348154147
1348154146
1348154146
1348154146
1348154146
1348154145
1348154145
1348154145
1348154144
1348154144
1348154144
1348154143
1348154143
1348154142
1348154142
1348154141
1348154139
1348154138
1348154135
1348154134
1348154134
1348154134
1348154133
1348154133
1348154132
1348154132
1348154131
1348154131
1348154130
1348154128
1348154128
1348154127
1348154125
1348154125
1348154124
1348154123
1348154122
1348154122
1348154122
1348154121
1348154121
1348154121
1348154121
1348154118
1348154116
1348154115
1348154115
1348154114
1348154114
1348154114
1348154113
1348154113
1348154112
1348154112
1348154112
1348154112
1348154111
1348154110
1348154110
1348154110
1348154110
1348154109
1348154109
1348154108
1348154108
1348154107
1348154107
1348154105
1348154103
1348154103
1348154102
1348154102
1348154101
1348154101
1348154100
1348154100
1348154101
1348154099
1348154098
1348154096
1348154095
1348154094
1348154093
1348154093
1348154093
1348154093
1348154092
1348154092
1348154091
1348154091
1348154090
1348154090
1348154089
1348154089
1348154086
1348154086
1348154086
1348154085
1348154085
1348154085
1348154084
1348154084
1348154083
1348154083
1348154083
1348154082
1348154082
1348154082
1348154082
1348154082
1348154082
1348154081
1348154081
1348154081
1348154081
1348154081
1348154081
1348154080
1348154080
1348154079
1348154079
1348154079
1348154078
1348154078
1348154078
1348154077
1348154077
1348154076
1348154075
1348154074
1348154074
1348154073
1348154073
1348154073
1348154073
1348154069
1348154068
1348154067
1348154066
1348154063
1348154063
1348154062
1348154062
1348154061
1348154058
1348154058
1348154056
1348154054
1348154054
1348154052
1348154050
1348154050
1348154049
1348154049
1348154049
1348154049
1348154048
1348154048
1348154048
1348154046
1348154045
1348154045
1348154045
1348154043
1348154043
1348154042
1348154042
1348154042
1348154038
1348154037
1348154037
1348154036
1348154035
1348154035
1348154034
1348154033
1348154033
1348154033
1348154032
1348154032
1348154031
1348154031
1348154031
1348154517
1348154516
1348154516
1348154515
1348154515
1348154513
1348154512
1348154511
1348154510
1348154510
1348154510
1348154510
1348154509
1348154509
1348154509
1348154508
1348154505
1348154504
1348154504
1348154503
1348154501
1348154499
1348154499
1348154498
1348154498
1348154498
1348154498
1348154497
1348154496
1348154496
1348154495
1348154495
1348154495
1348154494
1348154493
1348154493
1348154492
1348154492
1348154490
1348154489
1348154489
1348154489
1348154488
1348154487
1348154486
1348154485
1348154485
1348154484
1348154483
1348154483
1348154482
1348154481
1348154480
1348154477
1348154477
1348154476
1348154476
1348154475
1348154475
1348154474
1348154474
1348154473
1348154473
1348154473
1348154472
1348154471
1348154470
1348154469
1348154468
1348154467
1348154467
1348154466
1348154465
1348154465
1348154465
1348154464
1348154464
1348154463
1348154462
1348154461
1348154461
1348154460
1348154460
1348154460
1348154459
1348154458
1348154458
1348154458
1348154457
1348154457
1348154457
1348154456
1348154455
1348154451
1348154451
1348154448
1348154447
1348154447
1348154446
1348154446
1348154445
1348154444
1348154444
1348154443
1348154443
1348154442
1348154441
1348154441
1348154439
1348154438
1348154438
1348154437
1348154436
1348154434
1348154433
1348154432
1348154432
1348154432
1348154432
1348154431
1348154431
1348154430
1348154429
1348154426
1348154426
1348154425
1348154421
1348154421
1348154420
1348154419
1348154419
1348154418
1348154417
1348154417
1348154417
1348154417
1348154415
1348154415
1348154412
1348154411
1348154410
1348154409
1348154409
1348154407
1348154407
1348154406
1348154405
1348154404
1348154403
1348154403
1348154403
1348154402
1348154402
1348154402
1348154401
1348154400
1348154400
1348154400
1348154399
1348154399
1348154399
1348154396
1348154396
1348154394
1348154393
1348154392
1348154392
1348154391
1348154390
1348154390
1348154388
1348154386
1348154385
1348154385
1348154384
1348154383
1348154383
1348154381
1348154380
1348154380
1348154380
1348154378
1348154375
1348154374
1348154374
1348154374
1348154374
1348154374
1348154372
1348154372
1348154372
1348154371
1348154370
1348154370
1348154370
1348154369
1348154369
1348154368
1348154368
1348154368
1348154367
1348154367
1348154367
1348154366
1348154366
1348154366
1348154365
1348154361
1348154360
1348154360
1348154359
1348154358
1348154357
1348154356
1348154356
1348154354
1348154353
1348154352
1348154351
1348154351
1348154350
1348154348
1348154348
1348154347
1348154347
1348154346
1348154343
1348154342
1348154342
1348154341
1348154341
1348154339
1348154339
1348154338
1348154337
1348154337
1348154335
1348154335
1348154334
1348154333
1348154332
1348154331
1348154331
1348154333
1348154329
1348154329
1348154329
1348154327
1348154327
1348154327
1348154326
1348154326
1348154326
1348154326
1348154325
1348154323
1348154323
1348154323
1348154322
1348154321
1348154321
1348154320
1348154320
1348154319
1348154319
1348154319
1348154318
1348154318
1348154315
1348154315
1348154313
1348154313
1348154311
1348154309
1348154309
1348154308
1348154308
1348154307
1348154304
1348154301
1348154297
1348154297
1348154295
1348154292
1348154291
1348154291
1348154289
1348154287
1348154286
1348154286
1348154286
1348154286
1348154284
1348154284
1348154283
1348154282
1348154282
1348154280
1348154277
1348154275
1348154274
1348154758
1348154757
1348154756
1348154756
1348154755
1348154755
1348154754
1348154754
1348154753
1348154753
1348154751
1348154750
1348154749
1348154749
1348154748
1348154747
1348154747
1348154744
1348154743
1348154742
1348154742
1348154741
1348154740
1348154740
1348154740
1348154739
1348154739
1348154739
1348154737
1348154736
1348154734
1348154733
1348154733
1348154732
1348154732
1348154729
1348154729
1348154728
1348154728
1348154728
1348154727
1348154727
1348154726
1348154726
1348154724
1348154724
1348154724
1348154723
1348154722
1348154722
1348154721
1348154719
1348154716
1348154716
1348154715
1348154715
1348154715
1348154715
1348154714
1348154713
1348154712
1348154712
1348154712
1348154712
1348154711
1348154711
1348154710
1348154711
1348154709
1348154709
1348154708
1348154707
1348154707
1348154706
1348154705
1348154704
1348154704
1348154704
1348154701
1348154701
1348154700
1348154700
1348154699
1348154699
1348154699
1348154698
1348154698
1348154698
1348154697
1348154697
1348154696
1348154696
1348154694
1348154694
1348154693
1348154692
1348154692
1348154692
1348154692
1348154689
1348154688
1348154688
1348154687
1348154684
1348154684
1348154682
1348154682
1348154681
1348154679
1348154678
1348154677
1348154677
1348154676
1348154676
1348154675
1348154675
1348154674
1348154673
1348154672
1348154670
1348154670
1348154669
1348154665
1348154665
1348154664
1348154663
1348154661
1348154660
1348154660
1348154659
1348154659
1348154659
1348154657
1348154656
1348154656
1348154655
1348154655
1348154655
1348154655
1348154654
1348154653
1348154653
1348154652
1348154651
1348154651
1348154651
1348154650
1348154649
1348154647
1348154646
1348154646
1348154645
1348154645
1348154645
1348154644
1348154644
1348154643
1348154642
1348154642
1348154642
1348154641
1348154640
1348154640
1348154640
1348154639
1348154640
1348154634
1348154631
1348154631
1348154629
1348154629
1348154629
1348154628
1348154628
1348154628
1348154626
1348154625
1348154624
1348154623
1348154623
1348154623
1348154623
1348154623
1348154622
1348154622
1348154622
1348154620
1348154618
1348154617
1348154617
1348154617
1348154615
1348154615
1348154615
1348154614
1348154610
1348154609
1348154609
1348154609
1348154604
1348154604
1348154604
1348154603
1348154603
1348154600
1348154599
1348154599
1348154597
1348154596
1348154596
1348154596
1348154595
1348154593
1348154592
1348154589
1348154588
1348154588
1348154588
1348154587
1348154586
1348154586
1348154586
1348154585
1348154582
1348154582
1348154581
1348154580
1348154580
1348154579
1348154579
1348154578
1348154577
1348154576
1348154575
1348154575
1348154573
1348154573
1348154573
1348154573
1348154571
1348154571
1348154569
1348154568
1348154568
1348154567
1348154565
1348154565
1348154565
1348154565
1348154564
1348154562
1348154560
1348154560
1348154560
1348154559
1348154559
1348154559
1348154558
1348154556
1348154556
1348154554
1348154553
1348154551
1348154550
1348154550
1348154550
1348154550
1348154550
1348154550
1348154550
1348154549
1348154547
1348154545
1348154544
1348154543
1348154542
1348154541
1348154541
1348154539
1348154539
1348154539
1348154539
1348154539
1348154538
1348154537
1348154536
1348154536
1348154535
1348154534
1348154532
1348154532
1348154532
1348154530
1348154528
1348154527
1348154526
1348154522
1348154522
1348154521
1348154520
1348154520
1348154518
1348155005
1348155005
1348155004
1348155000
1348154999
1348154999
1348154998
1348154998
1348154996
1348154995
1348154994
1348154993
1348154992
1348154992
1348154991
1348154990
1348154990
1348154989
1348154989
1348154988
1348154988
1348154988
1348154987
1348154986
1348154986
1348154985
1348154984
1348154983
1348154982
1348154982
1348154981
1348154979
1348154978
1348154976
1348154975
1348154975
1348154974
1348154973
1348154972
1348154972
1348154972
1348154970
1348154970
1348154970
1348154970
1348154969
1348154969
1348154968
1348154967
1348154967
1348154966
1348154963
1348154963
1348154962
1348154962
1348154962
1348154961
1348154960
1348154961
1348154958
1348154957
1348154957
1348154956
1348154955
1348154954
1348154953
1348154951
1348154951
1348154947
1348154945
1348154944
1348154943
1348154941
1348154940
1348154939
1348154938
1348154938
1348154937
1348154937
1348154937
1348154935
1348154935
1348154934
1348154934
1348154934
1348154934
1348154934
1348154934
1348154933
1348154932
1348154932
1348154932
1348154930
1348154929
1348154929
1348154928
1348154928
1348154927
1348154927
1348154925
1348154924
1348154923
1348154922
1348154921
1348154921
1348154919
1348154916
1348154915
1348154915
1348154913
1348154913
1348154913
1348154913
1348154912
1348154910
1348154908
1348154908
1348154908
1348154908
1348154907
1348154905
1348154904
1348154904
1348154903
1348154902
1348154902
1348154901
1348154898
1348154898
1348154896
1348154895
1348154894
1348154894
1348154892
1348154892
1348154892
1348154890
1348154890
1348154890
1348154890
1348154890
1348154890
1348154889
1348154888
1348154887
1348154886
1348154886
1348154886
1348154885
1348154884
1348154883
1348154883
1348154883
1348154879
1348154879
1348154878
1348154878
1348154878
1348154877
1348154875
1348154873
1348154872
1348154872
1348154871
1348154870
1348154870
1348154869
1348154868
1348154868
1348154867
1348154867
1348154866
1348154866
1348154864
1348154861
1348154860
1348154860
1348154858
1348154858
1348154857
1348154856
1348154856
1348154855
1348154855
1348154855
1348154855
1348154855
1348154853
1348154852
1348154852
1348154850
1348154849
1348154848
1348154848
1348154847
1348154846
1348154843
1348154842
1348154842
1348154841
1348154840
1348154837
1348154836
1348154835
1348154834
1348154834
1348154834
1348154834
1348154833
1348154830
1348154829
1348154829
1348154828
1348154828
1348154827
1348154827
1348154826
1348154826
1348154825
1348154825
1348154825
1348154824
1348154824
1348154822
1348154819
1348154817
1348154817
1348154817
1348154816
1348154815
1348154814
1348154814
1348154813
1348154813
1348154812
1348154812
1348154812
1348154809
1348154809
1348154807
1348154807
1348154807
1348154806
1348154805
1348154803
1348154801
1348154801
1348154801
1348154800
1348154800
1348154799
1348154798
1348154795
1348154794
1348154793
1348154793
1348154791
1348154790
1348154788
1348154788
1348154787
1348154785
1348154785
1348154784
1348154784
1348154782
1348154781
1348154781
1348154780
1348154780
1348154780
1348154779
1348154779
1348154777
1348154775
1348154774
1348154774
1348154774
1348154773
1348154772
1348154769
1348154768
1348154767
1348154766
1348154766
1348154766
1348154766
1348154766
1348154765
1348154765
1348154764
1348154764
1348154763
1348154762
1348154761
1348154761
1348155247
1348155246
1348155246
1348155245
1348155245
1348155244
1348155243
1348155242
1348155240
1348155239
1348155239
1348155239
1348155239
1348155238
1348155236
1348155235
1348155235
1348155234
1348155233
1348155233
1348155232
1348155230
1348155225
1348155225
1348155223
1348155222
1348155221
1348155219
1348155218
1348155218
1348155216
1348155215
1348155215
1348155215
1348155214
1348155213
1348155213
1348155212
1348155212
1348155211
1348155209
1348155209
1348155209
1348155208
1348155207
1348155206
1348155205
1348155202
1348155201
1348155200
1348155200
1348155200
1348155199
1348155199
1348155199
1348155197
1348155195
1348155195
1348155194
1348155194
1348155193
1348155193
1348155192
1348155192
1348155192
1348155190
1348155189
1348155186
1348155185
1348155184
1348155183
1348155182
1348155181
1348155178
1348155178
1348155175
1348155175
1348155175
1348155174
1348155174
1348155171
1348155171
1348155170
1348155170
1348155168
1348155167
1348155166
1348155165
1348155165
1348155164
1348155161
1348155161
1348155160
1348155160
1348155158
1348155156
1348155156
1348155155
1348155154
1348155153
1348155153
1348155149
1348155149
1348155148
1348155148
1348155147
1348155146
1348155146
1348155144
1348155142
1348155142
1348155142
1348155142
1348155142
1348155141
1348155140
1348155139
1348155139
1348155139
1348155138
1348155136
1348155136
1348155135
1348155135
1348155134
1348155133
1348155132
1348155131
1348155129
1348155129
1348155128
1348155126
1348155126
1348155123
1348155122
1348155118
1348155118
1348155117
1348155116
1348155115
1348155114
1348155113
1348155112
1348155111
1348155111
1348155110
1348155109
1348155106
1348155105
1348155104
1348155104
1348155104
1348155104
1348155103
1348155100
1348155100
1348155099
1348155095
1348155094
1348155093
1348155092
1348155092
1348155091
1348155091
1348155091
1348155088
1348155087
1348155087
1348155086
1348155086
1348155086
1348155086
1348155086
1348155085
1348155085
1348155084
1348155084
1348155082
1348155081
1348155081
1348155080
1348155079
1348155078
1348155077
1348155077
1348155076
1348155075
1348155074
1348155073
1348155072
1348155072
1348155068
1348155067
1348155067
1348155066
1348155066
1348155066
1348155065
1348155064
1348155064
1348155062
1348155060
1348155060
1348155060
1348155059
1348155059
1348155059
1348155058
1348155058
1348155058
1348155057
1348155056
1348155056
1348155055
1348155054
1348155053
1348155052
1348155050
1348155049
1348155049
1348155046
1348155045
1348155044
1348155044
1348155043
1348155042
1348155042
1348155040
1348155040
1348155038
1348155036
1348155035
1348155033
1348155033
1348155032
1348155030
1348155029
1348155028
1348155028
1348155027
1348155027
1348155026
1348155026
1348155025
1348155025
1348155025
1348155023
1348155023
1348155023
1348155021
1348155021
1348155021
1348155020
1348155020
1348155020
1348155019
1348155019
1348155018
1348155017
1348155016
1348155016
1348155014
1348155014
1348155013
1348155012
1348155009
1348155009
1348155490
1348155488
1348155487
1348155487
1348155487
1348155485
1348155484
1348155483
1348155483
1348155482
1348155481
1348155479
1348155479
1348155478
1348155478
1348155477
1348155476
1348155475
1348155474
1348155474
1348155473
1348155472
1348155470
1348155469
1348155469
1348155468
1348155468
1348155467
1348155467
1348155465
1348155463
1348155462
1348155462
1348155461
1348155460
1348155459
1348155456
1348155454
1348155454
1348155453
1348155453
1348155453
1348155452
1348155452
1348155450
1348155450
1348155448
1348155446
1348155446
1348155445
1348155445
1348155443
1348155443
1348155442
1348155442
1348155441
1348155441
1348155440
1348155439
1348155437
1348155436
1348155435
1348155434
1348155434
1348155434
1348155433
1348155433
1348155430
1348155430
1348155430
1348155430
1348155429
1348155427
1348155427
1348155427
1348155425
1348155424
1348155422
1348155422
1348155422
1348155421
1348155420
1348155419
1348155418
1348155418
1348155417
1348155416
1348155416
1348155414
1348155414
1348155414
1348155414
1348155413
1348155412
1348155411
1348155410
1348155408
1348155407
1348155407
1348155407
1348155406
1348155405
1348155405
1348155404
1348155403
1348155403
1348155401
1348155400
1348155400
1348155399
1348155398
1348155397
1348155397
1348155397
1348155396
1348155395
1348155395
1348155393
1348155390
1348155390
1348155389
1348155389
1348155388
1348155388
1348155388
1348155388
1348155387
1348155386
1348155385
1348155384
1348155383
1348155382
1348155382
1348155380
1348155380
1348155380
1348155379
1348155377
1348155376
1348155375
1348155375
1348155374
1348155374
1348155372
1348155372
1348155372
1348155370
1348155370
1348155369
1348155368
1348155368
1348155366
1348155365
1348155365
1348155363
1348155363
1348155362
1348155362
1348155362
1348155361
1348155361
1348155360
1348155357
1348155356
1348155355
1348155354
1348155353
1348155353
1348155353
1348155349
1348155347
1348155347
1348155346
1348155345
1348155344
1348155344
1348155343
1348155342
1348155340
1348155339
1348155339
1348155338
1348155337
1348155336
1348155335
1348155335
1348155334
1348155333
1348155333
1348155329
1348155329
1348155327
1348155327
1348155325
1348155325
1348155324
1348155323
1348155323
1348155322
1348155322
1348155321
1348155320
1348155320
1348155320
1348155319
1348155318
1348155318
1348155317
1348155316
1348155315
1348155314
1348155314
1348155314
1348155314
1348155313
1348155313
1348155312
1348155312
1348155312
1348155310
1348155304
1348155304
1348155302
1348155302
1348155301
1348155300
1348155299
1348155299
1348155296
1348155295
1348155295
1348155295
1348155294
1348155292
1348155291
1348155291
1348155290
1348155286
1348155285
1348155285
1348155285
1348155284
1348155283
1348155282
1348155282
1348155281
1348155279
1348155278
1348155278
1348155278
1348155276
1348155273
1348155272
1348155271
1348155271
1348155270
1348155270
1348155269
1348155268
1348155267
1348155266
1348155265
1348155264
1348155263
1348155263
1348155259
1348155259
1348155258
1348155258
1348155257
1348155257
1348155257
1348155256
1348155256
1348155254
1348155253
1348155253
1348155252
1348155252
1348155251
1348155251
1348155248
1348155248
1348155248
1348155735
1348155734
1348155733
1348155730
1348155729
1348155728
1348155726
1348155726
1348155725
1348155724
1348155724
1348155723
1348155722
1348155720
1348155717
1348155716
1348155715
1348155715
1348155714
1348155715
1348155712
1348155712
1348155711
1348155709
1348155708
1348155707
1348155707
1348155706
1348155704
1348155704
1348155704
1348155704
1348155704
1348155704
1348155704
1348155702
1348155701
1348155701
1348155700
1348155700
1348155699
1348155697
1348155696
1348155696
1348155695
1348155694
1348155693
1348155692
1348155690
1348155689
1348155688
1348155687
1348155687
1348155687
1348155686
1348155684
1348155683
1348155682
1348155682
1348155681
1348155681
1348155679
1348155679
1348155678
1348155678
1348155677
1348155676
1348155675
1348155675
1348155675
1348155675
1348155675
1348155671
1348155671
1348155671
1348155670
1348155669
1348155669
1348155667
1348155666
1348155665
1348155664
1348155663
1348155663
1348155661
1348155661
1348155660
1348155660
1348155659
1348155659
1348155658
1348155658
1348155656
1348155656
1348155654
1348155654
1348155654
1348155654
1348155653
1348155652
1348155651
1348155651
1348155650
1348155650
1348155650
1348155649
1348155649
1348155649
1348155648
1348155648
1348155648
1348155647
1348155647
1348155644
1348155643
1348155643
1348155643
1348155642
1348155642
1348155639
1348155638
1348155635
1348155634
1348155634
1348155634
1348155633
1348155631
1348155628
1348155628
1348155628
1348155627
1348155626
1348155624
1348155624
1348155622
1348155622
1348155621
1348155621
1348155618
1348155618
1348155617
1348155617
1348155617
1348155617
1348155616
1348155616
1348155616
1348155614
1348155614
1348155613
1348155612
1348155609
1348155609
1348155608
1348155608
1348155608
1348155607
1348155607
1348155607
1348155605
1348155603
1348155603
1348155602
1348155602
1348155598
1348155598
1348155597
1348155596
1348155596
1348155593
1348155593
1348155592
1348155591
1348155591
1348155587
1348155586
1348155584
1348155584
1348155583
1348155583
1348155582
1348155581
1348155581
1348155581
1348155580
1348155577
1348155576
1348155575
1348155575
1348155574
1348155573
1348155573
1348155572
1348155572
1348155571
1348155571
1348155570
1348155569
1348155569
1348155569
1348155568
1348155568
1348155567
1348155567
1348155567
1348155565
1348155564
1348155564
1348155563
1348155563
1348155563
1348155562
1348155561
1348155560
1348155560
1348155559
1348155558
1348155557
1348155557
1348155556
1348155555
1348155554
1348155553
1348155552
1348155551
1348155550
1348155549
1348155548
1348155548
1348155545
1348155540
1348155540
1348155539
1348155538
1348155535
1348155534
1348155533
1348155532
1348155531
1348155531
1348155530
1348155529
1348155528
1348155525
1348155525
1348155525
1348155524
1348155523
1348155523
1348155523
1348155520
1348155520
1348155520
1348155520
1348155519
1348155517
1348155516
1348155515
1348155513
1348155513
1348155510
1348155510
1348155509
1348155508
1348155507
1348155507
1348155506
1348155506
1348155505
1348155504
1348155504
1348155504
1348155503
1348155502
1348155502
1348155502
1348155502
1348155501
1348155500
1348155500
1348155499
1348155499
1348155499
1348155496
1348155496
1348155495
1348155494
1348155494
1348155493
1348155978
1348155977
1348155974
1348155973
1348155973
1348155971
1348155970
1348155970
1348155969
1348155968
1348155968
1348155968
1348155968
1348155968
1348155967
1348155967
1348155967
1348155966
1348155966
1348155966
1348155966
1348155965
1348155965
1348155964
1348155962
1348155962
1348155961
1348155961
1348155957
1348155957
1348155955
1348155954
1348155954
1348155954
1348155953
1348155951
1348155951
1348155950
1348155949
1348155949
1348155949
1348155947
1348155946
1348155945
1348155943
1348155943
1348155943
1348155943
1348155942
1348155940
1348155939
1348155939
1348155937
1348155937
1348155936
1348155936
1348155936
1348155934
1348155933
1348155933
1348155932
1348155931
1348155930
1348155929
1348155929
1348155927
1348155926
1348155925
1348155924
1348155924
1348155924
1348155922
1348155922
1348155921
1348155921
1348155921
1348155920
1348155920
1348155919
1348155919
1348155919
1348155917
1348155917
1348155916
1348155916
1348155916
1348155914
1348155913
1348155912
1348155911
1348155910
1348155909
1348155908
1348155904
1348155904
1348155903
1348155902
1348155899
1348155898
1348155896
1348155895
1348155895
1348155894
1348155891
1348155890
1348155889
1348155888
1348155888
1348155888
1348155887
1348155887
1348155886
1348155885
1348155885
1348155885
1348155884
1348155883
1348155882
1348155881
1348155881
1348155881
1348155880
1348155877
1348155877
1348155876
1348155876
1348155876
1348155873
1348155873
1348155872
1348155872
1348155871
1348155870
1348155870
1348155870
1348155869
1348155868
1348155867
1348155866
1348155865
1348155864
1348155864
1348155863
1348155861
1348155861
1348155860
1348155858
1348155857
1348155857
1348155857
1348155856
1348155855
1348155854
1348155854
1348155853
1348155853
1348155852
1348155852
1348155847
1348155847
1348155844
1348155842
1348155842
1348155842
1348155841
1348155841
1348155841
1348155841
1348155840
1348155839
1348155839
1348155837
1348155837
1348155836
1348155836
1348155835
1348155830
1348155829
1348155827
1348155827
1348155826
1348155823
1348155823
1348155823
1348155822
1348155822
1348155821
1348155820
1348155820
1348155818
1348155817
1348155817
1348155817
1348155815
1348155813
1348155812
1348155811
1348155809
1348155808
1348155808
1348155807
1348155806
1348155806
1348155804
1348155803
1348155801
1348155798
1348155797
1348155796
1348155795
1348155794
1348155793
1348155792
1348155791
1348155790
1348155787
1348155786
1348155786
1348155785
1348155784
1348155782
1348155782
1348155781
1348155780
1348155779
1348155779
1348155779
1348155778
1348155778
1348155778
1348155777
1348155777
1348155777
1348155776
1348155775
1348155775
1348155773
1348155773
1348155773
1348155773
1348155772
1348155771
1348155769
1348155767
1348155766
1348155764
1348155764
1348155763
1348155762
1348155762
1348155760
1348155759
1348155759
1348155757
1348155757
1348155756
1348155756
1348155755
1348155755
1348155755
1348155755
1348155755
1348155755
1348155754
1348155754
1348155753
1348155752
1348155751
1348155751
1348155750
1348155746
1348155746
1348155745
1348155745
1348155745
1348155744
1348155741
1348155740
1348155739
1348155738
1348155738
1348155737
1348155737
1348155737
1348155736
1348156220
1348156218
1348156217
1348156215
1348156215
1348156215
1348156214
1348156214
1348156213
1348156211
1348156211
1348156210
1348156209
1348156209
1348156206
1348156205
1348156204
1348156204
1348156204
1348156203
1348156202
1348156200
1348156200
1348156199
1348156197
1348156197
1348156196
1348156196
1348156196
1348156195
1348156195
1348156194
1348156194
1348156194
1348156193
1348156193
1348156193
1348156192
1348156192
1348156191
1348156190
1348156190
1348156188
1348156187
1348156184
1348156184
1348156184
1348156183
1348156183
1348156182
1348156182
1348156180
1348156176
1348156176
1348156176
1348156172
1348156171
1348156168
1348156168
1348156167
1348156167
1348156167
1348156166
1348156166
1348156165
1348156163
1348156163
1348156162
1348156162
1348156160
1348156160
1348156159
1348156159
1348156158
1348156156
1348156154
1348156153
1348156151
1348156148
1348156147
1348156146
1348156143
1348156143
1348156143
1348156142
1348156140
1348156139
1348156138
1348156137
1348156137
1348156136
1348156136
1348156134
1348156132
1348156132
1348156131
1348156131
1348156128
1348156127
1348156126
1348156124
1348156123
1348156122
1348156120
1348156120
1348156117
1348156116
1348156115
1348156114
1348156110
1348156110
1348156110
1348156109
1348156109
1348156109
1348156108
1348156107
1348156107
1348156103
1348156103
1348156103
1348156102
1348156102
1348156101
1348156100
1348156099
1348156099
1348156096
1348156095
1348156094
1348156094
1348156094
1348156094
1348156093
1348156093
1348156092
1348156092
1348156091
1348156091
1348156091
1348156090
1348156089
1348156087
1348156087
1348156086
1348156086
1348156086
1348156085
1348156085
1348156083
1348156083
1348156080
1348156080
1348156078
1348156078
1348156077
1348156076
1348156076
1348156074
1348156074
1348156072
1348156072
1348156072
1348156070
1348156070
1348156070
1348156069
1348156069
1348156069
1348156068
1348156066
1348156066
1348156064
1348156063
1348156062
1348156061
1348156061
1348156059
1348156058
1348156058
1348156057
1348156053
1348156051
1348156048
1348156048
1348156047
1348156046
1348156045
1348156044
1348156043
1348156042
1348156041
1348156041
1348156040
1348156039
1348156038
1348156038
1348156038
1348156037
1348156037
1348156037
1348156036
1348156034
1348156034
1348156032
1348156032
1348156031
1348156029
1348156028
1348156028
1348156027
1348156026
1348156024
1348156024
1348156023
1348156022
1348156022
1348156022
1348156021
1348156020
1348156019
1348156018
1348156017
1348156017
1348156017
1348156016
1348156016
1348156015
1348156015
1348156014
1348156014
1348156014
1348156013
1348156013
1348156013
1348156012
1348156010
1348156009
1348156008
1348156008
1348156007
1348156007
1348156005
1348156005
1348156004
1348156003
1348156001
1348156001
1348156001
1348156000
1348155998
1348155997
1348155995
1348155993
1348155991
1348155989
1348155987
1348155987
1348155986
1348155986
1348155986
1348155986
1348155985
1348155983
1348155983
1348155983
1348155982
1348155981
1348155980
1348155980
1348156463
1348156463
1348156462
1348156462
1348156459
1348156458
1348156458
1348156457
1348156452
1348156452
1348156451
1348156450
1348156449
1348156447
1348156446
1348156446
1348156446
1348156446
1348156445
1348156445
1348156445
1348156444
1348156443
1348156442
1348156440
1348156440
1348156438
1348156438
1348156437
1348156437
1348156434
1348156432
1348156432
1348156432
1348156431
1348156429
1348156429
1348156428
1348156427
1348156427
1348156425
1348156423
1348156423
1348156422
1348156421
1348156420
1348156419
1348156418
1348156417
1348156415
1348156413
1348156412
1348156412
1348156412
1348156411
1348156411
1348156411
1348156409
1348156408
1348156407
1348156406
1348156405
1348156405
1348156403
1348156403
1348156403
1348156400
1348156399
1348156398
1348156397
1348156397
1348156395
1348156393
1348156392
1348156391
1348156391
1348156391
1348156391
1348156390
1348156389
1348156389
1348156388
1348156388
1348156387
1348156387
1348156386
1348156384
1348156383
1348156383
1348156383
1348156381
1348156381
1348156380
1348156373
1348156371
1348156365
1348156365
1348156363
1348156363
1348156361
1348156360
1348156360
1348156360
1348156359
1348156358
1348156356
1348156356
1348156355
1348156354
1348156354
1348156354
1348156354
1348156353
1348156353
1348156353
1348156351
1348156348
1348156348
1348156348
1348156347
1348156346
1348156345
1348156345
1348156344
1348156344
1348156344
1348156342
1348156337
1348156338
1348156336
1348156335
1348156333
1348156333
1348156333
1348156335
1348156333
1348156332
1348156331
1348156330
1348156329
1348156328
1348156327
1348156327
1348156327
1348156327
1348156325
1348156325
1348156325
1348156325
1348156324
1348156324
1348156323
1348156322
1348156321
1348156319
1348156319
1348156319
1348156318
1348156316
1348156315
1348156315
1348156312
1348156311
1348156309
1348156308
1348156305
1348156303
1348156302
1348156302
1348156302
1348156302
1348156301
1348156300
1348156298
1348156298
1348156297
1348156297
1348156296
1348156296
1348156295
1348156295
1348156295
1348156293
1348156293
1348156293
1348156293
1348156292
1348156292
1348156292
1348156290
1348156288
1348156288
1348156287
1348156286
1348156286
1348156284
1348156283
1348156283
1348156282
1348156281
1348156281
1348156281
1348156280
1348156279
1348156279
1348156278
1348156276
1348156273
1348156273
1348156273
1348156273
1348156272
1348156271
1348156271
1348156270
1348156270
1348156270
1348156270
1348156269
1348156269
1348156269
1348156267
1348156267
1348156266
1348156265
1348156265
1348156265
1348156263
1348156259
1348156258
1348156257
1348156258
1348156255
1348156254
1348156254
1348156254
1348156254
1348156254
1348156252
1348156250
1348156249
1348156249
1348156248
1348156248
1348156247
1348156247
1348156244
1348156242
1348156242
1348156241
1348156239
1348156239
1348156238
1348156238
1348156237
1348156235
1348156234
1348156234
1348156233
1348156233
1348156233
1348156233
1348156232
1348156230
1348156229
1348156229
1348156229
1348156228
1348156228
1348156227
1348156227
1348156227
1348156226
1348156225
1348156707
1348156707
1348156707
1348156706
1348156705
1348156704
1348156703
1348156703
1348156703
1348156703
1348156702
1348156702
1348156702
1348156701
1348156701
1348156701
1348156700
1348156696
1348156696
1348156695
1348156694
1348156694
1348156693
1348156692
1348156692
1348156691
1348156690
1348156689
1348156689
1348156688
1348156687
1348156684
1348156683
1348156681
1348156681
1348156681
1348156679
1348156679
1348156676
1348156675
1348156674
1348156673
1348156672
1348156671
1348156670
1348156669
1348156669
1348156668
1348156668
1348156667
1348156667
1348156666
1348156666
1348156665
1348156664
1348156663
1348156663
1348156662
1348156662
1348156662
1348156661
1348156659
1348156659
1348156657
1348156656
1348156656
1348156656
1348156654
1348156650
1348156650
1348156648
1348156647
1348156646
1348156644
1348156644
1348156644
1348156643
1348156643
1348156643
1348156642
1348156642
1348156642
1348156641
1348156641
1348156640
1348156640
1348156638
1348156637
1348156637
1348156636
1348156636
1348156635
1348156635
1348156635
1348156634
1348156634
1348156633
1348156633
1348156632
1348156632
1348156630
1348156629
1348156629
1348156628
1348156626
1348156624
1348156622
1348156621
1348156621
1348156620
1348156620
1348156618
1348156617
1348156617
1348156617
1348156616
1348156616
1348156615
1348156615
1348156615
1348156614
1348156613
1348156612
1348156606
1348156605
1348156604
1348156603
1348156602
1348156602
1348156600
1348156600
1348156599
1348156599
1348156598
1348156597
1348156597
1348156597
1348156595
1348156594
1348156593
1348156593
1348156593
1348156588
1348156587
1348156587
1348156587
1348156587
1348156586
1348156585
1348156585
1348156584
1348156584
1348156584
1348156584
1348156583
1348156580
1348156579
1348156576
1348156576
1348156575
1348156575
1348156575
1348156573
1348156575
1348156573
1348156573
1348156571
1348156571
1348156571
1348156569
1348156569
1348156568
1348156566
1348156566
1348156566
1348156564
1348156562
1348156560
1348156559
1348156558
1348156558
1348156557
1348156557
1348156557
1348156556
1348156556
1348156556
1348156555
1348156555
1348156554
1348156551
1348156548
1348156548
1348156548
1348156547
1348156547
1348156546
1348156546
1348156546
1348156543
1348156542
1348156541
1348156540
1348156540
1348156532
1348156532
1348156531
1348156529
1348156528
1348156528
1348156528
1348156527
1348156527
1348156526
1348156525
1348156525
1348156524
1348156522
1348156522
1348156519
1348156519
1348156518
1348156516
1348156514
1348156513
1348156511
1348156511
1348156509
1348156509
1348156509
1348156509
1348156507
1348156504
1348156502
1348156502
1348156501
1348156500
1348156500
1348156499
1348156499
1348156498
1348156497
1348156496
1348156495
1348156496
1348156494
1348156493
1348156494
1348156493
1348156493
1348156492
1348156492
1348156491
1348156489
1348156487
1348156484
1348156484
1348156483
1348156482
1348156481
1348156480
1348156479
1348156479
1348156479
1348156477
1348156477
1348156476
1348156476
1348156476
1348156475
1348156473
1348156473
1348156472
1348156472
1348156472
1348156472
1348156472
1348156471
1348156471
1348156469
1348156468
1348156468
1348156468
1348156466
1348156466
1348156464
1348156464
1348156949
1348156949
1348156948
1348156946
1348156945
1348156944
1348156943
1348156943
1348156943
1348156942
1348156940
1348156939
1348156939
1348156938
1348156936
1348156936
1348156936
1348156933
1348156933
1348156932
1348156932
1348156931
1348156931
1348156931
1348156930
1348156930
1348156929
1348156928
1348156927
1348156927
1348156926
1348156924
1348156924
1348156922
1348156921
1348156921
1348156920
1348156920
1348156919
1348156919
1348156917
1348156916
1348156916
1348156916
1348156915
1348156914
1348156912
1348156911
1348156910
1348156907
1348156905
1348156905
1348156904
1348156902
1348156902
1348156901
1348156901
1348156900
1348156900
1348156899
1348156899
1348156898
1348156898
1348156898
1348156896
1348156895
1348156895
1348156893
1348156892
1348156891
1348156891
1348156890
1348156890
1348156889
1348156889
1348156886
1348156886
1348156886
1348156885
1348156885
1348156884
1348156881
1348156881
1348156880
1348156880
1348156880
1348156879
1348156874
1348156874
1348156873
1348156873
1348156873
1348156873
1348156872
1348156872
1348156872
1348156871
1348156870
1348156869
1348156869
1348156868
1348156867
1348156866
1348156863
1348156862
1348156858
1348156857
1348156855
1348156854
1348156853
1348156850
1348156849
1348156849
1348156847
1348156845
1348156845
1348156845
1348156842
1348156841
1348156841
1348156838
1348156838
1348156837
1348156836
1348156836
1348156836
1348156835
1348156832
1348156831
1348156830
1348156830
1348156830
1348156830
1348156829
1348156828
1348156828
1348156827
1348156826
1348156826
1348156824
1348156822
1348156821
1348156821
1348156820
1348156820
1348156819
1348156819
1348156818
1348156817
1348156817
1348156817
1348156817
1348156815
1348156815
1348156814
1348156812
1348156812
1348156810
1348156808
1348156807
1348156806
1348156806
1348156805
1348156805
1348156804
1348156804
1348156802
1348156802
1348156801
1348156801
1348156800
1348156800
1348156800
1348156799
1348156799
1348156799
1348156797
1348156797
1348156797
1348156797
1348156796
1348156796
1348156794
1348156793
1348156793
1348156793
1348156793
1348156793
1348156792
1348156791
1348156790
1348156790
1348156790
1348156787
1348156786
1348156785
1348156785
1348156784
1348156784
1348156782
1348156781
1348156780
1348156779
1348156777
1348156775
1348156775
1348156772
1348156771
1348156771
1348156771
1348156769
1348156768
1348156767
1348156767
1348156767
1348156766
1348156766
1348156766
1348156765
1348156765
1348156764
1348156763
1348156761
1348156761
1348156760
1348156758
1348156758
1348156757
1348156755
1348156754
1348156753
1348156749
1348156747
1348156746
1348156746
1348156744
1348156743
1348156742
1348156740
1348156740
1348156738
1348156738
1348156737
1348156737
1348156737
1348156734
1348156733
1348156732
1348156732
1348156731
1348156730
1348156730
1348156729
1348156726
1348156725
1348156725
1348156723
1348156723
1348156721
1348156721
1348156721
1348156720
1348156718
1348156718
1348156716
1348156715
1348156715
1348156713
1348156712
1348156712
1348156711
1348156708
1348157193
1348157187
1348157184
1348157183
1348157183
1348157182
1348157180
1348157180
1348157179
1348157179
1348157176
1348157176
1348157176
1348157176
1348157175
1348157175
1348157174
1348157174
1348157173
1348157172
1348157172
1348157169
1348157169
1348157169
1348157168
1348157168
1348157168
1348157165
1348157164
1348157163
1348157161
1348157161
1348157160
1348157160
1348157159
1348157159
1348157158
1348157158
1348157158
1348157156
1348157156
1348157151
1348157150
1348157145
1348157144
1348157143
1348157142
1348157141
1348157140
1348157139
1348157139
1348157139
1348157135
1348157135
1348157134
1348157134
1348157133
1348157133
1348157133
1348157132
1348157130
1348157130
1348157130
1348157129
1348157127
1348157127
1348157127
1348157125
1348157123
1348157123
1348157122
1348157122
1348157121
1348157121
1348157118
1348157117
1348157116
1348157116
1348157114
1348157113
1348157113
1348157113
1348157112
1348157112
1348157112
1348157111
1348157111
1348157110
1348157110
1348157107
1348157107
1348157106
1348157106
1348157104
1348157103
1348157103
1348157102
1348157102
1348157102
1348157102
1348157101
1348157100
1348157100
1348157100
1348157098
1348157096
1348157095
1348157095
1348157094
1348157094
1348157092
1348157092
1348157091
1348157090
1348157090
1348157088
1348157088
1348157087
1348157087
1348157086
1348157085
1348157085
1348157084
1348157084
1348157083
1348157083
1348157080
1348157079
1348157079
1348157077
1348157076
1348157076
1348157076
1348157075
1348157067
1348157065
1348157065
1348157064
1348157064
1348157063
1348157060
1348157059
1348157058
1348157057
1348157057
1348157055
1348157054
1348157054
1348157052
1348157051
1348157051
1348157050
1348157048
1348157048
1348157048
1348157048
1348157047
1348157047
1348157046
1348157045
1348157043
1348157043
1348157042
1348157040
1348157038
1348157038
1348157038
1348157037
1348157037
1348157037
1348157037
1348157036
1348157035
1348157035
1348157034
1348157034
1348157034
1348157034
1348157032
1348157031
1348157029
1348157028
1348157026
1348157023
1348157022
1348157021
1348157021
1348157020
1348157019
1348157018
1348157018
1348157017
1348157017
1348157014
1348157013
1348157012
1348157012
1348157010
1348157010
1348157009
1348157009
1348157006
1348157006
1348157002
1348157001
1348157001
1348157000
1348156999
1348156998
1348156997
1348156997
1348156996
1348156996
1348156995
1348156994
1348156994
1348156993
1348156991
1348156990
1348156990
1348156989
1348156988
1348156987
1348156986
1348156985
1348156984
1348156983
1348156983
1348156978
1348156978
1348156977
1348156976
1348156976
1348156975
1348156975
1348156974
1348156971
1348156971
1348156971
1348156969
1348156968
1348156967
1348156967
1348156966
1348156966
1348156965
1348156964
1348156963
1348156963
1348156962
1348156962
1348156962
1348156961
1348156958
1348156956
1348156955
1348156955
1348156954
1348156953
1348156952
1348156952
1348156951
1348157437
1348157435
1348157435
1348157434
1348157433
1348157433
1348157433
1348157432
1348157431
1348157429
1348157427
1348157426
1348157426
1348157426
1348157425
1348157424
1348157423
1348157423
1348157421
1348157421
1348157420
1348157420
1348157419
1348157418
1348157417
1348157417
1348157416
1348157416
1348157415
1348157415
1348157415
1348157415
1348157414
1348157413
1348157412
1348157411
1348157411
1348157411
1348157411
1348157410
1348157409
1348157408
1348157408
1348157408
1348157409
1348157407
1348157407
1348157406
1348157405
1348157405
1348157403
1348157402
1348157402
1348157401
1348157401
1348157401
1348157401
1348157399
1348157397
1348157396
1348157396
1348157396
1348157393
1348157393
1348157392
1348157392
1348157390
1348157389
1348157389
1348157386
1348157384
1348157383
1348157382
1348157382
1348157381
1348157381
1348157380
1348157380
1348157379
1348157379
1348157376
1348157376
1348157376
1348157376
1348157375
1348157374
1348157373
1348157373
1348157372
1348157372
1348157372
1348157371
1348157370
1348157369
1348157367
1348157366
1348157365
1348157364
1348157363
1348157363
1348157362
1348157361
1348157360
1348157357
1348157357
1348157356
1348157354
1348157354
1348157353
1348157353
1348157351
1348157350
1348157350
1348157348
1348157347
1348157346
1348157344
1348157343
1348157340
1348157340
1348157340
1348157339
1348157338
1348157338
1348157337
1348157337
1348157333
1348157333
1348157332
1348157332
1348157326
1348157326
1348157324
1348157323
1348157322
1348157322
1348157319
1348157319
1348157318
1348157318
1348157318
1348157317
1348157317
1348157317
1348157317
1348157316
1348157316
1348157315
1348157315
1348157315
1348157315
1348157315
1348157314
1348157313
1348157313
1348157312
1348157312
1348157312
1348157312
1348157311
1348157311
1348157308
1348157308
1348157307
1348157306
1348157306
1348157306
1348157305
1348157305
1348157304
1348157303
1348157302
1348157300
1348157299
1348157299
1348157298
1348157296
1348157295
1348157293
1348157292
1348157290
1348157289
1348157289
1348157288
1348157288
1348157287
1348157286
1348157285
1348157285
1348157283
1348157283
1348157280
1348157280
1348157279
1348157278
1348157278
1348157277
1348157276
1348157275
1348157273
1348157269
1348157269
1348157269
1348157269
1348157266
1348157266
1348157262
1348157261
1348157261
1348157261
1348157261
1348157260
1348157260
1348157260
1348157260
1348157260
1348157258
1348157258
1348157258
1348157252
1348157252
1348157251
1348157249
1348157245
1348157244
1348157243
1348157243
1348157243
1348157242
1348157241
1348157241
1348157241
1348157241
1348157239
1348157239
1348157238
1348157238
1348157236
1348157229
1348157229
1348157228
1348157224
1348157224
1348157224
1348157223
1348157223
1348157223
1348157222
1348157220
1348157218
1348157218
1348157218
1348157216
1348157216
1348157216
1348157215
1348157215
1348157215
1348157214
1348157214
1348157214
1348157212
1348157210
1348157210
1348157209
1348157207
1348157206
1348157207
1348157203
1348157203
1348157202
1348157201
1348157201
1348157200
1348157199
1348157198
1348157198
1348157197
1348157197
1348157197
1348157197
1348157196
1348157196
1348157196
1348157195
1348157195
1348157194
1348157193
1348157680
1348157680
1348157673
1348157671
1348157671
1348157671
1348157671
1348157671
1348157669
1348157668
1348157667
1348157667
1348157665
1348157665
1348157662
1348157662
1348157660
1348157659
1348157655
1348157655
1348157655
1348157655
1348157655
1348157654
1348157653
1348157653
1348157653
1348157653
1348157649
1348157647
1348157647
1348157646
1348157646
1348157646
1348157646
1348157646
1348157642
1348157640
1348157640
1348157640
1348157639
1348157638
1348157637
1348157635
1348157635
1348157630
1348157630
1348157629
1348157628
1348157627
1348157626
1348157625
1348157625
1348157625
1348157625
1348157624
1348157622
1348157621
1348157620
1348157620
1348157618
1348157618
1348157618
1348157616
1348157615
1348157615
1348157614
1348157613
1348157613
1348157612
1348157612
1348157611
1348157610
1348157609
1348157608
1348157608
1348157607
1348157606
1348157605
1348157605
1348157604
1348157604
1348157602
1348157602
1348157602
1348157601
1348157601
1348157600
1348157600
1348157599
1348157599
1348157598
1348157598
1348157597
1348157596
1348157596
1348157593
1348157593
1348157593
1348157592
1348157591
1348157589
1348157587
1348157587
1348157586
1348157584
1348157584
1348157583
1348157582
1348157582
1348157581
1348157581
1348157580
1348157580
1348157580
1348157578
1348157572
1348157572
1348157572
1348157572
1348157571
1348157571
1348157571
1348157568
1348157567
1348157567
1348157566
1348157565
1348157564
1348157564
1348157563
1348157560
1348157559
1348157559
1348157558
1348157558
1348157556
1348157554
1348157554
1348157554
1348157552
1348157552
1348157552
1348157551
1348157551
1348157550
1348157549
1348157548
1348157547
1348157546
1348157545
1348157545
1348157544
1348157544
1348157542
1348157540
1348157538
1348157537
1348157537
1348157536
1348157536
1348157535
1348157534
1348157533
1348157532
1348157531
1348157529
1348157528
1348157528
1348157528
1348157526
1348157525
1348157524
1348157523
1348157522
1348157522
1348157522
1348157522
1348157521
1348157520
1348157519
1348157516
1348157515
1348157515
1348157513
1348157512
1348157512
1348157512
1348157511
1348157507
1348157506
1348157506
1348157505
1348157505
1348157504
1348157505
1348157504
1348157503
1348157503
1348157502
1348157502
1348157502
1348157501
1348157501
1348157501
1348157500
1348157499
1348157497
1348157497
1348157496
1348157495
1348157493
1348157491
1348157489
1348157488
1348157487
1348157485
1348157485
1348157484
1348157484
1348157483
1348157480
1348157479
1348157479
1348157478
1348157478
1348157476
1348157476
1348157474
1348157474
1348157474
1348157473
1348157473
1348157472
1348157472
1348157472
1348157472
1348157471
1348157471
1348157470
1348157470
1348157469
1348157469
1348157469
1348157469
1348157469
1348157466
1348157465
1348157465
1348157464
1348157464
1348157464
1348157463
1348157462
1348157461
1348157460
1348157460
1348157460
1348157458
1348157457
1348157457
1348157456
1348157454
1348157454
1348157453
1348157453
1348157452
1348157452
1348157451
1348157451
1348157446
1348157445
1348157444
1348157444
1348157442
1348157442
1348157440
1348157440
1348157440
1348157440
1348157922
1348157922
1348157922
1348157921
1348157919
1348157918
1348157917
1348157917
1348157917
1348157917
1348157917
1348157915
1348157915
1348157913
1348157911
1348157910
1348157910
1348157909
1348157909
1348157908
1348157908
1348157907
1348157906
1348157906
1348157903
1348157903
1348157902
1348157902
1348157901
1348157900
1348157900
1348157899
1348157898
1348157897
1348157896
1348157896
1348157896
1348157895
1348157895
1348157894
1348157894
1348157894
1348157894
1348157893
1348157892
1348157892
1348157891
1348157889
1348157889
1348157888
1348157887
1348157886
1348157886
1348157884
1348157884
1348157884
1348157883
1348157882
1348157882
1348157881
1348157881
1348157877
1348157874
1348157873
1348157872
1348157871
1348157871
1348157868
1348157868
1348157866
1348157866
1348157866
1348157865
1348157864
1348157863
1348157862
1348157862
1348157862
1348157860
1348157860
1348157860
1348157859
1348157859
1348157859
1348157859
1348157859
1348157859
1348157857
1348157854
1348157853
1348157853
1348157853
1348157853
1348157851
1348157851
1348157850
1348157849
1348157849
1348157847
1348157846
1348157846
1348157844
1348157843
1348157843
1348157841
1348157841
1348157840
1348157840
1348157838
1348157837
1348157836
1348157835
1348157834
1348157834
1348157833
1348157833
1348157832
1348157829
1348157828
1348157828
1348157828
1348157826
1348157826
1348157825
1348157825
1348157824
1348157824
1348157823
1348157823
1348157823
1348157822
1348157822
1348157820
1348157820
1348157820
1348157819
1348157819
1348157818
1348157818
1348157818
1348157816
1348157816
1348157815
1348157815
1348157814
1348157814
1348157814
1348157813
1348157812
1348157812
1348157812
1348157812
1348157810
1348157810
1348157808
1348157807
1348157807
1348157804
1348157804
1348157804
1348157803
1348157803
1348157803
1348157803
1348157802
1348157802
1348157802
1348157801
1348157801
1348157801
1348157800
1348157795
1348157794
1348157794
1348157793
1348157790
1348157787
1348157787
1348157787
1348157785
1348157784
1348157784
1348157783
1348157782
1348157780
1348157779
1348157779
1348157778
1348157777
1348157777
1348157776
1348157775
1348157774
1348157773
1348157773
1348157773
1348157772
1348157772
1348157771
1348157770
1348157770
1348157770
1348157767
1348157767
1348157765
1348157765
1348157764
1348157764
1348157763
1348157763
1348157763
1348157762
1348157762
1348157762
1348157760
1348157757
1348157757
1348157756
1348157756
1348157755
1348157755
1348157755
1348157754
1348157753
1348157753
1348157753
1348157751
1348157750
1348157749
1348157746
1348157746
1348157745
1348157744
1348157743
1348157743
1348157741
1348157740
1348157739
1348157739
1348157739
1348157739
1348157736
1348157736
1348157736
1348157735
1348157735
1348157735
1348157735
1348157733
1348157733
1348157731
1348157731
1348157730
1348157730
1348157729
1348157729
1348157727
1348157726
1348157724
1348157724
1348157724
1348157723
1348157720
1348157720
1348157720
1348157719
1348157719
1348157718
1348157714
1348157713
1348157712
1348157712
1348157711
1348157709
1348157709
1348157709
1348157708
1348157707
1348157706
1348157704
1348157704
1348157703
1348157703
1348157703
1348157702
1348157699
1348157699
1348157698
1348157698
1348157697
1348157697
1348157696
1348157696
1348157694
1348157694
1348157692
1348157692
1348157692
1348157692
1348157691
1348157691
1348157691
1348157691
1348157691
1348157688
1348157686
1348157685
1348157685
1348157683
1348157682
1348157682
1348157682
1348157682
1348157682
1348158165
1348158164
1348158160
1348158159
1348158158
1348158158
1348158158
1348158158
1348158157
1348158156
1348158155
1348158155
1348158155
1348158155
1348158155
1348158153
1348158152
1348158150
1348158149
1348158148
1348158148
1348158146
1348158146
1348158145
1348158145
1348158144
1348158143
1348158143
1348158143
1348158143
1348158143
1348158142
1348158140
1348158139
1348158138
1348158136
1348158134
1348158134
1348158133
1348158132
1348158130
1348158129
1348158127
1348158126
1348158125
1348158124
1348158124
1348158122
1348158121
1348158121
1348158117
1348158116
1348158116
1348158114
1348158113
1348158113
1348158112
1348158112
1348158112
1348158111
1348158110
1348158108
1348158107
1348158107
1348158104
1348158103
1348158101
1348158101
1348158100
1348158100
1348158099
1348158099
1348158099
1348158098
1348158098
1348158097
1348158097
1348158096
1348158096
1348158096
1348158096
1348158095
1348158094
1348158094
1348158094
1348158091
1348158090
1348158088
1348158087
1348158086
1348158085
1348158085
1348158085
1348158084
1348158083
1348158082
1348158082
1348158082
1348158082
1348158080
1348158080
1348158077
1348158075
1348158073
1348158073
1348158073
1348158073
1348158072
1348158070
1348158069
1348158069
1348158069
1348158068
1348158067
1348158067
1348158067
1348158066
1348158066
1348158065
1348158064
1348158064
1348158063
1348158063
1348158062
1348158061
1348158060
1348158059
1348158058
1348158058
1348158057
1348158057
1348158052
1348158051
1348158051
1348158051
1348158051
1348158051
1348158051
1348158051
1348158050
1348158049
1348158049
1348158045
1348158043
1348158043
1348158042
1348158041
1348158041
1348158039
1348158038
1348158038
1348158038
1348158036
1348158036
1348158034
1348158033
1348158032
1348158032
1348158031
1348158030
1348158029
1348158025
1348158024
1348158023
1348158023
1348158022
1348158022
1348158022
1348158020
1348158020
1348158019
1348158019
1348158013
1348158012
1348158012
1348158012
1348158011
1348158008
1348158007
1348158007
1348158006
1348158006
1348158004
1348158002
1348158001
1348158001
1348158000
1348157998
1348157998
1348157997
1348157997
1348157996
1348157996
1348157995
1348157995
1348157994
1348157994
1348157994
1348157993
1348157992
1348157992
1348157990
1348157990
1348157988
1348157986
1348157985
1348157985
1348157984
1348157983
1348157981
1348157981
1348157980
1348157980
1348157980
1348157980
1348157979
1348157978
1348157978
1348157978
1348157977
1348157976
1348157975
1348157973
1348157973
1348157973
1348157973
1348157972
1348157972
1348157972
1348157972
1348157970
1348157966
1348157965
1348157965
1348157964
1348157963
1348157960
1348157959
1348157959
1348157956
1348157955
1348157953
1348157953
1348157953
1348157952
1348157952
1348157951
1348157951
1348157950
1348157949
1348157948
1348157947
1348157945
1348157944
1348157944
1348157944
1348157944
1348157943
1348157943
1348157942
1348157942
1348157941
1348157941
1348157941
1348157941
1348157937
1348157936
1348157935
1348157935
1348157933
1348157932
1348157931
1348157930
1348157930
1348157928
1348157927
1348157926
1348157926
1348157926
1348157926
1348157926
1348157926
1348157925
1348157924
1348157924
1348157923
1348157923
1348158408
1348158408
1348158406
1348158405
1348158405
1348158404
1348158404
1348158404
1348158403
1348158402
1348158401
1348158401
1348158400
1348158400
1348158397
1348158390
1348158389
1348158389
1348158388
1348158387
1348158386
1348158385
1348158386
1348158384
1348158381
1348158381
1348158380
1348158379
1348158378
1348158377
1348158377
1348158376
1348158376
1348158376
1348158372
1348158372
1348158372
1348158371
1348158369
1348158368
1348158367
1348158368
1348158367
1348158366
1348158366
1348158365
1348158365
1348158364
1348158364
1348158362
1348158361
1348158360
1348158359
1348158358
1348158357
1348158354
1348158354
1348158353
1348158353
1348158351
1348158352
1348158350
1348158348
1348158348
1348158346
1348158346
1348158346
1348158344
1348158342
1348158342
1348158342
1348158340
1348158339
1348158339
1348158337
1348158336
1348158336
1348158336
1348158334
1348158333
1348158333
1348158332
1348158331
1348158330
1348158330
1348158330
1348158327
1348158325
1348158325
1348158325
1348158324
1348158324
1348158324
1348158324
1348158322
1348158322
1348158321
1348158320
1348158319
1348158319
1348158319
1348158318
1348158318
1348158318
1348158316
1348158315
1348158312
1348158311
1348158311
1348158310
1348158308
1348158307
1348158306
1348158306
1348158306
1348158305
1348158305
1348158305
1348158304
1348158303
1348158302
1348158301
1348158301
1348158301
1348158300
1348158299
1348158299
1348158298
1348158298
1348158298
1348158296
1348158296
1348158296
1348158295
1348158293
1348158293
1348158292
1348158292
1348158291
1348158292
1348158288
1348158284
1348158282
1348158278
1348158277
1348158277
1348158276
1348158275
1348158272
1348158272
1348158272
1348158271
1348158271
1348158271
1348158270
1348158270
1348158269
1348158269
1348158268
1348158266
1348158266
1348158264
1348158263
1348158263
1348158262
1348158259
1348158259
1348158257
1348158255
1348158254
1348158253
1348158253
1348158252
1348158251
1348158250
1348158249
1348158248
1348158248
1348158248
1348158248
1348158247
1348158247
1348158246
1348158244
1348158244
1348158244
1348158242
1348158235
1348158235
1348158232
1348158232
1348158232
1348158231
1348158230
1348158230
1348158229
1348158229
1348158229
1348158226
1348158226
1348158225
1348158225
1348158223
1348158225
1348158222
1348158221
1348158221
1348158221
1348158219
1348158217
1348158217
1348158216
1348158216
1348158215
1348158215
1348158215
1348158213
1348158213
1348158210
1348158209
1348158208
1348158208
1348158207
1348158206
1348158206
1348158205
1348158205
1348158200
1348158199
1348158198
1348158198
1348158197
1348158197
1348158196
1348158194
1348158193
1348158193
1348158193
1348158192
1348158191
1348158189
1348158188
1348158187
1348158187
1348158187
1348158187
1348158186
1348158186
1348158185
1348158185
1348158184
1348158184
1348158183
1348158183
1348158183
1348158182
1348158180
1348158179
1348158177
1348158177
1348158176
1348158176
1348158174
1348158174
1348158173
1348158172
1348158172
1348158172
1348158171
1348158171
1348158169
1348158169
1348158168
1348158652
1348158648
1348158647
1348158644
1348158642
1348158642
1348158641
1348158636
1348158635
1348158635
1348158635
1348158634
1348158632
1348158632
1348158630
1348158627
1348158626
1348158626
1348158625
1348158625
1348158623
1348158622
1348158615
1348158614
1348158613
1348158613
1348158612
1348158612
1348158610
1348158606
1348158604
1348158604
1348158603
1348158601
1348158601
1348158598
1348158598
1348158595
1348158594
1348158594
1348158593
1348158593
1348158592
1348158590
1348158589
1348158587
1348158587
1348158587
1348158587
1348158584
1348158583
1348158582
1348158580
1348158579
1348158579
1348158579
1348158578
1348158578
1348158578
1348158576
1348158570
1348158570
1348158570
1348158569
1348158568
1348158568
1348158567
1348158567
1348158566
1348158565
1348158565
1348158564
1348158564
1348158563
1348158561
1348158560
1348158559
1348158559
1348158558
1348158555
1348158553
1348158552
1348158552
1348158552
1348158551
1348158549
1348158549
1348158549
1348158549
1348158548
1348158548
1348158547
1348158546
1348158545
1348158545
1348158545
1348158545
1348158544
1348158544
1348158543
1348158541
1348158541
1348158540
1348158539
1348158535
1348158534
1348158533
1348158533
1348158529
1348158529
1348158528
1348158527
1348158527
1348158526
1348158522
1348158522
1348158520
1348158520
1348158520
1348158519
1348158519
1348158519
1348158518
1348158515
1348158515
1348158515
1348158514
1348158513
1348158512
1348158511
1348158511
1348158510
1348158510
1348158512
1348158509
1348158509
1348158507
1348158506
1348158506
1348158504
1348158501
1348158500
1348158499
1348158499
1348158498
1348158496
1348158495
1348158491
1348158491
1348158489
1348158488
1348158488
1348158488
1348158488
1348158488
1348158485
1348158485
1348158483
1348158482
1348158481
1348158481
1348158479
1348158479
1348158478
1348158476
1348158475
1348158474
1348158472
1348158472
1348158472
1348158469
1348158468
1348158467
1348158465
1348158465
1348158464
1348158464
1348158462
1348158462
1348158460
1348158459
1348158459
1348158458
1348158456
1348158456
1348158456
1348158455
1348158453
1348158453
1348158452
1348158451
1348158451
1348158448
1348158447
1348158447
1348158446
1348158445
1348158445
1348158444
1348158444
1348158444
1348158443
1348158442
1348158442
1348158441
1348158440
1348158440
1348158436
1348158435
1348158434
1348158434
1348158431
1348158431
1348158430
1348158430
1348158430
1348158428
1348158428
1348158426
1348158424
1348158424
1348158423
1348158421
1348158421
1348158418
1348158416
1348158415
1348158414
1348158413
1348158412
1348158411
1348158410
1348158892
1348158892
1348158892
1348158891
1348158891
1348158891
1348158890
1348158889
1348158888
1348158887
1348158886
1348158886
1348158885
1348158885
1348158884
1348158884
1348158883
1348158883
1348158882
1348158881
1348158881
1348158880
1348158880
1348158880
1348158879
1348158877
1348158875
1348158875
1348158874
1348158874
1348158873
1348158872
1348158871
1348158869
1348158868
1348158867
1348158867
1348158867
1348158867
1348158866
1348158866
1348158865
1348158864
1348158860
1348158859
1348158858
1348158858
1348158858
1348158858
1348158857
1348158856
1348158856
1348158854
1348158853
1348158853
1348158852
1348158852
1348158851
1348158851
1348158849
1348158849
1348158848
1348158847
1348158846
1348158846
1348158845
1348158844
1348158840
1348158840
1348158837
1348158837
1348158837
1348158836
1348158836
1348158835
1348158835
1348158834
1348158834
1348158833
1348158833
1348158832
1348158830
1348158829
1348158827
1348158824
1348158823
1348158822
1348158821
1348158820
1348158820
1348158819
1348158819
1348158812
1348158812
1348158812
1348158811
1348158811
1348158810
1348158808
1348158806
1348158804
1348158803
1348158803
1348158802
1348158802
1348158801
1348158801
1348158800
1348158800
1348158797
1348158795
1348158795
1348158794
1348158791
1348158790
1348158789
1348158789
1348158788
1348158787
1348158787
1348158787
1348158785
1348158785
1348158785
1348158783
1348158783
1348158779
1348158779
1348158779
1348158778
1348158777
1348158775
1348158774
1348158773
1348158772
1348158769
1348158768
1348158766
1348158765
1348158764
1348158764
1348158764
1348158764
1348158764
1348158763
1348158762
1348158761
1348158760
1348158758
1348158757
1348158757
1348158756
1348158753
1348158751
1348158751
1348158750
1348158750
1348158746
1348158746
1348158744
1348158743
1348158742
1348158742
1348158741
1348158740
1348158738
1348158736
1348158735
1348158734
1348158734
1348158734
1348158733
1348158730
1348158729
1348158729
1348158728
1348158728
1348158728
1348158728
1348158727
1348158726
1348158726
1348158725
1348158723
1348158722
1348158721
1348158721
1348158721
1348158719
1348158719
1348158718
1348158717
1348158715
1348158714
1348158713
1348158712
1348158709
1348158709
1348158709
1348158709
1348158709
1348158706
1348158706
1348158705
1348158704
1348158703
1348158702
1348158702
1348158702
1348158701
1348158700
1348158699
1348158699
1348158699
1348158698
1348158697
1348158697
1348158697
1348158695
1348158694
1348158692
1348158692
1348158692
1348158692
1348158691
1348158691
1348158691
1348158690
1348158690
1348158689
1348158689
1348158688
1348158688
1348158687
1348158686
1348158685
1348158685
1348158684
1348158680
1348158680
1348158676
1348158676
1348158676
1348158675
1348158675
1348158674
1348158674
1348158670
1348158669
1348158667
1348158667
1348158666
1348158664
1348158661
1348158660
1348158659
1348158659
1348158654
1348158653
1348158653
1348158653
1348159139
1348159138
1348159138
1348159138
1348159137
1348159134
1348159134
1348159131
1348159131
1348159130
1348159130
1348159129
1348159128
1348159125
1348159125
1348159123
1348159122
1348159121
1348159120
1348159119
1348159119
1348159117
1348159116
1348159113
1348159112
1348159111
1348159111
1348159110
1348159109
1348159109
1348159109
1348159108
1348159108
1348159108
1348159107
1348159107
1348159106
1348159105
1348159105
1348159104
1348159103
1348159103
1348159102
1348159102
1348159102
1348159101
1348159101
1348159100
1348159100
1348159100
1348159099
1348159099
1348159098
1348159097
1348159096
1348159096
1348159095
1348159094
1348159093
1348159092
1348159092
1348159092
1348159092
1348159091
1348159091
1348159091
1348159089
1348159086
1348159085
1348159080
1348159079
1348159077
1348159075
1348159074
1348159074
1348159072
1348159071
1348159071
1348159071
1348159069
1348159067
1348159066
1348159064
1348159061
1348159061
1348159061
1348159060
1348159060
1348159059
1348159058
1348159057
1348159056
1348159055
1348159054
1348159053
1348159053
1348159052
1348159052
1348159052
1348159052
1348159052
1348159051
1348159051
1348159051
1348159050
1348159048
1348159046
1348159046
1348159043
1348159043
1348159043
1348159043
1348159042
1348159041
1348159040
1348159039
1348159038
1348159037
1348159037
1348159036
1348159036
1348159035
1348159033
1348159029
1348159028
1348159028
1348159028
1348159026
1348159026
1348159025
1348159025
1348159025
1348159024
1348159022
1348159022
1348159020
1348159019
1348159018
1348159018
1348159018
1348159014
1348159014
1348159013
1348159013
1348159011
1348159011
1348159010
1348159008
1348159008
1348159005
1348159005
1348159003
1348159001
1348159000
1348159000
1348159000
1348159000
1348158999
1348158999
1348158998
1348158997
1348158996
1348158995
1348158995
1348158993
1348158990
1348158990
1348158990
1348158990
1348158989
1348158988
1348158988
1348158987
1348158985
1348158984
1348158984
1348158983
1348158982
1348158981
1348158980
1348158979
1348158978
1348158977
1348158978
1348158974
1348158974
1348158974
1348158970
1348158970
1348158969
1348158966
1348158966
1348158966
1348158965
1348158965
1348158965
1348158964
1348158965
1348158964
1348158964
1348158963
1348158963
1348158960
1348158960
1348158956
1348158956
1348158955
1348158954
1348158953
1348158952
1348158952
1348158950
1348158950
1348158950
1348158950
1348158947
1348158946
1348158946
1348158945
1348158944
1348158944
1348158942
1348158940
1348158940
1348158939
1348158938
1348158938
1348158936
1348158936
1348158935
1348158934
1348158934
1348158933
1348158931
1348158931
1348158929
1348158929
1348158927
1348158926
1348158925
1348158925
1348158925
1348158923
1348158923
1348158922
1348158920
1348158920
1348158919
1348158918
1348158917
1348158915
1348158914
1348158913
1348158913
1348158913
1348158912
1348158910
1348158908
1348158906
1348158906
1348158904
1348158903
1348158902
1348158902
1348158899
1348158899
1348158898
1348158898
1348158898
1348158897
1348158897
1348159380
1348159379
1348159379
1348159379
1348159377
1348159377
1348159375
1348159373
1348159369
1348159368
1348159367
1348159366
1348159364
1348159363
1348159362
1348159362
1348159361
1348159361
1348159359
1348159358
1348159358
1348159357
1348159356
1348159355
1348159355
1348159355
1348159354
1348159354
1348159353
1348159352
1348159352
1348159352
1348159347
1348159346
1348159346
1348159346
1348159344
1348159343
1348159343
1348159343
1348159342
1348159342
1348159341
1348159340
1348159339
1348159339
1348159338
1348159338
1348159337
1348159337
1348159336
1348159330
1348159329
1348159329
1348159328
1348159327
1348159327
1348159326
1348159326
1348159326
1348159326
1348159326
1348159324
1348159323
1348159321
1348159320
1348159320
1348159317
1348159317
1348159317
1348159317
1348159313
1348159312
1348159310
1348159308
1348159308
1348159307
1348159306
1348159306
1348159305
1348159304
1348159304
1348159303
1348159303
1348159301
1348159301
1348159301
1348159299
1348159298
1348159298
1348159297
1348159296
1348159295
1348159295
1348159294
1348159294
1348159293
1348159293
1348159293
1348159292
1348159288
1348159288
1348159287
1348159285
1348159283
1348159282
1348159281
1348159278
1348159276
1348159276
1348159275
1348159274
1348159274
1348159274
1348159273
1348159273
1348159273
1348159273
1348159272
1348159271
1348159271
1348159269
1348159267
1348159266
1348159266
1348159264
1348159264
1348159264
1348159260
1348159259
1348159258
1348159258
1348159256
1348159255
1348159255
1348159255
1348159252
1348159251
1348159250
1348159249
1348159249
1348159249
1348159245
1348159245
1348159244
1348159242
1348159242
1348159238
1348159238
1348159236
1348159234
1348159232
1348159232
1348159232
1348159231
1348159231
1348159230
1348159230
1348159229
1348159227
1348159225
1348159224
1348159224
1348159223
1348159221
1348159220
1348159220
1348159219
1348159218
1348159216
1348159215
1348159215
1348159212
1348159208
1348159207
1348159207
1348159206
1348159205
1348159205
1348159204
1348159203
1348159201
1348159198
1348159198
1348159195
1348159193
1348159193
1348159193
1348159193
1348159191
1348159191
1348159190
1348159189
1348159189
1348159187
1348159187
1348159186
1348159184
1348159181
1348159181
1348159180
1348159178
1348159176
1348159176
1348159175
1348159174
1348159173
1348159169
1348159166
1348159165
1348159165
1348159164
1348159164
1348159161
1348159160
1348159160
1348159157
1348159157
1348159156
1348159156
1348159156
1348159155
1348159155
1348159154
1348159151
1348159150
1348159149
1348159145
1348159144
1348159142
1348159142
1348159142
1348159141
1348159626
1348159626
1348159625
1348159623
1348159623
1348159621
1348159620
1348159619
1348159618
1348159618
1348159614
1348159613
1348159611
1348159608
1348159608
1348159608
1348159607
1348159606
1348159605
1348159605
1348159604
1348159604
1348159604
1348159603
1348159602
1348159602
1348159602
1348159601
1348159601
1348159600
1348159600
1348159600
1348159597
1348159597
1348159595
1348159595
1348159596
1348159593
1348159593
1348159592
1348159592
1348159591
1348159588
1348159586
1348159585
1348159579
1348159578
1348159576
1348159576
1348159576
1348159574
1348159571
1348159570
1348159569
1348159568
1348159568
1348159567
1348159567
1348159567
1348159565
1348159565
1348159563
1348159562
1348159561
1348159561
1348159561
1348159560
1348159560
1348159560
1348159558
1348159557
1348159557
1348159556
1348159555
1348159553
1348159552
1348159552
1348159548
1348159548
1348159547
1348159546
1348159546
1348159545
1348159543
1348159543
1348159543
1348159543
1348159542
1348159542
1348159542
1348159541
1348159541
1348159539
1348159538
1348159538
1348159535
1348159535
1348159535
1348159534
1348159533
1348159533
1348159532
1348159532
1348159529
1348159526
1348159524
1348159523
1348159523
1348159522
1348159522
1348159520
1348159518
1348159518
1348159518
1348159516
1348159514
1348159514
1348159513
1348159512
1348159511
1348159511
1348159511
1348159510
1348159510
1348159510
1348159509
1348159508
1348159507
1348159505
1348159504
1348159501
1348159501
1348159501
1348159497
1348159496
1348159496
1348159494
1348159493
1348159493
1348159490
1348159490
1348159490
1348159489
1348159486
1348159486
1348159485
1348159485
1348159485
1348159484
1348159484
1348159484
1348159483
1348159483
1348159483
1348159482
1348159482
1348159480
1348159479
1348159479
1348159478
1348159477
1348159477
1348159474
1348159474
1348159472
1348159470
1348159470
1348159466
1348159465
1348159465
1348159463
1348159463
1348159463
1348159462
1348159460
1348159458
1348159457
1348159457
1348159456
1348159456
1348159453
1348159452
1348159450
1348159450
1348159449
1348159449
1348159448
1348159447
1348159447
1348159445
1348159444
1348159444
1348159441
1348159440
1348159439
1348159438
1348159438
1348159436
1348159435
1348159434
1348159434
1348159433
1348159432
1348159432
1348159431
1348159431
1348159430
1348159430
1348159429
1348159428
1348159426
1348159426
1348159426
1348159426
1348159426
1348159426
1348159425
1348159424
1348159423
1348159421
1348159420
1348159420
1348159420
1348159418
1348159418
1348159418
1348159414
1348159414
1348159412
1348159412
1348159411
1348159411
1348159410
1348159410
1348159409
1348159409
1348159409
1348159408
1348159406
1348159403
1348159403
1348159402
1348159398
1348159398
1348159395
1348159394
1348159393
1348159392
1348159392
1348159391
1348159388
1348159386
1348159383
1348159382
1348159382
1348159381
1348159867
1348159866
1348159865
1348159863
1348159861
1348159856
1348159856
1348159855
1348159854
1348159852
1348159852
1348159851
1348159851
1348159850
1348159849
1348159848
1348159848
1348159848
1348159846
1348159845
1348159845
1348159844
1348159844
1348159841
1348159841
1348159838
1348159838
1348159836
1348159836
1348159834
1348159833
1348159832
1348159832
1348159832
1348159831
1348159830
1348159829
1348159828
1348159827
1348159827
1348159825
1348159825
1348159825
1348159825
1348159825
1348159823
1348159823
1348159823
1348159823
1348159823
1348159823
1348159822
1348159821
1348159820
1348159820
1348159818
1348159818
1348159818
1348159818
1348159817
1348159817
1348159816
1348159814
1348159814
1348159814
1348159813
1348159813
1348159812
1348159811
1348159811
1348159811
1348159810
1348159810
1348159810
1348159810
1348159805
1348159804
1348159804
1348159804
1348159804
1348159803
1348159803
1348159801
1348159801
1348159801
1348159800
1348159800
1348159799
1348159798
1348159798
1348159798
1348159796
1348159796
1348159794
1348159793
1348159792
1348159791
1348159790
1348159787
1348159786
1348159786
1348159786
1348159785
1348159784
1348159784
1348159783
1348159783
1348159783
1348159783
1348159782
1348159780
1348159779
1348159778
1348159774
1348159774
1348159774
1348159774
1348159774
1348159773
1348159773
1348159772
1348159770
1348159769
1348159769
1348159768
1348159768
1348159767
1348159763
1348159761
1348159761
1348159758
1348159756
1348159756
1348159755
1348159755
1348159755
1348159752
1348159750
1348159750
1348159747
1348159746
1348159745
1348159744
1348159744
1348159743
1348159742
1348159741
1348159740
1348159740
1348159738
1348159737
1348159737
1348159736
1348159736
1348159734
1348159734
1348159734
1348159734
1348159732
1348159731
1348159731
1348159730
1348159730
1348159730
1348159729
1348159728
1348159727
1348159720
1348159719
1348159719
1348159719
1348159718
1348159718
1348159716
1348159716
1348159715
1348159714
1348159713
1348159713
1348159713
1348159713
1348159712
1348159708
1348159707
1348159705
1348159705
1348159704
1348159703
1348159702
1348159702
1348159700
1348159699
1348159696
1348159694
1348159692
1348159691
1348159690
1348159687
1348159687
1348159687
1348159685
1348159684
1348159684
1348159684
1348159683
1348159683
1348159682
1348159681
1348159680
1348159680
1348159680
1348159680
1348159679
1348159679
1348159678
1348159677
1348159677
1348159676
1348159676
1348159675
1348159675
1348159672
1348159671
1348159671
1348159670
1348159668
1348159667
1348159663
1348159663
1348159662
1348159660
1348159660
1348159659
1348159659
1348159659
1348159652
1348159652
1348159651
1348159651
1348159650
1348159645
1348159644
1348159643
1348159642
1348159641
1348159641
1348159641
1348159640
1348159640
1348159639
1348159639
1348159637
1348159637
1348159635
1348159635
1348159634
1348159634
1348159634
1348159634
1348159633
1348159632
1348159632
1348159631
1348159631
1348159630
1348159629
1348159629
1348159626
1348159626
1348160111
1348160111
1348160110
1348160109
1348160108
1348160108
1348160107
1348160106
1348160105
1348160105
1348160104
1348160104
1348160100
1348160100
1348160099
1348160099
1348160099
1348160098
1348160097
1348160097
1348160096
1348160095
1348160095
1348160095
1348160090
1348160089
1348160086
1348160086
1348160086
1348160086
1348160085
1348160085
1348160084
1348160084
1348160082
1348160081
1348160078
1348160077
1348160076
1348160075
1348160074
1348160072
1348160072
1348160071
1348160071
1348160069
1348160068
1348160067
1348160064
1348160063
1348160063
1348160058
1348160057
1348160057
1348160056
1348160054
1348160054
1348160054
1348160054
1348160054
1348160053
1348160052
1348160051
1348160051
1348160050
1348160050
1348160050
1348160049
1348160050
1348160047
1348160046
1348160046
1348160046
1348160044
1348160043
1348160042
1348160040
1348160037
1348160036
1348160034
1348160032
1348160032
1348160031
1348160030
1348160029
1348160028
1348160025
1348160026
1348160025
1348160022
1348160022
1348160020
1348160016
1348160015
1348160015
1348160014
1348160012
1348160010
1348160009
1348160007
1348160006
1348160004
1348160001
1348160001
1348159998
1348159993
1348159992
1348159992
1348159991
1348159990
1348159990
1348159988
1348159988
1348159987
1348159986
1348159985
1348159985
1348159984
1348159984
1348159979
1348159975
1348159973
1348159972
1348159972
1348159972
1348159969
1348159968
1348159967
1348159966
1348159966
1348159966
1348159965
1348159965
1348159964
1348159963
1348159962
1348159962
1348159961
1348159961
1348159959
1348159957
1348159955
1348159955
1348159955
1348159954
1348159953
1348159952
1348159951
1348159951
1348159950
1348159949
1348159949
1348159947
1348159945
1348159945
1348159945
1348159944
1348159942
1348159941
1348159937
1348159936
1348159932
1348159932
1348159930
1348159928
1348159928
1348159928
1348159927
1348159926
1348159924
1348159923
1348159923
1348159922
1348159921
1348159921
1348159917
1348159917
1348159916
1348159915
1348159914
1348159914
1348159913
1348159913
1348159912
1348159911
1348159910
1348159910
1348159909
1348159909
1348159908
1348159906
1348159905
1348159904
1348159904
1348159902
1348159902
1348159902
1348159901
1348159901
1348159901
1348159901
1348159901
1348159899
1348159898
1348159897
1348159896
1348159896
1348159894
1348159893
1348159893
1348159893
1348159893
1348159892
1348159891
1348159891
1348159890
1348159890
1348159887
1348159887
1348159886
1348159885
1348159882
1348159882
1348159880
1348159880
1348159879
1348159879
1348159878
1348159876
1348159872
1348159871
1348159871
1348159870
1348159869
1348160355
1348160349
1348160348
1348160348
1348160348
1348160348
1348160344
1348160343
1348160341
1348160340
1348160339
1348160339
1348160339
1348160338
1348160337
1348160337
1348160337
1348160337
1348160336
1348160336
1348160334
1348160331
1348160329
1348160329
1348160329
1348160328
1348160326
1348160325
1348160325
1348160324
1348160324
1348160323
1348160323
1348160322
1348160321
1348160320
1348160320
1348160319
1348160317
1348160317
1348160317
1348160314
1348160313
1348160313
1348160313
1348160313
1348160311
1348160309
1348160309
1348160308
1348160308
1348160307
1348160306
1348160305
1348160305
1348160304
1348160303
1348160302
1348160301
1348160300
1348160300
1348160300
1348160299
1348160297
1348160294
1348160294
1348160292
1348160292
1348160291
1348160291
1348160289
1348160287
1348160286
1348160286
1348160284
1348160282
1348160282
1348160279
1348160279
1348160272
1348160272
1348160269
1348160269
1348160268
1348160267
1348160267
1348160267
1348160266
1348160264
1348160263
1348160262
1348160261
1348160257
1348160257
1348160257
1348160257
1348160256
1348160256
1348160256
1348160256
1348160256
1348160255
1348160254
1348160253
1348160251
1348160251
1348160251
1348160250
1348160249
1348160249
1348160248
1348160247
1348160247
1348160246
1348160244
1348160242
1348160240
1348160238
1348160236
1348160236
1348160236
1348160235
1348160235
1348160235
1348160234
1348160233
1348160233
1348160231
1348160228
1348160228
1348160227
1348160225
1348160224
1348160224
1348160223
1348160221
1348160220
1348160219
1348160218
1348160218
1348160218
1348160215
1348160215
1348160214
1348160213
1348160213
1348160212
1348160212
1348160211
1348160211
1348160209
1348160209
1348160209
1348160208
1348160207
1348160206
1348160206
1348160204
1348160204
1348160204
1348160203
1348160203
1348160203
1348160202
1348160198
1348160196
1348160195
1348160195
1348160193
1348160192
1348160191
1348160191
1348160191
1348160190
1348160190
1348160190
1348160190
1348160190
1348160189
1348160189
1348160189
1348160184
1348160183
1348160181
1348160178
1348160177
1348160175
1348160175
1348160175
1348160175
1348160174
1348160174
1348160173
1348160172
1348160172
1348160171
1348160170
1348160169
1348160168
1348160164
1348160161
1348160159
1348160159
1348160158
1348160158
1348160156
1348160155
1348160155
1348160154
1348160154
1348160152
1348160151
1348160150
1348160150
1348160148
1348160147
1348160146
1348160146
1348160146
1348160145
1348160145
1348160144
1348160144
1348160143
1348160141
1348160141
1348160141
1348160140
1348160140
1348160139
1348160139
1348160139
1348160137
1348160135
1348160134
1348160134
1348160132
1348160130
1348160130
1348160128
1348160126
1348160125
1348160124
1348160123
1348160123
1348160120
1348160117
1348160116
1348160116
1348160114
1348160114
1348160113
1348160597
1348160596
1348160594
1348160593
1348160593
1348160593
1348160593
1348160591
1348160588
1348160586
1348160586
1348160586
1348160584
1348160584
1348160584
1348160584
1348160579
1348160579
1348160579
1348160576
1348160575
1348160574
1348160572
1348160572
1348160572
1348160571
1348160567
1348160565
1348160565
1348160565
1348160564
1348160563
1348160562
1348160560
1348160560
1348160560
1348160558
1348160558
1348160555
1348160553
1348160553
1348160552
1348160552
1348160551
1348160550
1348160548
1348160547
1348160547
1348160544
1348160544
1348160543
1348160543
1348160543
1348160542
1348160542
1348160540
1348160540
1348160536
1348160536
1348160534
1348160533
1348160533
1348160533
1348160533
1348160531
1348160531
1348160530
1348160530
1348160529
1348160529
1348160528
1348160527
1348160527
1348160525
1348160525
1348160525
1348160524
1348160523
1348160523
1348160523
1348160522
1348160520
1348160520
1348160519
1348160518
1348160516
1348160515
1348160514
1348160513
1348160511
1348160509
1348160508
1348160507
1348160506
1348160506
1348160509
1348160504
1348160502
1348160502
1348160502
1348160502
1348160500
1348160499
1348160498
1348160496
1348160493
1348160493
1348160493
1348160493
1348160492
1348160490
1348160489
1348160488
1348160487
1348160486
1348160484
1348160482
1348160479
1348160478
1348160477
1348160476
1348160475
1348160475
1348160473
1348160473
1348160472
1348160472
1348160468
1348160468
1348160467
1348160465
1348160465
1348160464
1348160463
1348160463
1348160463
1348160461
1348160461
1348160459
1348160459
1348160458
1348160458
1348160457
1348160455
1348160455
1348160454
1348160451
1348160450
1348160448
1348160447
1348160446
1348160445
1348160444
1348160444
1348160443
1348160443
1348160440
1348160439
1348160438
1348160438
1348160437
1348160437
1348160437
1348160436
1348160435
1348160434
1348160434
1348160432
1348160431
1348160431
1348160430
1348160429
1348160429
1348160426
1348160424
1348160423
1348160421
1348160420
1348160420
1348160420
1348160418
1348160417
1348160416
1348160415
1348160416
1348160415
1348160414
1348160413
1348160412
1348160411
1348160411
1348160409
1348160409
1348160407
1348160407
1348160404
1348160403
1348160403
1348160402
1348160400
1348160398
1348160397
1348160396
1348160394
1348160393
1348160393
1348160391
1348160391
1348160389
1348160388
1348160386
1348160386
1348160385
1348160384
1348160384
1348160383
1348160383
1348160383
1348160382
1348160379
1348160379
1348160379
1348160377
1348160375
1348160375
1348160374
1348160370
1348160370
1348160370
1348160369
1348160368
1348160367
1348160367
1348160363
1348160363
1348160362
1348160362
1348160362
1348160360
1348160360
1348160360
1348160358
1348160840
1348160840
1348160839
1348160839
1348160839
1348160838
1348160838
1348160838
1348160835
1348160831
1348160828
1348160826
1348160822
1348160822
1348160820
1348160817
1348160814
1348160814
1348160814
1348160814
1348160814
1348160813
1348160812
1348160811
1348160810
1348160809
1348160809
1348160805
1348160804
1348160804
1348160802
1348160802
1348160799
1348160798
1348160796
1348160791
1348160791
1348160791
1348160790
1348160787
1348160787
1348160786
1348160784
1348160783
1348160782
1348160781
1348160780
1348160780
1348160772
1348160771
1348160769
1348160769
1348160768
1348160768
1348160768
1348160767
1348160767
1348160766
1348160764
1348160760
1348160760
1348160760
1348160754
1348160753
1348160753
1348160752
1348160751
1348160750
1348160750
1348160749
1348160746
1348160745
1348160745
1348160745
1348160742
1348160742
1348160741
1348160741
1348160736
1348160734
1348160732
1348160732
1348160730
1348160729
1348160728
1348160727
1348160727
1348160727
1348160726
1348160725
1348160724
1348160723
1348160723
1348160723
1348160720
1348160719
1348160715
1348160715
1348160714
1348160713
1348160709
1348160709
1348160709
1348160709
1348160709
1348160707
1348160707
1348160705
1348160703
1348160702
1348160701
1348160700
1348160700
1348160699
1348160698
1348160698
1348160697
1348160696
1348160696
1348160695
1348160694
1348160694
1348160691
1348160689
1348160687
1348160687
1348160687
1348160683
1348160682
1348160682
1348160681
1348160680
1348160680
1348160679
1348160678
1348160676
1348160676
1348160676
1348160672
1348160671
1348160670
1348160668
1348160668
1348160668
1348160667
1348160667
1348160666
1348160666
1348160666
1348160665
1348160663
1348160662
1348160661
1348160659
1348160658
1348160658
1348160657
1348160656
1348160656
1348160655
1348160655
1348160654
1348160652
1348160651
1348160650
1348160648
1348160647
1348160647
1348160646
1348160646
1348160645
1348160643
1348160643
1348160642
1348160641
1348160640
1348160639
1348160638
1348160638
1348160636
1348160634
1348160633
1348160632
1348160628
1348160628
1348160625
1348160624
1348160624
1348160622
1348160622
1348160622
1348160619
1348160619
1348160615
1348160615
1348160611
1348160611
1348160611
1348160611
1348160610
1348160608
1348160606
1348160605
1348160601
1348160600
1348160598
1348161080
1348161080
1348161078
1348161076
1348161076
1348161074
1348161073
1348161073
1348161073
1348161072
1348161072
1348161070
1348161070
1348161069
1348161066
1348161066
1348161065
1348161065
1348161064
1348161064
1348161062
1348161061
1348161060
1348161059
1348161058
1348161058
1348161057
1348161055
1348161053
1348161053
1348161052
1348161051
1348161050
1348161050
1348161050
1348161047
1348161047
1348161047
1348161046
1348161046
1348161044
1348161044
1348161043
1348161037
1348161037
1348161034
1348161033
1348161033
1348161032
1348161032
1348161032
1348161031
1348161026
1348161026
1348161024
1348161024
1348161022
1348161019
1348161018
1348161017
1348161017
1348161016
1348161015
1348161014
1348161014
1348161012
1348161011
1348161010
1348161009
1348161007
1348161007
1348161006
1348161004
1348161004
1348161003
1348161003
1348161002
1348161001
1348160997
1348160995
1348160994
1348160993
1348160990
1348160989
1348160989
1348160987
1348160987
1348160986
1348160986
1348160986
1348160984
1348160984
1348160983
1348160983
1348160979
1348160978
1348160975
1348160974
1348160969
1348160969
1348160969
1348160968
1348160967
1348160964
1348160964
1348160963
1348160963
1348160961
1348160961
1348160956
1348160955
1348160954
1348160952
1348160950
1348160950
1348160948
1348160947
1348160946
1348160945
1348160944
1348160941
1348160939
1348160939
1348160938
1348160934
1348160933
1348160933
1348160932
1348160931
1348160929
1348160929
1348160928
1348160927
1348160926
1348160925
1348160925
1348160924
1348160922
1348160920
1348160919
1348160918
1348160918
1348160918
1348160917
1348160915
1348160915
1348160915
1348160914
1348160914
1348160914
1348160914
1348160913
1348160909
1348160909
1348160909
1348160909
1348160908
1348160908
1348160907
1348160906
1348160905
1348160904
1348160904
1348160903
1348160902
1348160901
1348160900
1348160900
1348160900
1348160895
1348160895
1348160895
1348160894
1348160894
1348160893
1348160892
1348160892
1348160890
1348160887
1348160887
1348160887
1348160886
1348160885
1348160883
1348160883
1348160880
1348160878
1348160877
1348160877
1348160877
1348160873
1348160870
1348160870
1348160870
1348160870
1348160868
1348160868
1348160867
1348160867
1348160867
1348160863
1348160862
1348160862
1348160859
1348160858
1348160857
1348160856
1348160856
1348160855
1348160855
1348160851
1348160851
1348160850
1348160850
1348160849
1348160848
1348160848
1348160847
1348160846
1348160843
1348160843
1348160842
1348160841
1348161324
1348161324
1348161324
1348161323
1348161322
1348161320
1348161320
1348161319
1348161319
1348161318
1348161318
1348161317
1348161316
1348161315
1348161314
1348161313
1348161313
1348161312
1348161312
1348161310
1348161307
1348161306
1348161305
1348161305
1348161305
1348161303
1348161301
1348161300
1348161300
1348161298
1348161296
1348161294
1348161293
1348161289
1348161289
1348161288
1348161288
1348161288
1348161287
1348161286
1348161283
1348161280
1348161279
1348161278
1348161278
1348161278
1348161277
1348161276
1348161274
1348161273
1348161273
1348161273
1348161271
1348161270
1348161269
1348161269
1348161268
1348161267
1348161266
1348161266
1348161265
1348161265
1348161264
1348161263
1348161263
1348161263
1348161262
1348161262
1348161261
1348161259
1348161257
1348161257
1348161257
1348161253
1348161250
1348161248
1348161245
1348161244
1348161242
1348161242
1348161242
1348161241
1348161240
1348161239
1348161238
1348161238
1348161236
1348161235
1348161232
1348161232
1348161231
1348161229
1348161227
1348161226
1348161225
1348161223
1348161223
1348161223
1348161221
1348161220
1348161220
1348161219
1348161219
1348161219
1348161217
1348161217
1348161216
1348161216
1348161210
1348161209
1348161209
1348161209
1348161208
1348161206
1348161206
1348161206
1348161206
1348161205
1348161205
1348161205
1348161205
1348161203
1348161199
1348161199
1348161199
1348161196
1348161195
1348161194
1348161190
1348161189
1348161184
1348161183
1348161183
1348161182
1348161182
1348161180
1348161180
1348161179
1348161177
1348161177
1348161175
1348161175
1348161175
1348161173
1348161173
1348161173
1348161171
1348161171
1348161171
1348161169
1348161169
1348161169
1348161167
1348161166
1348161166
1348161165
1348161163
1348161163
1348161162
1348161162
1348161161
1348161159
1348161157
1348161151
1348161150
1348161149
1348161147
1348161146
1348161144
1348161144
1348161143
1348161142
1348161142
1348161141
1348161139
1348161138
1348161138
1348161138
1348161137
1348161136
1348161134
1348161132
1348161130
1348161129
1348161128
1348161127
1348161125
1348161121
1348161121
1348161120
1348161118
1348161117
1348161117
1348161117
1348161116
1348161115
1348161115
1348161114
1348161113
1348161112
1348161111
1348161110
1348161110
1348161109
1348161108
1348161107
1348161106
1348161105
1348161105
1348161105
1348161104
1348161103
1348161103
1348161102
1348161102
1348161099
1348161097
1348161094
1348161093
1348161093
1348161091
1348161089
1348161087
1348161086
1348161085
1348161085
1348161084
1348161084
1348161568
1348161568
1348161568
1348161565
1348161565
1348161562
1348161562
1348161562
1348161561
1348161561
1348161561
1348161558
1348161556
1348161556
1348161555
1348161555
1348161552
1348161550
1348161550
1348161549
1348161549
1348161546
1348161546
1348161544
1348161543
1348161543
1348161543
1348161543
1348161543
1348161541
1348161541
1348161540
1348161539
1348161539
1348161539
1348161539
1348161539
1348161539
1348161538
1348161538
1348161538
1348161537
1348161532
1348161531
1348161530
1348161529
1348161529
1348161528
1348161526
1348161526
1348161523
1348161523
1348161522
1348161522
1348161521
1348161520
1348161519
1348161519
1348161517
1348161517
1348161516
1348161516
1348161515
1348161512
1348161511
1348161511
1348161511
1348161510
1348161510
1348161510
1348161510
1348161509
1348161508
1348161508
1348161504
1348161502
1348161500
1348161499
1348161498
1348161496
1348161496
1348161495
1348161495
1348161495
1348161493
1348161493
1348161491
1348161490
1348161490
1348161488
1348161488
1348161486
1348161484
1348161484
1348161482
1348161481
1348161479
1348161478
1348161477
1348161477
1348161476
1348161476
1348161474
1348161473
1348161473
1348161473
1348161472
1348161471
1348161470
1348161470
1348161468
1348161467
1348161466
1348161466
1348161463
1348161462
1348161461
1348161461
1348161460
1348161459
1348161458
1348161455
1348161455
1348161454
1348161454
1348161454
1348161452
1348161452
1348161450
1348161449
1348161449
1348161447
1348161444
1348161440
1348161440
1348161439
1348161438
1348161436
1348161434
1348161434
1348161434
1348161429
1348161427
1348161426
1348161426
1348161424
1348161423
1348161422
1348161422
1348161422
1348161420
1348161420
1348161419
1348161419
1348161419
1348161416
1348161416
1348161415
1348161415
1348161414
1348161414
1348161413
1348161413
1348161410
1348161408
1348161407
1348161405
1348161404
1348161404
1348161404
1348161402
1348161401
1348161400
1348161400
1348161400
1348161398
1348161397
1348161393
1348161392
1348161391
1348161391
1348161390
1348161390
1348161390
1348161389
1348161388
1348161386
1348161385
1348161384
1348161383
1348161382
1348161382
1348161382
1348161380
1348161380
1348161379
1348161379
1348161379
1348161378
1348161377
1348161375
1348161375
1348161375
1348161374
1348161373
1348161373
1348161372
1348161370
1348161369
1348161368
1348161367
1348161367
1348161366
1348161366
1348161365
1348161365
1348161363
1348161362
1348161362
1348161362
1348161361
1348161359
1348161357
1348161356
1348161353
1348161353
1348161349
1348161349
1348161347
1348161346
1348161346
1348161345
1348161344
1348161341
1348161341
1348161339
1348161338
1348161338
1348161338
1348161336
1348161334
1348161334
1348161333
1348161332
1348161332
1348161331
1348161332
1348161328
1348161327
1348161327
1348161326
1348161325
1348161810
1348161810
1348161809
1348161809
1348161809
1348161808
1348161806
1348161803
1348161802
1348161798
1348161797
1348161796
1348161794
1348161793
1348161792
1348161792
1348161791
1348161791
1348161790
1348161788
1348161788
1348161785
1348161785
1348161785
1348161785
1348161784
1348161783
1348161782
1348161782
1348161781
1348161780
1348161779
1348161778
1348161777
1348161776
1348161773
1348161773
1348161772
1348161771
1348161771
1348161770
1348161769
1348161767
1348161763
1348161762
1348161761
1348161760
1348161759
1348161756
1348161756
1348161755
1348161754
1348161753
1348161752
1348161752
1348161752
1348161751
1348161750
1348161749
1348161747
1348161747
1348161747
1348161746
1348161742
1348161742
1348161741
1348161740
1348161739
1348161737
1348161737
1348161736
1348161736
1348161734
1348161734
1348161733
1348161732
1348161732
1348161729
1348161727
1348161724
1348161723
1348161722
1348161721
1348161720
1348161720
1348161718
1348161718
1348161717
1348161716
1348161713
1348161713
1348161712
1348161712
1348161711
1348161710
1348161710
1348161707
1348161705
1348161705
1348161705
1348161704
1348161702
1348161703
1348161701
1348161701
1348161700
1348161700
1348161699
1348161699
1348161698
1348161697
1348161697
1348161695
1348161693
1348161691
1348161691
1348161689
1348161689
1348161688
1348161688
1348161688
1348161688
1348161688
1348161687
1348161685
1348161685
1348161684
1348161684
1348161681
1348161679
1348161679
1348161675
1348161675
1348161674
1348161672
1348161672
1348161669
1348161668
1348161668
1348161667
1348161667
1348161666
1348161664
1348161663
1348161663
1348161662
1348161661
1348161661
1348161660
1348161658
1348161658
1348161657
1348161656
1348161654
1348161653
1348161653
1348161653
1348161652
1348161650
1348161650
1348161648
1348161648
1348161647
1348161647
1348161645
1348161644
1348161644
1348161643
1348161643
1348161642
1348161642
1348161641
1348161640
1348161640
1348161639
1348161638
1348161636
1348161635
1348161635
1348161633
1348161633
1348161630
1348161630
1348161627
1348161626
1348161625
1348161624
1348161624
1348161623
1348161623
1348161622
1348161620
1348161619
1348161618
1348161618
1348161616
1348161615
1348161615
1348161615
1348161614
1348161613
1348161612
1348161611
1348161610
1348161609
1348161608
1348161607
1348161604
1348161604
1348161604
1348161602
1348161601
1348161597
1348161595
1348161594
1348161593
1348161593
1348161592
1348161588
1348161588
1348161588
1348161587
1348161587
1348161587
1348161586
1348161586
1348161585
1348161585
1348161584
1348161582
1348161580
1348161580
1348161578
1348161576
1348161576
1348161575
1348161571
1348162052
1348162051
1348162051
1348162051
1348162048
1348162048
1348162048
1348162047
1348162046
1348162045
1348162045
1348162044
1348162041
1348162039
1348162039
1348162038
1348162037
1348162037
1348162036
1348162035
1348162034
1348162033
1348162032
1348162032
1348162031
1348162031
1348162030
1348162030
1348162028
1348162026
1348162025
1348162024
1348162024
1348162023
1348162023
1348162021
1348162021
1348162020
1348162019
1348162016
1348162016
1348162016
1348162015
1348162015
1348162013
1348162012
1348162010
1348162007
1348162007
1348162006
1348162005
1348162005
1348162004
1348162003
1348162001
1348162001
1348161999
1348161999
1348161998
1348161997
1348161997
1348161997
1348161996
1348161995
1348161994
1348161993
1348161992
1348161991
1348161990
1348161990
1348161989
1348161989
1348161989
1348161988
1348161987
1348161986
1348161985
1348161984
1348161984
1348161984
1348161983
1348161982
1348161981
1348161981
1348161981
1348161980
1348161980
1348161980
1348161979
1348161978
1348161978
1348161978
1348161976
1348161976
1348161975
1348161975
1348161972
1348161969
1348161965
1348161964
1348161963
1348161963
1348161963
1348161961
1348161959
1348161959
1348161959
1348161959
1348161959
1348161958
1348161958
1348161956
1348161955
1348161955
1348161954
1348161950
1348161948
1348161947
1348161947
1348161947
1348161946
1348161943
1348161943
1348161942
1348161941
1348161939
1348161938
1348161936
1348161936
1348161935
1348161935
1348161933
1348161933
1348161930
1348161927
1348161927
1348161921
1348161921
1348161920
1348161918
1348161917
1348161916
1348161915
1348161914
1348161913
1348161913
1348161913
1348161912
1348161912
1348161911
1348161911
1348161910
1348161909
1348161908
1348161907
1348161906
1348161903
1348161901
1348161899
1348161898
1348161897
1348161895
1348161894
1348161893
1348161892
1348161890
1348161890
1348161887
1348161887
1348161886
1348161885
1348161883
1348161883
1348161882
1348161881
1348161879
1348161878
1348161879
1348161877
1348161875
1348161875
1348161874
1348161874
1348161873
1348161871
1348161871
1348161870
1348161870
1348161869
1348161867
1348161867
1348161867
1348161866
1348161866
1348161865
1348161865
1348161865
1348161863
1348161862
1348161860
1348161859
1348161858
1348161858
1348161857
1348161855
1348161855
1348161854
1348161854
1348161854
1348161852
1348161850
1348161849
1348161849
1348161849
1348161847
1348161847
1348161846
1348161844
1348161842
1348161841
1348161840
1348161839
1348161838
1348161838
1348161834
1348161834
1348161834
1348161833
1348161832
1348161831
1348161831
1348161830
1348161829
1348161828
1348161827
1348161825
1348161825
1348161824
1348161824
1348161821
1348161821
1348161821
1348161821
1348161820
1348161820
1348161820
1348161819
1348161818
1348161818
1348161817
1348161816
1348161816
1348161815
1348161815
1348161813
1348161813
1348162298
1348162294
1348162294
1348162292
1348162292
1348162290
1348162287
1348162286
1348162286
1348162286
1348162284
1348162284
1348162282
1348162282
1348162281
1348162281
1348162280
1348162280
1348162278
1348162277
1348162277
1348162277
1348162276
1348162276
1348162273
1348162273
1348162273
1348162270
1348162269
1348162267
1348162267
1348162267
1348162266
1348162266
1348162266
1348162264
1348162263
1348162263
1348162262
1348162261
1348162260
1348162260
1348162257
1348162256
1348162255
1348162254
1348162251
1348162250
1348162248
1348162246
1348162244
1348162244
1348162244
1348162243
1348162242
1348162239
1348162239
1348162239
1348162238
1348162237
1348162237
1348162237
1348162235
1348162235
1348162234
1348162234
1348162234
1348162232
1348162231
1348162232
1348162231
1348162230
1348162229
1348162228
1348162227
1348162227
1348162225
1348162224
1348162223
1348162223
1348162221
1348162221
1348162221
1348162220
1348162219
1348162217
1348162217
1348162217
1348162217
1348162216
1348162216
1348162215
1348162214
1348162213
1348162211
1348162210
1348162208
1348162207
1348162207
1348162206
1348162205
1348162203
1348162203
1348162200
1348162198
1348162195
1348162195
1348162194
1348162194
1348162193
1348162192
1348162190
1348162189
1348162189
1348162188
1348162187
1348162185
1348162185
1348162183
1348162183
1348162183
1348162182
1348162182
1348162181
1348162178
1348162178
1348162177
1348162173
1348162173
1348162172
1348162171
1348162171
1348162169
1348162169
1348162167
1348162167
1348162162
1348162162
1348162161
1348162161
1348162160
1348162154
1348162153
1348162153
1348162152
1348162151
1348162150
1348162146
1348162146
1348162143
1348162141
1348162141
1348162138
1348162138
1348162137
1348162137
1348162137
1348162137
1348162135
1348162134
1348162134
1348162134
1348162133
1348162132
1348162132
1348162131
1348162131
1348162130
1348162130
1348162129
1348162128
1348162128
1348162127
1348162123
1348162123
1348162123
1348162121
1348162118
1348162116
1348162116
1348162115
1348162114
1348162112
1348162112
1348162112
1348162105
1348162104
1348162104
1348162101
1348162100
1348162099
1348162098
1348162096
1348162095
1348162093
1348162093
1348162093
1348162092
1348162092
1348162087
1348162084
1348162083
1348162082
1348162082
1348162082
1348162082
1348162081
1348162079
1348162078
1348162076
1348162076
1348162076
1348162074
1348162073
1348162071
1348162071
1348162070
1348162070
1348162070
1348162070
1348162069
1348162068
1348162068
1348162067
1348162066
1348162066
1348162066
1348162065
1348162064
1348162061
1348162061
1348162061
1348162060
1348162059
1348162059
1348162058
1348162058
1348162057
1348162055
1348162541
1348162537
1348162535
1348162534
1348162534
1348162533
1348162533
1348162528
1348162528
1348162527
1348162525
1348162525
1348162520
1348162517
1348162516
1348162514
1348162513
1348162512
1348162511
1348162510
1348162506
1348162506
1348162506
1348162505
1348162504
1348162504
1348162503
1348162501
1348162500
1348162499
1348162497
1348162497
1348162496
1348162494
1348162492
1348162492
1348162488
1348162488
1348162487
1348162486
1348162484
1348162483
1348162483
1348162480
1348162479
1348162477
1348162476
1348162476
1348162475
1348162474
1348162472
1348162471
1348162471
1348162468
1348162466
1348162466
1348162466
1348162465
1348162464
1348162464
1348162463
1348162462
1348162461
1348162459
1348162459
1348162459
1348162457
1348162457
1348162456
1348162455
1348162455
1348162454
1348162454
1348162452
1348162451
1348162450
1348162449
1348162449
1348162448
1348162446
1348162442
1348162441
1348162441
1348162441
1348162440
1348162439
1348162437
1348162437
1348162436
1348162435
1348162434
1348162435
1348162434
1348162433
1348162431
1348162430
1348162429
1348162429
1348162428
1348162427
1348162427
1348162427
1348162426
1348162426
1348162425
1348162424
1348162423
1348162423
1348162421
1348162417
1348162412
1348162412
1348162411
1348162410
1348162408
1348162407
1348162407
1348162406
1348162403
1348162403
1348162402
1348162402
1348162401
1348162399
1348162399
1348162399
1348162398
1348162398
1348162398
1348162398
1348162398
1348162398
1348162397
1348162397
1348162397
1348162396
1348162396
1348162395
1348162395
1348162395
1348162394
1348162394
1348162394
1348162389
1348162385
1348162384
1348162383
1348162382
1348162382
1348162381
1348162376
1348162376
1348162375
1348162374
1348162369
1348162367
1348162366
1348162363
1348162362
1348162359
1348162358
1348162358
1348162356
1348162356
1348162356
1348162355
1348162354
1348162354
1348162354
1348162349
1348162347
1348162347
1348162347
1348162346
1348162344
1348162342
1348162341
1348162340
1348162336
1348162335
1348162334
1348162329
1348162328
1348162328
1348162326
1348162326
1348162325
1348162323
1348162322
1348162322
1348162322
1348162321
1348162320
1348162318
1348162316
1348162315
1348162313
1348162312
1348162312
1348162312
1348162309
1348162309
1348162308
1348162308
1348162307
1348162306
1348162305
1348162305
1348162305
1348162300
1348162299
1348162782
1348162782
1348162782
1348162779
1348162779
1348162778
1348162778
1348162776
1348162775
1348162774
1348162774
1348162774
1348162774
1348162773
1348162772
1348162770
1348162769
1348162768
1348162768
1348162768
1348162764
1348162764
1348162762
1348162762
1348162762
1348162761
1348162760
1348162759
1348162759
1348162757
1348162756
1348162756
1348162756
1348162756
1348162754
1348162754
1348162753
1348162752
1348162750
1348162747
1348162746
1348162745
1348162743
1348162737
1348162736
1348162736
1348162736
1348162735
1348162735
1348162734
1348162734
1348162733
1348162733
1348162732
1348162732
1348162729
1348162729
1348162729
1348162724
1348162724
1348162721
1348162722
1348162721
1348162718
1348162716
1348162716
1348162715
1348162713
1348162712
1348162712
1348162712
1348162712
1348162711
1348162711
1348162709
1348162709
1348162709
1348162708
1348162707
1348162706
1348162706
1348162706
1348162706
1348162705
1348162705
1348162703
1348162702
1348162702
1348162700
1348162700
1348162699
1348162698
1348162697
1348162697
1348162697
1348162693
1348162693
1348162693
1348162692
1348162690
1348162685
1348162680
1348162680
1348162679
1348162675
1348162674
1348162674
1348162673
1348162672
1348162671
1348162670
1348162667
1348162667
1348162666
1348162665
1348162663
1348162662
1348162661
1348162661
1348162661
1348162661
1348162660
1348162660
1348162660
1348162658
1348162657
1348162656
1348162656
1348162656
1348162653
1348162653
1348162652
1348162651
1348162647
1348162646
1348162646
1348162646
1348162646
1348162645
1348162644
1348162640
1348162636
1348162635
1348162634
1348162634
1348162634
1348162633
1348162632
1348162630
1348162628
1348162627
1348162627
1348162627
1348162626
1348162626
1348162625
1348162624
1348162624
1348162620
1348162620
1348162619
1348162619
1348162617
1348162616
1348162615
1348162614
1348162614
1348162612
1348162612
1348162612
1348162610
1348162610
1348162609
1348162608
1348162608
1348162607
1348162606
1348162606
1348162605
1348162604
1348162604
1348162604
1348162604
1348162604
1348162603
1348162603
1348162599
1348162598
1348162598
1348162596
1348162594
1348162594
1348162593
1348162592
1348162591
1348162589
1348162588
1348162587
1348162587
1348162584
1348162583
1348162583
1348162583
1348162581
1348162581
1348162581
1348162580
1348162580
1348162579
1348162579
1348162578
1348162578
1348162578
1348162578
1348162578
1348162577
1348162576
1348162570
1348162570
1348162570
1348162569
1348162568
1348162568
1348162567
1348162565
1348162565
1348162565
1348162565
1348162564
1348162562
1348162562
1348162559
1348162556
1348162554
1348162553
1348162553
1348162549
1348162549
1348162548
1348162548
1348162547
1348162547
1348162544
1348162543
1348163026
1348163025
1348163023
1348163022
1348163022
1348163020
1348163020
1348163018
1348163018
1348163016
1348163016
1348163015
1348163015
1348163014
1348163014
1348163013
1348163013
1348163011
1348163011
1348163010
1348163008
1348163007
1348163006
1348163005
1348163005
1348162997
1348162995
1348162995
1348162994
1348162992
1348162991
1348162989
1348162989
1348162988
1348162987
1348162987
1348162986
1348162986
1348162983
1348162982
1348162981
1348162978
1348162978
1348162977
1348162974
1348162973
1348162971
1348162971
1348162971
1348162970
1348162970
1348162968
1348162967
1348162967
1348162965
1348162963
1348162959
1348162959
1348162958
1348162956
1348162956
1348162955
1348162955
1348162954
1348162954
1348162954
1348162953
1348162952
1348162952
1348162951
1348162951
1348162949
1348162948
1348162946
1348162946
1348162945
1348162944
1348162944
1348162943
1348162942
1348162939
1348162934
1348162934
1348162933
1348162933
1348162932
1348162931
1348162930
1348162929
1348162929
1348162928
1348162928
1348162927
1348162924
1348162924
1348162924
1348162919
1348162919
1348162919
1348162919
1348162916
1348162916
1348162916
1348162916
1348162915
1348162915
1348162913
1348162912
1348162911
1348162908
1348162903
1348162901
1348162901
1348162899
1348162898
1348162898
1348162897
1348162897
1348162896
1348162890
1348162890
1348162889
1348162888
1348162888
1348162888
1348162886
1348162885
1348162885
1348162885
1348162880
1348162879
1348162878
1348162876
1348162875
1348162873
1348162872
1348162872
1348162871
1348162870
1348162865
1348162864
1348162863
1348162863
1348162861
1348162860
1348162857
1348162856
1348162856
1348162854
1348162852
1348162851
1348162851
1348162851
1348162849
1348162847
1348162846
1348162843
1348162841
1348162841
1348162839
1348162839
1348162838
1348162835
1348162835
1348162835
1348162834
1348162833
1348162831
1348162831
1348162831
1348162829
1348162829
1348162829
1348162828
1348162827
1348162826
1348162825
1348162824
1348162822
1348162821
1348162821
1348162819
1348162819
1348162818
1348162818
1348162818
1348162818
1348162815
1348162814
1348162814
1348162814
1348162811
1348162809
1348162809
1348162808
1348162807
1348162806
1348162806
1348162805
1348162803
1348162803
1348162802
1348162802
1348162798
1348162798
1348162793
1348162793
1348162793
1348162792
1348162792
1348162792
1348162790
1348162788
1348162787
1348162787
1348162786
1348162786
1348162784
1348162783
1348163268
1348163268
1348163268
1348163267
1348163264
1348163262
1348163261
1348163260
1348163260
1348163257
1348163256
1348163251
1348163251
1348163249
1348163248
1348163247
1348163245
1348163243
1348163243
1348163242
1348163242
1348163241
1348163240
1348163239
1348163239
1348163238
1348163237
1348163235
1348163229
1348163229
1348163228
1348163223
1348163223
1348163220
1348163220
1348163218
1348163212
1348163211
1348163210
1348163206
1348163205
1348163205
1348163203
1348163203
1348163202
1348163201
1348163201
1348163201
1348163201
1348163200
1348163198
1348163195
1348163195
1348163193
1348163193
1348163193
1348163191
1348163189
1348163186
1348163186
1348163184
1348163184
1348163184
1348163183
1348163182
1348163181
1348163178
1348163177
1348163176
1348163176
1348163176
1348163175
1348163174
1348163172
1348163172
1348163171
1348163169
1348163168
1348163164
1348163164
1348163163
1348163162
1348163162
1348163161
1348163161
1348163160
1348163160
1348163159
1348163159
1348163157
1348163157
1348163157
1348163157
1348163154
1348163153
1348163151
1348163151
1348163151
1348163150
1348163149
1348163149
1348163149
1348163148
1348163148
1348163148
1348163147
1348163147
1348163146
1348163144
1348163143
1348163141
1348163141
1348163140
1348163140
1348163140
1348163139
1348163138
1348163137
1348163137
1348163136
1348163133
1348163132
1348163132
1348163131
1348163131
1348163130
1348163125
1348163125
1348163124
1348163124
1348163123
1348163121
1348163120
1348163120
1348163118
1348163117
1348163115
1348163113
1348163113
1348163112
1348163112
1348163111
1348163110
1348163109
1348163108
1348163108
1348163107
1348163104
1348163104
1348163104
1348163104
1348163102
1348163102
1348163100
1348163100
1348163100
1348163099
1348163098
1348163097
1348163092
1348163092
1348163092
1348163091
1348163090
1348163089
1348163088
1348163088
1348163088
1348163087
1348163084
1348163083
1348163082
1348163081
1348163081
1348163080
1348163080
1348163078
1348163078
1348163074
1348163073
1348163071
1348163071
1348163070
1348163069
1348163069
1348163066
1348163066
1348163066
1348163065
1348163066
1348163064
1348163060
1348163060
1348163058
1348163057
1348163057
1348163056
1348163053
1348163052
1348163052
1348163051
1348163051
1348163049
1348163048
1348163046
1348163045
1348163045
1348163045
1348163042
1348163040
1348163038
1348163037
1348163037
1348163035
1348163034
1348163033
1348163032
1348163032
1348163031
1348163030
1348163029
1348163513
1348163513
1348163512
1348163512
1348163510
1348163510
1348163509
1348163506
1348163504
1348163500
1348163500
1348163499
1348163499
1348163498
1348163498
1348163498
1348163496
1348163495
1348163492
1348163490
1348163489
1348163489
1348163488
1348163487
1348163486
1348163484
1348163484
1348163480
1348163478
1348163476
1348163475
1348163474
1348163473
1348163471
1348163471
1348163469
1348163469
1348163468
1348163467
1348163466
1348163466
1348163465
1348163465
1348163463
1348163462
1348163462
1348163461
1348163460
1348163460
1348163460
1348163460
1348163457
1348163456
1348163456
1348163455
1348163455
1348163454
1348163453
1348163452
1348163451
1348163451
1348163451
1348163449
1348163449
1348163448
1348163447
1348163447
1348163446
1348163445
1348163445
1348163444
1348163444
1348163443
1348163442
1348163440
1348163439
1348163438
1348163438
1348163438
1348163435
1348163435
1348163434
1348163433
1348163432
1348163431
1348163430
1348163427
1348163426
1348163425
1348163424
1348163424
1348163421
1348163420
1348163418
1348163417
1348163416
1348163416
1348163413
1348163408
1348163408
1348163407
1348163407
1348163407
1348163406
1348163406
1348163405
1348163404
1348163404
1348163404
1348163403
1348163403
1348163401
1348163399
1348163398
1348163398
1348163397
1348163396
1348163394
1348163393
1348163391
1348163388
1348163388
1348163387
1348163386
1348163383
1348163383
1348163382
1348163381
1348163380
1348163378
1348163378
1348163375
1348163375
1348163374
1348163374
1348163373
1348163372
1348163372
1348163370
1348163368
1348163367
1348163366
1348163365
1348163364
1348163364
1348163361
1348163361
1348163360
1348163359
1348163359
1348163359
1348163358
1348163357
1348163357
1348163355
1348163355
1348163353
1348163353
1348163352
1348163352
1348163353
1348163352
1348163351
1348163351
1348163350
1348163349
1348163348
1348163347
1348163346
1348163346
1348163346
1348163346
1348163345
1348163345
1348163345
1348163344
1348163343
1348163343
1348163342
1348163342
1348163339
1348163338
1348163337
1348163335
1348163334
1348163333
1348163332
1348163331
1348163331
1348163330
1348163330
1348163330
1348163328
1348163327
1348163326
1348163325
1348163325
1348163324
1348163323
1348163322
1348163322
1348163321
1348163321
1348163321
1348163321
1348163320
1348163317
1348163316
1348163315
1348163315
1348163315
1348163315
1348163311
1348163311
1348163310
1348163309
1348163309
1348163308
1348163307
1348163305
1348163303
1348163301
1348163300
1348163300
1348163298
1348163294
1348163294
1348163293
1348163293
1348163292
1348163292
1348163289
1348163288
1348163286
1348163285
1348163283
1348163283
1348163283
1348163283
1348163279
1348163279
1348163279
1348163279
1348163279
1348163278
1348163277
1348163277
1348163277
1348163276
1348163273
1348163273
1348163272
1348163272
1348163269
1348163753
1348163752
1348163752
1348163751
1348163750
1348163748
1348163747
1348163744
1348163743
1348163743
1348163742
1348163741
1348163741
1348163741
1348163739
1348163739
1348163738
1348163736
1348163735
1348163732
1348163732
1348163732
1348163732
1348163731
1348163730
1348163729
1348163729
1348163729
1348163729
1348163727
1348163727
1348163726
1348163726
1348163725
1348163724
1348163722
1348163721
1348163718
1348163717
1348163716
1348163716
1348163715
1348163713
1348163710
1348163710
1348163709
1348163709
1348163708
1348163707
1348163707
1348163705
1348163704
1348163704
1348163703
1348163703
1348163703
1348163701
1348163699
1348163697
1348163697
1348163693
1348163692
1348163688
1348163688
1348163688
1348163687
1348163687
1348163684
1348163681
1348163681
1348163680
1348163680
1348163680
1348163679
1348163678
1348163674
1348163673
1348163672
1348163671
1348163670
1348163670
1348163670
1348163669
1348163666
1348163666
1348163664
1348163661
1348163661
1348163661
1348163661
1348163660
1348163655
1348163653
1348163652
1348163651
1348163651
1348163650
1348163647
1348163647
1348163647
1348163647
1348163646
1348163644
1348163643
1348163642
1348163641
1348163641
1348163640
1348163640
1348163639
1348163639
1348163636
1348163635
1348163635
1348163634
1348163633
1348163633
1348163632
1348163631
1348163631
1348163630
1348163628
1348163628
1348163627
1348163626
1348163625
1348163623
1348163618
1348163616
1348163616
1348163614
1348163613
1348163613
1348163612
1348163611
1348163611
1348163610
1348163610
1348163608
1348163608
1348163608
1348163608
1348163601
1348163600
1348163600
1348163600
1348163599
1348163598
1348163598
1348163597
1348163594
1348163589
1348163589
1348163586
1348163586
1348163585
1348163585
1348163583
1348163582
1348163581
1348163580
1348163572
1348163569
1348163569
1348163569
1348163568
1348163567
1348163566
1348163566
1348163566
1348163565
1348163565
1348163563
1348163562
1348163562
1348163561
1348163561
1348163559
1348163559
1348163559
1348163558
1348163555
1348163552
1348163552
1348163549
1348163548
1348163546
1348163545
1348163543
1348163543
1348163541
1348163540
1348163540
1348163540
1348163537
1348163533
1348163534
1348163531
1348163528
1348163528
1348163527
1348163525
1348163525
1348163524
1348163524
1348163523
1348163522
1348163522
1348163521
1348163521
1348163521
1348163521
1348163521
1348163520
1348163519
1348163519
1348163519
1348163518
1348163518
1348163513
1348163997
1348163995
1348163993
1348163991
1348163991
1348163990
1348163989
1348163989
1348163985
1348163985
1348163984
1348163981
1348163979
1348163976
1348163976
1348163976
1348163974
1348163974
1348163974
1348163974
1348163973
1348163973
1348163970
1348163970
1348163970
1348163970
1348163969
1348163968
1348163966
1348163961
1348163960
1348163960
1348163959
1348163959
1348163958
1348163957
1348163957
1348163957
1348163956
1348163953
1348163953
1348163951
1348163951
1348163949
1348163948
1348163947
1348163947
1348163946
1348163946
1348163944
1348163944
1348163942
1348163942
1348163941
1348163940
1348163939
1348163936
1348163936
1348163934
1348163931
1348163929
1348163928
1348163927
1348163925
1348163925
1348163924
1348163924
1348163924
1348163923
1348163920
1348163919
1348163919
1348163917
1348163916
1348163914
1348163914
1348163913
1348163913
1348163912
1348163906
1348163905
1348163905
1348163903
1348163902
1348163901
1348163897
1348163896
1348163896
1348163896
1348163895
1348163895
1348163895
1348163893
1348163893
1348163890
1348163888
1348163888
1348163887
1348163886
1348163886
1348163885
1348163881
1348163879
1348163879
1348163878
1348163877
1348163877
1348163874
1348163872
1348163871
1348163870
1348163869
1348163866
1348163865
1348163865
1348163862
1348163861
1348163861
1348163859
1348163859
1348163859
1348163857
1348163857
1348163857
1348163857
1348163856
1348163855
1348163854
1348163851
1348163849
1348163849
1348163848
1348163847
1348163846
1348163846
1348163846
1348163846
1348163841
1348163841
1348163839
1348163839
1348163838
1348163838
1348163838
1348163836
1348163836
1348163835
1348163835
1348163834
1348163833
1348163833
1348163832
1348163832
1348163830
1348163828
1348163827
1348163827
1348163826
1348163826
1348163825
1348163825
1348163822
1348163822
1348163819
1348163819
1348163819
1348163819
1348163817
1348163815
1348163814
1348163814
1348163813
1348163811
1348163810
1348163810
1348163810
1348163810
1348163809
1348163807
1348163806
1348163805
1348163803
1348163803
1348163803
1348163802
1348163800
1348163795
1348163794
1348163793
1348163792
1348163790
1348163790
1348163790
1348163789
1348163789
1348163788
1348163788
1348163788
1348163787
1348163787
1348163785
1348163784
1348163784
1348163782
1348163782
1348163782
1348163781
1348163780
1348163780
1348163778
1348163777
1348163774
1348163773
1348163774
1348163774
1348163773
1348163772
1348163772
1348163771
1348163771
1348163765
1348163763
1348163763
1348163761
1348163759
1348163758
1348163758
1348163756
1348163756
1348163756
1348163755
1348163755
1348163755
1348163755
1348164241
1348164241
1348164241
1348164239
1348164237
1348164236
1348164236
1348164234
1348164234
1348164234
1348164233
1348164231
1348164230
1348164226
1348164226
1348164223
1348164223
1348164223
1348164222
1348164220
1348164219
1348164219
1348164219
1348164218
1348164217
1348164214
1348164213
1348164213
1348164212
1348164211
1348164210
1348164209
1348164209
1348164207
1348164205
1348164203
1348164202
1348164201
1348164201
1348164201
1348164199
1348164196
1348164195
1348164194
1348164194
1348164194
1348164193
1348164193
1348164193
1348164192
1348164191
1348164191
1348164190
1348164188
1348164186
1348164186
1348164185
1348164185
1348164185
1348164185
1348164184
1348164181
1348164181
1348164179
1348164179
1348164176
1348164174
1348164172
1348164172
1348164170
1348164169
1348164165
1348164164
1348164163
1348164161
1348164161
1348164161
1348164158
1348164157
1348164157
1348164153
1348164150
1348164149
1348164148
1348164148
1348164147
1348164144
1348164144
1348164144
1348164143
1348164142
1348164142
1348164142
1348164141
1348164142
1348164140
1348164138
1348164138
1348164137
1348164137
1348164136
1348164136
1348164135
1348164135
1348164133
1348164133
1348164133
1348164133
1348164131
1348164131
1348164129
1348164126
1348164125
1348164125
1348164124
1348164124
1348164123
1348164122
1348164119
1348164119
1348164117
1348164115
1348164115
1348164114
1348164113
1348164112
1348164110
1348164110
1348164109
1348164106
1348164104
1348164104
1348164104
1348164101
1348164098
1348164097
1348164096
1348164095
1348164095
1348164094
1348164094
1348164093
1348164092
1348164088
1348164087
1348164087
1348164086
1348164085
1348164084
1348164084
1348164083
1348164082
1348164081
1348164077
1348164075
1348164074
1348164074
1348164073
1348164071
1348164071
1348164071
1348164070
1348164069
1348164068
1348164068
1348164068
1348164066
1348164066
1348164062
1348164060
1348164058
1348164054
1348164053
1348164052
1348164051
1348164049
1348164049
1348164047
1348164047
1348164046
1348164044
1348164043
1348164042
1348164041
1348164040
1348164039
1348164039
1348164038
1348164038
1348164037
1348164034
1348164034
1348164034
1348164031
1348164030
1348164026
1348164023
1348164018
1348164018
1348164018
1348164017
1348164015
1348164015
1348164014
1348164014
1348164013
1348164012
1348164010
1348164010
1348164009
1348164009
1348164008
1348164008
1348164006
1348164006
1348164006
1348164001
1348164001
1348164001
1348164001
1348164000
1348163999
1348163999
1348163999
1348164484
1348164483
1348164482
1348164479
1348164478
1348164478
1348164477
1348164477
1348164474
1348164474
1348164474
1348164473
1348164473
1348164473
1348164472
1348164471
1348164469
1348164468
1348164467
1348164466
1348164466
1348164464
1348164463
1348164462
1348164461
1348164460
1348164460
1348164460
1348164459
1348164458
1348164457
1348164456
1348164455
1348164454
1348164454
1348164454
1348164454
1348164448
1348164447
1348164446
1348164445
1348164440
1348164439
1348164438
1348164437
1348164435
1348164435
1348164434
1348164431
1348164431
1348164429
1348164429
1348164428
1348164425
1348164424
1348164419
1348164418
1348164418
1348164417
1348164416
1348164416
1348164415
1348164414
1348164414
1348164414
1348164413
1348164413
1348164412
1348164410
1348164409
1348164409
1348164408
1348164408
1348164405
1348164404
1348164404
1348164403
1348164400
1348164399
1348164397
1348164397
1348164397
1348164396
1348164394
1348164393
1348164393
1348164393
1348164393
1348164392
1348164392
1348164392
1348164391
1348164391
1348164390
1348164390
1348164390
1348164386
1348164386
1348164385
1348164381
1348164380
1348164379
1348164379
1348164378
1348164378
1348164378
1348164377
1348164372
1348164372
1348164371
1348164371
1348164370
1348164367
1348164366
1348164365
1348164363
1348164360
1348164360
1348164359
1348164358
1348164357
1348164357
1348164356
1348164356
1348164356
1348164354
1348164353
1348164349
1348164348
1348164348
1348164347
1348164347
1348164346
1348164346
1348164345
1348164342
1348164342
1348164341
1348164341
1348164341
1348164339
1348164336
1348164336
1348164335
1348164333
1348164332
1348164330
1348164329
1348164328
1348164328
1348164328
1348164327
1348164326
1348164325
1348164324
1348164324
1348164324
1348164324
1348164324
1348164323
1348164323
1348164323
1348164322
1348164322
1348164320
1348164320
1348164319
1348164319
1348164318
1348164317
1348164317
1348164314
1348164313
1348164312
1348164311
1348164310
1348164309
1348164306
1348164304
1348164304
1348164298
1348164297
1348164296
1348164293
1348164292
1348164292
1348164292
1348164292
1348164290
1348164290
1348164290
1348164288
1348164288
1348164287
1348164287
1348164286
1348164286
1348164285
1348164283
1348164281
1348164281
1348164279
1348164279
1348164277
1348164276
1348164276
1348164272
1348164271
1348164271
1348164270
1348164270
1348164269
1348164267
1348164266
1348164265
1348164262
1348164262
1348164261
1348164261
1348164259
1348164258
1348164258
1348164258
1348164257
1348164254
1348164252
1348164251
1348164250
1348164250
1348164250
1348164249
1348164248
1348164245
1348164244
1348164242
1348164726
1348164722
1348164721
1348164720
1348164718
1348164718
1348164715
1348164715
1348164714
1348164713
1348164712
1348164711
1348164708
1348164707
1348164705
1348164705
1348164704
1348164704
1348164703
1348164700
1348164699
1348164698
1348164697
1348164697
1348164697
1348164696
1348164692
1348164691
1348164690
1348164688
1348164688
1348164687
1348164686
1348164686
1348164684
1348164683
1348164683
1348164680
1348164680
1348164675
1348164674
1348164673
1348164671
1348164670
1348164670
1348164670
1348164667
1348164667
1348164666
1348164664
1348164664
1348164664
1348164661
1348164660
1348164659
1348164658
1348164658
1348164658
1348164657
1348164657
1348164656
1348164656
1348164655
1348164651
1348164651
1348164650
1348164650
1348164649
1348164649
1348164648
1348164648
1348164646
1348164645
1348164644
1348164644
1348164642
1348164641
1348164639
1348164638
1348164636
1348164635
1348164634
1348164633
1348164633
1348164632
1348164629
1348164627
1348164626
1348164625
1348164624
1348164622
1348164621
1348164619
1348164618
1348164617
1348164617
1348164615
1348164612
1348164611
1348164611
1348164610
1348164610
1348164610
1348164609
1348164608
1348164602
1348164601
1348164600
1348164600
1348164599
1348164599
1348164599
1348164598
1348164598
1348164597
1348164594
1348164593
1348164591
1348164591
1348164591
1348164588
1348164588
1348164586
1348164585
1348164585
1348164584
1348164583
1348164582
1348164582
1348164582
1348164581
1348164580
1348164580
1348164580
1348164578
1348164578
1348164578
1348164577
1348164577
1348164575
1348164575
1348164574
1348164572
1348164572
1348164570
1348164568
1348164568
1348164568
1348164567
1348164566
1348164566
1348164565
1348164565
1348164564
1348164564
1348164563
1348164563
1348164562
1348164562
1348164561
1348164561
1348164557
1348164556
1348164550
1348164550
1348164547
1348164547
1348164546
1348164546
1348164545
1348164545
1348164544
1348164544
1348164544
1348164543
1348164542
1348164540
1348164538
1348164538
1348164536
1348164536
1348164531
1348164531
1348164531
1348164531
1348164529
1348164529
1348164528
1348164527
1348164526
1348164526
1348164526
1348164526
1348164524
1348164524
1348164524
1348164524
1348164523
1348164523
1348164523
1348164523
1348164523
1348164521
1348164520
1348164519
1348164519
1348164518
1348164517
1348164517
1348164516
1348164515
1348164514
1348164513
1348164510
1348164509
1348164509
1348164509
1348164509
1348164506
1348164505
1348164505
1348164504
1348164503
1348164502
1348164496
1348164495
1348164491
1348164489
1348164489
1348164488
1348164485
1348164485
1348164484
1348164967
1348164966
1348164965
1348164964
1348164963
1348164963
1348164961
1348164959
1348164959
1348164958
1348164958
1348164954
1348164954
1348164952
1348164953
1348164952
1348164952
1348164949
1348164948
1348164947
1348164947
1348164946
1348164942
1348164942
1348164941
1348164941
1348164939
1348164936
1348164935
1348164934
1348164933
1348164932
1348164931
1348164931
1348164931
1348164931
1348164928
1348164926
1348164921
1348164921
1348164920
1348164920
1348164920
1348164920
1348164919
1348164919
1348164917
1348164916
1348164916
1348164915
1348164912
1348164912
1348164912
1348164912
1348164911
1348164910
1348164907
1348164905
1348164905
1348164904
1348164903
1348164900
1348164899
1348164899
1348164899
1348164898
1348164897
1348164894
1348164894
1348164893
1348164891
1348164890
1348164889
1348164889
1348164882
1348164881
1348164881
1348164879
1348164878
1348164877
1348164872
1348164871
1348164871
1348164870
1348164870
1348164867
1348164864
1348164863
1348164863
1348164862
1348164859
1348164859
1348164855
1348164855
1348164851
1348164848
1348164847
1348164845
1348164844
1348164844
1348165212
1348165211
1348165208
1348165207
1348165206
1348165205
1348165204
1348165203
1348165201
1348165200
1348165197
1348165197
1348165194
1348165194
1348165192
1348165191
1348165191
1348165191
1348165189
1348165188
1348165188
1348165188
1348165184
1348165184
1348165184
1348165183
1348165183
1348165182
1348165181
1348165181
1348165180
1348165179
1348165176
1348165176
1348165176
1348165175
1348165174
1348165173
1348165173
1348165168
1348165167
1348165167
1348165167
1348165165
1348165162
1348165161
1348165161
1348165160
1348165159
1348165158
1348165156
1348165155
1348165152
1348165151
1348165151
1348165150
1348165150
1348165149
1348165146
1348165143
1348165142
1348165141
1348165136
1348165136
1348165132
1348165132
1348165132
1348165131
1348165131
1348165130
1348165128
1348165127
1348165124
1348165123
1348165121
1348165121
1348165121
1348165117
1348165114
1348165114
1348165113
1348165112
1348165112
1348165110
1348165108
1348165108
1348165108
1348165108
1348165107
1348165104
1348165102
1348165102
1348165101
1348165097
1348165097
1348165096
1348165093
1348165092
1348165092
1348165092
1348165091
1348165090
1348165090
1348165089
1348165087
1348165086
1348165086
1348165084
1348165083
1348165083
1348165082
1348165082
1348165081
1348165080
1348165079
1348165077
1348165076
1348165076
1348165075
1348165075
1348165075
1348165073
1348165070
1348165069
1348165062
1348165061
1348165061
1348165060
1348165058
1348165056
1348165054
1348165053
1348165051
1348165050
1348165049
1348165049
1348165048
1348165044
1348165044
1348165044
1348165042
1348165042
1348165041
1348165040
1348165039
1348165039
1348165036
1348165036
1348165034
1348165032
1348165030
1348165030
1348165028
1348165028
1348165027
1348165026
1348165026
1348165025
1348165024
1348165024
1348165022
1348165022
1348165021
1348165021
1348165019
1348165019
1348165015
1348165015
1348165015
1348165014
1348165014
1348165014
1348165013
1348165011
1348165008
1348165006
1348165005
1348165002
1348165002
1348164998
1348164997
1348164996
1348164995
1348164994
1348164994
1348164993
1348164986
1348164985
1348164985
1348164983
1348164983
1348164982
1348164981
1348164981
1348164980
1348164980
1348164977
1348164976
1348164972
1348165447
1348165445
1348165444
1348165444
1348165443
1348165441
1348165440
1348165439
1348165439
1348165438
1348165436
1348165435
1348165435
1348165433
1348165431
1348165430
1348165428
1348165426
1348165425
1348165423
1348165423
1348165422
1348165421
1348165420
1348165420
1348165419
1348165418
1348165418
1348165416
1348165414
1348165414
1348165414
1348165411
1348165410
1348165410
1348165409
1348165409
1348165408
1348165407
1348165407
1348165407
1348165406
1348165405
1348165404
1348165404
1348165404
1348165401
1348165401
1348165400
1348165399
1348165397
1348165396
1348165396
1348165394
1348165393
1348165391
1348165390
1348165390
1348165390
1348165388
1348165388
1348165387
1348165387
1348165386
1348165386
1348165385
1348165385
1348165385
1348165385
1348165385
1348165384
1348165384
1348165383
1348165382
1348165382
1348165381
1348165380
1348165380
1348165378
1348165377
1348165377
1348165376
1348165375
1348165374
1348165374
1348165373
1348165373
1348165371
1348165371
1348165370
1348165370
1348165370
1348165365
1348165362
1348165362
1348165361
1348165359
1348165359
1348165358
1348165356
1348165354
1348165354
1348165353
1348165353
1348165352
1348165351
1348165351
1348165351
1348165350
1348165349
1348165349
1348165349
1348165349
1348165348
1348165346
1348165341
1348165341
1348165338
1348165330
1348165329
1348165328
1348165328
1348165328
1348165327
1348165327
1348165326
1348165324
1348165323
1348165322
1348165321
1348165321
1348165319
1348165317
1348165316
1348165316
1348165315
1348165314
1348165313
1348165308
1348165305
1348165305
1348165301
1348165300
1348165300
1348165299
1348165299
1348165297
1348165297
1348165295
1348165295
1348165292
1348165292
1348165290
1348165290
1348165289
1348165288
1348165287
1348165286
1348165284
1348165281
1348165279
1348165279
1348165275
1348165273
1348165268
1348165266
1348165264
1348165263
1348165262
1348165260
1348165257
1348165256
1348165253
1348165253
1348165252
1348165249
1348165249
1348165246
1348165246
1348165246
1348165244
1348165244
1348165242
1348165242
1348165241
1348165241
1348165240
1348165239
1348165237
1348165234
1348165233
1348165231
1348165229
1348165228
1348165228
1348165227
1348165227
1348165227
1348165225
1348165225
1348165223
1348165221
1348165221
1348165220
1348165220
1348165220
1348165219
1348165218
1348165218
1348165216
1348165214
1348165214
1348165696
1348165695
1348165695
1348165691
1348165690
1348165689
1348165688
1348165688
1348165687
1348165687
1348165684
1348165682
1348165680
1348165679
1348165678
1348165678
1348165677
1348165677
1348165677
1348165676
1348165674
1348165673
1348165673
1348165672
1348165672
1348165671
1348165670
1348165667
1348165667
1348165662
1348165661
1348165660
1348165658
1348165658
1348165658
1348165656
1348165656
1348165651
1348165649
1348165649
1348165648
1348165648
1348165647
1348165647
1348165646
1348165645
1348165645
1348165645
1348165644
1348165642
1348165642
1348165640
1348165639
1348165636
1348165636
1348165636
1348165635
1348165635
1348165634
1348165634
1348165632
1348165629
1348165628
1348165627
1348165626
1348165626
1348165623
1348165622
1348165620
1348165617
1348165615
1348165614
1348165611
1348165610
1348165609
1348165609
1348165608
1348165608
1348165607
1348165607
1348165607
1348165605
1348165604
1348165604
1348165602
1348165602
1348165600
1348165600
1348165600
1348165598
1348165596
1348165596
1348165592
1348165591
1348165589
1348165587
1348165587
1348165586
1348165586
1348165585
1348165585
1348165584
1348165584
1348165583
1348165582
1348165581
1348165581
1348165580
1348165580
1348165577
1348165577
1348165577
1348165576
1348165573
1348165572
1348165570
1348165570
1348165570
1348165569
1348165568
1348165567
1348165567
1348165564
1348165563
1348165563
1348165563
1348165562
1348165556
1348165555
1348165554
1348165554
1348165553
1348165551
1348165550
1348165549
1348165545
1348165545
1348165545
1348165544
1348165544
1348165544
1348165542
1348165541
1348165540
1348165538
1348165537
1348165535
1348165533
1348165531
1348165530
1348165530
1348165529
1348165529
1348165529
1348165529
1348165528
1348165527
1348165526
1348165525
1348165525
1348165524
1348165523
1348165522
1348165520
1348165520
1348165518
1348165517
1348165516
1348165515
1348165512
1348165512
1348165511
1348165511
1348165511
1348165511
1348165510
1348165510
1348165510
1348165509
1348165508
1348165508
1348165507
1348165503
1348165502
1348165502
1348165501
1348165501
1348165501
1348165500
1348165500
1348165498
1348165498
1348165498
1348165497
1348165497
1348165497
1348165496
1348165495
1348165495
1348165489
1348165488
1348165485
1348165482
1348165482
1348165479
1348165479
1348165478
1348165477
1348165477
1348165476
1348165474
1348165474
1348165473
1348165471
1348165470
1348165470
1348165467
1348165467
1348165466
1348165465
1348165465
1348165464
1348165464
1348165463
1348165462
1348165461
1348165461
1348165458
1348165458
1348165458
1348165457
1348165456
1348165456
1348165455
1348165454
1348165453
1348165452
1348165938
1348165937
1348165937
1348165936
1348165935
1348165931
1348165929
1348165929
1348165927
1348165926
1348165926
1348165926
1348165926
1348165923
1348165921
1348165920
1348165919
1348165919
1348165917
1348165917
1348165915
1348165914
1348165914
1348165914
1348165913
1348165913
1348165913
1348165913
1348165911
1348165910
1348165910
1348165907
1348165906
1348165903
1348165903
1348165900
1348165899
1348165899
1348165897
1348165897
1348165895
1348165895
1348165894
1348165892
1348165892
1348165891
1348165887
1348165884
1348165884
1348165883
1348165883
1348165882
1348165880
1348165880
1348165880
1348165879
1348165878
1348165877
1348165873
1348165871
1348165870
1348165870
1348165870
1348165865
1348165865
1348165865
1348165863
1348165862
1348165862
1348165858
1348165858
1348165857
1348165857
1348165857
1348165850
1348165847
1348165847
1348165846
1348165846
1348165846
1348165844
1348165842
1348165842
1348165840
1348165840
1348165839
1348165839
1348165838
1348165837
1348165836
1348165836
1348165835
1348165834
1348165834
1348165833
1348165832
1348165830
1348165829
1348165829
1348165828
1348165828
1348165827
1348165826
1348165824
1348165823
1348165823
1348165823
1348165823
1348165822
1348165822
1348165818
1348165817
1348165812
1348165811
1348165810
1348165809
1348165808
1348165808
1348165808
1348165806
1348165805
1348165804
1348165803
1348165802
1348165801
1348165801
1348165800
1348165800
1348165799
1348165792
1348165792
1348165792
1348165791
1348165790
1348165790
1348165790
1348165789
1348165788
1348165787
1348165785
1348165784
1348165781
1348165781
1348165780
1348165778
1348165778
1348165776
1348165774
1348165774
1348165774
1348165773
1348165770
1348165768
1348165768
1348165767
1348165767
1348165766
1348165766
1348165765
1348165764
1348165763
1348165762
1348165760
1348165760
1348165760
1348165759
1348165759
1348165758
1348165756
1348165754
1348165752
1348165750
1348165749
1348165749
1348165749
1348165749
1348165744
1348165742
1348165742
1348165740
1348165739
1348165739
1348165738
1348165737
1348165736
1348165735
1348165735
1348165734
1348165733
1348165732
1348165731
1348165730
1348165729
1348165729
1348165728
1348165727
1348165726
1348165726
1348165725
1348165724
1348165723
1348165722
1348165721
1348165717
1348165716
1348165716
1348165715
1348165714
1348165714
1348165713
1348165711
1348165711
1348165710
1348165710
1348165709
1348165709
1348165708
1348165705
1348165704
1348165703
1348165703
1348165701
1348165701
1348165701
1348165701
1348165701
1348165699
1348166182
1348166182
1348166179
1348166178
1348166178
1348166177
1348166177
1348166176
1348166176
1348166174
1348166173
1348166173
1348166173
1348166172
1348166171
1348166170
1348166170
1348166167
1348166166
1348166165
1348166165
1348166162
1348166162
1348166161
1348166161
1348166161
1348166160
1348166159
1348166158
1348166157
1348166155
1348166154
1348166148
1348166147
1348166147
1348166144
1348166143
1348166142
1348166139
1348166139
1348166137
1348166137
1348166137
1348166136
1348166136
1348166135
1348166135
1348166133
1348166133
1348166130
1348166126
1348166126
1348166126
1348166125
1348166121
1348166121
1348166121
1348166119
1348166118
1348166118
1348166118
1348166115
1348166114
1348166107
1348166106
1348166103
1348166103
1348166103
1348166103
1348166102
1348166101
1348166101
1348166100
1348166100
1348166099
1348166098
1348166095
1348166095
1348166095
1348166094
1348166091
1348166090
1348166087
1348166086
1348166086
1348166085
1348166086
1348166081
1348166079
1348166077
1348166076
1348166072
1348166071
1348166070
1348166066
1348166064
1348166063
1348166062
1348166062
1348166062
1348166061
1348166061
1348166061
1348166061
1348166059
1348166058
1348166058
1348166058
1348166055
1348166055
1348166054
1348166052
1348166047
1348166047
1348166045
1348166044
1348166043
1348166042
1348166042
1348166042
1348166042
1348166041
1348166041
1348166040
1348166039
1348166038
1348166037
1348166037
1348166034
1348166033
1348166033
1348166029
1348166029
1348166027
1348166027
1348166026
1348166025
1348166024
1348166023
1348166021
1348166020
1348166018
1348166017
1348166017
1348166016
1348166015
1348166013
1348166013
1348166011
1348166011
1348166010
1348166010
1348166010
1348166007
1348166007
1348166004
1348166003
1348166003
1348166002
1348166000
1348166000
1348165997
1348165997
1348165994
1348165994
1348165993
1348165991
1348165989
1348165987
1348165986
1348165985
1348165984
1348165983
1348165983
1348165983
1348165981
1348165981
1348165980
1348165979
1348165979
1348165977
1348165974
1348165974
1348165973
1348165969
1348165968
1348165967
1348165966
1348165963
1348165963
1348165962
1348165962
1348165962
1348165962
1348165961
1348165960
1348165960
1348165959
1348165958
1348165954
1348165954
1348165952
1348165952
1348165950
1348165948
1348165948
1348165948
1348165947
1348165947
1348165947
1348165946
1348165946
1348165945
1348165945
1348165945
1348165945
1348165943
1348165942
1348165942
1348165942
1348165940
1348166424
1348166424
1348166423
1348166422
1348166420
1348166418
1348166418
1348166416
1348166415
1348166415
1348166415
1348166414
1348166413
1348166412
1348166412
1348166412
1348166410
1348166410
1348166410
1348166409
1348166408
1348166407
1348166405
1348166405
1348166404
1348166402
1348166397
1348166396
1348166396
1348166396
1348166395
1348166394
1348166394
1348166394
1348166393
1348166391
1348166390
1348166388
1348166388
1348166388
1348166387
1348166385
1348166384
1348166384
1348166382
1348166378
1348166374
1348166374
1348166372
1348166372
1348166370
1348166365
1348166363
1348166363
1348166357
1348166356
1348166354
1348166350
1348166350
1348166349
1348166348
1348166347
1348166346
1348166346
1348166341
1348166340
1348166340
1348166340
1348166339
1348166338
1348166337
1348166336
1348166334
1348166331
1348166330
1348166328
1348166327
1348166327
1348166327
1348166326
1348166325
1348166323
1348166322
1348166322
1348166321
1348166321
1348166320
1348166317
1348166317
1348166315
1348166315
1348166312
1348166310
1348166310
1348166308
1348166308
1348166308
1348166307
1348166307
1348166306
1348166305
1348166305
1348166303
1348166302
1348166301
1348166301
1348166301
1348166298
1348166296
1348166295
1348166294
1348166291
1348166290
1348166288
1348166288
1348166287
1348166285
1348166283
1348166282
1348166281
1348166281
1348166275
1348166274
1348166268
1348166267
1348166266
1348166265
1348166264
1348166263
1348166263
1348166261
1348166260
1348166260
1348166258
1348166258
1348166256
1348166254
1348166254
1348166254
1348166250
1348166247
1348166247
1348166245
1348166245
1348166244
1348166244
1348166244
1348166242
1348166242
1348166239
1348166234
1348166234
1348166233
1348166233
1348166231
1348166231
1348166231
1348166230
1348166224
1348166223
1348166223
1348166219
1348166219
1348166218
1348166215
1348166215
1348166213
1348166211
1348166211
1348166209
1348166208
1348166207
1348166205
1348166202
1348166202
1348166201
1348166197
1348166197
1348166197
1348166195
1348166194
1348166193
1348166190
1348166189
1348166188
1348166187
1348166186
1348166185
1348166184
1348166666
1348166666
1348166666
1348166666
1348166665
1348166664
1348166663
1348166663
1348166663
1348166660
1348166659
1348166657
1348166656
1348166656
1348166656
1348166656
1348166654
1348166651
1348166650
1348166649
1348166646
1348166645
1348166645
1348166643
1348166643
1348166643
1348166643
1348166642
1348166642
1348166642
1348166642
1348166640
1348166638
1348166638
1348166637
1348166634
1348166632
1348166630
1348166629
1348166629
1348166628
1348166626
1348166625
1348166623
1348166622
1348166622
1348166622
1348166619
1348166617
1348166613
1348166613
1348166612
1348166611
1348166608
1348166607
1348166607
1348166605
1348166604
1348166604
1348166604
1348166603
1348166601
1348166601
1348166600
1348166599
1348166594
1348166594
1348166593
1348166593
1348166592
1348166591
1348166588
1348166587
1348166587
1348166586
1348166584
1348166584
1348166584
1348166584
1348166582
1348166582
1348166580
1348166579
1348166578
1348166578
1348166578
1348166577
1348166576
1348166575
1348166574
1348166569
1348166567
1348166566
1348166563
1348166559
1348166559
1348166558
1348166556
1348166554
1348166552
1348166552
1348166551
1348166551
1348166551
1348166550
1348166550
1348166549
1348166548
1348166548
1348166547
1348166547
1348166547
1348166546
1348166546
1348166545
1348166544
1348166542
1348166542
1348166542
1348166541
1348166541
1348166541
1348166539
1348166539
1348166537
1348166536
1348166536
1348166535
1348166535
1348166534
1348166534
1348166532
1348166531
1348166531
1348166531
1348166530
1348166529
1348166528
1348166527
1348166525
1348166525
1348166525
1348166523
1348166520
1348166519
1348166518
1348166517
1348166516
1348166515
1348166514
1348166513
1348166513
1348166513
1348166512
1348166512
1348166509
1348166509
1348166509
1348166507
1348166506
1348166506
1348166503
1348166502
1348166500
1348166499
1348166498
1348166496
1348166494
1348166493
1348166493
1348166492
1348166491
1348166489
1348166488
1348166486
1348166486
1348166485
1348166483
1348166482
1348166481
1348166481
1348166477
1348166476
1348166476
1348166475
1348166475
1348166475
1348166475
1348166471
1348166469
1348166469
1348166466
1348166465
1348166464
1348166463
1348166461
1348166460
1348166459
1348166458
1348166458
1348166458
1348166457
1348166457
1348166457
1348166452
1348166452
1348166450
1348166448
1348166448
1348166447
1348166447
1348166445
1348166442
1348166440
1348166439
1348166439
1348166437
1348166437
1348166436
1348166434
1348166434
1348166434
1348166433
1348166428
1348166427
1348166427
1348166910
1348166909
1348166909
1348166908
1348166907
1348166906
1348166905
1348166904
1348166902
1348166902
1348166902
1348166901
1348166899
1348166897
1348166897
1348166895
1348166895
1348166894
1348166894
1348166892
1348166892
1348166892
1348166889
1348166887
1348166886
1348166884
1348166883
1348166883
1348166881
1348166878
1348166878
1348166877
1348166876
1348166876
1348166874
1348166874
1348166873
1348166871
1348166866
1348166866
1348166865
1348166865
1348166863
1348166862
1348166861
1348166861
1348166861
1348166859
1348166859
1348166859
1348166855
1348166854
1348166850
1348166848
1348166848
1348166848
1348166847
1348166844
1348166843
1348166843
1348166843
1348166841
1348166841
1348166840
1348166840
1348166839
1348166838
1348166836
1348166836
1348166836
1348166835
1348166834
1348166833
1348166833
1348166833
1348166832
1348166832
1348166830
1348166829
1348166828
1348166827
1348166827
1348166827
1348166825
1348166823
1348166821
1348166819
1348166817
1348166816
1348166815
1348166814
1348166811
1348166810
1348166806
1348166805
1348166805
1348166804
1348166804
1348166803
1348166803
1348166803
1348166802
1348166802
1348166801
1348166800
1348166799
1348166795
1348166794
1348166792
1348166791
1348166790
1348166790
1348166789
1348166789
1348166788
1348166788
1348166787
1348166787
1348166784
1348166783
1348166782
1348166780
1348166780
1348166780
1348166778
1348166778
1348166777
1348166777
1348166775
1348166775
1348166773
1348166773
1348166772
1348166772
1348166772
1348166771
1348166770
1348166770
1348166770
1348166769
1348166769
1348166767
1348166767
1348166766
1348166764
1348166764
1348166763
1348166760
1348166758
1348166755
1348166755
1348166754
1348166754
1348166753
1348166752
1348166752
1348166751
1348166750
1348166750
1348166749
1348166748
1348166748
1348166747
1348166746
1348166745
1348166745
1348166745
1348166742
1348166742
1348166740
1348166740
1348166738
1348166737
1348166734
1348166732
1348166731
1348166728
1348166724
1348166724
1348166723
1348166723
1348166722
1348166721
1348166720
1348166719
1348166717
1348166715
1348166713
1348166713
1348166712
1348166712
1348166712
1348166711
1348166709
1348166709
1348166707
1348166705
1348166705
1348166705
1348166703
1348166698
1348166697
1348166696
1348166695
1348166695
1348166693
1348166691
1348166690
1348166685
1348166685
1348166685
1348166683
1348166682
1348166678
1348166677
1348166674
1348166673
1348166672
1348166670
1348167151
1348167150
1348167149
1348167146
1348167145
1348167145
1348167144
1348167144
1348167143
1348167143
1348167142
1348167141
1348167141
1348167140
1348167140
1348167140
1348167139
1348167139
1348167137
1348167136
1348167135
1348167134
1348167133
1348167131
1348167129
1348167129
1348167128
1348167128
1348167126
1348167125
1348167125
1348167122
1348167122
1348167121
1348167120
1348167119
1348167119
1348167118
1348167117
1348167116
1348167116
1348167116
1348167111
1348167110
1348167109
1348167109
1348167108
1348167106
1348167106
1348167104
1348167104
1348167102
1348167102
1348167100
1348167099
1348167097
1348167097
1348167096
1348167095
1348167095
1348167094
1348167094
1348167091
1348167090
1348167089
1348167087
1348167087
1348167086
1348167086
1348167085
1348167084
1348167084
1348167083
1348167082
1348167081
1348167079
1348167079
1348167078
1348167077
1348167077
1348167077
1348167076
1348167076
1348167075
1348167074
1348167073
1348167072
1348167071
1348167071
1348167069
1348167069
1348167067
1348167066
1348167065
1348167062
1348167062
1348167061
1348167057
1348167057
1348167056
1348167056
1348167054
1348167054
1348167052
1348167051
1348167050
1348167049
1348167048
1348167046
1348167044
1348167044
1348167043
1348167042
1348167041
1348167038
1348167038
1348167038
1348167037
1348167037
1348167033
1348167033
1348167032
1348167032
1348167031
1348167031
1348167029
1348167029
1348167029
1348167028
1348167026
1348167026
1348167024
1348167022
1348167020
1348167018
1348167017
1348167016
1348167016
1348167016
1348167015
1348167015
1348167015
1348167014
1348167010
1348167008
1348167008
1348167006
1348167005
1348167005
1348167003
1348167002
1348167001
1348167001
1348166999
1348166999
1348166999
1348166998
1348166998
1348166996
1348166995
1348166995
1348166992
1348166990
1348166989
1348166989
1348166988
1348166987
1348166987
1348166986
1348166986
1348166985
1348166984
1348166983
1348166983
1348166983
1348166982
1348166982
1348166982
1348166982
1348166980
1348166979
1348166979
1348166978
1348166977
1348166977
1348166977
1348166975
1348166975
1348166973
1348166970
1348166969
1348166968
1348166968
1348166968
1348166965
1348166964
1348166964
1348166963
1348166961
1348166960
1348166960
1348166959
1348166959
1348166959
1348166958
1348166956
1348166954
1348166954
1348166952
1348166952
1348166951
1348166950
1348166950
1348166949
1348166948
1348166947
1348166947
1348166946
1348166943
1348166940
1348166939
1348166937
1348166935
1348166935
1348166934
1348166934
1348166934
1348166930
1348166930
1348166929
1348166929
1348166927
1348166926
1348166925
1348166925
1348166924
1348166924
1348166924
1348166923
1348166923
1348166922
1348166922
1348166921
1348166920
1348166920
1348166920
1348166920
1348166919
1348166919
1348166919
1348166918
1348166918
1348166917
1348166917
1348166917
1348166916
1348166916
1348166916
1348166915
1348166915
1348166915
1348166915
1348166913
1348166911
1348167395
1348167393
1348167392
1348167392
1348167390
1348167388
1348167388
1348167387
1348167387
1348167386
1348167385
1348167383
1348167380
1348167380
1348167379
1348167379
1348167375
1348167375
1348167374
1348167374
1348167373
1348167373
1348167371
1348167371
1348167369
1348167369
1348167366
1348167366
1348167365
1348167365
1348167365
1348167360
1348167360
1348167359
1348167355
1348167355
1348167353
1348167353
1348167352
1348167351
1348167349
1348167349
1348167348
1348167347
1348167347
1348167347
1348167347
1348167346
1348167346
1348167345
1348167341
1348167341
1348167337
1348167335
1348167334
1348167334
1348167330
1348167327
1348167325
1348167325
1348167321
1348167321
1348167319
1348167318
1348167317
1348167313
1348167313
1348167312
1348167312
1348167312
1348167311
1348167309
1348167308
1348167307
1348167307
1348167306
1348167306
1348167305
1348167302
1348167301
1348167298
1348167298
1348167297
1348167297
1348167295
1348167294
1348167290
1348167289
1348167287
1348167287
1348167286
1348167283
1348167283
1348167280
1348167279
1348167279
1348167279
1348167276
1348167275
1348167273
1348167273
1348167272
1348167272
1348167271
1348167269
1348167269
1348167268
1348167268
1348167267
1348167265
1348167265
1348167263
1348167262
1348167261
1348167259
1348167256
1348167254
1348167250
1348167250
1348167249
1348167249
1348167248
1348167247
1348167245
1348167245
1348167244
1348167242
1348167241
1348167241
1348167239
1348167236
1348167235
1348167234
1348167232
1348167232
1348167232
1348167230
1348167231
1348167229
1348167229
1348167229
1348167228
1348167227
1348167226
1348167226
1348167225
1348167224
1348167224
1348167223
1348167222
1348167222
1348167221
1348167221
1348167220
1348167214
1348167213
1348167212
1348167211
1348167209
1348167209
1348167208
1348167206
1348167205
1348167204
1348167203
1348167201
1348167200
1348167194
1348167194
1348167193
1348167193
1348167193
1348167191
1348167191
1348167185
1348167184
1348167182
1348167182
1348167181
1348167177
1348167177
1348167176
1348167176
1348167176
1348167176
1348167173
1348167172
1348167172
1348167172
1348167172
1348167171
1348167171
1348167171
1348167169
1348167166
1348167166
1348167165
1348167165
1348167164
1348167164
1348167163
1348167162
1348167158
1348167158
1348167157
1348167157
1348167157
1348167156
1348167154
1348167154
1348167153
1348167635
1348167632
1348167632
1348167632
1348167632
1348167631
1348167629
1348167629
1348167628
1348167627
1348167626
1348167625
1348167622
1348167621
1348167619
1348167617
1348167617
1348167615
1348167614
1348167614
1348167613
1348167612
1348167612
1348167612
1348167611
1348167609
1348167609
1348167608
1348167607
1348167605
1348167605
1348167602
1348167600
1348167599
1348167598
1348167596
1348167595
1348167594
1348167594
1348167594
1348167593
1348167591
1348167589
1348167589
1348167588
1348167587
1348167587
1348167584
1348167583
1348167583
1348167579
1348167577
1348167577
1348167577
1348167576
1348167576
1348167573
1348167572
1348167571
1348167570
1348167568
1348167568
1348167568
1348167566
1348167564
1348167561
1348167560
1348167560
1348167559
1348167558
1348167558
1348167557
1348167554
1348167554
1348167554
1348167553
1348167553
1348167552
1348167550
1348167549
1348167548
1348167547
1348167546
1348167546
1348167544
1348167544
1348167544
1348167544
1348167543
1348167542
1348167542
1348167541
1348167540
1348167540
1348167539
1348167539
1348167539
1348167538
1348167538
1348167538
1348167537
1348167534
1348167533
1348167533
1348167533
1348167531
1348167531
1348167528
1348167526
1348167526
1348167525
1348167524
1348167523
1348167523
1348167520
1348167519
1348167518
1348167518
1348167517
1348167517
1348167517
1348167517
1348167513
1348167510
1348167510
1348167509
1348167509
1348167508
1348167507
1348167506
1348167504
1348167502
1348167502
1348167501
1348167500
1348167500
1348167500
1348167499
1348167498
1348167496
1348167491
1348167491
1348167490
1348167489
1348167489
1348167489
1348167489
1348167488
1348167485
1348167484
1348167484
1348167483
1348167482
1348167481
1348167481
1348167481
1348167480
1348167479
1348167477
1348167476
1348167476
1348167476
1348167475
1348167473
1348167471
1348167471
1348167469
1348167467
1348167464
1348167464
1348167463
1348167462
1348167461
1348167461
1348167459
1348167458
1348167457
1348167457
1348167456
1348167456
1348167455
1348167455
1348167454
1348167454
1348167454
1348167451
1348167451
1348167452
1348167448
1348167444
1348167444
1348167441
1348167437
1348167437
1348167436
1348167436
1348167432
1348167429
1348167429
1348167426
1348167425
1348167424
1348167424
1348167423
1348167423
1348167420
1348167419
1348167419
1348167418
1348167417
1348167417
1348167417
1348167416
1348167414
1348167414
1348167410
1348167409
1348167409
1348167405
1348167404
1348167404
1348167403
1348167402
1348167402
1348167401
1348167401
1348167400
1348167399
1348167399
1348167397
1348167397
1348167880
1348167880
1348167879
1348167878
1348167876
1348167875
1348167875
1348167874
1348167873
1348167873
1348167872
1348167872
1348167872
1348167868
1348167868
1348167868
1348167867
1348167867
1348167865
1348167862
1348167860
1348167858
1348167857
1348167855
1348167854
1348167854
1348167852
1348167851
1348167847
1348167844
1348167844
1348167843
[truncated: 18,754,858 more chars]
