# Supplementary material for: Emergent User Behavior on Twitter Modelled by a Stochastic Differential Equation
Source: PLoS One. 2015 May 8;10(5):e0123876. doi: 10.1371/journal.pone.0123876 (PMC4425543; doi:10.1371/journal.pone.0123876)
Supplement: S2 Supporting Information — (GZ) [file pone.0123876.s002.gz › samsung.txt]

1347788651
1347788649
1347788649
1347788648
1347788648
1347788648
1347788641
1347788641
1347788640
1347788640
1347788639
1347788636
1347788635
1347788635
1347788634
1347788630
1347788630
1347788626
1347788626
1347788626
1347788617
1347788616
1347788612
1347788606
1347788604
1347788603
1347788603
1347788601
1347788594
1347788593
1347788593
1347788592
1347788583
1347788572
1347788568
1347788565
1347788560
1347788558
1347788557
1347788556
1347788554
1347788553
1347788552
1347788547
1347788546
1347788542
1347788539
1347788534
1347788534
1347788532
1347788531
1347788527
1347788524
1347788520
1347788513
1347788509
1347788503
1347788498
1347788494
1347788487
1347788483
1347788472
1347788464
1347788457
1347788456
1347788456
1347788455
1347788451
1347788451
1347788451
1347788450
1347788448
1347788448
1347788447
1347788438
1347788433
1347788431
1347788427
1347788425
1347788423
1347788423
1347788422
1347788420
1347788420
1347788420
1347788420
1347788420
1347788418
1347788417
1347788415
1347788414
1347788398
1347788397
1347788396
1347788396
1347788387
1347788378
1347788375
1347788374
1347788374
1347788373
1347788372
1347788370
1347788368
1347788364
1347788363
1347788363
1347788363
1347788363
1347788362
1347788353
1347788352
1347788350
1347788348
1347788348
1347788346
1347788346
1347788345
1347788334
1347788332
1347788332
1347788327
1347788323
1347788321
1347788317
1347788311
1347788310
1347788304
1347788302
1347788300
1347788297
1347788294
1347788294
1347788293
1347788288
1347788287
1347788286
1347788280
1347788279
1347788275
1347788273
1347788268
1347788268
1347788268
1347788268
1347788267
1347788267
1347788264
1347788264
1347788251
1347788250
1347788240
1347788238
1347788238
1347788237
1347788236
1347788232
1347788223
1347788214
1347788213
1347788199
1347788193
1347788192
1347788181
1347788173
1347788170
1347788169
1347788165
1347788161
1347788157
1347788154
1347788154
1347788154
1347788152
1347788144
1347788143
1347788140
1347788140
1347788139
1347788138
1347788136
1347788134
1347788128
1347788125
1347788124
1347788118
1347788117
1347788116
1347788102
1347788093
1347788086
1347788083
1347788075
1347788073
1347788071
1347788060
1347788057
1347788056
1347788053
1347788053
1347788050
1347788050
1347788048
1347788044
1347788042
1347788041
1347788041
1347788034
1347788033
1347788021
1347788020
1347788016
1347788013
1347788009
1347788006
1347788006
1347788003
1347788001
1347787989
1347787985
1347787982
1347787982
1347787982
1347787982
1347787982
1347787981
1347787979
1347787978
1347787978
1347787971
1347787952
1347787949
1347787948
1347787944
1347787934
1347787932
1347787926
1347787906
1347787905
1347787903
1347787901
1347787900
1347787897
1347787895
1347787893
1347787891
1347787891
1347787889
1347787889
1347787877
1347787877
1347787876
1347787873
1347787873
1347787872
1347787870
1347787870
1347787866
1347787859
1347787857
1347787855
1347787851
1347787838
1347787837
1347787836
1347787836
1347787830
1347787827
1347787823
1347787822
1347787822
1347787822
1347787821
1347787817
1347787815
1347787800
1347787801
1347787792
1347787787
1347787783
1347787782
1347787777
1347787776
1347787774
1347787773
1347787765
1347787762
1347787749
1347787747
1347787745
1347787735
1347787726
1347787722
1347787721
1347787716
1347787715
1347787715
1347787715
1347787715
1347787713
1347787711
1347787707
1347787703
1347787703
1347787695
1347787693
1347787688
1347787687
1347787681
1347787680
1347787680
1347787679
1347787678
1347787676
1347787675
1347787663
1347787663
1347787652
1347787648
1347787648
1347787648
1347787642
1347787639
1347787631
1347787627
1347787623
1347787619
1347787616
1347787615
1347787614
1347787607
1347787601
1347787597
1347787596
1347787595
1347787593
1347787593
1347787593
1347787578
1347787565
1347787562
1347787558
1347787556
1347787554
1347787550
1347787544
1347787534
1347787529
1347787529
1347787525
1347787521
1347787522
1347787519
1347787517
1347787511
1347787506
1347787504
1347787503
1347787501
1347787500
1347787498
1347787496
1347787494
1347787486
1347787484
1347787483
1347787480
1347787478
1347787473
1347787472
1347787467
1347787465
1347787465
1347787461
1347787461
1347787460
1347787456
1347787456
1347787455
1347787449
1347787449
1347787438
1347787435
1347787430
1347787429
1347787409
1347787409
1347787406
1347787401
1347787395
1347787395
1347787391
1347787391
1347787390
1347787390
1347787388
1347787388
1347787386
1347787386
1347787382
1347787381
1347787381
1347787378
1347787365
1347787364
1347787362
1347787362
1347787359
1347787355
1347787342
1347787340
1347787339
1347787335
1347787332
1347787328
1347787326
1347787324
1347787320
1347787318
1347787315
1347787313
1347787313
1347787313
1347787313
1347787312
1347787306
1347787306
1347787304
1347787299
1347787299
1347787299
1347787298
1347787293
1347787291
1347787291
1347787287
1347787278
1347787268
1347787263
1347787262
1347787262
1347787260
1347787259
1347787256
1347787250
1347787245
1347787244
1347787241
1347787240
1347787240
1347787239
1347787237
1347787235
1347787228
1347787226
1347787221
1347787206
1347787206
1347787204
1347787188
1347787181
1347787179
1347787174
1347787173
1347787170
1347787170
1347787167
1347787167
1347787161
1347787156
1347787151
1347787150
1347787140
1347787138
1347787131
1347787125
1347787123
1347787100
1347787100
1347787099
1347787099
1347787097
1347787091
1347787089
1347787084
1347787083
1347787075
1347787064
1347787055
1347787054
1347787050
1347787050
1347787039
1347787035
1347787035
1347787027
1347787023
1347787021
1347787021
1347787011
1347787008
1347786996
1347786995
1347786991
1347786985
1347786970
1347786966
1347786962
1347786956
1347786956
1347786955
1347786952
1347786952
1347786949
1347786947
1347786940
1347786933
1347786929
1347786925
1347786923
1347786922
1347786914
1347786913
1347786903
1347786899
1347786897
1347786889
1347786889
1347786878
1347786871
1347786865
1347786865
1347786863
1347786863
1347786862
1347786861
1347786859
1347786859
1347786858
1347786857
1347786853
1347786852
1347786852
1347786852
1347786834
1347786820
1347786818
1347786814
1347786807
1347786805
1347786795
1347786790
1347786788
1347786780
1347786780
1347786777
1347786777
1347786776
1347786775
1347786775
1347786754
1347786747
1347786743
1347786742
1347786740
1347786729
1347786728
1347786728
1347786726
1347786724
1347786721
1347786721
1347786720
1347786716
1347786710
1347786708
1347786707
1347786703
1347786698
1347786698
1347786695
1347786694
1347786691
1347786685
1347786684
1347786684
1347786680
1347786679
1347786677
1347786675
1347786670
1347786664
1347786660
1347786660
1347786653
1347786652
1347786651
1347786645
1347786638
1347786636
1347786634
1347786627
1347786625
1347786609
1347786601
1347786600
1347786599
1347786598
1347786580
1347786578
1347786577
1347786576
1347786571
1347786571
1347786569
1347786566
1347786566
1347786561
1347786559
1347786553
1347786549
1347786547
1347786544
1347786533
1347786530
1347786529
1347786526
1347786524
1347786524
1347786514
1347786514
1347786507
1347786502
1347786497
1347786492
1347786479
1347786476
1347786476
1347786473
1347786468
1347786468
1347786461
1347786460
1347786455
1347786451
1347786451
1347786443
1347786426
1347786425
1347786421
1347786403
1347786402
1347786396
1347786387
1347786387
1347786378
1347786372
1347786367
1347786363
1347786363
1347786357
1347786354
1347786352
1347786351
1347786334
1347786317
1347786307
1347786306
1347786303
1347786278
1347786274
1347786272
1347786270
1347786269
1347786268
1347786265
1347786264
1347786258
1347786256
1347786251
1347786236
1347786236
1347786230
1347786224
1347786224
1347786223
1347786222
1347786220
1347786215
1347786215
1347786215
1347786213
1347786213
1347786205
1347786197
1347786197
1347786186
1347786170
1347786169
1347786161
1347786160
1347786158
1347786158
1347786153
1347786153
1347786147
1347786143
1347786139
1347786133
1347786130
1347786126
1347786124
1347786124
1347786114
1347786114
1347786114
1347786114
1347786110
1347786102
1347786101
1347786099
1347786099
1347786098
1347786095
1347786094
1347786089
1347786073
1347786070
1347786061
1347786060
1347786060
1347786056
1347786056
1347786040
1347786038
1347786033
1347786032
1347786030
1347786028
1347786022
1347786017
1347786017
1347786007
1347786006
1347786005
1347785996
1347785992
1347785991
1347785975
1347785972
1347785968
1347785963
1347785961
1347785959
1347785956
1347785947
1347785945
1347785943
1347785940
1347785938
1347785936
1347785932
1347785904
1347785900
1347785897
1347785892
1347785880
1347785879
1347785875
1347785869
1347785856
1347785849
1347785826
1347785825
1347785824
1347785824
1347785824
1347785822
1347785817
1347785814
1347785809
1347785809
1347785804
1347785802
1347785798
1347785792
1347785778
1347785766
1347785758
1347785755
1347785749
1347785746
1347785712
1347785709
1347785702
1347785700
1347785696
1347785688
1347785684
1347785684
1347785682
1347785682
1347785682
1347785678
1347785678
1347785668
1347785666
1347785665
1347785665
1347785663
1347785660
1347785655
1347785653
1347785652
1347785643
1347785636
1347785634
1347785632
1347785623
1347785620
1347785614
1347785613
1347785608
1347785607
1347785602
1347785599
1347785589
1347785583
1347785576
1347785567
1347785557
1347785557
1347785547
1347785545
1347785524
1347785523
1347785523
1347785519
1347785503
1347785500
1347785500
1347785499
1347785496
1347785489
1347785487
1347785486
1347785486
1347785486
1347785486
1347785485
1347785485
1347785485
1347785484
1347785483
1347785477
1347785469
1347785468
1347785468
1347785467
1347785465
1347785449
1347785446
1347785437
1347785434
1347785432
1347785419
1347785415
1347785410
1347785393
1347785392
1347785386
1347785385
1347785385
1347785384
1347785381
1347785371
1347785361
1347785356
1347785356
1347785355
1347785355
1347785342
1347785329
1347785318
1347785318
1347785316
1347785311
1347785310
1347785309
1347785305
1347785296
1347785293
1347785289
1347785285
1347785282
1347785280
1347785277
1347785273
1347785270
1347785261
1347785258
1347785254
1347785253
1347785253
1347785252
1347785251
1347785250
1347785243
1347785240
1347785239
1347785234
1347785233
1347785231
1347785231
1347785230
1347785225
1347785219
1347785218
1347785212
1347785204
1347785202
1347785200
1347785200
1347785200
1347785199
1347785199
1347785197
1347785194
1347785194
1347785194
1347785194
1347785193
1347785193
1347785192
1347785192
1347785191
1347785191
1347785188
1347785187
1347785184
1347785180
1347785177
1347785176
1347785171
1347785170
1347785157
1347785137
1347785133
1347785128
1347785128
1347785126
1347785114
1347785110
1347785110
1347785108
1347785106
1347785102
1347785102
1347785102
1347785098
1347785089
1347785085
1347785081
1347785076
1347785073
1347785071
1347785069
1347785062
1347785061
1347785061
1347785060
1347785057
1347785048
1347785048
1347785046
1347785045
1347785044
1347785039
1347785029
1347785016
1347785015
1347784999
1347784999
1347784992
1347784985
1347784984
1347784982
1347784981
1347784979
1347784974
1347784973
1347784963
1347784961
1347784954
1347784953
1347784944
1347784938
1347784934
1347784933
1347784923
1347784922
1347784918
1347784917
1347784911
1347784906
1347784905
1347784904
1347784903
1347784900
1347784897
1347784894
1347784893
1347784893
1347784891
1347784888
1347784887
1347784885
1347784880
1347784878
1347784870
1347784863
1347784863
1347784854
1347784850
1347784842
1347784837
1347784831
1347784831
1347784830
1347784825
1347784821
1347784819
1347784813
1347784805
1347784801
1347784798
1347784793
1347784788
1347784781
1347784776
1347784773
1347784766
1347784766
1347784765
1347784759
1347784755
1347784753
1347784752
1347784746
1347784744
1347784744
1347784741
1347784735
1347784735
1347784728
1347784720
1347784720
1347784719
1347784718
1347784716
1347784709
1347784701
1347784694
1347784693
1347784687
1347784685
1347784681
1347784673
1347784662
1347784658
1347784657
1347784654
1347784654
1347784651
1347784650
1347784644
1347784638
1347784637
1347784637
1347784636
1347784633
1347784632
1347784627
1347784613
1347784605
1347784602
1347784601
1347784600
1347784599
1347784597
1347784593
1347784585
1347784583
1347784580
1347784576
1347784569
1347784562
1347784560
1347784559
1347784559
1347784547
1347784544
1347784543
1347784543
1347784534
1347784533
1347784532
1347784530
1347784525
1347784518
1347784514
1347784512
1347784510
1347784505
1347784504
1347784493
1347784490
1347784487
1347784486
1347784485
1347784483
1347784473
1347784470
1347784468
1347784463
1347784459
1347784456
1347784452
1347784444
1347784441
1347784431
1347784430
1347784429
1347784422
1347784415
1347784415
1347784415
1347784415
1347784407
1347784401
1347784393
1347784385
1347784384
1347784382
1347784381
1347784379
1347784376
1347784368
1347784362
1347784361
1347784352
1347784348
1347784343
1347784340
1347784337
1347784336
1347784327
1347784324
1347784320
1347784319
1347784315
1347784315
1347784310
1347784293
1347784290
1347784289
1347784285
1347784275
1347784270
1347784265
1347784256
1347784254
1347784246
1347784242
1347784239
1347784238
1347784236
1347784234
1347784232
1347784231
1347784219
1347784210
1347784209
1347784203
1347784203
1347784202
1347784201
1347784190
1347784183
1347784175
1347784172
1347784170
1347784167
1347784151
1347784149
1347784147
1347784145
1347784142
1347784141
1347784141
1347784140
1347784140
1347784137
1347784137
1347784137
1347784136
1347784136
1347784135
1347784133
1347784133
1347784131
1347784130
1347784123
1347784120
1347784117
1347784113
1347784112
1347784108
1347784100
1347784096
1347784094
1347784091
1347784090
1347784088
1347784086
1347784082
1347784080
1347784079
1347784079
1347784074
1347784068
1347784063
1347784061
1347784061
1347784060
1347784059
1347784056
1347784056
1347784052
1347784050
1347784049
1347784041
1347784040
1347784040
1347784040
1347784039
1347784038
1347784038
1347784037
1347784033
1347784033
1347784024
1347784017
1347784014
1347784012
1347784012
1347784011
1347784011
1347784011
1347784011
1347784010
1347784010
1347784009
1347784009
1347784008
1347784008
1347784008
1347784007
1347784005
1347783998
1347783988
1347783988
1347783988
1347783988
1347783987
1347783987
1347783987
1347783982
1347783979
1347783949
1347783948
1347783948
1347783948
1347783947
1347783942
1347783942
1347783940
1347783936
1347783932
1347783930
1347783929
1347783924
1347783924
1347783924
1347783902
1347783902
1347783900
1347783896
1347783894
1347783883
1347783878
1347783877
1347783877
1347783869
1347783865
1347783856
1347783833
1347783832
1347783815
1347783812
1347783808
1347783806
1347783806
1347783806
1347783806
1347783799
1347789007
1347789006
1347789002
1347788995
1347788990
1347788986
1347788985
1347788979
1347788978
1347788977
1347788973
1347788970
1347788966
1347788965
1347788962
1347788961
1347788958
1347788956
1347788955
1347788955
1347788954
1347788953
1347788942
1347788941
1347788939
1347788935
1347788935
1347788934
1347788928
1347788926
1347788915
1347788914
1347788913
1347788905
1347788896
1347788892
1347788885
1347788881
1347788880
1347788877
1347788872
1347788867
1347788866
1347788862
1347788860
1347788860
1347788859
1347788854
1347788854
1347788852
1347788851
1347788839
1347788825
1347788823
1347788819
1347788811
1347788808
1347788805
1347788791
1347788789
1347788774
1347788774
1347788770
1347788766
1347788747
1347788747
1347788744
1347788744
1347788744
1347788742
1347788741
1347788732
1347788730
1347788725
1347788723
1347788723
1347788718
1347788710
1347788706
1347788705
1347788704
1347788702
1347788689
1347788682
1347788681
1347788679
1347788678
1347788677
1347788674
1347788674
1347788669
1347788654
1347789133
1347789131
1347789127
1347789119
1347789118
1347789110
1347789105
1347789100
1347789098
1347789092
1347789092
1347789084
1347789080
1347789072
1347789072
1347789067
1347789056
1347789053
1347789048
1347789046
1347789040
1347789032
1347789031
1347789028
1347789025
1347789025
1347789021
1347789021
1347789020
1347789018
1347789252
1347789251
1347789241
1347789239
1347789231
1347789230
1347789228
1347789217
1347789213
1347789205
1347789200
1347789189
1347789189
1347789185
1347789180
1347789179
1347789178
1347789174
1347789172
1347789170
1347789167
1347789166
1347789159
1347789157
1347789154
1347789152
1347789152
1347789145
1347789142
1347789135
1347789371
1347789369
1347789361
1347789360
1347789355
1347789349
1347789348
1347789345
1347789342
1347789342
1347789340
1347789339
1347789337
1347789337
1347789323
1347789322
1347789322
1347789322
1347789314
1347789310
1347789307
1347789298
1347789298
1347789295
1347789287
1347789287
1347789276
1347789276
1347789271
1347789270
1347789270
1347789266
1347789263
1347789262
1347789495
1347789491
1347789486
1347789485
1347789481
1347789479
1347789479
1347789478
1347789475
1347789471
1347789468
1347789439
1347789431
1347789430
1347789428
1347789427
1347789424
1347789420
1347789410
1347789407
1347789407
1347789406
1347789401
1347789393
1347789389
1347789383
1347789378
1347789615
1347789611
1347789611
1347789609
1347789601
1347789601
1347789598
1347789595
1347789592
1347789569
1347789564
1347789559
1347789559
1347789554
1347789553
1347789550
1347789548
1347789544
1347789541
1347789528
1347789517
1347789514
1347789513
1347789509
1347789508
1347789507
1347789502
1347789499
1347789499
1347789497
1347789728
1347789725
1347789725
1347789724
1347789720
1347789719
1347789719
1347789717
1347789716
1347789715
1347789713
1347789712
1347789709
1347789707
1347789705
1347789704
1347789700
1347789690
1347789688
1347789687
1347789686
1347789681
1347789680
1347789671
1347789669
1347789668
1347789664
1347789663
1347789656
1347789656
1347789650
1347789648
1347789644
1347789644
1347789643
1347789639
1347789639
1347789637
1347789637
1347789637
1347789636
1347789635
1347789634
1347789632
1347789630
1347789625
1347789624
1347789620
1347789848
1347789848
1347789846
1347789840
1347789839
1347789839
1347789838
1347789836
1347789835
1347789834
1347789830
1347789827
1347789827
1347789826
1347789822
1347789819
1347789819
1347789812
1347789807
1347789804
1347789803
1347789802
1347789798
1347789797
1347789794
1347789794
1347789793
1347789791
1347789789
1347789788
1347789786
1347789785
1347789783
1347789781
1347789781
1347789773
1347789763
1347789762
1347789757
1347789745
1347789744
1347789743
1347789974
1347789967
1347789960
1347789954
1347789954
1347789953
1347789951
1347789950
1347789950
1347789943
1347789942
1347789936
1347789930
1347789928
1347789927
1347789927
1347789926
1347789922
1347789920
1347789915
1347789915
1347789911
1347789904
1347789904
1347789901
1347789901
1347789900
1347789899
1347789898
1347789898
1347789896
1347789895
1347789895
1347789895
1347789893
1347789893
1347789892
1347789892
1347789892
1347789886
1347789885
1347789885
1347789883
1347789876
1347789874
1347789872
1347789870
1347789869
1347789869
1347790100
1347790101
1347790099
1347790098
1347790096
1347790096
1347790095
1347790090
1347790083
1347790080
1347790079
1347790076
1347790075
1347790068
1347790065
1347790063
1347790063
1347790061
1347790059
1347790055
1347790043
1347790039
1347790034
1347790034
1347790033
1347790031
1347790029
1347790028
1347790028
1347790023
1347790020
1347790012
1347790011
1347790012
1347790008
1347790007
1347790004
1347789998
1347789998
1347789997
1347789996
1347789996
1347789994
1347789986
1347789985
1347789983
1347789981
1347789981
1347790212
1347790212
1347790212
1347790207
1347790207
1347790206
1347790200
1347790197
1347790197
1347790191
1347790186
1347790176
1347790172
1347790170
1347790166
1347790159
1347790157
1347790155
1347790155
1347790143
1347790139
1347790138
1347790131
1347790126
1347790124
1347790123
1347790120
1347790115
1347790107
1347790102
1347790338
1347790338
1347790337
1347790332
1347790331
1347790330
1347790329
1347790323
1347790322
1347790321
1347790320
1347790314
1347790313
1347790313
1347790313
1347790313
1347790309
1347790307
1347790306
1347790297
1347790295
1347790295
1347790293
1347790293
1347790291
1347790290
1347790287
1347790287
1347790275
1347790271
1347790265
1347790264
1347790256
1347790255
1347790254
1347790250
1347790248
1347790247
1347790246
1347790244
1347790243
1347790243
1347790242
1347790241
1347790241
1347790234
1347790225
1347790225
1347790458
1347790456
1347790453
1347790451
1347790449
1347790448
1347790443
1347790436
1347790434
1347790430
1347790430
1347790429
1347790423
1347790417
1347790414
1347790410
1347790410
1347790408
1347790405
1347790401
1347790389
1347790388
1347790384
1347790384
1347790380
1347790380
1347790379
1347790377
1347790378
1347790373
1347790368
1347790360
1347790356
1347790355
1347790353
1347790353
1347790353
1347790344
1347790344
1347790580
1347790577
1347790573
1347790562
1347790559
1347790559
1347790557
1347790554
1347790546
1347790528
1347790526
1347790525
1347790520
1347790509
1347790506
1347790506
1347790503
1347790503
1347790498
1347790492
1347790491
1347790485
1347790482
1347790480
1347790473
1347790470
1347790468
1347790468
1347790463
1347790702
1347790699
1347790694
1347790690
1347790684
1347790682
1347790682
1347790676
1347790668
1347790664
1347790661
1347790662
1347790660
1347790649
1347790644
1347790643
1347790642
1347790641
1347790630
1347790624
1347790624
1347790618
1347790617
1347790613
1347790612
1347790603
1347790601
1347790599
1347790584
1347790582
1347790826
1347790824
1347790820
1347790818
1347790815
1347790809
1347790809
1347790804
1347790798
1347790795
1347790795
1347790785
1347790784
1347790785
1347790782
1347790775
1347790773
1347790767
1347790766
1347790766
1347790765
1347790764
1347790761
1347790743
1347790741
1347790737
1347790733
1347790725
1347790722
1347790718
1347790716
1347790715
1347790705
1347790939
1347790929
1347790926
1347790925
1347790925
1347790924
1347790909
1347790905
1347790903
1347790892
1347790891
1347790891
1347790888
1347790870
1347790862
1347790861
1347790859
1347790860
1347790848
1347790838
1347790836
1347790836
1347790835
1347791068
1347791067
1347791065
1347791064
1347791064
1347791062
1347791057
1347791054
1347791054
1347791051
1347791046
1347791044
1347791041
1347791036
1347791035
1347791033
1347791028
1347791027
1347791024
1347791023
1347791018
1347791014
1347791013
1347791012
1347791007
1347791007
1347791005
1347791004
1347790997
1347790993
1347790992
1347790989
1347790985
1347790982
1347790976
1347790968
1347790963
1347790945
1347791180
1347791178
1347791167
1347791165
1347791163
1347791163
1347791162
1347791158
1347791157
1347791154
1347791154
1347791153
1347791150
1347791150
1347791148
1347791146
1347791145
1347791139
1347791124
1347791123
1347791123
1347791121
1347791121
1347791120
1347791117
1347791116
1347791100
1347791092
1347791082
1347791077
1347791068
1347791310
1347791298
1347791294
1347791289
1347791284
1347791284
1347791283
1347791281
1347791280
1347791273
1347791270
1347791270
1347791264
1347791258
1347791255
1347791254
1347791245
1347791241
1347791238
1347791238
1347791221
1347791219
1347791218
1347791216
1347791214
1347791213
1347791205
1347791202
1347791201
1347791201
1347791200
1347791199
1347791195
1347791191
1347791190
1347791421
1347791420
1347791410
1347791402
1347791402
1347791401
1347791400
1347791400
1347791400
1347791395
1347791395
1347791392
1347791391
1347791389
1347791387
1347791383
1347791380
1347791367
1347791366
1347791366
1347791361
1347791352
1347791352
1347791349
1347791347
1347791345
1347791341
1347791339
1347791333
1347791331
1347791326
1347791316
1347791313
1347791550
1347791546
1347791536
1347791531
1347791529
1347791529
1347791528
1347791527
1347791526
1347791524
1347791520
1347791520
1347791518
1347791512
1347791505
1347791502
1347791502
1347791486
1347791484
1347791479
1347791478
1347791474
1347791473
1347791469
1347791468
1347791468
1347791467
1347791457
1347791451
1347791451
1347791448
1347791436
1347791434
1347791672
1347791669
1347791651
1347791647
1347791646
1347791644
1347791643
1347791642
1347791640
1347791631
1347791630
1347791628
1347791615
1347791613
1347791612
1347791611
1347791610
1347791610
1347791604
1347791601
1347791599
1347791591
1347791591
1347791587
1347791575
1347791567
1347791563
1347791554
1347791792
1347791791
1347791785
1347791781
1347791773
1347791761
1347791759
1347791753
1347791748
1347791730
1347791727
1347791726
1347791721
1347791701
1347791689
1347791689
1347791681
1347791681
1347791675
1347791675
1347791672
1347791672
1347791911
1347791900
1347791894
1347791892
1347791892
1347791885
1347791884
1347791879
1347791878
1347791863
1347791857
1347791856
1347791854
1347791851
1347791848
1347791830
1347791830
1347791828
1347791826
1347791806
1347791798
1347792034
1347792032
1347792030
1347792029
1347792012
1347792012
1347792010
1347792010
1347792003
1347792001
1347791998
1347791995
1347791991
1347791981
1347791980
1347791977
1347791969
1347791968
1347791963
1347791962
1347791961
1347791961
1347791959
1347791957
1347791954
1347791952
1347791947
1347791946
1347791945
1347791943
1347791942
1347791934
1347791931
1347791928
1347791928
1347791925
1347791923
1347791922
1347791922
1347792148
1347792132
1347792127
1347792124
1347792124
1347792122
1347792115
1347792111
1347792111
1347792108
1347792107
1347792104
1347792104
1347792100
1347792098
1347792098
1347792095
1347792094
1347792091
1347792078
1347792077
1347792071
1347792070
1347792068
1347792067
1347792065
1347792063
1347792063
1347792061
1347792061
1347792060
1347792050
1347792049
1347792047
1347792046
1347792038
1347792037
1347792275
1347792271
1347792269
1347792269
1347792267
1347792266
1347792259
1347792254
1347792247
1347792243
1347792240
1347792238
1347792237
1347792233
1347792227
1347792218
1347792218
1347792215
1347792210
1347792205
1347792204
1347792203
1347792202
1347792202
1347792201
1347792200
1347792200
1347792199
1347792198
1347792198
1347792198
1347792186
1347792186
1347792185
1347792185
1347792184
1347792175
1347792167
1347792164
1347792160
1347792388
1347792386
1347792385
1347792383
1347792379
1347792378
1347792371
1347792369
1347792365
1347792363
1347792363
1347792363
1347792354
1347792354
1347792352
1347792351
1347792348
1347792345
1347792344
1347792331
1347792317
1347792317
1347792315
1347792313
1347792312
1347792312
1347792310
1347792304
1347792302
1347792302
1347792301
1347792292
1347792287
1347792281
1347792278
1347792517
1347792509
1347792509
1347792509
1347792506
1347792496
1347792488
1347792478
1347792470
1347792467
1347792462
1347792457
1347792456
1347792453
1347792448
1347792446
1347792443
1347792440
1347792435
1347792434
1347792424
1347792421
1347792415
1347792411
1347792411
1347792405
1347792403
1347792399
1347792638
1347792637
1347792629
1347792626
1347792625
1347792621
1347792620
1347792619
1347792616
1347792601
1347792598
1347792589
1347792588
1347792588
1347792588
1347792585
1347792574
1347792566
1347792562
1347792558
1347792556
1347792552
1347792551
1347792536
1347792520
1347792759
1347792749
1347792747
1347792747
1347792746
1347792745
1347792745
1347792744
1347792734
1347792726
1347792724
1347792724
1347792724
1347792718
1347792714
1347792713
1347792713
1347792710
1347792707
1347792705
1347792703
1347792701
1347792697
1347792694
1347792691
1347792689
1347792682
1347792681
1347792676
1347792672
1347792671
1347792670
1347792655
1347792652
1347792647
1347792641
1347792880
1347792877
1347792873
1347792871
1347792871
1347792868
1347792862
1347792862
1347792857
1347792856
1347792856
1347792851
1347792847
1347792845
1347792844
1347792844
1347792844
1347792844
1347792844
1347792843
1347792842
1347792842
1347792842
1347792841
1347792838
1347792837
1347792834
1347792825
1347792825
1347792819
1347792819
1347792816
1347792815
1347792812
1347792804
1347792800
1347792800
1347792793
1347792783
1347792780
1347792767
1347792766
1347792999
1347792993
1347792992
1347792991
1347792987
1347792979
1347792976
1347792969
1347792958
1347792947
1347792947
1347792945
1347792944
1347792940
1347792937
1347792935
1347792933
1347792915
1347792913
1347792910
1347792910
1347792910
1347792907
1347792905
1347792902
1347792901
1347792901
1347792891
1347792887
1347792885
1347792883
1347792883
1347793122
1347793121
1347793099
1347793097
1347793094
1347793094
1347793090
1347793086
1347793085
1347793085
1347793079
1347793076
1347793076
1347793075
1347793069
1347793065
1347793061
1347793058
1347793054
1347793052
1347793051
1347793046
1347793043
1347793036
1347793036
1347793034
1347793033
1347793024
1347793023
1347793023
1347793023
1347793015
1347793015
1347793014
1347793013
1347793010
1347793005
1347793239
1347793233
1347793225
1347793220
1347793209
1347793209
1347793207
1347793206
1347793204
1347793199
1347793193
1347793193
1347793190
1347793167
1347793166
1347793164
1347793162
1347793157
1347793152
1347793152
1347793149
1347793144
1347793134
1347793133
1347793133
1347793126
1347793363
1347793363
1347793353
1347793341
1347793341
1347793339
1347793338
1347793338
1347793337
1347793329
1347793323
1347793321
1347793321
1347793319
1347793315
1347793313
1347793312
1347793308
1347793300
1347793299
1347793298
1347793297
1347793297
1347793296
1347793292
1347793287
1347793286
1347793280
1347793276
1347793276
1347793275
1347793274
1347793273
1347793271
1347793271
1347793267
1347793263
1347793261
1347793253
1347793252
1347793250
1347793249
1347793247
1347793246
1347793245
1347793481
1347793479
1347793475
1347793465
1347793461
1347793458
1347793455
1347793443
1347793440
1347793432
1347793424
1347793415
1347793414
1347793414
1347793412
1347793411
1347793410
1347793400
1347793392
1347793389
1347793382
1347793380
1347793606
1347793606
1347793594
1347793591
1347793588
1347793587
1347793576
1347793565
1347793562
1347793549
1347793547
1347793541
1347793539
1347793534
1347793532
1347793531
1347793530
1347793522
1347793519
1347793510
1347793509
1347793497
1347793493
1347793493
1347793491
1347793488
1347793484
1347793710
1347793707
1347793705
1347793698
1347793697
1347793697
1347793694
1347793689
1347793688
1347793688
1347793687
1347793685
1347793684
1347793683
1347793680
1347793675
1347793644
1347793642
1347793641
1347793639
1347793635
1347793628
1347793619
1347793617
1347793609
1347793609
1347793608
1347793608
1347793607
1347793606
1347793843
1347793841
1347793834
1347793811
1347793808
1347793806
1347793805
1347793805
1347793786
1347793785
1347793779
1347793777
1347793759
1347793754
1347793754
1347793753
1347793748
1347793748
1347793746
1347793737
1347793736
1347793736
1347793730
1347793726
1347793965
1347793964
1347793962
1347793961
1347793960
1347793956
1347793954
1347793952
1347793949
1347793943
1347793938
1347793925
1347793921
1347793918
1347793916
1347793901
1347793901
1347793899
1347793877
1347793873
1347793873
1347793872
1347793870
1347793869
1347793865
1347793865
1347793865
1347793865
1347793864
1347793864
1347793863
1347793863
1347793862
1347793862
1347793862
1347793861
1347793861
1347793853
1347793850
1347794089
1347794085
1347794082
1347794082
1347794076
1347794072
1347794066
1347794055
1347794049
1347794046
1347794046
1347794041
1347794039
1347794039
1347794028
1347794028
1347794025
1347794023
1347794022
1347794022
1347794010
1347794003
1347794002
1347794000
1347793998
1347793996
1347793991
1347793982
1347793980
1347793980
1347793978
1347793977
1347793971
1347793969
1347793967
1347794208
1347794205
1347794204
1347794202
1347794197
1347794190
1347794188
1347794181
1347794181
1347794176
1347794175
1347794175
1347794175
1347794172
1347794167
1347794165
1347794161
1347794158
1347794156
1347794153
1347794151
1347794146
1347794141
1347794139
1347794139
1347794138
1347794138
1347794133
1347794126
1347794114
1347794106
1347794092
1347794330
1347794324
1347794321
1347794307
1347794301
1347794282
1347794275
1347794274
1347794272
1347794270
1347794267
1347794265
1347794263
1347794263
1347794261
1347794257
1347794257
1347794256
1347794254
1347794242
1347794240
1347794240
1347794230
1347794215
1347794439
1347794437
1347794437
1347794427
1347794424
1347794422
1347794417
1347794412
1347794407
1347794405
1347794396
1347794395
1347794394
1347794394
1347794387
1347794376
1347794375
1347794375
1347794373
1347794364
1347794360
1347794359
1347794359
1347794355
1347794351
1347794350
1347794349
1347794345
1347794344
1347794340
1347794340
1347794566
1347794562
1347794561
1347794557
1347794556
1347794548
1347794545
1347794542
1347794541
1347794531
1347794528
1347794526
1347794525
1347794519
1347794515
1347794509
1347794500
1347794499
1347794498
1347794497
1347794485
1347794485
1347794478
1347794478
1347794476
1347794475
1347794475
1347794471
1347794470
1347794469
1347794465
1347794458
1347794453
1347794449
1347794686
1347794682
1347794681
1347794676
1347794675
1347794670
1347794669
1347794667
1347794660
1347794658
1347794655
1347794652
1347794649
1347794649
1347794643
1347794643
1347794633
1347794629
1347794626
1347794626
1347794621
1347794620
1347794619
1347794617
1347794612
1347794611
1347794610
1347794609
1347794608
1347794608
1347794603
1347794600
1347794596
1347794595
1347794591
1347794589
1347794589
1347794589
1347794588
1347794582
1347794582
1347794579
1347794576
1347794813
1347794810
1347794808
1347794803
1347794796
1347794795
1347794792
1347794786
1347794777
1347794766
1347794765
1347794765
1347794763
1347794760
1347794753
1347794753
1347794752
1347794747
1347794747
1347794739
1347794731
1347794729
1347794728
1347794726
1347794717
1347794702
1347794698
1347794698
1347794932
1347794931
1347794929
1347794924
1347794922
1347794919
1347794915
1347794913
1347794908
1347794902
1347794896
1347794890
1347794889
1347794885
1347794884
1347794880
1347794872
1347794870
1347794869
1347794867
1347794865
1347794863
1347794861
1347794855
1347794855
1347794855
1347794853
1347794851
1347794851
1347794849
1347794843
1347794841
1347794836
1347794834
1347794834
1347794829
1347794826
1347794824
1347794821
1347794819
1347794818
1347794818
1347795052
1347795036
1347795032
1347795031
1347795028
1347795025
1347795025
1347795023
1347795019
1347795018
1347795018
1347795013
1347795007
1347795007
1347795006
1347795002
1347794999
1347794995
1347794992
1347794992
1347794987
1347794987
1347794986
1347794985
1347794982
1347794972
1347794971
1347794971
1347794969
1347794965
1347794958
1347794956
1347794949
1347794947
1347794935
1347795177
1347795175
1347795172
1347795163
1347795161
1347795158
1347795153
1347795152
1347795148
1347795143
1347795138
1347795135
1347795133
1347795125
1347795121
1347795108
1347795109
1347795095
1347795084
1347795081
1347795078
1347795077
1347795076
1347795076
1347795075
1347795074
1347795073
1347795070
1347795069
1347795068
1347795063
1347795062
1347795059
1347795057
1347795280
1347795279
1347795278
1347795272
1347795271
1347795264
1347795260
1347795257
1347795257
1347795249
1347795248
1347795248
1347795246
1347795245
1347795242
1347795242
1347795238
1347795236
1347795236
1347795231
1347795229
1347795228
1347795227
1347795223
1347795219
1347795218
1347795217
1347795214
1347795201
1347795199
1347795180
1347795178
1347795178
1347795417
1347795416
1347795413
1347795407
1347795402
1347795399
1347795390
1347795389
1347795384
1347795381
1347795376
1347795368
1347795365
1347795350
1347795338
1347795336
1347795323
1347795323
1347795314
1347795311
1347795303
1347795299
1347795299
1347795534
1347795529
1347795524
1347795522
1347795514
1347795506
1347795506
1347795502
1347795499
1347795499
1347795494
1347795494
1347795486
1347795483
1347795477
1347795477
1347795475
1347795472
1347795471
1347795461
1347795459
1347795455
1347795443
1347795441
1347795434
1347795432
1347795431
1347795431
1347795431
1347795427
1347795426
1347795425
1347795425
1347795652
1347795652
1347795643
1347795640
1347795633
1347795630
1347795627
1347795626
1347795626
1347795620
1347795615
1347795610
1347795609
1347795609
1347795602
1347795601
1347795592
1347795587
1347795584
1347795581
1347795578
1347795577
1347795577
1347795576
1347795575
1347795572
1347795572
1347795571
1347795566
1347795563
1347795561
1347795548
1347795764
1347795762
1347795762
1347795762
1347795761
1347795761
1347795757
1347795757
1347795752
1347795751
1347795738
1347795726
1347795726
1347795723
1347795723
1347795715
1347795703
1347795701
1347795697
1347795692
1347795676
1347795675
1347795674
1347795665
1347795662
1347795899
1347795899
1347795898
1347795892
1347795892
1347795885
1347795859
1347795855
1347795851
1347795850
1347795847
1347795840
1347795834
1347795828
1347795820
1347795807
1347795803
1347795802
1347795801
1347795791
1347795791
1347795787
1347795787
1347795787
1347795781
1347796021
1347796020
1347796017
1347796016
1347796016
1347796012
1347796012
1347796010
1347796008
1347796005
1347796000
1347795994
1347795992
1347795990
1347795989
1347795983
1347795980
1347795968
1347795966
1347795962
1347795955
1347795955
1347795955
1347795949
1347795947
1347795943
1347795938
1347795931
1347795930
1347795927
1347795926
1347795920
1347795914
1347795905
1347795903
1347796139
1347796133
1347796128
1347796121
1347796120
1347796119
1347796116
1347796102
1347796098
1347796093
1347796090
1347796090
1347796090
1347796088
1347796086
1347796086
1347796085
1347796081
1347796079
1347796075
1347796069
1347796063
1347796060
1347796052
1347796052
1347796052
1347796051
1347796047
1347796046
1347796041
1347796040
1347796039
1347796038
1347796038
1347796033
1347796033
1347796032
1347796029
1347796029
1347796028
1347796026
1347796025
1347796261
1347796256
1347796256
1347796252
1347796250
1347796245
1347796240
1347796239
1347796232
1347796225
1347796216
1347796215
1347796212
1347796204
1347796204
1347796201
1347796200
1347796196
1347796184
1347796181
1347796180
1347796179
1347796175
1347796174
1347796172
1347796159
1347796155
1347796153
1347796382
1347796378
1347796374
1347796365
1347796357
1347796356
1347796355
1347796353
1347796352
1347796347
1347796346
1347796344
1347796342
1347796342
1347796340
1347796323
1347796322
1347796320
1347796318
1347796315
1347796314
1347796312
1347796311
1347796306
1347796290
1347796287
1347796287
1347796283
1347796281
1347796278
1347796277
1347796273
1347796267
1347796493
1347796493
1347796489
1347796488
1347796478
1347796477
1347796469
1347796466
1347796460
1347796459
1347796455
1347796448
1347796447
1347796444
1347796437
1347796423
1347796422
1347796414
1347796410
1347796409
1347796409
1347796408
1347796400
1347796400
1347796398
1347796626
1347796612
1347796602
1347796596
1347796591
1347796589
1347796587
1347796587
1347796585
1347796580
1347796576
1347796573
1347796573
1347796572
1347796570
1347796565
1347796564
1347796563
1347796554
1347796553
1347796545
1347796521
1347796519
1347796514
1347796513
1347796513
1347796507
1347796504
1347796503
1347796738
1347796719
1347796712
1347796710
1347796704
1347796697
1347796694
1347796686
1347796686
1347796684
1347796683
1347796683
1347796682
1347796677
1347796676
1347796671
1347796656
1347796654
1347796648
1347796645
1347796643
1347796640
1347796637
1347796636
1347796864
1347796863
1347796861
1347796860
1347796852
1347796849
1347796848
1347796846
1347796846
1347796841
1347796839
1347796834
1347796830
1347796830
1347796823
1347796822
1347796815
1347796813
1347796808
1347796805
1347796805
1347796801
1347796799
1347796797
1347796796
1347796792
1347796786
1347796780
1347796780
1347796777
1347796774
1347796762
1347796762
1347796762
1347796761
1347796756
1347796754
1347796750
1347796747
1347796989
1347796984
1347796983
1347796982
1347796981
1347796980
1347796978
1347796976
1347796972
1347796966
1347796965
1347796964
1347796960
1347796955
1347796955
1347796955
1347796955
1347796955
1347796955
1347796955
1347796955
1347796955
1347796955
1347796955
1347796945
1347796942
1347796941
1347796936
1347796936
1347796934
1347796930
1347796929
1347796928
1347796925
1347796923
1347796921
1347796915
1347796912
1347796908
1347796899
1347796896
1347796892
1347796892
1347796891
1347796891
1347796890
1347796890
1347796889
1347796887
1347796886
1347796886
1347796886
1347796885
1347796883
1347796881
1347796874
1347797107
1347797106
1347797105
1347797104
1347797103
1347797101
1347797101
1347797098
1347797098
1347797096
1347797093
1347797092
1347797083
1347797080
1347797077
1347797075
1347797073
1347797072
1347797068
1347797064
1347797064
1347797060
1347797054
1347797052
1347797051
1347797045
1347797028
1347797026
1347797019
1347797015
1347797013
1347797009
1347797005
1347796998
1347796995
1347796992
1347797226
1347797221
1347797220
1347797220
1347797216
1347797215
1347797214
1347797212
1347797212
1347797211
1347797210
1347797206
1347797204
1347797203
1347797203
1347797203
1347797201
1347797199
1347797196
1347797195
1347797192
1347797192
1347797187
1347797187
1347797183
1347797182
1347797180
1347797179
1347797178
1347797177
1347797176
1347797173
1347797171
1347797171
1347797164
1347797163
1347797160
1347797153
1347797152
1347797152
1347797148
1347797146
1347797140
1347797138
1347797137
1347797120
1347797120
1347797350
1347797348
1347797347
1347797341
1347797336
1347797334
1347797327
1347797326
1347797323
1347797317
1347797313
1347797309
1347797306
1347797303
1347797299
1347797298
1347797297
1347797283
1347797283
1347797282
1347797276
1347797276
1347797275
1347797274
1347797274
1347797270
1347797268
1347797265
1347797255
1347797237
1347797233
1347797232
1347797473
1347797471
1347797469
1347797467
1347797465
1347797460
1347797458
1347797454
1347797448
1347797448
1347797447
1347797446
1347797445
1347797439
1347797431
1347797431
1347797429
1347797428
1347797428
1347797427
1347797426
1347797424
1347797424
1347797424
1347797420
1347797416
1347797414
1347797407
1347797406
1347797402
1347797400
1347797396
1347797391
1347797390
1347797387
1347797387
1347797386
1347797384
1347797383
1347797380
1347797379
1347797378
1347797376
1347797374
1347797371
1347797368
1347797363
1347797357
1347797355
1347797353
1347797594
1347797594
1347797593
1347797591
1347797591
1347797586
1347797586
1347797585
1347797582
1347797574
1347797571
1347797571
1347797567
1347797562
1347797562
1347797561
1347797559
1347797558
1347797558
1347797555
1347797551
1347797551
1347797551
1347797551
1347797548
1347797547
1347797546
1347797542
1347797540
1347797539
1347797538
1347797535
1347797534
1347797534
1347797532
1347797531
1347797531
1347797527
1347797523
1347797523
1347797523
1347797521
1347797521
1347797515
1347797514
1347797512
1347797508
1347797508
1347797507
1347797506
1347797505
1347797502
1347797499
1347797497
1347797480
1347797477
1347797708
1347797708
1347797707
1347797707
1347797705
1347797702
1347797700
1347797699
1347797698
1347797696
1347797695
1347797687
1347797685
1347797685
1347797684
1347797672
1347797670
1347797669
1347797669
1347797664
1347797661
1347797659
1347797659
1347797654
1347797653
1347797653
1347797651
1347797650
1347797649
1347797642
1347797641
1347797640
1347797639
1347797638
1347797632
1347797628
1347797624
1347797624
1347797623
1347797621
1347797621
1347797614
1347797613
1347797613
1347797612
1347797609
1347797607
1347797606
1347797605
1347797603
1347797602
1347797602
1347797600
1347797599
1347797599
1347797598
1347797597
1347797595
1347797594
1347797835
1347797833
1347797833
1347797833
1347797832
1347797832
1347797830
1347797830
1347797830
1347797828
1347797824
1347797823
1347797822
1347797818
1347797817
1347797817
1347797815
1347797808
1347797803
1347797803
1347797799
1347797797
1347797795
1347797794
1347797788
1347797786
1347797784
1347797781
1347797776
1347797773
1347797767
1347797764
1347797760
1347797759
1347797752
1347797745
1347797742
1347797739
1347797738
1347797737
1347797736
1347797732
1347797732
1347797731
1347797728
1347797727
1347797718
1347797716
1347797955
1347797954
1347797954
1347797953
1347797944
1347797941
1347797938
1347797937
1347797936
1347797935
1347797933
1347797930
1347797930
1347797928
1347797922
1347797917
1347797917
1347797916
1347797916
1347797914
1347797911
1347797910
1347797902
1347797899
1347797898
1347797896
1347797895
1347797884
1347797883
1347797882
1347797877
1347797876
1347797873
1347797871
1347797869
1347797864
1347797861
1347797859
1347797853
1347797853
1347797846
1347797839
1347797837
1347798077
1347798070
1347798070
1347798064
1347798063
1347798060
1347798059
1347798055
1347798054
1347798050
1347798048
1347798046
1347798044
1347798044
1347798037
1347798029
1347798028
1347798023
1347798022
1347798021
1347798019
1347798017
1347798017
1347798014
1347798013
1347798010
1347798009
1347798007
1347797999
1347797996
1347797991
1347797990
1347797986
1347797984
1347797984
1347797982
1347797979
1347797979
1347797976
1347797975
1347797970
1347797966
1347797965
1347797964
1347797963
1347798197
1347798193
1347798190
1347798185
1347798184
1347798183
1347798180
1347798177
1347798162
1347798155
1347798150
1347798149
1347798149
1347798149
1347798143
1347798141
1347798138
1347798134
1347798131
1347798127
1347798125
1347798116
1347798099
1347798097
1347798096
1347798081
1347798079
1347798079
1347798315
1347798313
1347798313
1347798311
1347798309
1347798308
1347798306
1347798306
1347798304
1347798303
1347798293
1347798291
1347798291
1347798290
1347798288
1347798278
1347798272
1347798271
1347798268
1347798264
1347798263
1347798261
1347798259
1347798254
1347798249
1347798249
1347798244
1347798243
1347798242
1347798241
1347798241
1347798240
1347798239
1347798238
1347798234
1347798224
1347798220
1347798220
1347798219
1347798211
1347798440
1347798438
1347798437
1347798437
1347798436
1347798436
1347798433
1347798431
1347798431
1347798423
1347798421
1347798415
1347798409
1347798407
1347798406
1347798405
1347798404
1347798403
1347798402
1347798393
1347798392
1347798391
1347798390
1347798389
1347798389
1347798387
1347798386
1347798383
1347798374
1347798373
1347798371
1347798369
1347798369
1347798367
1347798356
1347798354
1347798352
1347798351
1347798351
1347798347
1347798346
1347798345
1347798341
1347798340
1347798340
1347798340
1347798338
1347798335
1347798335
1347798332
1347798329
1347798325
1347798322
1347798539
1347798539
1347798537
1347798535
1347798534
1347798533
1347798533
1347798532
1347798531
1347798526
1347798523
1347798523
1347798521
1347798521
1347798513
1347798512
1347798510
1347798508
1347798505
1347798503
1347798500
1347798497
1347798495
1347798494
1347798490
1347798488
1347798486
1347798482
1347798481
1347798480
1347798479
1347798478
1347798474
1347798473
1347798472
1347798471
1347798467
1347798461
1347798456
1347798454
1347798453
1347798452
1347798452
1347798446
1347798443
1347798441
1347798679
1347798677
1347798674
1347798668
1347798667
1347798666
1347798657
1347798650
1347798648
1347798648
1347798642
1347798641
1347798638
1347798631
1347798629
1347798623
1347798621
1347798620
1347798620
1347798616
1347798616
1347798615
1347798615
1347798613
1347798611
1347798609
1347798608
1347798606
1347798603
1347798603
1347798602
1347798601
1347798601
1347798597
1347798592
1347798591
1347798591
1347798589
1347798586
1347798583
1347798577
1347798571
1347798566
1347798565
1347798564
1347798800
1347798796
1347798795
1347798792
1347798792
1347798782
1347798780
1347798779
1347798775
1347798769
1347798765
1347798763
1347798760
1347798759
1347798753
1347798748
1347798746
1347798743
1347798739
1347798734
1347798728
1347798718
1347798715
1347798714
1347798713
1347798701
1347798700
1347798700
1347798695
1347798686
1347798683
1347798915
1347798915
1347798915
1347798915
1347798906
1347798905
1347798901
1347798899
1347798896
1347798894
1347798888
1347798887
1347798887
1347798884
1347798874
1347798870
1347798866
1347798864
1347798864
1347798864
1347798863
1347798863
1347798860
1347798860
1347798857
1347798855
1347798855
1347798844
1347798842
1347798842
1347798841
1347798837
1347798828
1347798823
1347798823
1347798817
1347798812
1347798808
1347798805
1347798805
1347799044
1347799037
1347799034
1347799026
1347799018
1347799009
1347799006
1347798996
1347798992
1347798989
1347798988
1347798984
1347798983
1347798980
1347798975
1347798969
1347798965
1347798962
1347798962
1347798958
1347798953
1347798952
1347798946
1347798943
1347798937
1347798936
1347798935
1347798934
1347798932
1347798929
1347798925
1347798925
1347799156
1347799155
1347799151
1347799146
1347799145
1347799144
1347799139
1347799133
1347799127
1347799121
1347799120
1347799117
1347799117
1347799111
1347799108
1347799108
1347799108
1347799106
1347799105
1347799093
1347799089
1347799084
1347799082
1347799080
1347799075
1347799073
1347799069
1347799067
1347799063
1347799059
1347799058
1347799053
1347799052
1347799052
1347799049
1347799046
1347799282
1347799275
1347799274
1347799272
1347799268
1347799266
1347799266
1347799265
1347799256
1347799251
1347799246
1347799245
1347799244
1347799233
1347799232
1347799232
1347799229
1347799227
1347799227
1347799226
1347799224
1347799213
1347799212
1347799209
1347799208
1347799205
1347799199
1347799199
1347799188
1347799181
1347799181
1347799181
1347799176
1347799173
1347799167
1347799166
1347799166
1347799405
1347799404
1347799401
1347799397
1347799397
1347799396
1347799390
1347799384
1347799379
1347799378
1347799375
1347799371
1347799367
1347799363
1347799358
1347799357
1347799356
1347799353
1347799351
1347799346
1347799345
1347799341
1347799340
1347799338
1347799337
1347799334
1347799333
1347799330
1347799326
1347799324
1347799321
1347799320
1347799312
1347799292
1347799290
1347799521
1347799518
1347799517
1347799509
1347799505
1347799495
1347799488
1347799476
1347799474
1347799473
1347799472
1347799470
1347799462
1347799458
1347799457
1347799456
1347799453
1347799451
1347799445
1347799435
1347799431
1347799431
1347799430
1347799430
1347799427
1347799423
1347799418
1347799412
1347799649
1347799647
1347799646
1347799643
1347799640
1347799632
1347799632
1347799631
1347799615
1347799615
1347799606
1347799605
1347799605
1347799604
1347799604
1347799603
1347799601
1347799601
1347799593
1347799590
1347799588
1347799581
1347799574
1347799573
1347799572
1347799568
1347799560
1347799559
1347799559
1347799558
1347799557
1347799551
1347799545
1347799543
1347799543
1347799537
1347799533
1347799533
1347799532
1347799531
1347799770
1347799770
1347799768
1347799764
1347799756
1347799751
1347799750
1347799748
1347799745
1347799745
1347799745
1347799743
1347799740
1347799740
1347799735
1347799735
1347799733
1347799730
1347799729
1347799728
1347799727
1347799727
1347799727
1347799725
1347799725
1347799722
1347799719
1347799718
1347799717
1347799713
1347799712
1347799705
1347799700
1347799695
1347799691
1347799681
1347799680
1347799678
1347799676
1347799675
1347799661
1347799657
1347799657
1347799653
1347799653
1347799652
1347799652
1347799880
1347799876
1347799868
1347799868
1347799868
1347799864
1347799860
1347799858
1347799858
1347799856
1347799853
1347799846
1347799835
1347799835
1347799835
1347799834
1347799831
1347799827
1347799812
1347799808
1347799808
1347799805
1347799803
1347799797
1347799794
1347799791
1347799790
1347799790
1347799783
1347799780
1347799779
1347799778
1347799778
1347799777
1347800008
1347800003
1347799999
1347799996
1347799988
1347799987
1347799986
1347799985
1347799984
1347799984
1347799982
1347799982
1347799978
1347799971
1347799968
1347799963
1347799957
1347799957
1347799957
1347799955
1347799947
1347799945
1347799934
1347799933
1347799926
1347799926
1347799926
1347799924
1347799922
1347799921
1347799920
1347799906
1347799904
1347799898
1347799889
1347799886
1347800131
1347800130
1347800121
1347800121
1347800120
1347800120
1347800114
1347800114
1347800103
1347800102
1347800099
1347800095
1347800095
1347800090
1347800089
1347800073
1347800071
1347800060
1347800059
1347800058
1347800054
1347800054
1347800050
1347800043
1347800041
1347800040
1347800040
1347800040
1347800038
1347800037
1347800023
1347800022
1347800020
1347800253
1347800250
1347800248
1347800246
1347800245
1347800243
1347800240
1347800227
1347800227
1347800227
1347800206
1347800205
1347800204
1347800199
1347800190
1347800186
1347800183
1347800183
1347800179
1347800178
1347800175
1347800173
1347800164
1347800161
1347800153
1347800152
1347800152
1347800145
1347800143
1347800143
1347800374
1347800368
1347800358
1347800357
1347800357
1347800355
1347800353
1347800353
1347800343
1347800334
1347800334
1347800334
1347800331
1347800328
1347800323
1347800315
1347800314
1347800309
1347800303
1347800301
1347800299
1347800295
1347800293
1347800292
1347800291
1347800290
1347800282
1347800280
1347800274
1347800274
1347800273
1347800268
1347800268
1347800258
1347800255
1347800489
1347800484
1347800483
1347800480
1347800480
1347800478
1347800477
1347800476
1347800471
1347800470
1347800469
1347800468
1347800459
1347800455
1347800452
1347800440
1347800435
1347800434
1347800434
1347800427
1347800425
1347800425
1347800422
1347800417
1347800416
1347800413
1347800413
1347800404
1347800403
1347800402
1347800401
1347800401
1347800400
1347800396
1347800394
1347800394
1347800392
1347800388
1347800385
1347800380
1347800376
1347800610
1347800609
1347800608
1347800604
1347800602
1347800600
1347800599
1347800599
1347800598
1347800596
1347800586
1347800585
1347800584
1347800583
1347800581
1347800581
1347800580
1347800580
1347800578
1347800566
1347800565
1347800562
1347800559
1347800553
1347800546
1347800537
1347800528
1347800528
1347800526
1347800522
1347800521
1347800520
1347800519
1347800519
1347800518
1347800515
1347800510
1347800504
1347800503
1347800500
1347800495
1347800735
1347800731
1347800730
1347800729
1347800727
1347800726
1347800725
1347800723
1347800721
1347800718
1347800716
1347800713
1347800702
1347800701
1347800699
1347800699
1347800697
1347800697
1347800695
1347800694
1347800693
1347800678
1347800678
1347800671
1347800670
1347800669
1347800656
1347800652
1347800651
1347800647
1347800646
1347800646
1347800645
1347800638
1347800631
1347800630
1347800629
1347800629
1347800628
1347800627
1347800624
1347800623
1347800623
1347800622
1347800620
1347800616
1347800857
1347800856
1347800855
1347800853
1347800847
1347800847
1347800847
1347800844
1347800834
1347800831
1347800824
1347800823
1347800817
1347800816
1347800815
1347800811
1347800810
1347800808
1347800808
1347800805
1347800804
1347800799
1347800799
1347800798
1347800797
1347800793
1347800784
1347800783
1347800782
1347800780
1347800775
1347800774
1347800774
1347800770
1347800768
1347800765
1347800765
1347800764
1347800761
1347800759
1347800755
1347800750
1347800749
1347800747
1347800740
1347800740
1347800970
1347800969
1347800960
1347800959
1347800957
1347800951
1347800947
1347800947
1347800947
1347800946
1347800944
1347800943
1347800940
1347800939
1347800938
1347800935
1347800934
1347800928
1347800923
1347800920
1347800919
1347800916
1347800911
1347800907
1347800902
1347800896
1347800893
1347800887
1347800876
1347800875
1347800875
1347800874
1347800868
1347800868
1347800868
1347800865
1347800862
1347800860
1347800860
1347801095
1347801091
1347801087
1347801084
1347801083
1347801074
1347801070
1347801062
1347801058
1347801056
1347801055
1347801053
1347801053
1347801052
1347801051
1347801045
1347801038
1347801038
1347801036
1347801036
1347801035
1347801034
1347801033
1347801031
1347801024
1347801022
1347801021
1347801020
1347801017
1347801016
1347801015
1347801012
1347801011
1347801010
1347801004
1347801004
1347801003
1347801003
1347800997
1347800996
1347800987
1347800983
1347800979
1347800979
1347801209
1347801207
1347801202
1347801202
1347801198
1347801197
1347801196
1347801195
1347801194
1347801193
1347801186
1347801186
1347801185
1347801183
1347801183
1347801180
1347801179
1347801177
1347801173
1347801173
1347801169
1347801168
1347801163
1347801163
1347801163
1347801156
1347801155
1347801151
1347801150
1347801142
1347801142
1347801141
1347801141
1347801140
1347801133
1347801123
1347801122
1347801122
1347801122
1347801120
1347801119
1347801119
1347801119
1347801116
1347801111
1347801108
1347801104
1347801334
1347801333
1347801328
1347801326
1347801326
1347801324
1347801324
1347801318
1347801317
1347801317
1347801317
1347801316
1347801316
1347801303
1347801301
1347801296
1347801287
1347801285
1347801284
1347801284
1347801283
1347801283
1347801282
1347801280
1347801280
1347801278
1347801278
1347801276
1347801274
1347801269
1347801268
1347801263
1347801262
1347801262
1347801259
1347801258
1347801256
1347801256
1347801253
1347801252
1347801249
1347801248
1347801246
1347801236
1347801232
1347801230
1347801224
1347801459
1347801456
1347801453
1347801451
1347801450
1347801445
1347801438
1347801436
1347801436
1347801434
1347801434
1347801430
1347801424
1347801422
1347801420
1347801415
1347801414
1347801413
1347801407
1347801406
1347801401
1347801396
1347801396
1347801396
1347801394
1347801394
1347801391
1347801391
1347801375
1347801373
1347801372
1347801371
1347801366
1347801366
1347801366
1347801366
1347801365
1347801365
1347801365
1347801365
1347801364
1347801364
1347801364
1347801363
1347801363
1347801363
1347801363
1347801363
1347801362
1347801361
1347801361
1347801361
1347801360
1347801360
1347801360
1347801360
1347801359
1347801357
1347801357
1347801355
1347801353
1347801351
1347801580
1347801574
1347801572
1347801570
1347801564
1347801561
1347801556
1347801551
1347801550
1347801549
1347801547
1347801545
1347801545
1347801543
1347801541
1347801541
1347801540
1347801540
1347801540
1347801536
1347801533
1347801528
1347801528
1347801526
1347801526
1347801524
1347801520
1347801519
1347801517
1347801508
1347801505
1347801500
1347801497
1347801495
1347801493
1347801492
1347801492
1347801487
1347801484
1347801482
1347801482
1347801476
1347801471
1347801469
1347801469
1347801467
1347801466
1347801465
1347801465
1347801464
1347801464
1347801463
1347801703
1347801701
1347801698
1347801696
1347801695
1347801682
1347801680
1347801672
1347801669
1347801668
1347801667
1347801665
1347801656
1347801652
1347801651
1347801650
1347801644
1347801642
1347801638
1347801635
1347801631
1347801629
1347801627
1347801626
1347801624
1347801622
1347801621
1347801617
1347801617
1347801616
1347801611
1347801605
1347801603
1347801602
1347801602
1347801592
1347801592
1347801588
1347801816
1347801804
1347801800
1347801795
1347801787
1347801786
1347801785
1347801779
1347801777
1347801776
1347801775
1347801769
1347801768
1347801765
1347801763
1347801761
1347801758
1347801756
1347801755
1347801755
1347801755
1347801755
1347801751
1347801738
1347801737
1347801731
1347801731
1347801722
1347801721
1347801720
1347801710
1347801707
1347801706
1347801705
1347801704
1347801945
1347801943
1347801940
1347801939
1347801931
1347801927
1347801926
1347801923
1347801920
1347801919
1347801918
1347801917
1347801917
1347801917
1347801917
1347801916
1347801909
1347801908
1347801908
1347801907
1347801906
1347801905
1347801905
1347801902
1347801896
1347801895
1347801893
1347801881
1347801879
1347801872
1347801871
1347801869
1347801860
1347801858
1347801857
1347801856
1347801847
1347801846
1347801843
1347801840
1347801838
1347801837
1347801834
1347801834
1347801825
1347801823
1347802056
1347802047
1347802046
1347802046
1347802045
1347802045
1347802041
1347802040
1347802039
1347802029
1347802029
1347802027
1347802024
1347802023
1347802018
1347802018
1347802017
1347802014
1347802011
1347802008
1347802009
1347802005
1347802002
1347801998
1347801996
1347801996
1347801995
1347801993
1347801991
1347801990
1347801986
1347801985
1347801976
1347801976
1347801976
1347801971
1347801970
1347801969
1347801967
1347801966
1347801962
1347801961
1347801958
1347801957
1347801955
1347801946
1347802184
1347802182
1347802177
1347802167
1347802165
1347802162
1347802160
1347802153
1347802152
1347802145
1347802145
1347802140
1347802133
1347802131
1347802129
1347802129
1347802128
1347802126
1347802125
1347802123
1347802119
1347802119
1347802115
1347802114
1347802108
1347802106
1347802102
1347802099
1347802096
1347802091
1347802087
1347802087
1347802077
1347802075
1347802075
1347802073
1347802073
1347802070
1347802068
1347802068
1347802065
1347802064
1347802307
1347802305
1347802302
1347802300
1347802299
1347802294
1347802293
1347802292
1347802282
1347802281
1347802279
1347802278
1347802274
1347802272
1347802265
1347802263
1347802263
1347802263
1347802258
1347802258
1347802254
1347802250
1347802250
1347802248
1347802247
1347802239
1347802233
1347802231
1347802230
1347802229
1347802224
1347802223
1347802220
1347802218
1347802215
1347802215
1347802213
1347802211
1347802211
1347802208
1347802208
1347802207
1347802205
1347802205
1347802204
1347802203
1347802201
1347802200
1347802200
1347802199
1347802197
1347802196
1347802192
1347802192
1347802192
1347802191
1347802424
1347802420
1347802418
1347802416
1347802415
1347802409
1347802406
1347802405
1347802403
1347802400
1347802398
1347802391
1347802387
1347802386
1347802384
1347802381
1347802379
1347802374
1347802374
1347802372
1347802370
1347802369
1347802368
1347802367
1347802365
1347802361
1347802359
1347802359
1347802354
1347802345
1347802344
1347802345
1347802335
1347802328
1347802326
1347802325
1347802322
1347802322
1347802320
1347802318
1347802317
1347802317
1347802314
1347802314
1347802311
1347802311
1347802545
1347802542
1347802541
1347802540
1347802539
1347802536
1347802535
1347802527
1347802524
1347802517
1347802516
1347802515
1347802508
1347802506
1347802504
1347802501
1347802500
1347802494
1347802493
1347802493
1347802492
1347802491
1347802488
1347802485
1347802479
1347802472
1347802471
1347802471
1347802469
1347802466
1347802456
1347802452
1347802450
1347802448
1347802441
1347802437
1347802435
1347802432
1347802658
1347802658
1347802657
1347802646
1347802646
1347802634
1347802625
1347802620
1347802613
1347802609
1347802607
1347802604
1347802601
1347802599
1347802598
1347802596
1347802593
1347802591
1347802589
1347802586
1347802585
1347802582
1347802579
1347802578
1347802571
1347802568
1347802565
1347802565
1347802562
1347802557
1347802547
1347802547
1347802787
1347802787
1347802778
1347802777
1347802767
1347802767
1347802765
1347802761
1347802755
1347802752
1347802751
1347802749
1347802748
1347802743
1347802735
1347802731
1347802729
1347802725
1347802725
1347802722
1347802720
1347802719
1347802712
1347802711
1347802707
1347802707
1347802706
1347802694
1347802693
1347802688
1347802685
1347802685
1347802685
1347802672
1347802672
1347802670
1347802910
1347802908
1347802908
1347802903
1347802896
1347802894
1347802892
1347802892
1347802891
1347802891
1347802891
1347802891
1347802891
1347802891
1347802884
1347802879
1347802876
1347802872
1347802871
1347802869
1347802869
1347802868
1347802864
1347802856
1347802855
1347802853
1347802851
1347802851
1347802851
1347802850
1347802850
1347802849
1347802848
1347802848
1347802844
1347802844
1347802843
1347802842
1347802841
1347802841
1347802835
1347802834
1347802828
1347802824
1347802818
1347802817
1347802817
1347802816
1347802815
1347802815
1347802815
1347802815
1347802814
1347802814
1347802814
1347802813
1347802810
1347802808
1347802805
1347802802
1347802801
1347802800
1347802799
1347802798
1347802792
1347803031
1347803020
1347803018
1347803013
1347803006
1347802999
1347802999
1347802999
1347802990
1347802988
1347802987
1347802985
1347802983
1347802979
1347802975
1347802971
1347802966
1347802964
1347802963
1347802962
1347802961
1347802951
1347802946
1347802945
1347802940
1347802936
1347802935
1347802935
1347802934
1347802934
1347802933
1347802933
1347802933
1347802931
1347802931
1347802925
1347802924
1347802917
1347802917
1347802911
1347803149
1347803147
1347803143
1347803138
1347803137
1347803135
1347803133
1347803130
1347803128
1347803124
1347803123
1347803119
1347803117
1347803114
1347803113
1347803109
1347803108
1347803103
1347803099
1347803091
1347803077
1347803075
1347803072
1347803072
1347803066
1347803065
1347803062
1347803060
1347803049
1347803048
1347803046
1347803044
1347803041
1347803040
1347803272
1347803272
1347803270
1347803269
1347803265
1347803264
1347803260
1347803251
1347803249
1347803246
1347803244
1347803244
1347803243
1347803241
1347803229
1347803224
1347803221
1347803220
1347803219
1347803218
1347803216
1347803210
1347803202
1347803201
1347803198
1347803196
1347803191
1347803187
1347803175
1347803174
1347803172
1347803172
1347803170
1347803167
1347803164
1347803164
1347803163
1347803159
1347803153
1347803393
1347803392
1347803390
1347803384
1347803381
1347803380
1347803378
1347803378
1347803377
1347803372
1347803372
1347803370
1347803366
1347803363
1347803351
1347803351
1347803345
1347803338
1347803337
1347803337
1347803337
1347803336
1347803332
1347803320
1347803316
1347803304
1347803299
1347803298
1347803298
1347803297
1347803297
1347803288
1347803284
1347803284
1347803279
1347803275
1347803513
1347803505
1347803504
1347803495
1347803494
1347803489
1347803489
1347803487
1347803462
1347803460
1347803455
1347803450
1347803447
1347803446
1347803444
1347803443
1347803432
1347803430
1347803429
1347803428
1347803426
1347803426
1347803421
1347803418
1347803413
1347803412
1347803411
1347803409
1347803407
1347803402
1347803401
1347803400
1347803398
1347803398
1347803398
1347803397
1347803396
1347803396
1347803395
1347803395
1347803633
1347803632
1347803631
1347803623
1347803616
1347803613
1347803609
1347803598
1347803592
1347803590
1347803587
1347803583
1347803573
1347803570
1347803563
1347803561
1347803560
1347803557
1347803552
1347803548
1347803547
1347803546
1347803541
1347803534
1347803532
1347803521
1347803516
1347803752
1347803746
1347803745
1347803743
1347803742
1347803742
1347803742
1347803740
1347803740
1347803737
1347803730
1347803729
1347803720
1347803717
1347803711
1347803706
1347803701
1347803700
1347803698
1347803698
1347803697
1347803695
1347803691
1347803691
1347803686
1347803686
1347803685
1347803684
1347803680
1347803675
1347803676
1347803674
1347803666
1347803665
1347803657
1347803657
1347803649
1347803648
1347803643
1347803643
1347803642
1347803641
1347803639
1347803879
1347803875
1347803870
1347803866
1347803860
1347803858
1347803857
1347803853
1347803852
1347803848
1347803848
1347803847
1347803840
1347803839
1347803835
1347803829
1347803824
1347803820
1347803813
1347803808
1347803794
1347803793
1347803793
1347803787
1347803785
1347803785
1347803784
1347803784
1347803783
1347803780
1347803776
1347803776
1347803771
1347803771
1347803768
1347803766
1347803762
1347803760
1347803759
1347803993
1347803990
1347803989
1347803986
1347803984
1347803978
1347803974
1347803972
1347803971
1347803968
1347803963
1347803962
1347803962
1347803959
1347803958
1347803957
1347803955
1347803951
1347803949
1347803948
1347803948
1347803947
1347803943
1347803938
1347803937
1347803929
1347803928
1347803927
1347803927
1347803927
1347803923
1347803922
1347803921
1347803917
1347803914
1347803913
1347803911
1347803903
1347803901
1347803899
1347803899
1347803899
1347803895
1347803894
1347803890
1347803889
1347803888
1347803880
1347804107
1347804105
1347804104
1347804103
1347804103
1347804099
1347804095
1347804095
1347804091
1347804090
1347804083
1347804080
1347804080
1347804078
1347804077
1347804076
1347804073
1347804068
1347804059
1347804055
1347804055
1347804051
1347804051
1347804047
1347804042
1347804041
1347804040
1347804030
1347804029
1347804028
1347804025
1347804025
1347804023
1347804023
1347804017
1347804016
1347804012
1347804011
1347804009
1347804007
1347804005
1347804001
1347804001
1347804238
1347804232
1347804230
1347804225
1347804220
1347804215
1347804212
1347804208
1347804204
1347804203
1347804202
1347804202
1347804199
1347804199
1347804196
1347804195
1347804191
1347804183
1347804181
1347804176
1347804175
1347804174
1347804172
1347804164
1347804161
1347804161
1347804154
1347804151
1347804144
1347804142
1347804139
1347804138
1347804135
1347804128
1347804128
1347804125
1347804121
1347804350
1347804346
1347804342
1347804341
1347804337
1347804336
1347804332
1347804329
1347804326
1347804325
1347804318
1347804318
1347804311
1347804305
1347804302
1347804300
1347804299
1347804297
1347804295
1347804295
1347804292
1347804290
1347804288
1347804281
1347804280
1347804277
1347804276
1347804275
1347804265
1347804265
1347804262
1347804259
1347804258
1347804253
1347804252
1347804248
1347804244
1347804483
1347804482
1347804480
1347804478
1347804471
1347804461
1347804459
1347804452
1347804451
1347804448
1347804447
1347804446
1347804443
1347804440
1347804438
1347804437
1347804430
1347804424
1347804421
1347804415
1347804415
1347804414
1347804412
1347804409
1347804403
1347804398
1347804394
1347804389
1347804387
1347804386
1347804385
1347804381
1347804376
1347804376
1347804374
1347804374
1347804371
1347804371
1347804370
1347804368
1347804364
1347804363
1347804600
1347804596
1347804587
1347804585
1347804583
1347804583
1347804577
1347804574
1347804570
1347804568
1347804564
1347804560
1347804552
1347804544
1347804544
1347804538
1347804536
1347804527
1347804524
1347804522
1347804519
1347804517
1347804516
1347804516
1347804508
1347804506
1347804498
1347804497
1347804495
1347804495
1347804493
1347804490
1347804489
1347804489
1347804725
1347804724
1347804724
1347804723
1347804717
1347804716
1347804714
1347804713
1347804708
1347804706
1347804705
1347804702
1347804701
1347804697
1347804696
1347804695
1347804694
1347804688
1347804687
1347804685
1347804684
1347804684
1347804676
1347804676
1347804674
1347804674
1347804672
1347804672
1347804672
1347804668
1347804668
1347804664
1347804662
1347804661
1347804661
1347804653
1347804650
1347804650
1347804650
1347804649
1347804644
1347804642
1347804641
1347804638
1347804638
1347804636
1347804633
1347804632
1347804632
1347804625
1347804620
1347804612
1347804612
1347804609
1347804609
1347804605
1347804843
1347804835
1347804831
1347804824
1347804822
1347804820
1347804819
1347804818
1347804811
1347804809
1347804801
1347804796
1347804795
1347804794
1347804787
1347804782
1347804778
1347804775
1347804772
1347804770
1347804770
1347804764
1347804761
1347804758
1347804757
1347804755
1347804754
1347804749
1347804748
1347804742
1347804739
1347804739
1347804739
1347804738
1347804735
1347804734
1347804730
1347804727
1347804726
1347804962
1347804960
1347804957
1347804953
1347804953
1347804952
1347804948
1347804948
1347804947
1347804947
1347804946
1347804942
1347804942
1347804942
1347804937
1347804935
1347804934
1347804933
1347804932
1347804922
1347804920
1347804914
1347804911
1347804908
1347804908
1347804906
1347804902
1347804902
1347804902
1347804902
1347804902
1347804895
1347804895
1347804892
1347804891
1347804888
1347804887
1347804886
1347804885
1347804882
1347804875
1347804872
1347804869
1347804862
1347804861
1347804857
1347804853
1347804849
1347804846
1347805085
1347805078
1347805076
1347805071
1347805070
1347805067
1347805067
1347805067
1347805064
1347805061
1347805059
1347805056
1347805048
1347805046
1347805038
1347805027
1347805027
1347805026
1347805021
1347805013
1347805004
1347805002
1347805000
1347804998
1347804997
1347804997
1347804997
1347804996
1347804996
1347804994
1347804994
1347804993
1347804992
1347804989
1347804987
1347804984
1347804982
1347804975
1347804967
1347805200
1347805193
1347805184
1347805184
1347805181
1347805178
1347805175
1347805175
1347805173
1347805172
1347805172
1347805171
1347805169
1347805168
1347805165
1347805151
1347805151
1347805148
1347805135
1347805132
1347805132
1347805132
1347805131
1347805130
1347805129
1347805129
1347805129
1347805129
1347805128
1347805128
1347805125
1347805125
1347805120
1347805119
1347805117
1347805117
1347805106
1347805100
1347805100
1347805097
1347805092
1347805089
1347805322
1347805319
1347805318
1347805318
1347805317
1347805309
1347805308
1347805307
1347805302
1347805294
1347805293
1347805291
1347805285
1347805282
1347805281
1347805278
1347805278
1347805278
1347805271
1347805264
1347805263
1347805262
1347805256
1347805255
1347805247
1347805247
1347805246
1347805245
1347805243
1347805241
1347805240
1347805240
1347805232
1347805231
1347805229
1347805226
1347805225
1347805222
1347805221
1347805220
1347805218
1347805217
1347805217
1347805214
1347805214
1347805210
1347805210
1347805451
1347805446
1347805440
1347805431
1347805427
1347805427
1347805426
1347805425
1347805423
1347805422
1347805418
1347805417
1347805416
1347805412
1347805402
1347805398
1347805389
1347805389
1347805388
1347805386
1347805385
1347805385
1347805383
1347805378
1347805378
1347805369
1347805368
1347805367
1347805366
1347805365
1347805362
1347805359
1347805357
1347805357
1347805354
1347805351
1347805348
1347805338
1347805336
1347805334
1347805330
1347805570
1347805567
1347805565
1347805559
1347805548
1347805545
1347805544
1347805527
1347805525
1347805516
1347805516
1347805515
1347805514
1347805512
1347805505
1347805503
1347805499
1347805497
1347805492
1347805492
1347805483
1347805481
1347805478
1347805467
1347805465
1347805463
1347805463
1347805462
1347805459
1347805459
1347805454
1347805453
1347805689
1347805688
1347805686
1347805685
1347805683
1347805681
1347805678
1347805674
1347805672
1347805668
1347805668
1347805665
1347805662
1347805658
1347805655
1347805651
1347805650
1347805649
1347805647
1347805645
1347805645
1347805643
1347805642
1347805640
1347805639
1347805634
1347805631
1347805627
1347805626
1347805624
1347805620
1347805615
1347805612
1347805608
1347805607
1347805606
1347805605
1347805604
1347805601
1347805598
1347805595
1347805592
1347805591
1347805586
1347805580
1347805572
1347805803
1347805798
1347805792
1347805792
1347805779
1347805777
1347805771
1347805762
1347805760
1347805758
1347805754
1347805753
1347805749
1347805747
1347805745
1347805740
1347805740
1347805733
1347805733
1347805731
1347805730
1347805719
1347805715
1347805714
1347805712
1347805710
1347805708
1347805708
1347805706
1347805704
1347805701
1347805700
1347805699
1347805696
1347805694
1347805927
1347805926
1347805924
1347805924
1347805917
1347805917
1347805916
1347805910
1347805909
1347805906
1347805906
1347805904
1347805901
1347805901
1347805894
1347805893
1347805886
1347805885
1347805877
1347805877
1347805870
1347805866
1347805862
1347805860
1347805858
1347805857
1347805844
1347805843
1347805842
1347805840
1347805836
1347805835
1347805831
1347805825
1347805824
1347805820
1347805820
1347805820
1347805819
1347805814
1347806055
1347806055
1347806054
1347806048
1347806043
1347806040
1347806034
1347806025
1347806017
1347806013
1347806007
1347806006
1347806006
1347805996
1347805995
1347805990
1347805988
1347805987
1347805983
1347805982
1347805982
1347805978
1347805976
1347805975
1347805975
1347805964
1347805952
1347805952
1347805951
1347805946
1347805944
1347805943
1347805942
1347805940
1347805936
1347805935
1347806171
1347806170
1347806156
1347806148
1347806148
1347806147
1347806145
1347806138
1347806133
1347806132
1347806130
1347806124
1347806122
1347806122
1347806120
1347806118
1347806115
1347806113
1347806112
1347806110
1347806109
1347806105
1347806102
1347806100
1347806096
1347806095
1347806089
1347806088
1347806087
1347806079
1347806078
1347806079
1347806072
1347806057
1347806298
1347806297
1347806287
1347806287
1347806283
1347806282
1347806280
1347806278
1347806278
1347806276
1347806261
1347806245
1347806241
1347806239
1347806236
1347806234
1347806227
1347806222
1347806223
1347806222
1347806219
1347806215
1347806213
1347806208
1347806202
1347806199
1347806198
1347806198
1347806198
1347806195
1347806193
1347806192
1347806191
1347806186
1347806176
1347806175
1347806418
1347806417
1347806414
1347806414
1347806413
1347806412
1347806411
1347806409
1347806407
1347806404
1347806401
1347806401
1347806390
1347806388
1347806384
1347806383
1347806381
1347806374
1347806371
1347806365
1347806364
1347806363
1347806358
1347806354
1347806347
1347806342
1347806339
1347806338
1347806335
1347806333
1347806332
1347806331
1347806328
1347806327
1347806325
1347806323
1347806320
1347806318
1347806316
1347806305
1347806303
1347806302
1347806301
1347806527
1347806523
1347806519
1347806519
1347806518
1347806509
1347806509
1347806508
1347806508
1347806505
1347806505
1347806498
1347806494
1347806494
1347806492
1347806490
1347806486
1347806486
1347806483
1347806480
1347806478
1347806476
1347806471
1347806463
1347806463
1347806461
1347806461
1347806456
1347806454
1347806452
1347806436
1347806435
1347806434
1347806432
1347806429
1347806427
1347806656
1347806656
1347806653
1347806651
1347806651
1347806638
1347806635
1347806634
1347806633
1347806630
1347806621
1347806620
1347806618
1347806616
1347806616
1347806613
1347806605
1347806598
1347806597
1347806592
1347806592
1347806589
1347806586
1347806586
1347806581
1347806572
1347806558
1347806551
1347806551
1347806549
1347806548
1347806547
1347806546
1347806542
1347806542
1347806540
1347806765
1347806759
1347806756
1347806755
1347806749
1347806748
1347806748
1347806724
1347806721
1347806720
1347806719
1347806717
1347806716
1347806713
1347806709
1347806707
1347806704
1347806704
1347806702
1347806700
1347806699
1347806695
1347806694
1347806691
1347806690
1347806689
1347806689
1347806684
1347806682
1347806675
1347806673
1347806672
1347806672
1347806668
1347806668
1347806896
1347806891
1347806891
1347806887
1347806885
1347806883
1347806882
1347806882
1347806881
1347806874
1347806873
1347806871
1347806863
1347806857
1347806854
1347806850
1347806850
1347806841
1347806839
1347806836
1347806831
1347806829
1347806816
1347806813
1347806812
1347806808
1347806807
1347806807
1347806805
1347806804
1347806804
1347806802
1347806799
1347806799
1347806796
1347806784
1347806782
1347807019
1347807018
1347807016
1347807012
1347807008
1347807007
1347807006
1347807004
1347807003
1347807000
1347807000
1347806997
1347806994
1347806993
1347806993
1347806991
1347806991
1347806990
1347806989
1347806979
1347806963
1347806961
1347806955
1347806952
1347806942
1347806942
1347806936
1347806935
1347806935
1347806932
1347806923
1347806923
1347806921
1347806918
1347806908
1347807135
1347807131
1347807126
1347807126
1347807124
1347807117
1347807111
1347807109
1347807107
1347807105
1347807097
1347807097
1347807087
1347807085
1347807084
1347807082
1347807075
1347807071
1347807070
1347807066
1347807066
1347807063
1347807035
1347807030
1347807029
1347807022
1347807259
1347807258
1347807257
1347807257
1347807256
1347807249
1347807248
1347807247
1347807246
1347807243
1347807242
1347807241
1347807240
1347807239
1347807239
1347807234
1347807228
1347807228
1347807222
1347807221
1347807221
1347807219
1347807218
1347807215
1347807212
1347807212
1347807210
1347807205
1347807202
1347807192
1347807192
1347807191
1347807189
1347807188
1347807185
1347807177
1347807175
1347807175
1347807174
1347807155
1347807154
1347807150
1347807380
1347807364
1347807359
1347807358
1347807347
1347807340
1347807339
1347807338
1347807336
1347807335
1347807334
1347807333
1347807326
1347807325
1347807321
1347807319
1347807316
1347807296
1347807294
1347807292
1347807291
1347807291
1347807281
1347807267
1347807504
1347807501
1347807499
1347807498
1347807495
1347807495
1347807494
1347807491
1347807490
1347807489
1347807487
1347807481
1347807480
1347807469
1347807461
1347807459
1347807458
1347807457
1347807456
1347807451
1347807449
1347807445
1347807440
1347807432
1347807428
1347807426
1347807425
1347807422
1347807419
1347807418
1347807414
1347807413
1347807406
1347807405
1347807403
1347807401
1347807399
1347807397
1347807394
1347807394
1347807390
1347807389
1347807623
1347807623
1347807622
1347807612
1347807612
1347807612
1347807610
1347807606
1347807605
1347807603
1347807603
1347807602
1347807601
1347807600
1347807597
1347807597
1347807595
1347807587
1347807586
1347807585
1347807582
1347807578
1347807578
1347807575
1347807570
1347807567
1347807560
1347807560
1347807560
1347807558
1347807558
1347807555
1347807542
1347807541
1347807542
1347807541
1347807540
1347807538
1347807535
1347807535
1347807534
1347807534
1347807528
1347807524
1347807523
1347807519
1347807512
1347807510
1347807509
1347807509
1347807507
1347807737
1347807736
1347807735
1347807733
1347807728
1347807725
1347807719
1347807716
1347807710
1347807706
1347807705
1347807704
1347807704
1347807703
1347807697
1347807692
1347807684
1347807684
1347807684
1347807683
1347807682
1347807671
1347807671
1347807671
1347807670
1347807668
1347807666
1347807665
1347807659
1347807657
1347807656
1347807652
1347807651
1347807648
1347807647
1347807642
1347807641
1347807639
1347807638
1347807633
1347807633
1347807632
1347807632
1347807626
1347807864
1347807856
1347807856
1347807854
1347807848
1347807845
1347807845
1347807842
1347807840
1347807837
1347807835
1347807832
1347807812
1347807803
1347807797
1347807797
1347807791
1347807787
1347807782
1347807775
1347807771
1347807768
1347807768
1347807754
1347807751
1347807749
1347807989
1347807989
1347807979
1347807976
1347807972
1347807964
1347807962
1347807961
1347807952
1347807950
1347807949
1347807944
1347807944
1347807943
1347807942
1347807939
1347807937
1347807936
1347807936
1347807932
1347807927
1347807927
1347807922
1347807918
1347807917
1347807917
1347807907
1347807905
1347807905
1347807904
1347807903
1347807899
1347807899
1347807898
1347807894
1347807889
1347807888
1347807885
1347807879
1347807878
1347807875
1347807874
1347807874
1347807872
1347807871
1347808109
1347808108
1347808107
1347808105
1347808105
1347808102
1347808101
1347808091
1347808088
1347808087
1347808085
1347808077
1347808073
1347808068
1347808061
1347808059
1347808057
1347808057
1347808051
1347808046
1347808044
1347808043
1347808041
1347808035
1347808031
1347808030
1347808026
1347808025
1347808025
1347808024
1347808023
1347808012
1347808011
1347808008
1347808005
1347808004
1347807996
1347807992
1347808227
1347808223
1347808222
1347808222
1347808221
1347808219
1347808218
1347808218
1347808217
1347808217
1347808217
1347808217
1347808217
1347808217
1347808217
1347808217
1347808217
1347808215
1347808214
1347808214
1347808213
1347808211
1347808211
1347808208
1347808207
1347808205
1347808204
1347808204
1347808204
1347808204
1347808204
1347808204
1347808203
1347808203
1347808203
1347808202
1347808202
1347808201
1347808200
1347808198
1347808192
1347808185
1347808184
1347808184
1347808176
1347808176
1347808175
1347808174
1347808173
1347808172
1347808172
1347808168
1347808168
1347808168
1347808167
1347808158
1347808158
1347808157
1347808144
1347808144
1347808141
1347808136
1347808135
1347808135
1347808135
1347808135
1347808135
1347808134
1347808134
1347808134
1347808130
1347808124
1347808121
1347808121
1347808121
1347808120
1347808120
1347808120
1347808120
1347808119
1347808119
1347808119
1347808119
1347808118
1347808118
1347808118
1347808117
1347808117
1347808116
1347808116
1347808115
1347808115
1347808115
1347808114
1347808114
1347808114
1347808114
1347808114
1347808112
1347808349
1347808349
1347808341
1347808337
1347808336
1347808332
1347808330
1347808330
1347808329
1347808317
1347808315
1347808313
1347808311
1347808311
1347808310
1347808308
1347808305
1347808304
1347808299
1347808291
1347808287
1347808287
1347808280
1347808275
1347808274
1347808270
1347808269
1347808269
1347808264
1347808264
1347808258
1347808255
1347808252
1347808244
1347808244
1347808244
1347808243
1347808238
1347808236
1347808235
1347808471
1347808469
1347808468
1347808463
1347808460
1347808457
1347808445
1347808445
1347808443
1347808435
1347808435
1347808435
1347808433
1347808428
1347808425
1347808425
1347808422
1347808421
1347808420
1347808420
1347808418
1347808415
1347808407
1347808405
1347808405
1347808403
1347808402
1347808400
1347808398
1347808396
1347808394
1347808394
1347808392
1347808392
1347808392
1347808390
1347808385
1347808384
1347808384
1347808379
1347808379
1347808377
1347808374
1347808365
1347808355
1347808591
1347808591
1347808590
1347808589
1347808588
1347808587
1347808587
1347808587
1347808587
1347808586
1347808586
1347808585
1347808584
1347808583
1347808580
1347808574
1347808572
1347808572
1347808570
1347808565
1347808557
1347808556
1347808551
1347808550
1347808550
1347808549
1347808549
1347808546
1347808546
1347808546
1347808546
1347808546
1347808546
1347808546
1347808546
1347808546
1347808546
1347808546
1347808546
1347808546
1347808546
1347808546
1347808546
1347808546
1347808546
1347808546
1347808542
1347808541
1347808538
1347808533
1347808529
1347808522
1347808521
1347808519
1347808518
1347808515
1347808513
1347808513
1347808512
1347808506
1347808496
1347808496
1347808489
1347808488
1347808485
1347808482
1347808480
1347808479
1347808475
1347808712
1347808707
1347808702
1347808700
1347808692
1347808689
1347808688
1347808687
1347808684
1347808682
1347808674
1347808669
1347808668
1347808663
1347808660
1347808658
1347808658
1347808657
1347808656
1347808654
1347808652
1347808651
1347808645
1347808644
1347808644
1347808638
1347808634
1347808631
1347808619
1347808618
1347808618
1347808618
1347808618
1347808618
1347808616
1347808609
1347808609
1347808607
1347808605
1347808602
1347808598
1347808597
1347808595
1347808836
1347808834
1347808832
1347808832
1347808831
1347808824
1347808820
1347808819
1347808818
1347808817
1347808817
1347808815
1347808809
1347808808
1347808807
1347808805
1347808802
1347808802
1347808801
1347808797
1347808796
1347808795
1347808790
1347808789
1347808789
1347808789
1347808786
1347808785
1347808784
1347808779
1347808779
1347808776
1347808775
1347808774
1347808774
1347808773
1347808768
1347808768
1347808764
1347808763
1347808762
1347808757
1347808744
1347808744
1347808744
1347808742
1347808742
1347808742
1347808741
1347808740
1347808739
1347808739
1347808739
1347808739
1347808739
1347808739
1347808739
1347808739
1347808738
1347808736
1347808736
1347808736
1347808736
1347808736
1347808736
1347808736
1347808736
1347808736
1347808736
1347808736
1347808736
1347808731
1347808728
1347808727
1347808726
1347808719
1347808718
1347808717
1347808956
1347808952
1347808952
1347808952
1347808949
1347808948
1347808948
1347808947
1347808946
1347808940
1347808937
1347808937
1347808934
1347808931
1347808931
1347808925
1347808924
1347808920
1347808917
1347808915
1347808912
1347808910
1347808910
1347808905
1347808903
1347808899
1347808894
1347808892
1347808886
1347808886
1347808882
1347808882
1347808877
1347808871
1347808869
1347808868
1347808865
1347808860
1347808859
1347808851
1347808850
1347808847
1347808847
1347808843
1347808838
1347809076
1347809075
1347809074
1347809071
1347809071
1347809070
1347809066
1347809065
1347809064
1347809062
1347809062
1347809056
1347809053
1347809050
1347809049
1347809047
1347809046
1347809045
1347809040
1347809039
1347809039
1347809038
1347809025
1347809022
1347809019
1347809019
1347809016
1347809012
1347809005
1347809004
1347809002
1347808997
1347808997
1347808997
1347808996
1347808995
1347808988
1347808981
1347808971
1347808963
1347809197
1347809193
1347809185
1347809183
1347809173
1347809170
1347809168
1347809167
1347809166
1347809165
1347809164
1347809164
1347809162
1347809159
1347809159
1347809156
1347809152
1347809150
1347809148
1347809143
1347809143
1347809143
1347809140
1347809140
1347809138
1347809138
1347809137
1347809135
1347809134
1347809134
1347809131
1347809130
1347809130
1347809128
1347809127
1347809122
1347809121
1347809120
1347809118
1347809115
1347809108
1347809106
1347809103
1347809102
1347809102
1347809102
1347809102
1347809102
1347809102
1347809102
1347809101
1347809101
1347809101
1347809101
1347809101
1347809100
1347809100
1347809100
1347809100
1347809099
1347809098
1347809096
1347809095
1347809094
1347809092
1347809087
1347809085
1347809083
1347809082
1347809082
1347809081
1347809081
1347809081
1347809079
1347809079
1347809079
1347809078
1347809318
1347809318
1347809315
1347809313
1347809308
1347809308
1347809303
1347809295
1347809291
1347809289
1347809286
1347809276
1347809270
1347809267
1347809262
1347809259
1347809256
1347809254
1347809240
1347809236
1347809236
1347809236
1347809235
1347809235
1347809233
1347809229
1347809225
1347809222
1347809219
1347809216
1347809214
1347809209
1347809208
1347809440
1347809440
1347809436
1347809436
1347809433
1347809432
1347809430
1347809429
1347809428
1347809428
1347809427
1347809426
1347809425
1347809422
1347809422
1347809421
1347809421
1347809421
1347809420
1347809419
1347809418
1347809418
1347809417
1347809411
1347809407
1347809403
1347809392
1347809390
1347809383
1347809381
1347809379
1347809379
1347809375
1347809372
1347809372
1347809370
1347809360
1347809358
1347809358
1347809357
1347809353
1347809352
1347809351
1347809351
1347809350
1347809348
1347809344
1347809342
1347809340
1347809340
1347809337
1347809334
1347809330
1347809329
1347809329
1347809328
1347809326
1347809323
1347809322
1347809556
1347809544
1347809534
1347809532
1347809531
1347809522
1347809520
1347809518
1347809518
1347809515
1347809515
1347809513
1347809510
1347809504
1347809499
1347809494
1347809486
1347809470
1347809468
1347809464
1347809459
1347809459
1347809459
1347809459
1347809455
1347809454
1347809446
1347809444
1347809444
1347809441
1347809681
1347809681
1347809679
1347809672
1347809667
1347809666
1347809659
1347809656
1347809654
1347809653
1347809642
1347809640
1347809639
1347809639
1347809638
1347809637
1347809637
1347809637
1347809636
1347809635
1347809631
1347809618
1347809618
1347809618
1347809618
1347809616
1347809601
1347809594
1347809591
1347809588
1347809578
1347809570
1347809569
1347809567
1347809565
1347809792
1347809790
1347809789
1347809789
1347809782
1347809779
1347809779
1347809779
1347809778
1347809778
1347809778
1347809774
1347809769
1347809769
1347809769
1347809762
1347809759
1347809757
1347809755
1347809750
1347809744
1347809743
1347809743
1347809742
1347809741
1347809740
1347809740
1347809737
1347809731
1347809728
1347809722
1347809718
1347809715
1347809712
1347809710
1347809706
1347809706
1347809704
1347809695
1347809694
1347809692
1347809692
1347809690
1347809688
1347809688
1347809687
1347809687
1347809686
1347809686
1347809686
1347809925
1347809922
1347809915
1347809911
1347809909
1347809907
1347809904
1347809903
1347809902
1347809900
1347809895
1347809888
1347809884
1347809881
1347809881
1347809874
1347809872
1347809867
1347809866
1347809858
1347809851
1347809846
1347809844
1347809843
1347809841
1347809840
1347809839
1347809839
1347809838
1347809837
1347809837
1347809834
1347809832
1347809829
1347809822
1347809821
1347809812
1347810044
1347810040
1347810037
1347810036
1347810032
1347810030
1347810028
1347810027
1347810027
1347810021
1347810017
1347810010
1347810010
1347810001
1347810001
1347809998
1347809996
1347809993
1347809991
1347809991
1347809986
1347809985
1347809984
1347809979
1347809976
1347809976
1347809976
1347809973
1347809972
1347809971
1347809967
1347809965
1347809965
1347809961
1347809961
1347809958
1347809953
1347809947
1347809927
1347810168
1347810167
1347810156
1347810155
1347810152
1347810142
1347810133
1347810130
1347810130
1347810126
1347810121
1347810118
1347810116
1347810110
1347810099
1347810094
1347810090
1347810089
1347810086
1347810084
1347810078
1347810077
1347810071
1347810069
1347810067
1347810065
1347810065
1347810063
1347810061
1347810057
1347810288
1347810279
1347810277
1347810276
1347810274
1347810273
1347810268
1347810268
1347810267
1347810267
1347810265
1347810259
1347810259
1347810258
1347810256
1347810246
1347810244
1347810242
1347810241
1347810240
1347810238
1347810231
1347810229
1347810228
1347810226
1347810226
1347810222
1347810216
1347810216
1347810213
1347810214
1347810208
1347810208
1347810207
1347810204
1347810197
1347810194
1347810193
1347810185
1347810176
1347810174
1347810173
1347810173
1347810405
1347810404
1347810398
1347810393
1347810393
1347810392
1347810390
1347810388
1347810380
1347810380
1347810379
1347810378
1347810374
1347810370
1347810367
1347810365
1347810365
1347810361
1347810359
1347810357
1347810357
1347810357
1347810357
1347810356
1347810356
1347810355
1347810354
1347810350
1347810349
1347810349
1347810346
1347810346
1347810346
1347810340
1347810338
1347810335
1347810335
1347810334
1347810332
1347810328
1347810321
1347810320
1347810315
1347810308
1347810306
1347810300
1347810297
1347810297
1347810293
1347810291
1347810291
1347810528
1347810525
1347810522
1347810522
1347810519
1347810519
1347810518
1347810517
1347810517
1347810516
1347810516
1347810510
1347810508
1347810499
1347810495
1347810493
1347810486
1347810485
1347810478
1347810474
1347810473
1347810473
1347810468
1347810467
1347810461
1347810457
1347810454
1347810454
1347810453
1347810453
1347810450
1347810450
1347810445
1347810438
1347810436
1347810434
1347810434
1347810432
1347810431
1347810425
1347810421
1347810419
1347810418
1347810417
1347810413
1347810407
1347810407
1347810650
1347810649
1347810644
1347810644
1347810639
1347810636
1347810635
1347810631
1347810630
1347810626
1347810625
1347810624
1347810622
1347810621
1347810618
1347810615
1347810611
1347810611
1347810607
1347810603
1347810594
1347810581
1347810572
1347810561
1347810556
1347810555
1347810549
1347810543
1347810537
1347810537
1347810534
1347810771
1347810763
1347810763
1347810763
1347810757
1347810754
1347810749
1347810744
1347810742
1347810739
1347810733
1347810733
1347810731
1347810727
1347810726
1347810723
1347810723
1347810723
1347810723
1347810721
1347810720
1347810718
1347810715
1347810708
1347810706
1347810703
1347810702
1347810701
1347810697
1347810695
1347810690
1347810690
1347810689
1347810686
1347810680
1347810675
1347810674
1347810674
1347810673
1347810659
1347810655
1347810653
1347810894
1347810894
1347810886
1347810881
1347810875
1347810872
1347810869
1347810869
1347810868
1347810865
1347810864
1347810863
1347810862
1347810859
1347810856
1347810852
1347810852
1347810850
1347810849
1347810849
1347810840
1347810836
1347810835
1347810833
1347810826
1347810821
1347810815
1347810811
1347810809
1347810808
1347810802
1347810791
1347810790
1347810788
1347811012
1347811009
1347811009
1347811005
1347811004
1347810996
1347810993
1347810991
1347810988
1347810988
1347810984
1347810977
1347810974
1347810970
1347810959
1347810957
1347810950
1347810947
1347810943
1347810935
1347810934
1347810926
1347810916
1347810912
1347810908
1347810904
1347810897
1347810897
1347810895
1347811121
1347811120
1347811117
1347811114
1347811103
1347811103
1347811101
1347811098
1347811098
1347811095
1347811088
1347811082
1347811081
1347811080
1347811080
1347811076
1347811076
1347811075
1347811072
1347811071
1347811068
1347811064
1347811064
1347811054
1347811054
1347811051
1347811048
1347811044
1347811043
1347811042
1347811038
1347811026
1347811024
1347811015
1347811254
1347811251
1347811244
1347811242
1347811241
1347811239
1347811237
1347811236
1347811232
1347811232
1347811231
1347811230
1347811227
1347811227
1347811226
1347811218
1347811213
1347811212
1347811212
1347811209
1347811207
1347811206
1347811202
1347811200
1347811199
1347811194
1347811183
1347811183
1347811179
1347811178
1347811175
1347811175
1347811171
1347811156
1347811149
1347811147
1347811146
1347811145
1347811141
1347811137
1347811374
1347811366
1347811364
1347811363
1347811362
1347811352
1347811351
1347811346
1347811345
1347811344
1347811343
1347811339
1347811335
1347811335
1347811331
1347811328
1347811327
1347811327
1347811322
1347811322
1347811316
1347811314
1347811302
1347811301
1347811300
1347811300
1347811292
1347811290
1347811284
1347811282
1347811282
1347811277
1347811277
1347811276
1347811274
1347811271
1347811260
1347811259
1347811259
1347811257
1347811497
1347811497
1347811496
1347811493
1347811492
1347811489
1347811488
1347811485
1347811485
1347811472
1347811472
1347811464
1347811457
1347811454
1347811444
1347811444
1347811441
1347811437
1347811429
1347811425
1347811415
1347811413
1347811412
1347811409
1347811405
1347811404
1347811404
1347811401
1347811399
1347811397
1347811392
1347811392
1347811390
1347811389
1347811389
1347811386
1347811385
1347811382
1347811617
1347811616
1347811611
1347811610
1347811605
1347811604
1347811602
1347811602
1347811597
1347811597
1347811598
1347811595
1347811592
1347811592
1347811592
1347811591
1347811590
1347811588
1347811587
1347811586
1347811579
1347811577
1347811574
1347811568
1347811564
1347811562
1347811556
1347811552
1347811552
1347811548
1347811548
1347811546
1347811543
1347811543
1347811542
1347811541
1347811535
1347811533
1347811532
1347811531
1347811529
1347811528
1347811521
1347811517
1347811515
1347811504
1347811739
1347811734
1347811734
1347811734
1347811731
1347811724
1347811723
1347811721
1347811720
1347811719
1347811717
1347811716
1347811713
1347811704
1347811702
1347811693
1347811688
1347811681
1347811679
1347811677
1347811677
1347811674
1347811669
1347811661
1347811659
1347811654
1347811653
1347811646
1347811644
1347811644
1347811641
1347811640
1347811636
1347811634
1347811630
1347811630
1347811622
1347811621
1347811618
1347811857
1347811852
1347811847
1347811847
1347811842
1347811842
1347811840
1347811839
1347811838
1347811831
1347811830
1347811818
1347811815
1347811814
1347811812
1347811811
1347811808
1347811808
1347811802
1347811801
1347811776
1347811775
1347811775
1347811774
1347811772
1347811771
1347811767
1347811765
1347811764
1347811748
1347811747
1347811747
1347811747
1347811747
1347811747
1347811981
1347811972
1347811970
1347811968
1347811963
1347811956
1347811956
1347811949
1347811949
1347811930
1347811924
1347811924
1347811924
1347811923
1347811923
1347811923
1347811909
1347811903
1347811902
1347811896
1347811896
1347811895
1347811893
1347811892
1347811882
1347811881
1347811874
1347811870
1347811868
1347811867
1347811866
1347812099
1347812093
1347812092
1347812078
1347812075
1347812073
1347812072
1347812069
1347812069
1347812069
1347812068
1347812066
1347812065
1347812061
1347812060
1347812058
1347812058
1347812057
1347812053
1347812047
1347812044
1347812043
1347812041
1347812039
1347812039
1347812039
1347812037
1347812034
1347812027
1347812024
1347812023
1347812020
1347812019
1347812019
1347812018
1347812016
1347812015
1347812011
1347812011
1347812001
1347812000
1347811998
1347811996
1347811983
1347812224
1347812224
1347812223
1347812222
1347812216
1347812215
1347812213
1347812211
1347812207
1347812207
1347812207
1347812201
1347812200
1347812198
1347812193
1347812192
1347812190
1347812190
1347812187
1347812177
1347812172
1347812172
1347812167
1347812166
1347812163
1347812161
1347812148
1347812140
1347812138
1347812135
1347812126
1347812122
1347812117
1347812117
1347812117
1347812117
1347812117
1347812117
1347812117
1347812117
1347812117
1347812117
1347812117
1347812117
1347812117
1347812117
1347812114
1347812110
1347812109
1347812107
1347812335
1347812324
1347812318
1347812315
1347812313
1347812313
1347812306
1347812306
1347812295
1347812295
1347812292
1347812285
1347812283
1347812279
1347812277
1347812276
1347812275
1347812261
1347812259
1347812256
1347812248
1347812246
1347812244
1347812243
1347812241
1347812239
1347812239
1347812238
1347812236
1347812231
1347812228
1347812458
1347812458
1347812456
1347812452
1347812448
1347812448
1347812448
1347812448
1347812445
1347812440
1347812439
1347812439
1347812437
1347812435
1347812427
1347812426
1347812422
1347812421
1347812416
1347812409
1347812407
1347812407
1347812404
1347812403
1347812398
1347812393
1347812393
1347812392
1347812392
1347812389
1347812384
1347812381
1347812376
1347812376
1347812371
1347812369
1347812365
1347812365
1347812364
1347812364
1347812363
1347812359
1347812357
1347812351
1347812348
1347812345
1347812584
1347812579
1347812575
1347812572
1347812571
1347812571
1347812570
1347812568
1347812568
1347812566
1347812565
1347812564
1347812552
1347812551
1347812551
1347812550
1347812549
1347812539
1347812536
1347812536
1347812535
1347812529
1347812522
1347812521
1347812515
1347812512
1347812512
1347812511
1347812508
1347812501
1347812499
1347812499
1347812497
1347812496
1347812496
1347812496
1347812492
1347812491
1347812490
1347812482
1347812480
1347812471
1347812465
1347812464
1347812700
1347812697
1347812695
1347812695
1347812690
1347812689
1347812688
1347812687
1347812683
1347812682
1347812682
1347812680
1347812678
1347812677
1347812675
1347812675
1347812674
1347812674
1347812674
1347812674
1347812674
1347812672
1347812672
1347812667
1347812667
1347812661
1347812660
1347812652
1347812651
1347812646
1347812640
1347812637
1347812632
1347812632
1347812630
1347812629
1347812628
1347812625
1347812620
1347812620
1347812617
1347812612
1347812611
1347812611
1347812607
1347812606
1347812606
1347812605
1347812605
1347812599
1347812599
1347812598
1347812597
1347812596
1347812595
1347812593
1347812588
1347812587
1347812828
1347812824
1347812824
1347812824
1347812823
1347812822
1347812822
1347812821
1347812818
1347812817
1347812816
1347812811
1347812810
1347812799
1347812798
1347812797
1347812796
1347812795
1347812791
1347812782
1347812777
1347812776
1347812767
1347812756
1347812756
1347812754
1347812748
1347812742
1347812741
1347812740
1347812738
1347812738
1347812737
1347812736
1347812726
1347812714
1347812712
1347812707
1347812706
1347812704
1347812947
1347812944
1347812941
1347812936
1347812931
1347812929
1347812914
1347812913
1347812913
1347812908
1347812906
1347812904
1347812895
1347812889
1347812877
1347812863
1347812863
1347812854
1347812854
1347812853
1347812845
1347812836
1347812836
1347812833
1347812832
1347812831
1347813068
1347813066
1347813066
1347813066
1347813064
1347813063
1347813063
1347813062
1347813062
1347813062
1347813062
1347813062
1347813062
1347813061
1347813059
1347813058
1347813051
1347813051
1347813050
1347813046
1347813044
1347813043
1347813041
1347813038
1347813034
1347813034
1347813033
1347813032
1347813029
1347813028
1347813028
1347813028
1347813028
1347813027
1347813020
1347813020
1347813020
1347813019
1347813015
1347813009
1347813007
1347813005
1347813004
1347813004
1347813003
1347813001
1347813001
1347813001
1347812995
1347812993
1347812987
1347812980
1347812978
1347812974
1347812972
1347812969
1347812968
1347812966
1347812958
1347812957
1347812952
1347813189
1347813189
1347813188
1347813187
1347813186
1347813186
1347813178
1347813178
1347813175
1347813171
1347813171
1347813168
1347813157
1347813154
1347813152
1347813152
1347813151
1347813151
1347813147
1347813141
1347813136
1347813133
1347813130
1347813127
1347813125
1347813124
1347813118
1347813118
1347813115
1347813113
1347813112
1347813112
1347813111
1347813111
1347813111
1347813109
1347813108
1347813107
1347813106
1347813105
1347813103
1347813103
1347813102
1347813101
1347813100
1347813094
1347813093
1347813092
1347813090
1347813090
1347813086
1347813085
1347813081
1347813080
1347813079
1347813077
1347813076
1347813075
1347813069
1347813069
1347813069
1347813311
1347813309
1347813309
1347813308
1347813306
1347813303
1347813302
1347813302
1347813300
1347813300
1347813299
1347813293
1347813288
1347813284
1347813271
1347813270
1347813269
1347813260
1347813260
1347813260
1347813256
1347813255
1347813255
1347813249
1347813247
1347813244
1347813236
1347813235
1347813230
1347813226
1347813226
1347813226
1347813225
1347813224
1347813222
1347813219
1347813218
1347813215
1347813215
1347813213
1347813213
1347813206
1347813206
1347813206
1347813202
1347813194
1347813193
1347813428
1347813427
1347813424
1347813420
1347813418
1347813416
1347813410
1347813410
1347813410
1347813405
1347813404
1347813401
1347813401
1347813398
1347813397
1347813386
1347813383
1347813380
1347813377
1347813373
1347813368
1347813366
1347813364
1347813363
1347813361
1347813358
1347813356
1347813356
1347813353
1347813339
1347813338
1347813334
1347813333
1347813329
1347813329
1347813328
1347813325
1347813319
1347813318
1347813316
1347813546
1347813539
1347813539
1347813537
1347813536
1347813533
1347813530
1347813529
1347813528
1347813528
1347813527
1347813522
1347813519
1347813518
1347813513
1347813511
1347813511
1347813510
1347813490
1347813488
1347813483
1347813481
1347813478
1347813478
1347813476
1347813472
1347813470
1347813461
1347813458
1347813457
1347813456
1347813448
1347813448
1347813443
1347813442
1347813441
1347813438
1347813435
1347813674
1347813672
1347813661
1347813654
1347813652
1347813651
1347813651
1347813645
1347813642
1347813635
1347813633
1347813629
1347813617
1347813613
1347813612
1347813612
1347813604
1347813604
1347813602
1347813602
1347813598
1347813597
1347813593
1347813592
1347813591
1347813588
1347813586
1347813583
1347813578
1347813572
1347813567
1347813558
1347813555
1347813554
1347813794
1347813794
1347813794
1347813793
1347813793
1347813793
1347813793
1347813793
1347813793
1347813793
1347813792
1347813791
1347813788
1347813787
1347813787
1347813785
1347813778
1347813778
1347813778
1347813778
1347813777
1347813776
1347813771
1347813766
1347813765
1347813765
1347813765
1347813765
1347813762
1347813760
1347813760
1347813758
1347813756
1347813754
1347813754
1347813753
1347813753
1347813751
1347813745
1347813741
1347813739
1347813738
1347813738
1347813737
1347813737
1347813734
1347813733
1347813725
1347813719
1347813716
1347813713
1347813709
1347813707
1347813701
1347813695
1347813692
1347813688
1347813682
1347813682
1347813681
1347813678
1347813676
1347813913
1347813912
1347813911
1347813911
1347813911
1347813911
1347813911
1347813911
1347813911
1347813911
1347813909
1347813909
1347813907
1347813906
1347813905
1347813905
1347813905
1347813905
1347813904
1347813891
1347813888
1347813883
1347813881
1347813881
1347813879
1347813872
1347813871
1347813866
1347813866
1347813865
1347813864
1347813861
1347813859
1347813857
1347813855
1347813849
1347813847
1347813846
1347813844
1347813843
1347813843
1347813834
1347813831
1347813826
1347813814
1347813813
1347813806
1347813804
1347813804
1347813803
1347813801
1347814035
1347814027
1347814026
1347814024
1347814019
1347814016
1347814016
1347814015
1347814010
1347814009
1347814006
1347814003
1347814003
1347814003
1347814002
1347814002
1347814002
1347814001
1347814001
1347814001
1347814001
1347814001
1347814001
1347814001
1347814000
1347814000
1347814000
1347814000
1347814000
1347814000
1347813999
1347813999
1347813999
1347813999
1347813999
1347813997
1347813997
1347813997
1347813997
1347813997
1347813996
1347813996
1347813996
1347813996
1347813996
1347813996
1347813995
1347813995
1347813995
1347813995
1347813994
1347813993
1347813993
1347813993
1347813990
1347813984
1347813982
1347813981
1347813980
1347813979
1347813979
1347813978
1347813978
1347813974
1347813973
1347813972
1347813968
1347813968
1347813966
1347813965
1347813963
1347813963
1347813962
1347813959
1347813954
1347813948
1347813946
1347813944
1347813942
1347813942
1347813939
1347813939
1347813938
1347813938
1347813938
1347813938
1347813937
1347813937
1347813937
1347813937
1347813932
1347813927
1347813925
1347813922
1347813918
1347814159
1347814156
1347814154
1347814152
1347814152
1347814151
1347814150
1347814146
1347814143
1347814141
1347814139
1347814137
1347814132
1347814132
1347814131
1347814130
1347814128
1347814127
1347814127
1347814126
1347814126
1347814126
1347814126
1347814124
1347814123
1347814120
1347814120
1347814119
1347814118
1347814116
1347814112
1347814112
1347814104
1347814097
1347814096
1347814095
1347814095
1347814091
1347814090
1347814076
1347814073
1347814069
1347814069
1347814068
1347814058
1347814058
1347814056
1347814056
1347814051
1347814050
1347814050
1347814046
1347814041
1347814041
1347814279
1347814279
1347814278
1347814274
1347814273
1347814267
1347814262
1347814259
1347814257
1347814255
1347814251
1347814250
1347814248
1347814241
1347814236
1347814235
1347814234
1347814233
1347814232
1347814230
1347814230
1347814228
1347814224
1347814213
1347814212
1347814209
1347814205
1347814204
1347814203
1347814190
1347814189
1347814179
1347814177
1347814177
1347814176
1347814176
1347814172
1347814172
1347814171
1347814169
1347814168
1347814166
1347814166
1347814165
1347814164
1347814163
1347814161
1347814401
1347814394
1347814382
1347814378
1347814376
1347814376
1347814375
1347814375
1347814370
1347814369
1347814363
1347814362
1347814359
1347814357
1347814356
1347814353
1347814353
1347814352
1347814351
1347814350
1347814342
1347814341
1347814339
1347814338
1347814330
1347814329
1347814326
1347814323
1347814321
1347814319
1347814318
1347814317
1347814313
1347814311
1347814312
1347814304
1347814303
1347814298
1347814295
1347814287
1347814284
1347814284
1347814517
1347814512
1347814511
1347814511
1347814507
1347814507
1347814505
1347814504
1347814489
1347814489
1347814480
1347814478
1347814475
1347814475
1347814473
1347814472
1347814471
1347814469
1347814456
1347814451
1347814448
1347814447
1347814444
1347814444
1347814443
1347814442
1347814439
1347814431
1347814427
1347814426
1347814420
1347814418
1347814414
1347814408
1347814402
1347814641
1347814638
1347814638
1347814634
1347814633
1347814630
1347814627
1347814625
1347814624
1347814624
1347814624
1347814624
1347814623
1347814623
1347814622
1347814622
1347814622
1347814621
1347814619
1347814618
1347814618
1347814617
1347814612
1347814601
1347814597
1347814594
1347814585
1347814582
1347814568
1347814564
1347814563
1347814560
1347814543
1347814540
1347814539
1347814538
1347814533
1347814528
1347814525
1347814762
1347814755
1347814755
1347814755
1347814755
1347814754
1347814753
1347814749
1347814747
1347814746
1347814742
1347814739
1347814736
1347814733
1347814727
1347814723
1347814721
1347814717
1347814717
1347814713
1347814706
1347814702
1347814700
1347814700
1347814697
1347814695
1347814692
1347814691
1347814680
1347814677
1347814674
1347814653
1347814653
1347814650
1347814649
1347814647
1347814646
1347814644
1347814643
1347814643
1347814877
1347814874
1347814867
1347814867
1347814866
1347814865
1347814865
1347814863
1347814861
1347814858
1347814856
1347814849
1347814849
1347814849
1347814848
1347814840
1347814837
1347814835
1347814835
1347814829
1347814828
1347814826
1347814825
1347814825
1347814822
1347814822
1347814822
1347814821
1347814820
1347814820
1347814818
1347814816
1347814813
1347814812
1347814806
1347814806
1347814804
1347814801
1347814800
1347814798
1347814786
1347814779
1347814771
1347814769
1347814767
1347814765
1347814764
1347815002
1347815001
1347814998
1347814997
1347814994
1347814992
1347814992
1347814992
1347814991
1347814984
1347814983
1347814983
1347814979
1347814973
1347814972
1347814971
1347814969
1347814968
1347814968
1347814966
1347814960
1347814953
1347814952
1347814951
1347814948
1347814947
1347814946
1347814942
1347814933
1347814933
1347814931
1347814930
1347814929
1347814929
1347814928
1347814928
1347814928
1347814923
1347814919
1347814918
1347814916
1347814913
1347814913
1347814912
1347814909
1347814904
1347814897
1347814895
1347814885
1347814885
1347815127
1347815122
1347815122
1347815122
1347815121
1347815111
1347815107
1347815102
1347815102
1347815102
1347815101
1347815088
1347815083
1347815071
1347815070
1347815070
1347815067
1347815066
1347815062
1347815059
1347815054
1347815053
1347815053
1347815052
1347815047
1347815046
1347815041
1347815041
1347815040
1347815037
1347815034
1347815034
1347815033
1347815032
1347815031
1347815029
1347815027
1347815025
1347815025
1347815020
1347815020
1347815018
1347815015
1347815015
1347815014
1347815013
1347815013
1347815009
1347815007
1347815006
1347815006
1347815006
1347815237
1347815236
1347815236
1347815234
1347815233
1347815232
1347815231
1347815230
1347815228
1347815228
1347815227
1347815227
1347815224
1347815220
1347815216
1347815212
1347815206
1347815205
1347815200
1347815199
1347815191
1347815191
1347815191
1347815191
1347815189
1347815189
1347815185
1347815184
1347815181
1347815180
1347815179
1347815176
1347815175
1347815171
1347815171
1347815163
1347815163
1347815162
1347815161
1347815160
1347815158
1347815158
1347815158
1347815158
1347815158
1347815157
1347815157
1347815157
1347815157
1347815155
1347815155
1347815154
1347815154
1347815154
1347815154
1347815153
1347815150
1347815148
1347815147
1347815136
1347815135
1347815135
1347815134
1347815127
1347815363
1347815362
1347815360
1347815358
1347815357
1347815357
1347815357
1347815357
1347815357
1347815347
1347815345
1347815343
1347815341
1347815331
1347815329
1347815327
1347815327
1347815326
1347815322
1347815321
1347815319
1347815313
1347815312
1347815311
1347815308
1347815305
1347815304
1347815301
1347815301
1347815293
1347815290
1347815289
1347815287
1347815287
1347815282
1347815279
1347815274
1347815271
1347815271
1347815269
1347815266
1347815261
1347815258
1347815251
1347815250
1347815249
1347815248
1347815483
1347815473
1347815471
1347815465
1347815463
1347815458
1347815453
1347815450
1347815449
1347815444
1347815444
1347815442
1347815437
1347815436
1347815436
1347815435
1347815433
1347815429
1347815426
1347815426
1347815425
1347815425
1347815424
1347815423
1347815420
1347815418
1347815404
1347815403
1347815401
1347815393
1347815389
1347815381
1347815375
1347815373
1347815372
1347815370
1347815368
1347815606
1347815604
1347815596
1347815596
1347815593
1347815589
1347815583
1347815582
1347815581
1347815575
1347815571
1347815563
1347815559
1347815559
1347815556
1347815547
1347815540
1347815529
1347815527
1347815523
1347815520
1347815515
1347815515
1347815515
1347815515
1347815514
1347815514
1347815513
1347815513
1347815513
1347815513
1347815512
1347815510
1347815507
1347815498
1347815495
1347815490
1347815730
1347815726
1347815721
1347815720
1347815722
1347815708
1347815705
1347815704
1347815697
1347815696
1347815689
1347815689
1347815684
1347815682
1347815674
1347815674
1347815673
1347815665
1347815662
1347815660
1347815660
1347815659
1347815658
1347815656
1347815655
1347815655
1347815649
1347815646
1347815641
1347815641
1347815631
1347815630
1347815628
1347815617
1347815612
1347815611
1347815849
1347815836
1347815836
1347815836
1347815835
1347815835
1347815832
1347815829
1347815827
1347815823
1347815815
1347815813
1347815804
1347815800
1347815798
1347815795
1347815795
1347815795
1347815794
1347815790
1347815788
1347815783
1347815779
1347815769
1347815768
1347815763
1347815759
1347815758
1347815750
1347815750
1347815748
1347815745
1347815736
1347815736
1347815734
1347815970
1347815966
1347815965
1347815962
1347815959
1347815953
1347815951
1347815949
1347815948
1347815945
1347815929
1347815929
1347815924
1347815921
1347815921
1347815919
1347815918
1347815917
1347815915
1347815912
1347815902
1347815893
1347815887
1347815885
1347815884
1347815880
1347815872
1347815872
1347815870
1347815869
1347815868
1347815868
1347815860
1347815854
1347815854
1347815852
1347816092
1347816084
1347816083
1347816082
1347816080
1347816079
1347816075
1347816065
1347816059
1347816057
1347816057
1347816054
1347816034
1347816034
1347816032
1347816016
1347816015
1347816014
1347816012
1347816012
1347816011
1347816010
1347816009
1347816004
1347816002
1347815996
1347815989
1347815973
1347815972
1347816214
1347816212
1347816209
1347816208
1347816205
1347816202
1347816198
1347816197
1347816194
1347816181
1347816176
1347816175
1347816170
1347816169
1347816168
1347816168
1347816166
1347816164
1347816162
1347816159
1347816159
1347816158
1347816157
1347816154
1347816151
1347816148
1347816145
1347816143
1347816141
1347816139
1347816137
1347816136
1347816135
1347816129
1347816127
1347816123
1347816123
1347816123
1347816116
1347816115
1347816115
1347816112
1347816103
1347816102
1347816099
1347816097
1347816097
1347816097
1347816335
1347816335
1347816335
1347816334
1347816327
1347816324
1347816323
1347816321
1347816320
1347816312
1347816311
1347816300
1347816299
1347816293
1347816282
1347816278
1347816270
1347816270
1347816265
1347816259
1347816254
1347816249
1347816246
1347816245
1347816241
1347816241
1347816240
1347816239
1347816236
1347816234
1347816231
1347816226
1347816225
1347816225
1347816223
1347816452
1347816447
1347816445
1347816443
1347816443
1347816439
1347816436
1347816433
1347816431
1347816424
1347816423
1347816419
1347816414
1347816413
1347816412
1347816410
1347816409
1347816400
1347816392
1347816392
1347816391
1347816389
1347816387
1347816386
1347816376
1347816369
1347816368
1347816365
1347816362
1347816339
1347816338
1347816336
1347816571
1347816565
1347816561
1347816560
1347816559
1347816553
1347816552
1347816548
1347816546
1347816544
1347816542
1347816541
1347816539
1347816539
1347816538
1347816537
1347816533
1347816528
1347816528
1347816525
1347816525
1347816519
1347816517
1347816517
1347816511
1347816511
1347816509
1347816509
1347816509
1347816509
1347816508
1347816505
1347816504
1347816495
1347816495
1347816494
1347816493
1347816487
1347816475
1347816473
1347816469
1347816469
1347816466
1347816464
1347816463
1347816463
1347816463
1347816696
1347816688
1347816687
1347816683
1347816677
1347816676
1347816673
1347816670
1347816668
1347816666
1347816663
1347816659
1347816657
1347816654
1347816653
1347816652
1347816651
1347816650
1347816647
1347816646
1347816637
1347816633
1347816633
1347816631
1347816629
1347816626
1347816625
1347816621
1347816620
1347816620
1347816609
1347816608
1347816606
1347816602
1347816597
1347816595
1347816594
1347816585
1347816816
1347816813
1347816812
1347816808
1347816808
1347816807
1347816807
1347816806
1347816805
1347816801
1347816800
1347816798
1347816797
1347816788
1347816786
1347816784
1347816775
1347816775
1347816774
1347816769
1347816764
1347816765
1347816751
1347816748
1347816748
1347816747
1347816746
1347816746
1347816744
1347816744
1347816738
1347816738
1347816737
1347816731
1347816729
1347816723
1347816719
1347816718
1347816717
1347816716
1347816713
1347816711
1347816938
1347816937
1347816935
1347816932
1347816924
1347816918
1347816909
1347816905
1347816902
1347816896
1347816896
1347816896
1347816894
1347816891
1347816890
1347816887
1347816884
1347816883
1347816879
1347816866
1347816861
1347816850
1347816847
1347816847
1347816846
1347816843
1347816842
1347816835
1347816829
1347816827
1347816827
1347816822
1347816819
1347817055
1347817052
1347817051
1347817048
1347817042
1347817042
1347817040
1347817038
1347817037
1347817034
1347817031
1347817029
1347817028
1347817027
1347817019
1347817017
1347817017
1347817017
1347817016
1347817013
1347817010
1347817004
1347817002
1347817000
1347816999
1347816999
1347816998
1347816982
1347816981
1347816980
1347816979
1347816973
1347816972
1347816971
1347816970
1347816962
1347816961
1347816960
1347816953
1347816949
1347816948
1347816943
1347816943
1347816944
1347816942
1347816942
1347816939
1347817177
1347817172
1347817169
1347817169
1347817169
1347817168
1347817166
1347817159
1347817158
1347817157
1347817157
1347817155
1347817147
1347817147
1347817147
1347817145
1347817145
1347817144
1347817142
1347817142
1347817141
1347817138
1347817134
1347817128
1347817126
1347817121
1347817119
1347817117
1347817116
1347817115
1347817115
1347817114
1347817112
1347817111
1347817107
1347817105
1347817104
1347817099
1347817099
1347817097
1347817095
1347817087
1347817081
1347817081
1347817078
1347817078
1347817077
1347817075
1347817073
1347817070
1347817066
1347817064
1347817063
1347817063
1347817063
1347817061
1347817301
1347817293
1347817292
1347817279
1347817277
1347817273
1347817273
1347817273
1347817264
1347817263
1347817262
1347817262
1347817261
1347817259
1347817257
1347817255
1347817253
1347817252
1347817250
1347817249
1347817246
1347817236
1347817234
1347817233
1347817232
1347817231
1347817231
1347817230
1347817229
1347817227
1347817227
1347817226
1347817225
1347817222
1347817220
1347817215
1347817213
1347817212
1347817206
1347817205
1347817203
1347817201
1347817194
1347817192
1347817189
1347817189
1347817187
1347817186
1347817184
1347817184
1347817421
1347817421
1347817421
1347817413
1347817413
1347817391
1347817386
1347817386
1347817383
1347817382
1347817380
1347817371
1347817371
1347817371
1347817364
1347817362
1347817359
1347817358
1347817357
1347817357
1347817354
1347817354
1347817354
1347817354
1347817341
1347817339
1347817330
1347817328
1347817324
1347817323
1347817322
1347817322
1347817320
1347817319
1347817318
1347817317
1347817316
1347817314
1347817313
1347817313
1347817311
1347817309
1347817306
1347817305
1347817305
1347817304
1347817544
1347817543
1347817539
1347817534
1347817527
1347817526
1347817524
1347817520
1347817519
1347817518
1347817516
1347817513
1347817512
1347817509
1347817505
1347817504
1347817502
1347817502
1347817497
1347817494
1347817494
1347817491
1347817482
1347817482
1347817478
1347817478
1347817471
1347817471
1347817471
1347817468
1347817465
1347817465
1347817461
1347817455
1347817453
1347817449
1347817447
1347817443
1347817443
1347817442
1347817437
1347817434
1347817429
1347817427
1347817663
1347817660
1347817659
1347817654
1347817648
1347817645
1347817642
1347817638
1347817638
1347817635
1347817630
1347817624
1347817621
1347817616
1347817611
1347817610
1347817606
1347817603
1347817599
1347817599
1347817598
1347817598
1347817597
1347817595
1347817595
1347817594
1347817591
1347817587
1347817582
1347817578
1347817578
1347817575
1347817568
1347817566
1347817563
1347817560
1347817548
1347817547
1347817786
1347817779
1347817779
1347817777
1347817776
1347817776
1347817776
1347817776
1347817773
1347817772
1347817766
1347817761
1347817756
1347817753
1347817752
1347817751
1347817749
1347817749
1347817742
1347817738
1347817738
1347817737
1347817731
1347817728
1347817720
1347817719
1347817719
1347817717
1347817716
1347817712
1347817707
1347817700
1347817699
1347817695
1347817692
1347817683
1347817682
1347817679
1347817679
1347817675
1347817674
1347817671
1347817668
1347817666
1347817664
1347817904
1347817901
1347817898
1347817896
1347817896
1347817889
1347817888
1347817872
1347817870
1347817869
1347817864
1347817859
1347817849
1347817849
1347817837
1347817837
1347817835
1347817835
1347817830
1347817829
1347817823
1347817820
1347817815
1347817814
1347817810
1347817797
1347817795
1347817794
1347817788
1347818023
1347818020
1347818019
1347818018
1347818017
1347818016
1347818015
1347818013
1347818011
1347817996
1347817989
1347817984
1347817984
1347817983
1347817983
1347817982
1347817982
1347817982
1347817981
1347817981
1347817973
1347817971
1347817970
1347817960
1347817957
1347817954
1347817951
1347817948
1347817945
1347817940
1347817939
1347817937
1347817935
1347817932
1347817931
1347817930
1347817928
1347817926
1347817922
1347817918
1347817914
1347817912
1347817909
1347818144
1347818137
1347818136
1347818136
1347818133
1347818126
1347818124
1347818123
1347818105
1347818104
1347818086
1347818084
1347818076
1347818073
1347818070
1347818069
1347818063
1347818063
1347818059
1347818046
1347818043
1347818028
1347818026
1347818263
1347818261
1347818261
1347818256
1347818249
1347818248
1347818247
1347818247
1347818246
1347818246
1347818244
1347818244
1347818243
1347818242
1347818236
1347818234
1347818231
1347818230
1347818230
1347818228
1347818227
1347818222
1347818217
1347818215
1347818213
1347818211
1347818211
1347818208
1347818199
1347818197
1347818195
1347818195
1347818194
1347818192
1347818181
1347818174
1347818171
1347818170
1347818165
1347818164
1347818162
1347818160
1347818160
1347818159
1347818158
1347818155
1347818389
1347818387
1347818386
1347818385
1347818380
1347818380
1347818378
1347818377
1347818376
1347818376
1347818375
1347818375
1347818374
1347818374
1347818373
1347818373
1347818373
1347818371
1347818371
1347818370
1347818363
1347818360
1347818354
1347818350
1347818345
1347818344
1347818342
1347818332
1347818331
1347818328
1347818323
1347818317
1347818313
1347818309
1347818301
1347818299
1347818299
1347818296
1347818296
1347818294
1347818292
1347818285
1347818283
1347818281
1347818280
1347818279
1347818278
1347818277
1347818274
1347818510
1347818508
1347818507
1347818507
1347818503
1347818503
1347818502
1347818501
1347818500
1347818500
1347818499
1347818499
1347818499
1347818498
1347818497
1347818485
1347818484
1347818482
1347818481
1347818480
1347818478
1347818477
1347818475
1347818475
1347818472
1347818471
1347818470
1347818468
1347818467
1347818463
1347818462
1347818461
1347818461
1347818461
1347818460
1347818458
1347818451
1347818449
1347818447
1347818433
1347818431
1347818429
1347818427
1347818426
1347818421
1347818416
1347818410
1347818409
1347818408
1347818402
1347818394
1347818394
1347818393
1347818392
1347818391
1347818630
1347818628
1347818624
1347818623
1347818621
1347818620
1347818619
1347818615
1347818615
1347818613
1347818611
1347818607
1347818603
1347818595
1347818588
1347818585
1347818584
1347818584
1347818582
1347818580
1347818579
1347818578
1347818575
1347818572
1347818570
1347818564
1347818562
1347818560
1347818554
1347818554
1347818554
1347818553
1347818551
1347818549
1347818548
1347818545
1347818542
1347818542
1347818537
1347818534
1347818531
1347818530
1347818530
1347818527
1347818522
1347818520
1347818520
1347818519
1347818747
1347818742
1347818741
1347818741
1347818741
1347818740
1347818738
1347818737
1347818737
1347818736
1347818734
1347818733
1347818733
1347818727
1347818724
1347818719
1347818719
1347818717
1347818717
1347818717
1347818715
1347818711
1347818708
1347818705
1347818704
1347818703
1347818702
1347818701
1347818700
1347818695
1347818694
1347818685
1347818683
1347818680
1347818679
1347818678
1347818669
1347818668
1347818666
1347818664
1347818663
1347818662
1347818661
1347818658
1347818657
1347818656
1347818654
1347818646
1347818645
1347818642
1347818640
1347818633
1347818632
1347818871
1347818870
1347818866
1347818866
1347818864
1347818864
1347818857
1347818853
1347818851
1347818849
1347818847
1347818846
1347818844
1347818838
1347818836
1347818833
1347818833
1347818832
1347818827
1347818819
1347818819
1347818817
1347818807
1347818807
1347818806
1347818799
1347818794
1347818791
1347818790
1347818784
1347818768
1347818766
1347818765
1347818764
1347818763
1347818762
1347818761
1347818761
1347818761
1347818755
1347818754
1347818754
1347818751
1347818994
1347818993
1347818986
1347818981
1347818973
1347818969
1347818967
1347818967
1347818966
1347818964
1347818963
1347818957
1347818956
1347818954
1347818950
1347818949
1347818941
1347818936
1347818935
1347818935
1347818930
1347818929
1347818925
1347818922
1347818920
1347818913
1347818899
1347818897
1347818894
1347818889
1347818887
1347818884
1347818881
1347818880
1347818879
1347818878
1347819109
1347819108
1347819101
1347819100
1347819072
1347819072
1347819061
1347819058
1347819057
1347819048
1347819044
1347819041
1347819037
1347819035
1347819035
1347819029
1347819028
1347819028
1347819015
1347819014
1347819014
1347819236
1347819230
1347819228
1347819220
1347819215
1347819210
1347819209
1347819207
1347819194
1347819192
1347819191
1347819185
1347819184
1347819183
1347819182
1347819179
1347819171
1347819170
1347819165
1347819163
1347819163
1347819161
1347819159
1347819157
1347819155
1347819153
1347819152
1347819152
1347819148
1347819148
1347819148
1347819147
1347819130
1347819123
1347819123
1347819121
1347819115
1347819356
1347819353
1347819352
1347819350
1347819340
1347819339
1347819329
1347819318
1347819317
1347819315
1347819301
1347819300
1347819293
1347819291
1347819279
1347819276
1347819274
1347819274
1347819264
1347819259
1347819255
1347819254
1347819253
1347819252
1347819251
1347819251
1347819476
1347819475
1347819474
1347819469
1347819467
1347819465
1347819459
1347819453
1347819452
1347819452
1347819451
1347819451
1347819449
1347819447
1347819439
1347819432
1347819431
1347819431
1347819428
1347819425
1347819422
1347819421
1347819420
1347819416
1347819409
1347819393
1347819390
1347819385
1347819381
1347819377
1347819376
1347819368
1347819358
1347819595
1347819594
1347819590
1347819588
1347819580
1347819578
1347819574
1347819572
1347819570
1347819570
1347819570
1347819569
1347819569
1347819565
1347819564
1347819560
1347819560
1347819557
1347819555
1347819550
1347819547
1347819546
1347819540
1347819538
1347819537
1347819537
1347819525
1347819524
1347819521
1347819514
1347819510
1347819499
1347819495
1347819493
1347819493
1347819491
1347819487
1347819485
1347819482
1347819481
1347819479
1347819718
1347819715
1347819701
1347819700
1347819696
1347819693
1347819691
1347819686
1347819685
1347819677
1347819674
1347819674
1347819673
1347819665
1347819663
1347819662
1347819657
1347819655
1347819654
1347819651
1347819651
1347819645
1347819642
1347819639
1347819635
1347819629
1347819629
1347819623
1347819621
1347819620
1347819617
1347819615
1347819613
1347819611
1347819611
1347819837
1347819829
1347819828
1347819818
1347819817
1347819816
1347819816
1347819816
1347819815
1347819809
1347819784
1347819783
1347819779
1347819778
1347819778
1347819777
1347819773
1347819769
1347819759
1347819758
1347819750
1347819750
1347819745
1347819743
1347819743
1347819742
1347819738
1347819737
1347819735
1347819735
1347819733
1347819733
1347819958
1347819954
1347819951
1347819949
1347819947
1347819947
1347819942
1347819940
1347819940
1347819940
1347819940
1347819934
1347819932
1347819932
1347819930
1347819927
1347819918
1347819917
1347819917
1347819910
1347819908
1347819908
1347819908
1347819906
1347819903
1347819903
1347819898
1347819896
1347819896
1347819894
1347819890
1347819889
1347819879
1347819874
1347819874
1347819873
1347819873
1347819872
1347819868
1347819864
1347819864
1347819863
1347819861
1347819856
1347819855
1347819855
1347819854
1347819852
1347819842
1347820081
1347820078
1347820071
1347820069
1347820069
1347820065
1347820065
1347820054
1347820053
1347820051
1347820050
1347820047
1347820047
1347820047
1347820046
1347820039
1347820033
1347820027
1347820021
1347820017
1347820010
1347820010
1347820008
1347820005
1347820005
1347820005
1347820003
1347820001
1347819996
1347819996
1347819996
1347819993
1347819985
1347819984
1347819980
1347819971
1347819967
1347819967
1347819963
1347820198
1347820194
1347820189
1347820187
1347820184
1347820184
1347820182
1347820182
1347820180
1347820177
1347820176
1347820175
1347820168
1347820165
1347820155
1347820143
1347820140
1347820131
1347820131
1347820126
1347820126
1347820125
1347820124
1347820113
1347820112
1347820110
1347820109
1347820108
1347820101
1347820092
1347820091
1347820085
1347820322
1347820319
1347820316
1347820316
1347820308
1347820307
1347820307
1347820304
1347820298
1347820297
1347820297
1347820294
1347820286
1347820283
1347820282
1347820282
1347820281
1347820281
1347820278
1347820277
1347820275
1347820271
1347820270
1347820268
1347820264
1347820262
1347820261
1347820256
1347820253
1347820252
1347820243
1347820236
1347820236
1347820227
1347820223
1347820221
1347820220
1347820215
1347820214
1347820211
1347820210
1347820209
1347820208
1347820207
1347820206
1347820204
1347820442
1347820439
1347820438
1347820436
1347820433
1347820432
1347820422
1347820421
1347820421
1347820420
1347820419
1347820415
1347820407
1347820401
1347820395
1347820388
1347820387
1347820383
1347820376
1347820374
1347820373
1347820371
1347820367
1347820359
1347820355
1347820354
1347820352
1347820350
1347820349
1347820346
1347820342
1347820341
1347820333
1347820330
1347820330
1347820326
1347820326
1347820324
1347820559
1347820553
1347820548
1347820537
1347820533
1347820532
1347820531
1347820527
1347820526
1347820523
1347820516
1347820516
1347820511
1347820511
1347820510
1347820508
1347820507
1347820506
1347820487
1347820485
1347820481
1347820477
1347820476
1347820469
1347820458
1347820457
1347820453
1347820451
1347820448
1347820445
1347820443
1347820682
1347820682
1347820679
1347820667
1347820660
1347820659
1347820659
1347820655
1347820653
1347820651
1347820648
1347820646
1347820642
1347820640
1347820640
1347820631
1347820630
1347820623
1347820622
1347820622
1347820621
1347820620
1347820618
1347820615
1347820613
1347820611
1347820604
1347820603
1347820597
1347820596
1347820590
1347820586
1347820581
1347820577
1347820574
1347820571
1347820803
1347820799
1347820798
1347820796
1347820792
1347820791
1347820785
1347820783
1347820781
1347820780
1347820780
1347820779
1347820776
1347820773
1347820770
1347820767
1347820767
1347820762
1347820762
1347820760
1347820754
1347820753
1347820752
1347820751
1347820751
1347820750
1347820750
1347820749
1347820749
1347820749
1347820747
1347820744
1347820738
1347820731
1347820729
1347820725
1347820725
1347820723
1347820721
1347820711
1347820701
1347820691
1347820925
1347820914
1347820905
1347820904
1347820904
1347820903
1347820900
1347820895
1347820887
1347820888
1347820887
1347820884
1347820881
1347820875
1347820872
1347820871
1347820871
1347820871
1347820869
1347820866
1347820865
1347820863
1347820860
1347820858
1347820851
1347820848
1347820836
1347820824
1347820820
1347820819
1347820816
1347820811
1347821049
1347821047
1347821042
1347821038
1347821037
1347821036
1347821035
1347821029
1347821026
1347821026
1347821025
1347821022
1347821012
1347821011
1347821009
1347821000
1347820999
1347820996
1347820992
1347820989
1347820989
1347820982
1347820980
1347820979
1347820976
1347820960
1347820952
1347820952
1347820951
1347820951
1347820950
1347820950
1347820950
1347820950
1347820950
1347820950
1347820950
1347820949
1347820949
1347820949
1347820949
1347820949
1347820949
1347820946
1347820930
1347821159
1347821157
1347821145
1347821138
1347821135
1347821134
1347821123
1347821123
1347821120
1347821118
1347821117
1347821107
1347821103
1347821103
1347821102
1347821101
1347821099
1347821097
1347821095
1347821092
1347821092
1347821089
1347821089
1347821088
1347821085
1347821084
1347821079
1347821079
1347821077
1347821069
1347821066
1347821059
1347821057
1347821281
1347821278
1347821277
1347821271
1347821266
1347821263
1347821260
1347821257
1347821257
1347821257
1347821257
1347821256
1347821254
1347821253
1347821253
1347821246
1347821245
1347821243
1347821242
1347821236
1347821222
1347821221
1347821220
1347821220
1347821216
1347821213
1347821212
1347821211
1347821207
1347821201
1347821198
1347821197
1347821194
1347821192
1347821191
1347821190
1347821185
1347821180
1347821179
1347821178
1347821178
1347821173
1347821172
1347821170
1347821170
1347821408
1347821405
1347821404
1347821395
1347821390
1347821390
1347821382
1347821381
1347821370
1347821370
1347821362
1347821359
1347821357
1347821352
1347821351
1347821348
1347821346
1347821343
1347821342
1347821341
1347821341
1347821341
1347821331
1347821324
1347821324
1347821324
1347821317
1347821315
1347821312
1347821307
1347821303
1347821300
1347821300
1347821292
1347821287
1347821527
1347821527
1347821519
1347821519
1347821519
1347821518
1347821516
1347821514
1347821509
1347821507
1347821503
1347821499
1347821497
1347821489
1347821486
1347821480
1347821474
1347821470
1347821470
1347821469
1347821466
1347821459
1347821459
1347821458
1347821457
1347821457
1347821455
1347821453
1347821452
1347821451
1347821445
1347821439
1347821436
1347821433
1347821430
1347821430
1347821426
1347821424
1347821419
1347821418
1347821417
1347821411
1347821645
1347821643
1347821641
1347821641
1347821640
1347821635
1347821635
1347821631
1347821616
1347821609
1347821605
1347821604
1347821589
1347821586
1347821584
1347821582
1347821581
1347821575
1347821573
1347821573
1347821562
1347821558
1347821556
1347821548
1347821548
1347821541
1347821770
1347821767
1347821765
1347821764
1347821759
1347821756
1347821753
1347821751
1347821748
1347821743
1347821734
1347821730
1347821715
1347821714
1347821709
1347821707
1347821706
1347821705
1347821703
1347821701
1347821701
1347821695
1347821690
1347821688
1347821683
1347821683
1347821682
1347821679
1347821676
1347821661
1347821661
1347821660
1347821653
1347821895
1347821894
1347821888
1347821888
1347821885
1347821884
1347821884
1347821879
1347821878
1347821867
1347821867
1347821860
1347821855
1347821850
1347821844
1347821843
1347821842
1347821841
1347821840
1347821836
1347821832
1347821830
1347821825
1347821822
1347821819
1347821813
1347821804
1347821795
1347821785
1347821776
1347822013
1347822012
1347822012
1347822011
1347822009
1347821995
1347821995
1347821995
1347821994
1347821990
1347821984
1347821978
1347821977
1347821970
1347821970
1347821970
1347821969
1347821967
1347821962
1347821962
1347821960
1347821960
1347821957
1347821955
1347821955
1347821949
1347821948
1347821944
1347821940
1347821926
1347821926
1347821918
1347821918
1347821913
1347821902
1347821897
1347822129
1347822129
1347822127
1347822123
1347822118
1347822116
1347822115
1347822115
1347822115
1347822112
1347822109
1347822104
1347822103
1347822100
1347822096
1347822091
1347822089
1347822085
1347822084
1347822068
1347822065
1347822062
1347822055
1347822047
1347822046
1347822043
1347822026
1347822025
1347822019
1347822019
1347822018
1347822243
1347822242
1347822242
1347822241
1347822238
1347822233
1347822220
1347822220
1347822209
1347822205
1347822197
1347822193
1347822191
1347822190
1347822190
1347822189
1347822189
1347822189
1347822187
1347822183
1347822182
1347822182
1347822177
1347822171
1347822170
1347822164
1347822162
1347822160
1347822147
1347822140
1347822139
1347822138
1347822138
1347822138
1347822138
1347822138
1347822138
1347822138
1347822138
1347822138
1347822136
1347822370
1347822370
1347822370
1347822362
1347822358
1347822358
1347822349
1347822346
1347822344
1347822343
1347822337
1347822336
1347822335
1347822333
1347822329
1347822318
1347822317
1347822311
1347822305
1347822305
1347822289
1347822274
1347822274
1347822272
1347822270
1347822269
1347822263
1347822500
1347822496
1347822495
1347822492
1347822489
1347822485
1347822483
1347822482
1347822475
1347822469
1347822465
1347822461
1347822455
1347822452
1347822449
1347822444
1347822431
1347822428
1347822427
1347822426
1347822421
1347822411
1347822405
1347822402
1347822401
1347822400
1347822386
1347822383
1347822616
1347822615
1347822610
1347822607
1347822607
1347822606
1347822605
1347822599
1347822593
1347822592
1347822591
1347822586
1347822584
1347822581
1347822581
1347822577
1347822576
1347822574
1347822573
1347822569
1347822562
1347822562
1347822560
1347822555
1347822553
1347822549
1347822548
1347822546
1347822536
1347822527
1347822524
1347822524
1347822523
1347822504
1347822500
1347822739
1347822731
1347822729
1347822726
1347822726
1347822725
1347822724
1347822721
1347822721
1347822720
1347822714
1347822702
1347822701
1347822696
1347822694
1347822683
1347822680
1347822680
1347822679
1347822679
1347822678
1347822677
1347822677
1347822667
1347822664
1347822660
1347822656
1347822651
1347822646
1347822645
1347822645
1347822645
1347822638
1347822637
1347822631
1347822624
1347822857
1347822855
1347822855
1347822851
1347822847
1347822844
1347822841
1347822834
1347822833
1347822830
1347822827
1347822826
1347822826
1347822824
1347822822
1347822817
1347822816
1347822816
1347822815
1347822813
1347822803
1347822799
1347822799
1347822791
1347822789
1347822788
1347822787
1347822772
1347822769
1347822761
1347822761
1347822759
1347822758
1347822756
1347822751
1347822749
1347822747
1347822959
1347822956
1347822942
1347822942
1347822935
1347822934
1347822935
1347822926
1347822920
1347822918
1347822915
1347822914
1347822911
1347822909
1347822908
1347822907
1347822903
1347822902
1347822899
1347822895
1347822894
1347822894
1347822869
1347822869
1347822866
1347822865
1347823103
1347823091
1347823088
1347823085
1347823083
1347823083
1347823072
1347823067
1347823065
1347823051
1347823047
1347823046
1347823044
1347823037
1347823037
1347823036
1347823036
1347823035
1347823035
1347823035
1347823034
1347823033
1347823032
1347823031
1347823031
1347823030
1347823030
1347823030
1347823030
1347823029
1347823024
1347823023
1347823022
1347823021
1347823018
1347823008
1347823006
1347823004
1347823001
1347822998
1347822991
1347822990
1347822989
1347822989
1347822986
1347823223
1347823223
1347823222
1347823220
1347823216
1347823204
1347823199
1347823198
1347823196
1347823192
1347823190
1347823189
1347823187
1347823183
1347823181
1347823181
1347823173
1347823163
1347823161
1347823161
1347823154
1347823142
1347823141
1347823138
1347823138
1347823135
1347823130
1347823122
1347823115
1347823112
1347823112
1347823111
1347823104
1347823341
1347823339
1347823339
1347823334
1347823332
1347823332
1347823330
1347823316
1347823307
1347823302
1347823302
1347823302
1347823297
1347823296
1347823293
1347823281
1347823279
1347823278
1347823277
1347823275
1347823270
1347823269
1347823264
1347823258
1347823252
1347823244
1347823241
1347823237
1347823236
1347823231
1347823229
1347823226
1347823225
1347823464
1347823462
1347823459
1347823454
1347823454
1347823453
1347823445
1347823442
1347823441
1347823438
1347823438
1347823433
1347823433
1347823430
1347823428
1347823427
1347823426
1347823424
1347823421
1347823418
1347823417
1347823411
1347823407
1347823402
1347823398
1347823397
1347823396
1347823396
1347823392
1347823391
1347823388
1347823388
1347823388
1347823384
1347823381
1347823380
1347823378
1347823375
1347823372
1347823372
1347823370
1347823365
1347823363
1347823361
1347823357
1347823356
1347823355
1347823352
1347823351
1347823584
1347823582
1347823580
1347823579
1347823578
1347823578
1347823570
1347823566
1347823558
1347823557
1347823553
1347823553
1347823552
1347823552
1347823551
1347823551
1347823549
1347823549
1347823548
1347823546
1347823542
1347823530
1347823525
1347823524
1347823519
1347823517
1347823517
1347823516
1347823514
1347823509
1347823504
1347823502
1347823502
1347823502
1347823500
1347823498
1347823495
1347823492
1347823490
1347823489
1347823489
1347823481
1347823468
1347823708
1347823699
1347823698
1347823694
1347823691
1347823690
1347823688
1347823688
1347823686
1347823684
1347823683
1347823677
1347823672
1347823672
1347823671
1347823669
1347823668
1347823668
1347823666
1347823665
1347823654
1347823653
1347823651
1347823650
1347823646
1347823639
1347823638
1347823636
1347823632
1347823630
1347823630
1347823627
1347823617
1347823616
1347823613
1347823611
1347823604
1347823601
1347823592
1347823587
1347823827
1347823824
1347823824
1347823822
1347823817
1347823814
1347823809
1347823799
1347823798
1347823794
1347823793
1347823783
1347823778
1347823776
1347823776
1347823772
1347823772
1347823768
1347823766
1347823764
1347823758
1347823758
1347823758
1347823756
1347823755
1347823752
1347823752
1347823745
1347823739
1347823737
1347823735
1347823735
1347823729
1347823727
1347823723
1347823723
1347823723
1347823722
1347823721
1347823721
1347823720
1347823713
1347823712
1347823939
1347823910
1347823907
1347823906
1347823903
1347823898
1347823891
1347823884
1347823883
1347823880
1347823879
1347823877
1347823871
1347823862
1347823844
1347823842
1347823840
1347823836
1347823831
1347824045
1347824032
1347824029
1347824029
1347824028
1347824025
1347824023
1347824019
1347824015
1347824014
1347824012
1347824010
1347824004
1347823995
1347823987
1347823987
1347823981
1347823976
1347823973
1347823967
1347823967
1347823965
1347823963
1347823962
1347823959
1347823953
1347824188
1347824186
1347824177
1347824174
1347824169
1347824158
1347824154
1347824153
1347824143
1347824143
1347824133
1347824131
1347824130
1347824130
1347824130
1347824122
1347824116
1347824115
1347824113
1347824107
1347824106
1347824097
1347824096
1347824092
1347824091
1347824091
1347824088
1347824088
1347824086
1347824085
1347824084
1347824083
1347824083
1347824080
1347824309
1347824302
1347824299
1347824299
1347824294
1347824293
1347824292
1347824291
1347824285
1347824278
1347824276
1347824275
1347824265
1347824262
1347824258
1347824253
1347824253
1347824229
1347824228
1347824227
1347824226
1347824221
1347824209
1347824206
1347824201
1347824199
1347824193
1347824434
1347824434
1347824434
1347824433
1347824433
1347824432
1347824432
1347824432
1347824432
1347824432
1347824429
1347824429
1347824428
1347824428
1347824427
1347824427
1347824427
1347824426
1347824423
1347824418
1347824416
1347824411
1347824410
1347824410
1347824407
1347824398
1347824397
1347824395
1347824392
1347824390
1347824388
1347824386
1347824384
1347824379
1347824379
1347824375
1347824372
1347824371
1347824366
1347824364
1347824361
1347824361
1347824360
1347824355
1347824344
1347824344
1347824336
1347824331
1347824331
1347824328
1347824327
1347824323
1347824315
1347824313
1347824554
1347824552
1347824548
1347824544
1347824539
1347824538
1347824537
1347824535
1347824530
1347824530
1347824530
1347824525
1347824517
1347824516
1347824516
1347824515
1347824515
1347824510
1347824508
1347824503
1347824500
1347824499
1347824497
1347824497
1347824496
1347824495
1347824495
1347824488
1347824486
1347824483
1347824480
1347824477
1347824474
1347824473
1347824471
1347824470
1347824467
1347824466
1347824463
1347824460
1347824452
1347824450
1347824445
1347824444
1347824444
1347824439
1347824439
1347824439
1347824439
1347824439
1347824439
1347824438
1347824438
1347824438
1347824438
1347824437
1347824437
1347824437
1347824437
1347824437
1347824437
1347824437
1347824436
1347824436
1347824436
1347824436
1347824436
1347824435
1347824435
1347824435
1347824435
1347824435
1347824435
1347824676
1347824672
1347824672
1347824669
1347824668
1347824667
1347824664
1347824661
1347824661
1347824659
1347824655
1347824654
1347824654
1347824647
1347824633
1347824615
1347824606
1347824594
1347824591
1347824589
1347824588
1347824586
1347824578
1347824578
1347824577
1347824577
1347824576
1347824575
1347824571
1347824567
1347824558
1347824555
1347824792
1347824792
1347824790
1347824785
1347824785
1347824782
1347824781
1347824767
1347824763
1347824759
1347824752
1347824750
1347824749
1347824749
1347824746
1347824738
1347824737
1347824727
1347824719
1347824716
1347824713
1347824712
1347824711
1347824709
1347824708
1347824706
1347824687
1347824682
1347824681
1347824681
1347824678
1347824678
1347824914
1347824911
1347824910
1347824904
1347824899
1347824898
1347824897
1347824893
1347824890
1347824886
1347824883
1347824878
1347824877
1347824871
1347824870
1347824868
1347824863
1347824862
1347824851
1347824848
1347824848
1347824845
1347824839
1347824824
1347824824
1347824822
1347824821
1347824821
1347824820
1347824815
1347824814
1347824812
1347824811
1347824797
1347825032
1347825031
1347825029
1347825027
1347825024
1347825020
1347825015
1347825014
1347825012
1347825010
1347825009
1347825005
1347825005
1347825004
1347825003
1347825000
1347824999
1347824997
1347824986
1347824983
1347824980
1347824979
1347824979
1347824959
1347824959
1347824957
1347824950
1347824948
1347824943
1347824937
1347824937
1347824931
1347824928
1347824925
1347824923
1347824922
1347824915
1347825155
1347825153
1347825152
1347825149
1347825146
1347825143
1347825142
1347825141
1347825138
1347825138
1347825136
1347825130
1347825128
1347825128
1347825128
1347825124
1347825124
1347825104
1347825104
1347825099
1347825093
1347825089
1347825089
1347825088
1347825085
1347825084
1347825084
1347825079
1347825072
1347825068
1347825068
1347825067
1347825067
1347825062
1347825060
1347825058
1347825055
1347825055
1347825041
1347825040
1347825037
1347825270
1347825267
1347825263
1347825262
1347825250
1347825248
1347825241
1347825235
1347825235
1347825234
1347825233
1347825226
1347825225
1347825224
1347825224
1347825221
1347825216
1347825214
1347825212
1347825212
1347825211
1347825210
1347825208
1347825206
1347825205
1347825203
1347825202
1347825200
1347825200
1347825197
1347825195
1347825186
1347825173
1347825166
1347825160
1347825158
1347825397
1347825391
1347825391
1347825385
1347825383
1347825381
1347825374
1347825365
1347825358
1347825350
1347825346
1347825346
1347825345
1347825343
1347825343
1347825337
1347825337
1347825335
1347825334
1347825332
1347825330
1347825325
1347825321
1347825312
1347825304
1347825303
1347825298
1347825291
1347825282
1347825282
1347825507
1347825498
1347825494
1347825492
1347825483
1347825473
1347825472
1347825464
1347825464
1347825462
1347825450
1347825448
1347825443
1347825435
1347825430
1347825429
1347825423
1347825422
1347825421
1347825416
1347825412
1347825408
1347825404
1347825402
1347825400
1347825637
1347825636
1347825635
1347825633
1347825627
1347825622
1347825617
1347825615
1347825611
1347825610
1347825608
1347825605
1347825603
1347825599
1347825592
1347825589
1347825586
1347825584
1347825580
1347825576
1347825576
1347825576
1347825569
1347825564
1347825563
1347825561
1347825560
1347825558
1347825558
1347825557
1347825556
1347825546
1347825542
1347825540
1347825537
1347825537
1347825536
1347825530
1347825526
1347825525
1347825525
1347825762
1347825758
1347825758
1347825755
1347825749
1347825749
1347825738
1347825737
1347825737
1347825737
1347825737
1347825729
1347825729
1347825728
1347825726
1347825723
1347825720
1347825715
1347825710
1347825709
1347825706
1347825702
1347825702
1347825698
1347825698
1347825687
1347825681
1347825678
1347825676
1347825674
1347825671
1347825660
1347825657
1347825655
1347825654
1347825648
1347825646
1347825643
1347825874
1347825864
1347825858
1347825858
1347825850
1347825848
1347825844
1347825842
1347825838
1347825838
1347825831
1347825830
1347825820
1347825802
1347825799
1347825797
1347825784
1347825784
1347826000
1347825999
1347825996
1347825991
1347825985
1347825976
1347825975
1347825967
1347825966
1347825962
1347825960
1347825942
1347825941
1347825939
1347825931
1347825930
1347825929
1347825926
1347825916
1347825916
1347825909
1347825909
1347825904
1347825901
1347825899
1347825895
1347825892
1347825884
1347826126
1347826113
1347826111
1347826108
1347826103
1347826100
1347826097
1347826087
1347826084
1347826084
1347826083
1347826080
1347826074
1347826067
1347826067
1347826064
1347826063
1347826061
1347826058
1347826056
1347826039
1347826037
1347826030
1347826030
1347826026
1347826025
1347826024
1347826022
1347826241
1347826241
1347826239
1347826237
1347826235
1347826224
1347826223
1347826222
1347826218
1347826209
1347826207
1347826206
1347826204
1347826204
1347826198
1347826177
1347826169
1347826165
1347826164
1347826163
1347826159
1347826159
1347826156
1347826154
1347826148
1347826144
1347826142
1347826140
1347826135
1347826133
1347826132
1347826131
1347826131
1347826129
1347826128
1347826128
1347826126
1347826367
1347826365
1347826364
1347826364
1347826364
1347826364
1347826362
1347826357
1347826357
1347826356
1347826356
1347826356
1347826355
1347826355
1347826355
1347826355
1347826355
1347826355
1347826354
1347826354
1347826354
1347826352
1347826352
1347826352
1347826352
1347826352
1347826352
1347826351
1347826351
1347826351
1347826351
1347826351
1347826351
1347826351
1347826350
1347826349
1347826349
1347826347
1347826346
1347826346
1347826345
1347826344
1347826344
1347826344
1347826344
1347826344
1347826344
1347826343
1347826343
1347826343
1347826343
1347826343
1347826343
1347826343
1347826342
1347826342
1347826342
1347826342
1347826342
1347826341
1347826341
1347826341
1347826341
1347826341
1347826341
1347826341
1347826341
1347826341
1347826341
1347826340
1347826330
1347826330
1347826326
1347826324
1347826324
1347826323
1347826323
1347826322
1347826321
1347826321
1347826321
1347826321
1347826321
1347826321
1347826320
1347826318
1347826318
1347826318
1347826318
1347826318
1347826317
1347826317
1347826317
1347826317
1347826317
1347826316
1347826316
1347826316
1347826316
1347826316
1347826315
1347826315
1347826315
1347826315
1347826314
1347826314
1347826314
1347826314
1347826314
1347826313
1347826313
1347826313
1347826313
1347826312
1347826311
1347826303
1347826300
1347826300
1347826300
1347826300
1347826300
1347826299
1347826299
1347826299
1347826299
1347826298
1347826298
1347826297
1347826296
1347826295
1347826293
1347826291
1347826288
1347826288
1347826287
1347826286
1347826285
1347826284
1347826282
1347826281
1347826278
1347826275
1347826273
1347826264
1347826264
1347826261
1347826260
1347826258
1347826256
1347826253
1347826249
1347826489
1347826488
1347826488
1347826486
1347826482
1347826475
1347826472
1347826469
1347826463
1347826460
1347826460
1347826459
1347826452
1347826451
1347826448
1347826447
1347826446
1347826444
1347826441
1347826441
1347826441
1347826438
1347826435
1347826435
1347826433
1347826433
1347826430
1347826425
1347826419
1347826416
1347826413
1347826413
1347826413
1347826413
1347826412
1347826411
1347826407
1347826406
1347826404
1347826403
1347826399
1347826387
1347826382
1347826378
1347826376
1347826371
1347826607
1347826602
1347826601
1347826596
1347826596
1347826595
1347826591
1347826585
1347826585
1347826582
1347826580
1347826580
1347826579
1347826577
1347826575
1347826569
1347826567
1347826566
1347826558
1347826558
1347826551
1347826550
1347826542
1347826540
1347826534
1347826532
1347826531
1347826531
1347826529
1347826525
1347826524
1347826523
1347826522
1347826519
1347826518
1347826508
1347826508
1347826506
1347826500
1347826498
1347826494
1347826493
1347826493
1347826492
1347826491
1347826728
1347826726
1347826717
1347826713
1347826713
1347826710
1347826710
1347826709
1347826707
1347826705
1347826703
1347826694
1347826687
1347826686
1347826685
1347826682
1347826675
1347826671
1347826669
1347826662
1347826660
1347826657
1347826657
1347826655
1347826652
1347826652
1347826646
1347826637
1347826635
1347826625
1347826625
1347826624
1347826622
1347826618
1347826851
1347826849
1347826847
1347826843
1347826838
1347826838
1347826838
1347826837
1347826836
1347826835
1347826835
1347826834
1347826833
1347826833
1347826832
1347826832
1347826831
1347826831
1347826831
1347826831
1347826830
1347826827
1347826826
1347826823
1347826819
1347826816
1347826815
1347826813
1347826813
1347826810
1347826807
1347826804
1347826801
1347826801
1347826792
1347826784
1347826782
1347826777
1347826776
1347826775
1347826770
1347826765
1347826758
1347826757
1347826754
1347826754
1347826753
1347826752
1347826748
1347826745
1347826742
1347826734
1347826734
1347826970
1347826968
1347826968
1347826967
1347826960
1347826958
1347826957
1347826956
1347826954
1347826952
1347826951
1347826949
1347826945
1347826943
1347826939
1347826936
1347826934
1347826927
1347826921
1347826920
1347826915
1347826913
1347826911
1347826907
1347826900
1347826898
1347826898
1347826893
1347826892
1347826890
1347826886
1347826884
1347826883
1347826877
1347826876
1347826876
1347826873
1347826870
1347826868
1347826867
1347826867
1347826865
1347826862
1347826861
1347826857
1347826856
1347826855
1347826855
1347826855
1347826855
1347826854
1347826854
1347826854
1347826854
1347826853
1347826853
1347826853
1347826853
1347826853
1347827094
1347827081
1347827073
1347827065
1347827063
1347827062
1347827060
1347827060
1347827058
1347827052
1347827051
1347827048
1347827045
1347827045
1347827044
1347827039
1347827037
1347827035
1347827035
1347827034
1347827033
1347827032
1347827030
1347827029
1347827027
1347827025
1347827023
1347827019
1347827017
1347827015
1347827012
1347827009
1347827007
1347826999
1347826990
1347826985
1347826981
1347826974
1347826973
1347826972
1347827213
1347827211
1347827208
1347827205
1347827202
1347827199
1347827198
1347827197
1347827196
1347827195
1347827194
1347827189
1347827187
1347827177
1347827175
1347827170
1347827167
1347827166
1347827166
1347827165
1347827165
1347827165
1347827165
1347827164
1347827164
1347827164
1347827164
1347827162
1347827153
1347827152
1347827152
1347827151
1347827151
1347827150
1347827150
1347827150
1347827149
1347827148
1347827148
1347827148
1347827143
1347827132
1347827130
1347827129
1347827128
1347827127
1347827123
1347827121
1347827111
1347827110
1347827109
1347827106
1347827101
1347827101
1347827101
1347827097
1347827096
1347827096
1347827095
1347827328
1347827322
1347827321
1347827319
1347827303
1347827298
1347827297
1347827290
1347827286
1347827286
1347827284
1347827284
1347827270
1347827266
1347827265
1347827260
1347827260
1347827253
1347827246
1347827245
1347827243
1347827241
1347827241
1347827237
1347827230
1347827228
1347827227
1347827219
1347827454
1347827453
1347827451
1347827451
1347827448
1347827445
1347827442
1347827436
1347827434
1347827434
1347827433
1347827430
1347827425
1347827425
1347827420
1347827419
1347827419
1347827416
1347827412
1347827410
1347827409
1347827406
1347827402
1347827400
1347827400
1347827396
1347827391
1347827389
1347827379
1347827376
1347827371
1347827367
1347827367
1347827361
1347827360
1347827356
1347827356
1347827354
1347827354
1347827349
1347827346
1347827338
1347827576
1347827572
1347827569
1347827566
1347827556
1347827551
1347827551
1347827549
1347827547
1347827547
1347827538
1347827537
1347827537
1347827536
1347827529
1347827528
1347827525
1347827525
1347827522
1347827521
1347827519
1347827517
1347827512
1347827509
1347827508
1347827506
1347827484
1347827484
1347827479
1347827476
1347827471
1347827469
1347827460
1347827459
1347827459
1347827458
1347827698
1347827695
1347827693
1347827690
1347827686
1347827686
1347827685
1347827683
1347827683
1347827671
1347827671
1347827668
1347827666
1347827664
1347827662
1347827660
1347827659
1347827652
1347827645
1347827645
1347827643
1347827641
1347827636
1347827628
1347827626
1347827626
1347827626
1347827607
1347827599
1347827600
1347827598
1347827598
1347827598
1347827594
1347827590
1347827589
1347827589
1347827588
1347827585
1347827585
1347827584
1347827580
1347827578
1347827817
1347827815
1347827810
1347827807
1347827799
1347827795
1347827782
1347827782
1347827779
1347827768
1347827767
1347827766
1347827765
1347827763
1347827756
1347827754
1347827753
1347827745
1347827743
1347827741
1347827741
1347827740
1347827739
1347827738
1347827738
1347827736
1347827735
1347827724
1347827723
1347827721
1347827718
1347827716
1347827707
1347827704
1347827702
1347827935
1347827934
1347827931
1347827930
1347827930
1347827926
1347827924
1347827920
1347827907
1347827905
1347827899
1347827890
1347827889
1347827887
1347827885
1347827880
1347827878
1347827871
1347827870
1347827870
1347827867
1347827863
1347827858
1347827858
1347827855
1347827854
1347827852
1347827837
1347827835
1347827834
1347827830
1347827824
1347827823
1347827822
1347828056
1347828054
1347828045
1347828045
1347828044
1347828044
1347828037
1347828034
1347828032
1347828030
1347828029
1347828029
1347828023
1347828008
1347828008
1347828008
1347828008
1347828008
1347828008
1347828007
1347828007
1347828007
1347828007
1347828006
1347828006
1347828006
1347828006
1347828005
1347828005
1347828005
1347828005
1347828004
1347828004
1347828004
1347828003
1347828003
1347828003
1347828003
1347828003
1347828002
1347828002
1347828001
1347828001
1347828001
1347828001
1347828000
1347828000
1347828000
1347828000
1347828000
1347828000
1347828000
1347827999
1347827999
1347827999
1347827999
1347827999
1347827999
1347827998
1347827998
1347827997
1347827990
1347827990
1347827990
1347827989
1347827987
1347827982
1347827982
1347827978
1347827976
1347827972
1347827968
1347827954
1347827951
1347827949
1347827949
1347827949
1347827949
1347827946
1347828182
1347828182
1347828182
1347828180
1347828175
1347828174
1347828173
1347828173
1347828172
1347828164
1347828162
1347828148
1347828148
1347828143
1347828139
1347828136
1347828134
1347828131
1347828131
1347828129
1347828129
1347828118
1347828116
1347828110
1347828109
1347828108
1347828103
1347828100
1347828097
1347828096
1347828094
1347828090
1347828089
1347828083
1347828082
1347828079
1347828074
1347828070
1347828069
1347828063
1347828062
1347828062
1347828304
1347828301
1347828288
1347828286
1347828279
1347828279
1347828278
1347828277
1347828275
1347828275
1347828274
1347828273
1347828272
1347828272
1347828271
1347828271
1347828269
1347828267
1347828263
1347828261
1347828259
1347828246
1347828240
1347828239
1347828239
1347828227
1347828221
1347828214
1347828209
1347828205
1347828205
1347828199
1347828198
1347828189
1347828184
1347828417
1347828410
1347828404
1347828402
1347828395
1347828391
1347828388
1347828387
1347828384
1347828384
1347828374
1347828369
1347828361
1347828361
1347828361
1347828360
1347828355
1347828348
1347828348
1347828348
1347828344
1347828338
1347828338
1347828333
1347828333
1347828332
1347828326
1347828322
1347828321
1347828319
1347828315
1347828314
1347828312
1347828308
1347828307
1347828306
1347828306
1347828543
1347828543
1347828536
1347828535
1347828534
1347828533
1347828533
1347828532
1347828532
1347828532
1347828532
1347828531
1347828527
1347828521
1347828509
1347828497
1347828494
1347828493
1347828491
1347828491
1347828488
1347828484
1347828479
1347828478
1347828478
1347828477
1347828460
1347828460
1347828454
1347828452
1347828451
1347828450
1347828444
1347828441
1347828437
1347828433
1347828428
1347828427
1347828667
1347828665
1347828656
1347828656
1347828653
1347828648
1347828645
1347828643
1347828638
1347828636
1347828633
1347828633
1347828632
1347828630
1347828630
1347828627
1347828625
1347828623
1347828620
1347828619
1347828619
1347828618
1347828614
1347828603
1347828594
1347828588
1347828587
1347828585
1347828585
1347828585
1347828581
1347828575
1347828572
1347828562
1347828561
1347828558
1347828554
1347828549
1347828784
1347828778
1347828778
1347828777
1347828777
1347828772
1347828770
1347828767
1347828766
1347828760
1347828760
1347828760
1347828760
1347828760
1347828760
1347828760
1347828760
1347828760
1347828758
1347828756
1347828756
1347828753
1347828751
1347828751
1347828748
1347828739
1347828738
1347828725
1347828725
1347828718
1347828714
1347828713
1347828709
1347828704
1347828699
1347828696
1347828691
1347828689
1347828687
1347828684
1347828680
1347828670
1347828670
1347828668
1347828667
1347828908
1347828907
1347828899
1347828898
1347828886
1347828878
1347828875
1347828874
1347828872
1347828866
1347828862
1347828858
1347828858
1347828856
1347828855
1347828855
1347828854
1347828851
1347828845
1347828840
1347828839
1347828839
1347828839
1347828829
1347828826
1347828826
1347828822
1347828820
1347828818
1347828815
1347828813
1347828813
1347828807
1347828807
1347828792
1347829025
1347829024
1347829024
1347829020
1347829015
1347829015
1347829010
1347829004
1347829003
1347829001
1347828998
1347828991
1347828991
1347828989
1347828989
1347828985
1347828984
1347828982
1347828982
1347828981
1347828979
1347828978
1347828977
1347828974
1347828974
1347828968
1347828965
1347828964
1347828957
1347828950
1347828948
1347828948
1347828946
1347828943
1347828941
1347828921
1347828919
1347828917
1347829148
1347829147
1347829144
1347829144
1347829141
1347829133
1347829128
1347829119
1347829118
1347829117
1347829117
1347829113
1347829111
1347829111
1347829098
1347829097
1347829095
1347829080
1347829056
1347829044
1347829041
1347829038
1347829038
1347829035
1347829031
1347829029
1347829029
1347829268
1347829267
1347829261
1347829259
1347829256
1347829252
1347829250
1347829249
1347829248
1347829248
1347829240
1347829233
1347829229
1347829229
1347829222
1347829221
1347829211
1347829210
1347829206
1347829201
1347829192
1347829186
1347829183
1347829182
1347829180
1347829176
1347829173
1347829166
1347829166
1347829166
1347829164
1347829160
1347829160
1347829153
1347829392
1347829384
1347829377
1347829375
1347829367
1347829364
1347829362
1347829359
1347829351
1347829349
1347829348
1347829344
1347829340
1347829337
1347829329
1347829329
1347829327
1347829326
1347829325
1347829325
1347829320
1347829318
1347829318
1347829315
1347829292
1347829291
1347829284
1347829279
1347829278
1347829276
1347829276
1347829275
1347829273
1347829272
1347829512
1347829508
1347829507
1347829506
1347829506
1347829505
1347829504
1347829503
1347829502
1347829499
1347829484
1347829474
1347829470
1347829464
1347829459
1347829459
1347829459
1347829457
1347829454
1347829450
1347829445
1347829444
1347829444
1347829443
1347829429
1347829428
1347829427
1347829426
1347829425
1347829425
1347829424
1347829423
1347829421
1347829419
1347829418
1347829417
1347829412
1347829411
1347829408
1347829405
1347829403
1347829402
1347829401
1347829399
1347829398
1347829393
1347829631
1347829628
1347829625
1347829616
1347829615
1347829614
1347829612
1347829612
1347829612
1347829609
1347829606
1347829602
1347829601
1347829601
1347829597
1347829591
1347829583
1347829577
1347829577
1347829576
1347829568
1347829567
1347829566
1347829563
1347829563
1347829562
1347829562
1347829555
1347829554
1347829550
1347829550
1347829549
1347829543
1347829543
1347829537
1347829537
1347829537
1347829537
1347829529
1347829527
1347829525
1347829524
1347829524
1347829519
1347829517
1347829516
1347829515
1347829515
1347829748
1347829748
1347829747
1347829746
1347829744
1347829744
1347829744
1347829743
1347829742
1347829727
1347829726
1347829725
1347829719
1347829715
1347829705
1347829701
1347829699
1347829696
1347829686
1347829684
1347829684
1347829669
1347829669
1347829665
1347829660
1347829655
1347829652
1347829651
1347829647
1347829646
1347829637
1347829637
1347829873
1347829872
1347829872
1347829872
1347829870
1347829870
1347829866
1347829866
1347829865
1347829863
1347829861
1347829857
1347829855
1347829851
1347829851
1347829850
1347829842
1347829831
1347829831
1347829825
1347829824
1347829820
1347829816
1347829815
1347829813
1347829813
1347829811
1347829805
1347829804
1347829804
1347829804
1347829803
1347829802
1347829801
1347829801
1347829801
1347829798
1347829798
1347829797
1347829794
1347829765
1347829757
1347829993
1347829992
1347829991
1347829991
1347829986
1347829985
1347829982
1347829979
1347829979
1347829979
1347829976
1347829970
1347829969
1347829967
1347829962
1347829957
1347829955
1347829953
1347829950
1347829946
1347829943
1347829943
1347829940
1347829933
1347829931
1347829930
1347829928
1347829922
1347829915
1347829911
1347829908
1347829905
1347829902
1347829901
1347829901
1347829900
1347829898
1347829896
1347829893
1347829890
1347829890
1347829889
1347829889
1347829888
1347829886
1347829886
1347829880
1347829879
1347829877
1347829876
1347830112
1347830111
1347830109
1347830109
1347830108
1347830105
1347830102
1347830094
1347830090
1347830088
1347830087
1347830084
1347830082
1347830082
1347830074
1347830067
1347830066
1347830066
1347830061
1347830059
1347830058
1347830058
1347830058
1347830058
1347830054
1347830052
1347830052
1347830052
1347830049
1347830031
1347830015
1347830014
1347830012
1347830010
1347830009
1347829998
1347829998
1347829998
1347830240
1347830239
1347830237
1347830236
1347830233
1347830230
1347830227
1347830226
1347830225
1347830223
1347830208
1347830206
1347830205
1347830202
1347830196
1347830192
1347830185
1347830183
1347830175
1347830174
1347830174
1347830173
1347830167
1347830167
1347830160
1347830159
1347830159
1347830158
1347830155
1347830152
1347830151
1347830151
1347830150
1347830141
1347830138
1347830137
1347830136
1347830134
1347830126
1347830124
1347830122
1347830120
1347830119
1347830360
1347830360
1347830360
1347830357
1347830356
1347830350
1347830349
1347830341
1347830337
1347830333
1347830328
1347830324
1347830324
1347830323
1347830320
1347830319
1347830318
1347830316
1347830314
1347830312
1347830308
1347830305
1347830304
1347830301
1347830299
1347830299
1347830295
1347830294
1347830291
1347830288
1347830287
1347830286
1347830286
1347830285
1347830285
1347830284
1347830284
1347830283
1347830280
1347830280
1347830279
1347830276
1347830275
1347830275
1347830275
1347830274
1347830273
1347830271
1347830269
1347830269
1347830267
1347830267
1347830263
1347830263
1347830260
1347830259
1347830258
1347830257
1347830257
1347830254
1347830250
1347830249
1347830245
1347830480
1347830476
1347830473
1347830472
1347830469
1347830467
1347830463
1347830453
1347830451
1347830445
1347830439
1347830437
1347830433
1347830434
1347830420
1347830417
1347830413
1347830411
1347830410
1347830408
1347830407
1347830404
1347830404
1347830401
1347830398
1347830392
1347830391
1347830390
1347830389
1347830385
1347830381
1347830376
1347830375
1347830374
1347830371
1347830371
1347830364
1347830362
1347830600
1347830598
1347830593
1347830593
1347830590
1347830587
1347830575
1347830575
1347830573
1347830572
1347830566
1347830565
1347830558
1347830557
1347830554
1347830550
1347830548
1347830541
1347830537
1347830537
1347830535
1347830532
1347830530
1347830528
1347830527
1347830523
1347830519
1347830516
1347830512
1347830508
1347830507
1347830503
1347830503
1347830503
1347830494
1347830494
1347830484
1347830484
1347830483
1347830718
1347830712
1347830710
1347830708
1347830704
1347830704
1347830701
1347830694
1347830689
1347830686
1347830684
1347830683
1347830672
1347830670
1347830669
1347830667
1347830667
1347830666
1347830661
1347830653
1347830642
1347830640
1347830640
1347830629
1347830625
1347830624
1347830620
1347830620
1347830609
1347830609
1347830608
1347830605
1347830603
1347830844
1347830836
1347830832
1347830829
1347830823
1347830821
1347830821
1347830817
1347830814
1347830812
1347830810
1347830810
1347830809
1347830806
1347830802
1347830796
1347830795
1347830795
1347830792
1347830781
1347830781
1347830780
1347830779
1347830778
1347830778
1347830777
1347830777
1347830771
1347830770
1347830766
1347830766
1347830765
1347830757
1347830756
1347830750
1347830746
1347830742
1347830739
1347830738
1347830737
1347830730
1347830963
1347830963
1347830963
1347830963
1347830962
1347830961
1347830961
1347830961
1347830950
1347830947
1347830941
1347830939
1347830935
1347830931
1347830930
1347830924
1347830923
1347830922
1347830922
1347830922
1347830922
1347830921
1347830920
1347830919
1347830916
1347830906
1347830904
1347830903
1347830900
1347830897
1347830897
1347830894
1347830889
1347830880
1347830880
1347830879
1347830877
1347830874
1347830867
1347830865
1347830863
1347830862
1347830860
1347830859
1347830855
1347830853
1347830853
1347830850
1347830849
1347830847
1347830845
1347831073
1347831072
1347831069
1347831064
1347831064
1347831063
1347831061
1347831057
1347831055
1347831055
1347831053
1347831053
1347831053
1347831053
1347831046
1347831040
1347831020
1347831019
1347831018
1347831016
1347831015
1347831011
1347831008
1347831003
1347831003
1347830999
1347830998
1347830997
1347830997
1347830995
1347830993
1347830993
1347830990
1347830986
1347830977
1347830974
1347830973
1347830971
1347830970
1347830970
1347830965
1347831204
1347831199
1347831195
1347831194
1347831180
1347831180
1347831179
1347831179
1347831174
1347831173
1347831171
1347831170
1347831154
1347831153
1347831152
1347831150
1347831146
1347831145
1347831129
1347831125
1347831124
1347831120
1347831118
1347831115
1347831111
1347831105
1347831096
1347831094
1347831093
1347831086
1347831085
1347831326
1347831324
1347831319
1347831312
1347831312
1347831312
1347831293
1347831291
1347831282
1347831276
1347831276
1347831271
1347831266
1347831256
1347831253
1347831249
1347831243
1347831243
1347831243
1347831239
1347831232
1347831232
1347831232
1347831232
1347831232
1347831232
1347831221
1347831448
1347831448
1347831448
1347831443
1347831443
1347831441
1347831440
1347831436
1347831435
1347831435
1347831431
1347831431
1347831430
1347831429
1347831426
1347831426
1347831424
1347831424
1347831420
1347831415
1347831413
1347831412
1347831411
1347831410
1347831406
1347831395
1347831392
1347831388
1347831387
1347831384
1347831380
1347831376
1347831375
1347831364
1347831362
1347831350
1347831349
1347831342
1347831341
1347831335
1347831334
1347831331
1347831330
1347831561
1347831561
1347831557
1347831557
1347831557
1347831555
1347831553
1347831551
1347831551
1347831550
1347831549
1347831548
1347831548
1347831546
1347831545
1347831545
1347831543
1347831541
1347831539
1347831534
1347831534
1347831531
1347831524
1347831523
1347831521
1347831520
1347831520
1347831518
1347831516
1347831512
1347831512
1347831511
1347831511
1347831505
1347831505
1347831502
1347831502
1347831501
1347831500
1347831499
1347831498
1347831498
1347831495
1347831492
1347831489
1347831487
1347831485
1347831479
1347831471
1347831459
1347831459
1347831455
1347831451
1347831450
1347831449
1347831687
1347831685
1347831684
1347831682
1347831677
1347831676
1347831667
1347831667
1347831667
1347831664
1347831663
1347831656
1347831652
1347831650
1347831649
1347831641
1347831640
1347831639
1347831638
1347831635
1347831633
1347831629
1347831629
1347831619
1347831618
1347831617
1347831616
1347831616
1347831613
1347831612
1347831611
1347831606
1347831605
1347831604
1347831593
1347831591
1347831586
1347831585
1347831567
1347831567
1347831810
1347831807
1347831807
1347831806
1347831801
1347831797
1347831796
1347831796
1347831792
1347831789
1347831787
1347831780
1347831764
1347831762
1347831760
1347831760
1347831748
1347831747
1347831746
1347831737
1347831736
1347831735
1347831729
1347831727
1347831727
1347831727
1347831725
1347831721
1347831717
1347831708
1347831698
1347831697
1347831697
1347831696
1347831695
1347831693
1347831692
1347831931
1347831930
1347831924
1347831924
1347831922
1347831911
1347831907
1347831904
1347831904
1347831902
1347831900
1347831893
1347831891
1347831891
1347831890
1347831888
1347831882
1347831882
1347831881
1347831880
1347831877
1347831876
1347831874
1347831873
1347831869
1347831867
1347831864
1347831863
1347831857
1347831855
1347831855
1347831851
1347831851
1347831850
1347831850
1347831849
1347831846
1347831845
1347831837
1347831834
1347831834
1347831833
1347831830
1347831829
1347831826
1347831816
1347831813
1347831812
1347831812
1347832049
1347832046
1347832038
1347832037
1347832036
1347832036
1347832033
1347832030
1347832026
1347832024
1347832024
1347832023
1347832023
1347832022
1347832022
1347832021
1347832021
1347832021
1347832020
1347832019
1347832008
1347832007
1347832002
1347831994
1347831991
1347831990
1347831984
1347831983
1347831983
1347831983
1347831981
1347831981
1347831979
1347831978
1347831972
1347831966
1347831960
1347831955
1347831954
1347831951
1347831949
1347831945
1347831939
1347831933
1347832159
1347832155
1347832153
1347832151
1347832149
1347832147
1347832145
1347832144
1347832139
1347832136
1347832113
1347832113
1347832112
1347832111
1347832111
1347832109
1347832103
1347832099
1347832097
1347832092
1347832091
1347832085
1347832083
1347832083
1347832082
1347832078
1347832061
1347832060
1347832060
1347832060
1347832054
1347832292
1347832288
1347832286
1347832285
1347832281
1347832278
1347832275
1347832273
1347832270
1347832268
1347832268
1347832266
1347832264
1347832261
1347832260
1347832259
1347832256
1347832253
1347832252
1347832252
1347832243
1347832238
1347832237
1347832231
1347832228
1347832227
1347832226
1347832226
1347832225
1347832224
1347832223
1347832218
1347832210
1347832209
1347832207
1347832207
1347832205
1347832203
1347832202
1347832201
1347832194
1347832188
1347832188
1347832183
1347832182
1347832180
1347832412
1347832412
1347832411
1347832410
1347832410
1347832406
1347832405
1347832402
1347832402
1347832401
1347832400
1347832393
1347832392
1347832388
1347832386
1347832385
1347832384
1347832381
1347832371
1347832370
1347832369
1347832369
1347832369
1347832364
1347832362
1347832362
1347832360
1347832348
1347832346
1347832342
1347832338
1347832337
1347832334
1347832335
1347832334
1347832330
1347832324
1347832312
1347832310
1347832303
1347832302
1347832296
1347832296
1347832535
1347832533
1347832531
1347832529
1347832529
1347832524
1347832522
1347832521
1347832512
1347832511
1347832510
1347832509
1347832506
1347832503
1347832501
1347832501
1347832498
1347832485
1347832484
1347832481
1347832474
1347832468
1347832465
1347832462
1347832461
1347832458
1347832455
1347832453
1347832453
1347832449
1347832447
1347832445
1347832445
1347832444
1347832442
1347832442
1347832440
1347832434
1347832433
1347832433
1347832432
1347832431
1347832429
1347832421
1347832645
1347832643
1347832643
1347832642
1347832641
1347832640
1347832639
1347832639
1347832637
1347832636
1347832634
1347832633
1347832618
1347832612
1347832608
1347832607
1347832602
1347832600
1347832599
1347832598
1347832598
1347832589
1347832585
1347832583
1347832582
1347832582
1347832576
1347832575
1347832575
1347832574
1347832572
1347832569
1347832564
1347832563
1347832556
1347832556
1347832545
1347832543
1347832538
1347832538
1347832538
1347832764
1347832757
1347832754
1347832751
1347832749
1347832746
1347832743
1347832729
1347832725
1347832706
1347832704
1347832704
1347832703
1347832698
1347832698
1347832695
1347832695
1347832694
1347832693
1347832689
1347832684
1347832678
1347832671
1347832672
1347832667
1347832667
1347832666
1347832662
1347832660
1347832899
1347832896
1347832895
1347832895
1347832894
1347832892
1347832890
1347832890
1347832889
1347832888
1347832884
1347832872
1347832871
1347832866
1347832865
1347832862
1347832861
1347832859
1347832853
1347832846
1347832842
1347832840
1347832829
1347832827
1347832827
1347832826
1347832819
1347832815
1347832814
1347832808
1347832808
1347832807
1347832805
1347832804
1347832803
1347832801
1347832800
1347832799
1347832798
1347832796
1347832795
1347832792
1347832792
1347832784
1347832782
1347832781
1347832780
1347833019
1347833018
1347833014
1347833010
1347833010
1347833009
1347833009
1347833008
1347833007
1347833007
1347833006
1347833003
1347832999
1347832997
1347832996
1347832989
1347832988
1347832983
1347832977
1347832977
1347832976
1347832975
1347832973
1347832973
1347832967
1347832967
1347832966
1347832964
1347832964
1347832961
1347832960
1347832954
1347832946
1347832945
1347832944
1347832944
1347832937
1347832937
1347832937
1347832933
1347832923
1347832921
1347832920
1347832916
1347832915
1347832913
1347832911
1347832904
1347832903
1347832899
1347833140
1347833135
1347833135
1347833132
1347833127
1347833127
1347833126
1347833126
1347833125
1347833124
1347833122
1347833113
1347833112
1347833112
1347833109
1347833109
1347833108
1347833108
1347833106
1347833098
1347833093
1347833093
1347833093
1347833093
1347833093
1347833089
1347833089
1347833088
1347833087
1347833085
1347833064
1347833063
1347833063
1347833053
1347833049
1347833046
1347833046
1347833042
1347833042
1347833041
1347833041
1347833041
1347833038
1347833039
1347833033
1347833030
1347833028
1347833263
1347833262
1347833256
1347833255
1347833252
1347833244
1347833244
1347833241
1347833231
1347833229
1347833228
1347833216
1347833199
1347833196
1347833195
1347833193
1347833190
1347833189
1347833180
1347833175
1347833174
1347833174
1347833172
1347833172
1347833172
1347833171
1347833170
1347833170
1347833167
1347833166
1347833165
1347833160
1347833160
1347833155
1347833154
1347833150
1347833380
1347833380
1347833375
1347833374
1347833372
1347833364
1347833361
1347833351
1347833349
1347833341
1347833329
1347833318
1347833307
1347833305
1347833302
1347833301
1347833300
1347833288
1347833285
1347833280
1347833277
1347833276
1347833276
1347833274
1347833269
1347833268
1347833267
1347833266
1347833265
1347833265
1347833265
1347833503
1347833502
1347833499
1347833495
1347833493
1347833493
1347833487
1347833479
1347833475
1347833471
1347833470
1347833465
1347833464
1347833463
1347833460
1347833460
1347833459
1347833457
1347833452
1347833448
1347833445
1347833445
1347833444
1347833437
1347833436
1347833433
1347833432
1347833429
1347833416
1347833415
1347833410
1347833410
1347833404
1347833399
1347833384
1347833619
1347833618
1347833610
1347833610
1347833609
1347833605
1347833602
1347833598
1347833589
1347833586
1347833583
1347833580
1347833573
1347833568
1347833561
1347833558
1347833539
1347833534
1347833520
1347833520
1347833514
1347833510
1347833506
1347833506
1347833738
1347833733
1347833731
1347833728
1347833728
1347833718
1347833715
1347833709
1347833704
1347833704
1347833702
1347833701
1347833697
1347833695
1347833693
1347833689
1347833689
1347833688
1347833684
1347833679
1347833675
1347833675
1347833674
1347833669
1347833667
1347833666
1347833665
1347833654
1347833649
1347833646
1347833644
1347833642
1347833866
1347833862
1347833861
1347833852
1347833850
1347833847
1347833843
1347833843
1347833832
1347833825
1347833817
1347833811
1347833806
1347833801
1347833801
1347833798
1347833794
1347833794
1347833793
1347833787
1347833778
1347833766
1347833762
1347833758
1347833757
1347833754
1347833753
1347833753
1347833752
1347833987
1347833987
1347833979
1347833974
1347833974
1347833972
1347833964
1347833958
1347833956
1347833951
1347833950
1347833947
1347833944
1347833942
1347833934
1347833925
1347833925
1347833925
1347833921
1347833922
1347833916
1347833913
1347833910
1347833910
1347833908
1347833903
1347833898
1347833897
1347833890
1347833890
1347833885
1347833885
1347833871
1347834105
1347834104
1347834099
1347834096
1347834092
1347834089
1347834088
1347834083
1347834080
1347834069
1347834068
1347834067
1347834065
1347834062
1347834061
1347834048
1347834042
1347834038
1347834030
1347834029
1347834021
1347834017
1347834016
1347834011
1347834009
1347834007
1347834007
1347834002
1347834223
1347834221
1347834219
1347834207
1347834204
1347834203
1347834201
1347834198
1347834197
1347834197
1347834193
1347834193
1347834192
1347834190
1347834190
1347834188
1347834188
1347834188
1347834181
1347834179
1347834179
1347834176
1347834165
1347834164
1347834160
1347834158
1347834153
1347834151
1347834145
1347834144
1347834141
1347834138
1347834131
1347834127
1347834123
1347834119
1347834119
1347834109
1347834346
1347834344
1347834336
1347834335
1347834325
1347834322
1347834321
1347834321
1347834313
1347834312
1347834311
1347834303
1347834298
1347834291
1347834289
1347834281
1347834281
1347834275
1347834270
1347834267
1347834263
1347834253
1347834251
1347834245
1347834242
1347834235
1347834233
1347834231
1347834463
1347834463
1347834458
1347834457
1347834456
1347834456
1347834446
1347834439
1347834436
1347834435
1347834435
1347834431
1347834430
1347834422
1347834420
1347834414
1347834412
1347834406
1347834404
1347834403
1347834402
1347834392
1347834389
1347834388
1347834385
1347834385
1347834380
1347834379
1347834372
1347834369
1347834368
1347834366
1347834362
1347834357
1347834354
1347834353
1347834352
1347834589
1347834584
1347834583
1347834578
1347834568
1347834556
1347834555
1347834551
1347834541
1347834541
1347834536
1347834536
1347834535
1347834533
1347834530
1347834527
1347834522
1347834519
1347834518
1347834517
1347834515
1347834515
1347834508
1347834502
1347834492
1347834492
1347834491
1347834491
1347834482
1347834477
1347834475
1347834475
1347834472
1347834471
1347834471
1347834712
1347834709
1347834708
1347834708
1347834704
1347834703
1347834702
1347834701
1347834695
1347834692
1347834690
1347834688
1347834675
1347834674
1347834670
1347834668
1347834667
1347834667
1347834665
1347834665
1347834664
1347834663
1347834663
1347834659
1347834656
1347834656
1347834655
1347834655
1347834651
1347834651
1347834651
1347834651
1347834651
1347834647
1347834646
1347834642
1347834642
1347834642
1347834639
1347834636
1347834635
1347834634
1347834634
1347834632
1347834630
1347834627
1347834623
1347834617
1347834615
1347834613
1347834611
1347834610
1347834610
1347834610
1347834609
1347834609
1347834609
1347834608
1347834608
1347834608
1347834607
1347834607
1347834607
1347834604
1347834603
1347834601
1347834599
1347834593
1347834824
1347834823
1347834823
1347834819
1347834817
1347834815
1347834815
1347834804
1347834800
1347834792
1347834787
1347834787
1347834782
1347834782
1347834781
1347834769
1347834767
1347834763
1347834761
1347834751
1347834749
1347834747
1347834739
1347834738
1347834731
1347834727
1347834726
1347834724
1347834723
1347834720
1347834718
1347834952
1347834951
1347834946
1347834946
1347834944
1347834940
1347834939
1347834933
1347834931
1347834927
1347834923
1347834922
1347834919
1347834918
1347834916
1347834914
1347834912
1347834912
1347834912
1347834911
1347834911
1347834911
1347834911
1347834910
1347834909
1347834908
1347834899
1347834894
1347834888
1347834876
1347834869
1347834857
1347834857
1347834857
1347834853
1347834852
1347834849
1347834849
1347834848
1347834835
1347835076
1347835069
1347835068
1347835065
1347835059
1347835056
1347835057
1347835055
1347835051
1347835048
1347835040
1347835034
1347835024
1347835023
1347835021
1347835019
1347835019
1347835019
1347835017
1347835011
1347835011
1347835007
1347834999
1347834990
1347834982
1347834973
1347834972
1347834972
1347834972
1347834972
1347834965
1347834963
1347834956
1347835194
1347835179
1347835175
1347835174
1347835174
1347835173
1347835167
1347835158
1347835154
1347835149
1347835148
1347835144
1347835142
1347835142
1347835141
1347835141
1347835138
1347835135
1347835131
1347835130
1347835129
1347835126
1347835123
1347835121
1347835113
1347835108
1347835106
1347835106
1347835102
1347835097
1347835097
1347835088
1347835085
1347835085
1347835302
1347835296
1347835295
1347835294
1347835293
1347835292
1347835289
1347835287
1347835286
1347835284
1347835283
1347835283
1347835283
1347835283
1347835283
1347835282
1347835282
1347835281
1347835281
1347835281
1347835281
1347835280
1347835274
1347835273
1347835265
1347835263
1347835262
1347835258
1347835254
1347835254
1347835253
1347835243
1347835238
1347835235
1347835232
1347835229
1347835227
1347835221
1347835218
1347835211
1347835209
1347835207
1347835203
1347835202
1347835199
1347835198
1347835434
1347835432
1347835428
1347835423
1347835420
1347835420
1347835409
1347835404
1347835401
1347835372
1347835371
1347835371
1347835370
1347835366
1347835357
1347835357
1347835353
1347835350
1347835348
1347835343
1347835339
1347835334
1347835330
1347835330
1347835329
1347835319
1347835554
1347835553
1347835545
1347835543
1347835543
1347835541
1347835530
1347835523
1347835520
1347835515
1347835514
1347835511
1347835510
1347835509
1347835506
1347835502
1347835502
1347835501
1347835499
1347835499
1347835497
1347835494
1347835493
1347835488
1347835478
1347835475
1347835462
1347835456
1347835455
1347835448
1347835443
1347835440
1347835672
1347835669
1347835667
1347835638
1347835633
1347835622
1347835618
1347835611
1347835601
1347835595
1347835592
1347835587
1347835586
1347835585
1347835585
1347835584
1347835583
1347835582
1347835581
1347835581
1347835580
1347835578
1347835573
1347835568
1347835561
1347835800
1347835800
1347835800
1347835792
1347835792
1347835789
1347835789
1347835788
1347835784
1347835777
1347835776
1347835772
1347835771
1347835770
1347835766
1347835762
1347835752
1347835746
1347835745
1347835742
1347835733
1347835731
1347835723
1347835719
1347835711
1347835704
1347835699
1347835699
1347835698
1347835697
1347835693
1347835685
1347835685
1347835921
1347835919
1347835913
1347835912
1347835907
1347835905
1347835899
1347835896
1347835894
1347835892
1347835879
1347835866
1347835856
1347835851
1347835850
1347835840
1347835837
1347835829
1347835827
1347835825
1347835822
1347835820
1347835819
1347835819
1347835819
1347835818
1347835818
1347835815
1347835808
1347835802
1347836042
1347836039
1347836034
1347836028
1347836028
1347836028
1347836028
1347836028
1347836028
1347836028
1347836021
1347836016
1347836013
1347836006
1347836006
1347836003
1347835990
1347835987
1347835976
1347835973
1347835972
1347835966
1347835965
1347835965
1347835955
1347835953
1347835943
1347835941
1347835936
1347835934
1347835932
1347835926
1347835928
1347835926
1347835925
1347835923
1347835923
1347836154
1347836143
1347836137
1347836136
1347836131
1347836130
1347836118
1347836116
1347836115
1347836114
1347836111
1347836105
1347836103
1347836097
1347836090
1347836086
1347836078
1347836054
1347836048
1347836047
1347836043
1347836276
1347836275
1347836274
1347836271
1347836266
1347836264
1347836264
1347836263
1347836261
1347836260
1347836257
1347836257
1347836257
1347836257
1347836246
1347836236
1347836235
1347836227
1347836222
1347836214
1347836210
1347836210
1347836206
1347836203
1347836199
1347836198
1347836193
1347836192
1347836190
1347836190
1347836189
1347836188
1347836184
1347836176
1347836171
1347836165
1347836397
1347836391
1347836389
1347836386
1347836373
1347836363
1347836359
1347836358
1347836353
1347836345
1347836340
1347836332
1347836331
1347836324
1347836319
1347836313
1347836297
1347836295
1347836293
1347836292
1347836524
1347836521
1347836517
1347836515
1347836515
1347836513
1347836509
1347836509
1347836507
1347836505
1347836504
1347836494
1347836486
1347836480
1347836473
1347836472
1347836469
1347836464
1347836462
1347836454
1347836449
1347836449
1347836446
1347836443
1347836442
1347836440
1347836437
1347836434
1347836433
1347836433
1347836432
1347836431
1347836430
1347836427
1347836425
1347836422
1347836421
1347836420
1347836416
1347836415
1347836409
1347836408
1347836407
1347836403
1347836402
1347836401
1347836646
1347836644
1347836638
1347836637
1347836630
1347836625
1347836624
1347836618
1347836617
1347836615
1347836615
1347836612
1347836608
1347836607
1347836606
1347836596
1347836596
1347836591
1347836591
1347836590
1347836589
1347836585
1347836584
1347836578
1347836576
1347836566
1347836562
1347836562
1347836561
1347836553
1347836544
1347836763
1347836761
1347836760
1347836754
1347836752
1347836752
1347836752
1347836751
1347836750
1347836749
1347836745
1347836744
1347836744
1347836744
1347836739
1347836732
1347836730
1347836728
1347836720
1347836719
1347836718
1347836715
1347836714
1347836708
1347836706
1347836705
1347836704
1347836701
1347836700
1347836694
1347836692
1347836691
1347836689
1347836688
1347836681
1347836669
1347836669
1347836669
1347836668
1347836647
1347836877
1347836876
1347836875
1347836874
1347836872
1347836872
1347836857
1347836856
1347836845
1347836844
1347836837
1347836837
1347836832
1347836830
1347836827
1347836827
1347836825
1347836820
1347836819
1347836818
1347836814
1347836812
1347836812
1347836810
1347836807
1347836800
1347836799
1347836798
1347836793
1347836790
1347836789
1347836787
1347836785
1347836782
1347836766
1347837008
1347836995
1347836995
1347836993
1347836985
1347836983
1347836982
1347836981
1347836979
1347836965
1347836960
1347836959
1347836958
1347836956
1347836956
1347836954
1347836951
1347836946
1347836935
1347836925
1347836916
1347836904
1347836903
1347836896
1347836892
1347836891
1347836889
1347837126
1347837126
1347837123
1347837122
1347837119
1347837111
1347837109
1347837109
1347837100
1347837099
1347837096
1347837091
1347837085
1347837083
1347837082
1347837082
1347837065
1347837063
1347837059
1347837058
1347837058
1347837053
1347837053
1347837044
1347837043
1347837037
1347837032
1347837030
1347837029
1347837013
1347837013
1347837010
1347837249
1347837248
1347837248
1347837247
1347837244
1347837244
1347837241
1347837241
1347837240
1347837235
1347837231
1347837227
1347837226
1347837196
1347837191
1347837185
1347837185
1347837182
1347837182
1347837181
1347837176
1347837172
1347837170
1347837166
1347837166
1347837165
1347837164
1347837164
1347837162
1347837161
1347837161
1347837161
1347837161
1347837160
1347837160
1347837158
1347837158
1347837156
1347837152
1347837147
1347837141
1347837140
1347837140
1347837371
1347837367
1347837366
1347837366
1347837365
1347837361
1347837352
1347837352
1347837344
1347837342
1347837330
1347837330
1347837320
1347837318
1347837305
1347837288
1347837285
1347837276
1347837264
1347837262
1347837254
1347837253
1347837251
1347837489
1347837479
1347837473
1347837469
1347837464
1347837463
1347837435
1347837431
1347837431
1347837419
1347837418
1347837415
1347837413
1347837406
1347837403
1347837393
1347837389
1347837382
1347837382
1347837375
1347837374
1347837373
1347837372
1347837603
1347837600
1347837593
1347837582
1347837581
1347837575
1347837574
1347837574
1347837567
1347837567
1347837546
1347837539
1347837535
1347837526
1347837526
1347837526
1347837523
1347837514
1347837512
1347837507
1347837507
1347837505
1347837491
1347837726
1347837722
1347837721
1347837720
1347837719
1347837718
1347837715
1347837713
1347837705
1347837690
1347837683
1347837674
1347837672
1347837669
1347837669
1347837663
1347837663
1347837663
1347837657
1347837653
1347837653
1347837652
1347837652
1347837651
1347837647
1347837645
1347837645
1347837644
1347837636
1347837630
1347837621
1347837619
1347837619
1347837619
1347837617
1347837848
1347837844
1347837837
1347837834
1347837828
1347837826
1347837817
1347837814
1347837809
1347837801
1347837793
1347837783
1347837779
1347837760
1347837756
1347837752
1347837746
1347837741
1347837741
1347837740
1347837739
1347837737
1347837733
1347837732
1347837731
1347837967
1347837967
1347837955
1347837954
1347837923
1347837922
1347837917
1347837910
1347837904
1347837901
1347837889
1347837880
1347837876
1347837871
1347837866
1347837860
1347837854
1347838082
1347838081
1347838075
1347838075
1347838062
1347838061
1347838061
1347838058
1347838056
1347838045
1347838036
1347838026
1347838025
1347838025
1347838023
1347838022
1347838021
1347838006
1347837999
1347837983
1347837975
1347837975
1347838212
1347838207
1347838207
1347838206
1347838205
1347838205
1347838205
1347838205
1347838195
1347838180
1347838172
1347838172
1347838168
1347838167
1347838144
1347838142
1347838132
1347838129
1347838121
1347838119
1347838117
1347838116
1347838113
1347838101
1347838099
1347838316
1347838314
1347838313
1347838308
1347838294
1347838287
1347838287
1347838274
1347838263
1347838261
1347838252
1347838252
1347838247
1347838234
1347838233
1347838229
1347838226
1347838223
1347838443
1347838437
1347838436
1347838433
1347838423
1347838422
1347838421
1347838418
1347838412
1347838409
1347838408
1347838397
1347838396
1347838393
1347838390
1347838389
1347838372
1347838370
1347838348
1347838343
1347838342
1347838579
1347838575
1347838565
1347838559
1347838558
1347838547
1347838524
1347838516
1347838510
1347838509
1347838507
1347838504
1347838502
1347838501
1347838495
1347838495
1347838478
1347838477
1347838476
1347838472
1347838465
1347838465
1347838464
1347838700
1347838695
1347838694
1347838690
1347838681
1347838668
1347838663
1347838662
1347838657
1347838654
1347838654
1347838646
1347838645
1347838638
1347838632
1347838624
1347838623
1347838617
1347838615
1347838613
1347838611
1347838593
1347838586
1347838585
1347838584
1347838581
1347838814
1347838811
1347838805
1347838804
1347838803
1347838802
1347838793
1347838784
1347838782
1347838775
1347838773
1347838770
1347838769
1347838766
1347838760
1347838757
1347838755
1347838754
1347838753
1347838747
1347838733
1347838732
1347838724
1347838720
1347838706
1347838703
1347838935
1347838934
1347838932
1347838929
1347838925
1347838922
1347838919
1347838894
1347838891
1347838885
1347838865
1347838857
1347838853
1347838853
1347838850
1347838849
1347838849
1347838848
1347838846
1347838840
1347838838
1347838832
1347838832
1347838831
1347838829
1347838825
1347839056
1347839055
1347839052
1347839050
1347839049
1347839049
1347839049
1347839046
1347839019
1347839006
1347839005
1347839000
1347838993
1347838991
1347838988
1347838979
1347838959
1347838957
1347838956
1347838956
1347838951
1347838945
1347839183
1347839174
1347839172
1347839168
1347839167
1347839166
1347839165
1347839161
1347839157
1347839156
1347839155
1347839146
1347839145
1347839141
1347839140
1347839132
1347839128
1347839128
1347839108
1347839104
1347839103
1347839102
1347839100
1347839096
1347839092
1347839091
1347839087
1347839070
1347839068
1347839298
1347839294
1347839293
1347839286
1347839286
1347839285
1347839285
1347839285
1347839275
1347839272
1347839261
1347839260
1347839255
1347839255
1347839255
1347839241
1347839234
1347839230
1347839225
1347839217
1347839212
1347839205
1347839205
1347839200
1347839197
1347839188
1347839184
1347839419
1347839416
1347839414
1347839412
1347839406
1347839402
1347839402
1347839402
1347839402
1347839401
1347839401
1347839401
1347839394
1347839383
1347839379
1347839374
1347839370
1347839365
1347839363
1347839350
1347839343
1347839340
1347839337
1347839332
1347839321
1347839319
1347839319
1347839313
1347839307
1347839546
1347839545
1347839538
1347839533
1347839532
1347839529
1347839523
1347839522
1347839519
1347839516
1347839509
1347839505
1347839498
1347839492
1347839491
1347839484
1347839481
1347839480
1347839472
1347839457
1347839454
1347839445
1347839443
1347839434
1347839429
1347839659
1347839655
1347839645
1347839643
1347839642
1347839641
1347839636
1347839623
1347839619
1347839612
1347839599
1347839594
1347839578
1347839572
1347839568
1347839564
1347839563
1347839563
1347839562
1347839562
1347839556
1347839549
1347839783
1347839778
1347839776
1347839760
1347839755
1347839751
1347839748
1347839744
1347839742
1347839733
1347839733
1347839723
1347839718
1347839714
1347839712
1347839712
1347839705
1347839700
1347839699
1347839698
1347839695
1347839693
1347839690
1347839689
1347839687
1347839909
1347839906
1347839905
1347839904
1347839904
1347839898
1347839896
1347839891
1347839890
1347839890
1347839878
1347839878
1347839875
1347839870
1347839870
1347839866
1347839863
1347839845
1347839836
1347839836
1347839832
1347839828
1347839825
1347839823
1347839823
1347839822
1347839818
1347839817
1347839816
1347839815
1347839810
1347839802
1347839796
1347839789
1347840023
1347840003
1347840003
1347840002
1347839997
1347839986
1347839984
1347839977
1347839976
1347839968
1347839961
1347839957
1347839956
1347839956
1347839947
1347839936
1347839928
1347839925
1347839922
1347839912
1347840144
1347840140
1347840131
1347840128
1347840126
1347840125
1347840125
1347840124
1347840124
1347840115
1347840113
1347840108
1347840108
1347840101
1347840096
1347840092
1347840087
1347840064
1347840060
1347840057
1347840049
1347840040
1347840036
1347840031
1347840271
1347840271
1347840270
1347840270
1347840270
1347840252
1347840246
1347840240
1347840232
1347840229
1347840222
1347840220
1347840217
1347840214
1347840213
1347840211
1347840210
1347840209
1347840208
1347840202
1347840200
1347840198
1347840188
1347840182
1347840159
1347840155
1347840155
1347840154
1347840393
1347840391
1347840385
1347840381
1347840377
1347840376
1347840369
1347840367
1347840364
1347840364
1347840363
1347840352
1347840351
1347840347
1347840347
1347840347
1347840344
1347840329
1347840327
1347840324
1347840320
1347840320
1347840319
1347840319
1347840318
1347840318
1347840318
1347840317
1347840317
1347840317
1347840309
1347840304
1347840299
1347840288
1347840279
1347840274
1347840503
1347840498
1347840466
1347840466
1347840466
1347840463
1347840459
1347840440
1347840431
1347840429
1347840426
1347840422
1347840422
1347840416
1347840416
1347840414
1347840397
1347840623
1347840622
1347840618
1347840611
1347840600
1347840600
1347840598
1347840596
1347840596
1347840596
1347840587
1347840579
1347840565
1347840561
1347840554
1347840552
1347840534
1347840532
1347840527
1347840754
1347840750
1347840748
1347840737
1347840733
1347840729
1347840726
1347840725
1347840722
1347840721
1347840717
1347840711
1347840709
1347840699
1347840690
1347840678
1347840676
1347840674
1347840674
1347840667
1347840650
1347840645
1347840875
1347840873
1347840872
1347840864
1347840859
1347840859
1347840856
1347840848
1347840846
1347840845
1347840839
1347840832
1347840832
1347840832
1347840806
1347840805
1347840797
1347840796
1347840794
1347840786
1347840784
1347840783
1347840779
1347840776
1347840772
1347840985
1347840974
1347840966
1347840956
1347840950
1347840947
1347840943
1347840938
1347840936
1347840936
1347840933
1347840932
1347840916
1347840904
1347840903
1347840894
1347840889
1347840882
1347841112
1347841106
1347841105
1347841101
1347841094
1347841091
1347841086
1347841086
1347841081
1347841071
1347841067
1347841065
1347841065
1347841063
1347841062
1347841058
1347841053
1347841040
1347841036
1347841035
1347841030
1347841026
1347841023
1347841238
1347841238
1347841216
1347841205
1347841201
1347841193
1347841184
1347841183
1347841178
1347841176
1347841175
1347841160
1347841158
1347841157
1347841149
1347841148
1347841139
1347841139
1347841352
1347841347
1347841345
1347841330
1347841326
1347841324
1347841324
1347841324
1347841311
1347841309
1347841302
1347841301
1347841295
1347841282
1347841280
1347841279
1347841274
1347841262
1347841258
1347841258
1347841243
1347841467
1347841459
1347841457
1347841455
1347841450
1347841429
1347841428
1347841413
1347841406
1347841405
1347841398
1347841389
1347841388
1347841382
1347841368
1347841367
1347841366
1347841589
1347841563
1347841553
1347841538
1347841535
1347841534
1347841527
1347841508
1347841502
1347841498
1347841491
1347841720
1347841707
1347841702
1347841697
1347841689
1347841686
1347841684
1347841684
1347841682
1347841678
1347841675
1347841674
1347841672
1347841670
1347841662
1347841661
1347841660
1347841655
1347841654
1347841650
1347841650
1347841647
1347841646
1347841644
1347841644
1347841639
1347841633
1347841633
1347841631
1347841625
1347841622
1347841621
1347841620
1347841611
1347841608
1347841841
1347841837
1347841834
1347841830
1347841814
1347841813
1347841808
1347841803
1347841802
1347841801
1347841800
1347841790
1347841784
1347841781
1347841780
1347841777
1347841776
1347841776
1347841775
1347841768
1347841767
1347841763
1347841763
1347841761
1347841756
1347841751
1347841750
1347841749
1347841749
1347841747
1347841738
1347841733
1347841730
1347841728
1347841727
1347841726
1347841723
1347841723
1347841723
1347841955
1347841951
1347841951
1347841950
1347841949
1347841943
1347841943
1347841938
1347841937
1347841924
1347841923
1347841923
1347841910
1347841909
1347841904
1347841902
1347841900
1347841900
1347841897
1347841895
1347841894
1347841886
1347841885
1347841884
1347841871
1347841870
1347841867
1347841864
1347841864
1347841858
1347841845
1347841844
1347841844
1347841843
1347841842
1347842083
1347842082
1347842076
1347842071
1347842066
1347842057
1347842038
1347842036
1347842030
1347842030
1347842024
1347842023
1347842020
1347842010
1347842009
1347842008
1347842007
1347842004
1347841999
1347841994
1347841983
1347841978
1347842202
1347842198
1347842190
1347842183
1347842180
1347842167
1347842167
1347842160
1347842159
1347842157
1347842150
1347842140
1347842137
1347842136
1347842118
1347842112
1347842109
1347842105
1347842098
1347842093
1347842089
1347842088
1347842088
1347842086
1347842318
1347842317
1347842311
1347842308
1347842308
1347842298
1347842253
1347842247
1347842246
1347842242
1347842241
1347842240
1347842235
1347842235
1347842230
1347842229
1347842222
1347842208
1347842205
1347842204
1347842438
1347842432
1347842407
1347842389
1347842384
1347842381
1347842372
1347842359
1347842351
1347842349
1347842345
1347842344
1347842337
1347842331
1347842331
1347842330
1347842551
1347842549
1347842536
1347842533
1347842531
1347842529
1347842509
1347842502
1347842500
1347842499
1347842493
1347842486
1347842479
1347842454
1347842684
1347842667
1347842660
1347842659
1347842656
1347842652
1347842643
1347842643
1347842642
1347842642
1347842631
1347842628
1347842621
1347842619
1347842619
1347842618
1347842609
1347842606
1347842602
1347842601
1347842597
1347842590
1347842587
1347842579
1347842576
1347842574
1347842573
1347842806
1347842800
1347842800
1347842796
1347842784
1347842774
1347842773
1347842772
1347842771
1347842756
1347842753
1347842753
1347842750
1347842737
1347842730
1347842723
1347842720
1347842719
1347842719
1347842712
1347842710
1347842709
1347842700
1347842695
1347842928
1347842926
1347842923
1347842920
1347842917
1347842914
1347842914
1347842907
1347842886
1347842877
1347842874
1347842870
1347842866
1347842852
1347842844
1347842843
1347842839
1347842837
1347842829
1347842828
1347842824
1347842822
1347842821
1347842821
1347842821
1347842820
1347842820
1347843045
1347843041
1347843026
1347843020
1347843006
1347843003
1347842996
1347842995
1347842994
1347842987
1347842987
1347842977
1347842976
1347842972
1347842963
1347842959
1347842952
1347842937
1347843168
1347843163
1347843163
1347843162
1347843161
1347843150
1347843139
1347843136
1347843133
1347843130
1347843121
1347843121
1347843119
1347843119
1347843117
1347843116
1347843111
1347843110
1347843107
1347843102
1347843099
1347843097
1347843096
1347843094
1347843093
1347843092
1347843081
1347843080
1347843075
1347843072
1347843071
1347843070
1347843068
1347843067
1347843064
1347843064
1347843058
1347843281
1347843265
1347843260
1347843258
1347843257
1347843254
1347843253
1347843251
1347843251
1347843250
1347843249
1347843245
1347843243
1347843240
1347843233
1347843233
1347843209
1347843208
1347843204
1347843203
1347843201
1347843197
1347843197
1347843192
1347843190
1347843190
1347843187
1347843186
1347843185
1347843182
1347843177
1347843177
1347843171
1347843399
1347843399
1347843397
1347843395
1347843394
1347843386
1347843384
1347843384
1347843367
1347843366
1347843365
1347843364
1347843362
1347843362
1347843362
1347843361
1347843361
1347843354
1347843349
1347843346
1347843341
1347843326
1347843326
1347843319
1347843316
1347843312
1347843312
1347843307
1347843303
1347843301
1347843301
1347843300
1347843526
1347843518
1347843512
1347843500
1347843487
1347843481
1347843478
1347843474
1347843473
1347843451
1347843448
1347843437
1347843437
1347843437
1347843437
1347843436
1347843436
1347843436
1347843428
1347843425
1347843424
1347843424
1347843422
1347843421
1347843645
1347843642
1347843613
1347843609
1347843605
1347843602
1347843594
1347843592
1347843583
1347843580
1347843570
1347843558
1347843557
1347843551
1347843546
1347843543
1347843540
1347843775
1347843769
1347843765
1347843764
1347843754
1347843753
1347843749
1347843733
1347843732
1347843731
1347843730
1347843724
1347843717
1347843713
1347843702
1347843702
1347843697
1347843695
1347843683
1347843676
1347843672
1347843669
1347843656
1347843656
1347843892
1347843889
1347843888
1347843883
1347843882
1347843880
1347843875
1347843865
1347843856
1347843855
1347843840
1347843839
1347843835
1347843831
1347843830
1347843828
1347843821
1347843813
1347843808
1347843805
1347843803
1347843784
1347844010
1347844010
1347844008
1347844008
1347844002
1347843995
1347843994
1347843994
1347843985
1347843983
1347843982
1347843981
1347843976
1347843975
1347843974
1347843971
1347843966
1347843960
1347843929
1347843923
1347843920
1347843919
1347843906
1347843898
1347844136
1347844136
1347844135
1347844133
1347844130
1347844127
1347844109
1347844094
1347844087
1347844075
1347844070
1347844068
1347844063
1347844060
1347844057
1347844053
1347844045
1347844044
1347844037
1347844032
1347844032
1347844021
1347844258
1347844258
1347844251
1347844249
1347844240
1347844232
1347844232
1347844225
1347844213
1347844210
1347844207
1347844201
1347844201
1347844198
1347844196
1347844195
1347844166
1347844166
1347844161
1347844160
1347844158
1347844155
1347844151
1347844151
1347844143
1347844376
1347844372
1347844367
1347844354
1347844352
1347844343
1347844342
1347844336
1347844332
1347844326
1347844325
1347844314
1347844312
1347844311
1347844305
1347844305
1347844303
1347844299
1347844298
1347844297
1347844297
1347844295
1347844292
1347844288
1347844286
1347844279
1347844276
1347844275
1347844274
1347844268
1347844487
1347844479
1347844476
1347844472
1347844470
1347844465
1347844452
1347844443
1347844434
1347844432
1347844431
1347844429
1347844426
1347844419
1347844419
1347844419
1347844419
1347844411
1347844411
1347844409
1347844407
1347844404
1347844401
1347844399
1347844395
1347844394
1347844389
1347844387
1347844387
1347844380
1347844607
1347844601
1347844596
1347844593
1347844590
1347844585
1347844580
1347844578
1347844566
1347844565
1347844564
1347844564
1347844561
1347844559
1347844551
1347844549
1347844546
1347844532
1347844531
1347844522
1347844513
1347844509
1347844508
1347844502
1347844738
1347844729
1347844720
1347844717
1347844713
1347844713
1347844705
1347844698
1347844697
1347844682
1347844681
1347844678
1347844671
1347844665
1347844665
1347844658
1347844652
1347844645
1347844643
1347844642
1347844637
1347844629
1347844627
1347844627
1347844623
1347844863
1347844853
1347844851
1347844845
1347844832
1347844827
1347844825
1347844821
1347844819
1347844809
1347844806
1347844801
1347844800
1347844798
1347844791
1347844787
1347844762
1347844748
1347844984
1347844982
1347844978
1347844977
1347844976
1347844955
1347844953
1347844952
1347844950
1347844949
1347844946
1347844942
1347844939
1347844939
1347844939
1347844938
1347844933
1347844933
1347844927
1347844924
1347844924
1347844922
1347844921
1347844921
1347844921
1347844917
1347844914
1347844911
1347844907
1347844905
1347844896
1347844895
1347844893
1347844893
1347844892
1347844890
1347844890
1347844889
1347844887
1347844867
1347844865
1347845102
1347845098
1347845088
1347845081
1347845072
1347845070
1347845055
1347845054
1347845052
1347845051
1347845048
1347845047
1347845043
1347845042
1347845041
1347845029
1347845028
1347845026
1347845009
1347845004
1347844996
1347844996
1347844993
1347844988
1347845224
1347845224
1347845224
1347845222
1347845220
1347845219
1347845215
1347845214
1347845213
1347845203
1347845187
1347845181
1347845172
1347845171
1347845169
1347845154
1347845154
1347845152
1347845149
1347845142
1347845142
1347845138
1347845136
1347845135
1347845127
1347845126
1347845126
1347845125
1347845124
1347845123
1347845123
1347845112
1347845108
1347845106
1347845338
1347845333
1347845328
1347845317
1347845311
1347845300
1347845295
1347845294
1347845291
1347845288
1347845275
1347845275
1347845264
1347845256
1347845244
1347845243
1347845241
1347845239
1347845236
1347845233
1347845233
1347845231
1347845462
1347845460
1347845446
1347845446
1347845442
1347845439
1347845433
1347845427
1347845424
1347845422
1347845417
1347845417
1347845417
1347845417
1347845417
1347845417
1347845417
1347845417
1347845416
1347845415
1347845408
1347845408
1347845400
1347845398
1347845396
1347845396
1347845393
1347845393
1347845385
1347845383
1347845383
1347845380
1347845372
1347845355
1347845353
1347845349
1347845561
1347845560
1347845546
1347845545
1347845543
1347845534
1347845529
1347845528
1347845523
1347845523
1347845521
1347845517
1347845512
1347845503
1347845502
1347845502
1347845502
1347845497
1347845494
1347845479
1347845471
1347845469
1347845468
1347845707
1347845704
1347845694
1347845691
1347845677
1347845672
1347845663
1347845661
1347845652
1347845649
1347845645
1347845644
1347845644
1347845632
1347845601
1347845599
1347845596
1347845595
1347845594
1347845592
1347845590
1347845822
1347845815
1347845811
1347845809
1347845801
1347845793
1347845783
1347845776
1347845773
1347845765
1347845764
1347845764
1347845763
1347845761
1347845758
1347845757
1347845753
1347845732
1347845727
1347845721
1347845710
1347845946
1347845933
1347845930
1347845927
1347845912
1347845902
1347845901
1347845901
1347845894
1347845885
1347845884
1347845880
1347845866
1347845866
1347845866
1347845866
1347845864
1347845864
1347845864
1347845848
1347845835
1347846059
1347846059
1347846055
1347846038
1347846038
1347846034
1347846033
1347846033
1347846027
1347846024
1347846017
1347846006
1347846006
1347846005
1347846001
1347845998
1347845998
1347845997
1347845991
1347845990
1347845987
1347845978
1347845977
1347845976
1347845975
1347845974
1347845973
1347845970
1347845964
1347845956
1347845955
1347845951
1347845951
1347846186
1347846181
1347846177
1347846172
1347846169
1347846168
1347846164
1347846162
1347846155
1347846152
1347846150
1347846143
1347846143
1347846140
1347846135
1347846133
1347846132
1347846131
1347846130
1347846130
1347846130
1347846130
1347846127
1347846107
1347846105
1347846073
1347846071
1347846071
1347846311
1347846306
1347846301
1347846298
1347846298
1347846297
1347846297
1347846290
1347846281
1347846279
1347846271
1347846267
1347846267
1347846250
1347846238
1347846236
1347846225
1347846220
1347846220
1347846432
1347846427
1347846420
1347846410
1347846409
1347846386
1347846384
1347846377
1347846363
1347846362
1347846355
1347846349
1347846338
1347846338
1347846333
1347846321
1347846320
1347846320
1347846319
1347846317
1347846552
1347846543
1347846542
1347846541
1347846528
1347846524
1347846523
1347846520
1347846514
1347846512
1347846496
1347846495
1347846492
1347846490
1347846483
1347846482
1347846470
1347846462
1347846454
1347846454
1347846452
1347846442
1347846434
1347846675
1347846674
1347846673
1347846665
1347846662
1347846661
1347846660
1347846657
1347846654
1347846651
1347846638
1347846636
1347846634
1347846634
1347846622
1347846620
1347846616
1347846615
1347846612
1347846599
1347846596
1347846594
1347846592
1347846590
1347846590
1347846586
1347846586
1347846586
1347846583
1347846581
1347846576
1347846567
1347846563
1347846787
1347846785
1347846784
1347846781
1347846778
1347846773
1347846771
1347846759
1347846759
1347846753
1347846745
1347846731
1347846730
1347846730
1347846723
1347846722
1347846720
1347846719
1347846711
1347846710
1347846707
1347846707
1347846706
1347846701
1347846698
1347846696
1347846692
1347846691
1347846688
1347846684
1347846684
1347846680
1347846917
1347846917
1347846917
1347846915
1347846909
1347846904
1347846902
1347846901
1347846896
1347846888
1347846882
1347846879
1347846879
1347846879
1347846878
1347846877
1347846871
1347846863
1347846860
1347846860
1347846857
1347846855
1347846851
1347846848
1347846846
1347846841
1347846837
1347846835
1347846835
1347846815
1347846812
1347846812
1347846809
1347846803
1347846793
1347847028
1347847025
1347847024
1347847020
1347847011
1347847011
1347847009
1347847003
1347847002
1347847002
1347846998
1347846997
1347846989
1347846989
1347846988
1347846981
1347846979
1347846978
1347846954
1347846952
1347846951
1347846950
1347846947
1347846940
1347846931
1347846923
1347847146
1347847143
1347847126
1347847126
1347847124
1347847124
1347847113
1347847106
1347847105
1347847103
1347847101
1347847095
1347847091
1347847088
1347847077
1347847069
1347847056
1347847055
1347847055
1347847055
1347847055
1347847270
1347847260
1347847254
1347847247
1347847245
1347847245
1347847244
1347847240
1347847232
1347847231
1347847221
1347847214
1347847211
1347847208
1347847204
1347847204
1347847203
1347847201
1347847198
1347847198
1347847192
1347847187
1347847187
1347847182
1347847177
1347847175
1347847174
1347847172
1347847160
1347847395
1347847392
1347847389
1347847388
1347847386
1347847375
1347847374
1347847373
1347847371
1347847362
1347847357
1347847355
1347847342
1347847341
1347847339
1347847339
1347847338
1347847337
1347847337
1347847337
1347847337
1347847337
1347847337
1347847336
1347847335
1347847333
1347847326
1347847318
1347847308
1347847299
1347847299
1347847297
1347847290
1347847283
1347847283
1347847282
1347847279
1347847274
1347847518
1347847516
1347847509
1347847507
1347847496
1347847491
1347847483
1347847479
1347847477
1347847460
1347847455
1347847453
1347847438
1347847435
1347847435
1347847433
1347847433
1347847432
1347847420
1347847417
1347847413
1347847407
1347847634
1347847633
1347847630
1347847628
1347847621
1347847621
1347847619
1347847614
1347847614
1347847600
1347847596
1347847592
1347847580
1347847580
1347847573
1347847566
1347847565
1347847562
1347847562
1347847557
1347847554
1347847553
1347847537
1347847533
1347847760
1347847757
1347847756
1347847754
1347847752
1347847746
1347847743
1347847743
1347847733
1347847729
1347847725
1347847719
1347847717
1347847690
1347847688
1347847686
1347847684
1347847676
1347847674
1347847658
1347847645
1347847643
1347847876
1347847875
1347847864
1347847861
1347847855
1347847854
1347847852
1347847845
1347847837
1347847822
1347847822
1347847816
1347847815
1347847811
1347847798
1347847795
1347847784
1347847781
1347847778
1347847774
1347847773
1347847993
1347847989
1347847985
1347847979
1347847976
1347847976
1347847971
1347847967
1347847967
1347847963
1347847961
1347847959
1347847956
1347847951
1347847938
1347847935
1347847931
1347847929
1347847927
1347847923
1347847923
1347847919
1347847917
1347847916
1347847916
1347847912
1347847909
1347847909
1347847909
1347847908
1347847908
1347847903
1347847899
1347847899
1347847898
1347847898
1347847896
1347847893
1347847893
1347848120
1347848119
1347848107
1347848103
1347848100
1347848089
1347848078
1347848070
1347848064
1347848064
1347848059
1347848058
1347848049
1347848047
1347848047
1347848044
1347848039
1347848037
1347848034
1347848033
1347848016
1347848011
1347848011
1347848011
1347848243
1347848231
1347848228
1347848219
1347848209
1347848207
1347848205
1347848196
1347848190
1347848181
1347848178
1347848178
1347848177
1347848169
1347848168
1347848167
1347848162
1347848160
1347848158
1347848156
1347848152
1347848147
1347848146
1347848146
1347848142
1347848141
1347848137
1347848362
1347848354
1347848335
1347848333
1347848330
1347848329
1347848316
1347848311
1347848307
1347848300
1347848293
1347848292
1347848286
1347848285
1347848274
1347848273
1347848273
1347848268
1347848259
1347848256
1347848256
1347848249
1347848247
1347848478
1347848474
1347848468
1347848466
1347848466
1347848464
1347848463
1347848458
1347848453
1347848449
1347848447
1347848446
1347848446
1347848446
1347848446
1347848445
1347848444
1347848436
1347848432
1347848430
1347848427
1347848423
1347848423
1347848416
1347848413
1347848412
1347848410
1347848409
1347848409
1347848407
1347848406
1347848401
1347848401
1347848401
1347848397
1347848392
1347848390
1347848377
1347848375
1347848374
1347848373
1347848609
1347848607
1347848606
1347848600
1347848592
1347848577
1347848573
1347848569
1347848565
1347848563
1347848558
1347848556
1347848556
1347848552
1347848552
1347848535
1347848526
1347848523
1347848515
1347848504
1347848503
1347848501
1347848495
1347848493
1347848493
1347848728
1347848724
1347848720
1347848716
1347848713
1347848712
1347848711
1347848697
1347848697
1347848693
1347848681
1347848677
1347848676
1347848671
1347848669
1347848668
1347848666
1347848665
1347848664
1347848653
1347848652
1347848644
1347848638
1347848634
1347848632
1347848620
1347848618
1347848616
1347848616
1347848845
1347848829
1347848828
1347848822
1347848820
1347848815
1347848810
1347848808
1347848807
1347848802
1347848802
1347848800
1347848794
1347848793
1347848789
1347848788
1347848785
1347848785
1347848783
1347848780
1347848779
1347848773
1347848767
1347848762
1347848762
1347848761
1347848755
1347848754
1347848753
1347848753
1347848753
1347848752
1347848751
1347848750
1347848749
1347848737
1347848737
1347848737
1347848733
1347848732
1347848731
1347848971
1347848968
1347848960
1347848958
1347848950
1347848947
1347848946
1347848946
1347848945
1347848938
1347848937
1347848934
1347848934
1347848933
1347848933
1347848930
1347848926
1347848923
1347848919
1347848911
1347848909
1347848908
1347848889
1347848885
1347848884
1347848881
1347848878
1347848876
1347848876
1347848874
1347848873
1347848866
1347848852
1347848852
1347848849
1347848848
1347849091
1347849077
1347849074
1347849073
1347849070
1347849068
1347849068
1347849067
1347849067
1347849066
1347849063
1347849063
1347849063
1347849043
1347849039
1347849038
1347849036
1347849036
1347849032
1347849025
1347849023
1347849022
1347849018
1347849010
1347849007
1347849000
1347848996
1347848994
1347848989
1347848987
1347848982
1347848982
1347848980
1347848977
1347848976
1347848976
1347848975
1347848972
1347848972
1347849211
1347849206
1347849196
1347849195
1347849195
1347849194
1347849182
1347849175
1347849173
1347849166
1347849165
1347849150
1347849147
1347849132
1347849127
1347849126
1347849120
1347849110
1347849106
1347849094
1347849093
1347849331
1347849331
1347849327
1347849326
1347849311
1347849304
1347849303
1347849303
1347849300
1347849287
1347849279
1347849274
1347849270
1347849269
1347849265
1347849264
1347849259
1347849257
1347849248
1347849241
1347849219
1347849213
1347849455
1347849452
1347849449
1347849448
1347849447
1347849440
1347849440
1347849439
1347849439
1347849435
1347849434
1347849433
1347849432
1347849432
1347849419
1347849419
1347849418
1347849414
1347849414
1347849411
1347849410
1347849400
1347849399
1347849389
1347849385
1347849384
1347849383
1347849381
1347849380
1347849371
1347849365
1347849364
1347849363
1347849363
1347849363
1347849351
1347849347
1347849346
1347849341
1347849339
1347849571
1347849567
1347849563
1347849560
1347849556
1347849550
1347849544
1347849543
1347849543
1347849543
1347849543
1347849541
1347849538
1347849523
1347849514
1347849514
1347849512
1347849508
1347849501
1347849497
1347849495
1347849489
1347849483
1347849483
1347849482
1347849479
1347849464
1347849459
1347849456
1347849696
1347849691
1347849691
1347849688
1347849682
1347849679
1347849674
1347849664
1347849660
1347849660
1347849659
1347849654
1347849637
1347849638
1347849636
1347849614
1347849614
1347849599
1347849584
1347849580
1347849814
1347849814
1347849813
1347849806
1347849800
1347849792
1347849777
1347849753
1347849753
1347849751
1347849743
1347849737
1347849730
1347849730
1347849726
1347849723
1347849721
1347849719
1347849713
1347849706
1347849703
1347849931
1347849927
1347849918
1347849909
1347849908
1347849906
1347849905
1347849903
1347849901
1347849898
1347849898
1347849897
1347849896
1347849887
1347849885
1347849877
1347849867
1347849858
1347849850
1347849845
1347849834
1347849829
1347849825
1347849822
1347849820
1347849818
1347850056
1347850056
1347850049
1347850048
1347850041
1347850035
1347850034
1347850033
1347850033
1347850030
1347850030
1347850027
1347850026
1347850017
1347850014
1347850010
1347850008
1347850005
1347849998
1347849991
1347849983
1347849981
1347849978
1347849976
1347849970
1347849970
1347849965
1347849954
1347849953
1347849951
1347849951
1347849946
1347849942
1347850180
1347850180
1347850172
1347850166
1347850162
1347850161
1347850160
1347850153
1347850151
1347850149
1347850146
1347850143
1347850138
1347850136
1347850135
1347850132
1347850129
1347850119
1347850109
1347850106
1347850106
1347850104
1347850087
1347850083
1347850081
1347850076
1347850074
1347850073
1347850069
1347850066
1347850063
1347850062
1347850266
1347850258
1347850257
1347850254
1347850237
1347850232
1347850230
1347850230
1347850228
1347850221
1347850210
1347850205
1347850198
1347850196
1347850189
1347850186
1347850415
1347850406
1347850402
1347850390
1347850388
1347850383
1347850377
1347850362
1347850359
1347850349
1347850346
1347850330
1347850326
1347850326
1347850325
1347850316
1347850306
1347850528
1347850522
1347850518
1347850506
1347850504
1347850495
1347850493
1347850485
1347850485
1347850481
1347850461
1347850459
1347850452
1347850449
1347850445
1347850437
1347850431
1347850653
1347850648
1347850639
1347850637
1347850628
1347850626
1347850619
1347850617
1347850616
1347850599
1347850592
1347850586
1347850579
1347850578
1347850578
1347850569
1347850558
1347850551
1347850777
1347850777
1347850776
1347850776
1347850775
1347850771
1347850767
1347850756
1347850754
1347850753
1347850727
1347850726
1347850714
1347850713
1347850713
1347850700
1347850698
1347850692
1347850692
1347850683
1347850680
1347850672
1347850670
1347850667
1347850663
1347850663
1347850896
1347850895
1347850894
1347850893
1347850885
1347850881
1347850874
1347850868
1347850867
1347850864
1347850860
1347850856
1347850835
1347850834
1347850830
1347850827
1347850809
1347850808
1347850805
1347850805
1347850791
1347851017
1347851015
1347851014
1347851013
1347851013
1347851006
1347851005
1347850999
1347850996
1347850994
1347850987
1347850982
1347850976
1347850976
1347850967
1347850958
1347850952
1347850944
1347850934
1347850932
1347850911
1347850910
1347850910
1347850910
1347850910
1347850910
1347851140
1347851139
1347851136
1347851132
1347851131
1347851130
1347851125
1347851121
1347851118
1347851114
1347851097
1347851093
1347851089
1347851089
1347851087
1347851073
1347851058
1347851056
1347851054
1347851041
1347851041
1347851040
1347851039
1347851039
1347851038
1347851037
1347851030
1347851027
1347851026
1347851264
1347851261
1347851256
1347851254
1347851244
1347851244
1347851243
1347851224
1347851210
1347851197
1347851194
1347851189
1347851181
1347851180
1347851173
1347851173
1347851173
1347851172
1347851171
1347851166
1347851163
1347851160
1347851159
1347851387
1347851384
1347851378
1347851368
1347851367
1347851365
1347851363
1347851343
1347851342
1347851341
1347851335
1347851332
1347851330
1347851328
1347851326
1347851323
1347851314
1347851306
1347851299
1347851299
1347851297
1347851288
1347851288
1347851288
1347851270
1347851499
1347851485
1347851483
1347851464
1347851459
1347851459
1347851456
1347851455
1347851443
1347851439
1347851436
1347851426
1347851425
1347851424
1347851416
1347851411
1347851411
1347851408
1347851405
1347851404
1347851401
1347851394
1347851392
1347851624
1347851615
1347851607
1347851604
1347851586
1347851567
1347851558
1347851555
1347851541
1347851537
1347851532
1347851531
1347851531
1347851514
1347851750
1347851747
1347851745
1347851743
1347851743
1347851740
1347851738
1347851735
1347851734
1347851734
1347851730
1347851723
1347851720
1347851719
1347851718
1347851709
1347851705
1347851704
1347851704
1347851694
1347851691
1347851682
1347851678
1347851670
1347851669
1347851665
1347851659
1347851652
1347851632
1347851867
1347851861
1347851861
1347851854
1347851851
1347851844
1347851844
1347851843
1347851836
1347851833
1347851828
1347851825
1347851825
1347851822
1347851807
1347851802
1347851795
1347851794
1347851791
1347851782
1347851782
1347851779
1347851771
1347851764
1347851763
1347851762
1347851752
1347851752
1347851990
1347851987
1347851986
1347851986
1347851973
1347851970
1347851965
1347851958
1347851956
1347851948
1347851940
1347851939
1347851937
1347851937
1347851936
1347851932
1347851931
1347851929
1347851929
1347851927
1347851922
1347851918
1347851918
1347851911
1347851907
1347851905
1347851899
1347851899
1347851898
1347851892
1347851892
1347851882
1347851874
1347852113
1347852104
1347852104
1347852102
1347852080
1347852079
1347852074
1347852071
1347852069
1347852068
1347852064
1347852060
1347852060
1347852058
1347852056
1347852055
1347852054
1347852052
1347852052
1347852052
1347852050
1347852050
1347852046
1347852032
1347852020
1347852019
1347852013
1347852012
1347852011
1347852006
1347852005
1347852002
1347852002
1347852002
1347851996
1347851995
1347852232
1347852227
1347852225
1347852223
1347852222
1347852216
1347852208
1347852204
1347852192
1347852183
1347852182
1347852180
1347852168
1347852166
1347852164
1347852160
1347852158
1347852156
1347852152
1347852151
1347852143
1347852142
1347852138
1347852137
1347852132
1347852128
1347852123
1347852353
1347852352
1347852351
1347852345
1347852342
1347852340
1347852339
1347852336
1347852330
1347852325
1347852323
1347852323
1347852315
1347852305
1347852305
1347852305
1347852305
1347852304
1347852302
1347852277
1347852274
1347852274
1347852272
1347852269
1347852262
1347852262
1347852256
1347852254
1347852250
1347852249
1347852247
1347852244
1347852464
1347852463
1347852456
1347852454
1347852450
1347852449
1347852448
1347852444
1347852441
1347852441
1347852437
1347852430
1347852428
1347852426
1347852424
1347852420
1347852411
1347852409
1347852396
1347852394
1347852392
1347852390
1347852379
1347852376
1347852376
1347852375
1347852371
1347852363
1347852355
1347852594
1347852589
1347852574
1347852554
1347852552
1347852547
1347852548
1347852547
1347852541
1347852527
1347852517
1347852512
1347852511
1347852506
1347852503
1347852501
1347852499
1347852498
1347852491
1347852479
1347852706
1347852704
1347852695
1347852683
1347852680
1347852666
1347852664
1347852652
1347852633
1347852632
1347852631
1347852629
1347852625
1347852622
1347852608
1347852605
1347852602
1347852600
1347852598
1347852820
1347852807
1347852805
1347852785
1347852778
1347852772
1347852759
1347852756
1347852746
1347852744
1347852742
1347852731
1347852956
1347852940
1347852933
1347852929
1347852922
1347852922
1347852913
1347852913
1347852908
1347852903
1347852899
1347852898
1347852892
1347852891
1347852879
1347852875
1347852851
1347852850
1347852848
1347852847
1347852847
1347852847
1347852846
1347852846
1347852845
1347852844
1347852836
1347853070
1347853054
1347853042
1347853042
1347853031
1347853030
1347853023
1347853016
1347853015
1347853010
1347853004
1347853000
1347852999
1347852995
1347852990
1347852990
1347852988
1347852981
1347852968
1347853192
1347853190
1347853188
1347853188
1347853186
1347853185
1347853178
1347853172
1347853168
1347853158
1347853154
1347853150
1347853146
1347853142
1347853141
1347853130
1347853125
1347853124
1347853121
1347853120
1347853097
1347853091
1347853089
1347853086
1347853317
1347853313
1347853302
1347853301
1347853297
1347853281
1347853273
1347853270
1347853269
1347853263
1347853261
1347853251
1347853246
1347853245
1347853240
1347853231
1347853228
1347853228
1347853220
1347853220
1347853219
1347853218
1347853215
1347853215
1347853212
1347853211
1347853439
1347853438
1347853435
1347853431
1347853429
1347853429
1347853424
1347853420
1347853410
1347853399
1347853396
1347853379
1347853378
1347853365
1347853353
1347853348
1347853345
1347853341
1347853341
1347853336
1347853325
1347853324
1347853322
1347853322
1347853560
1347853553
1347853550
1347853542
1347853539
1347853537
1347853536
1347853536
1347853536
1347853534
1347853533
1347853532
1347853529
1347853497
1347853486
1347853481
1347853477
1347853471
1347853465
1347853464
1347853460
1347853452
1347853446
1347853684
1347853680
1347853677
1347853673
1347853671
1347853669
1347853657
1347853657
1347853647
1347853646
1347853645
1347853640
1347853632
1347853630
1347853630
1347853600
1347853599
1347853595
1347853588
1347853588
1347853587
1347853584
1347853581
1347853579
1347853579
1347853579
1347853577
1347853568
1347853565
1347853767
1347853766
1347853760
1347853759
1347853756
1347853729
1347853725
1347853718
1347853712
1347853706
1347853924
1347853922
1347853911
1347853910
1347853902
1347853886
1347853883
1347853872
1347853867
1347853865
1347853865
1347853858
1347853856
1347853850
1347853849
1347853836
1347853835
1347853822
1347853819
1347853815
1347853809
1347854042
1347854023
1347854010
1347854006
1347853990
1347853990
1347853989
1347853982
1347853977
1347853966
1347853962
1347853960
1347853953
1347853951
1347853940
1347854164
1347854158
1347854154
1347854151
1347854144
1347854135
1347854125
1347854125
1347854118
1347854116
1347854111
1347854110
1347854109
1347854106
1347854098
1347854089
1347854087
1347854087
1347854084
1347854074
1347854074
1347854072
1347854069
1347854068
1347854062
1347854047
1347854287
1347854283
1347854280
1347854275
1347854269
1347854268
1347854266
1347854256
1347854255
1347854250
1347854246
1347854246
1347854245
1347854237
1347854227
1347854225
1347854224
1347854219
1347854215
1347854215
1347854213
1347854209
1347854209
1347854205
1347854204
1347854202
1347854200
1347854180
1347854405
1347854404
1347854397
1347854388
1347854382
1347854372
1347854360
1347854354
1347854352
1347854344
1347854338
1347854324
1347854322
1347854307
1347854306
1347854298
1347854297
1347854522
1347854516
1347854515
1347854499
1347854497
1347854496
1347854496
1347854495
1347854494
1347854492
1347854489
1347854488
1347854487
1347854479
1347854477
1347854471
1347854468
1347854468
1347854464
1347854464
1347854462
1347854460
1347854460
1347854457
1347854442
1347854438
1347854437
1347854436
1347854435
1347854427
1347854428
1347854425
1347854420
1347854420
1347854417
1347854416
1347854415
1347854409
1347854645
1347854644
1347854643
1347854626
1347854626
1347854614
1347854614
1347854613
1347854612
1347854612
1347854611
1347854607
1347854605
1347854605
1347854601
1347854599
1347854597
1347854593
1347854589
1347854588
1347854581
1347854561
1347854560
1347854552
1347854550
1347854544
1347854535
1347854535
1347854535
1347854534
1347854534
1347854534
1347854763
1347854759
1347854755
1347854752
1347854748
1347854748
1347854747
1347854746
1347854736
1347854735
1347854733
1347854721
1347854709
1347854708
1347854704
1347854704
1347854694
1347854680
1347854672
1347854663
1347854655
1347854654
1347854651
1347854647
1347854888
1347854886
1347854885
1347854883
1347854883
1347854882
1347854882
1347854882
1347854882
1347854882
1347854882
1347854881
1347854869
1347854867
1347854865
1347854858
1347854850
1347854840
1347854839
1347854830
1347854824
1347854808
1347854806
1347854803
1347854797
1347854796
1347854793
1347854783
1347854775
1347854771
1347854767
1347855007
1347855007
1347855005
1347855003
1347854997
1347854996
1347854991
1347854991
1347854979
1347854977
1347854976
1347854968
1347854945
1347854944
1347854940
1347854930
1347854928
1347854924
1347854895
1347854891
1347855130
1347855128
1347855125
1347855122
1347855120
1347855115
1347855114
1347855107
1347855105
1347855100
1347855095
1347855095
1347855085
1347855068
1347855064
1347855054
1347855051
1347855050
1347855031
1347855029
1347855027
1347855027
1347855016
1347855016
1347855015
1347855014
1347855251
1347855247
1347855244
1347855239
1347855238
1347855236
1347855234
1347855233
1347855221
1347855218
1347855212
1347855199
1347855198
1347855191
1347855189
1347855178
1347855177
1347855172
1347855153
1347855142
1347855142
1347855142
1347855141
1347855140
1347855138
1347855138
1347855137
1347855135
1347855370
1347855369
1347855365
1347855363
1347855361
1347855361
1347855361
1347855360
1347855357
1347855348
1347855341
1347855340
1347855340
1347855338
1347855336
1347855334
1347855332
1347855331
1347855331
1347855325
1347855320
1347855320
1347855292
1347855291
1347855267
1347855258
1347855255
1347855254
1347855488
1347855488
1347855487
1347855476
1347855473
1347855465
1347855463
1347855462
1347855458
1347855457
1347855452
1347855447
1347855447
1347855447
1347855442
1347855440
1347855433
1347855432
1347855430
1347855425
1347855423
1347855413
1347855406
1347855404
1347855403
1347855402
1347855395
1347855385
1347855383
1347855383
1347855376
1347855610
1347855608
1347855603
1347855603
1347855602
1347855598
1347855592
1347855587
1347855584
1347855577
1347855576
1347855571
1347855550
1347855549
1347855549
1347855541
1347855535
1347855533
1347855524
1347855523
1347855522
1347855521
1347855512
1347855512
1347855511
1347855501
1347855496
1347855736
1347855734
1347855728
1347855728
1347855718
1347855709
1347855706
1347855706
1347855705
1347855698
1347855694
1347855693
1347855690
1347855681
1347855670
1347855656
1347855655
1347855654
1347855646
1347855637
1347855634
1347855633
1347855630
1347855627
1347855627
1347855844
1347855844
1347855840
1347855828
1347855820
1347855817
1347855812
1347855806
1347855805
1347855801
1347855796
1347855790
1347855790
1347855790
1347855790
1347855789
1347855788
1347855781
1347855776
1347855776
1347855773
1347855770
1347855758
1347855747
1347855745
1347855738
1347855973
1347855972
1347855966
1347855961
1347855950
1347855947
1347855947
1347855945
1347855942
1347855941
1347855940
1347855935
1347855934
1347855928
1347855920
1347855917
1347855917
1347855911
1347855904
1347855894
1347855894
1347855886
1347855873
1347855873
1347855870
1347855867
1347855866
1347855865
1347855859
1347856087
1347856086
1347856086
1347856083
1347856080
1347856077
1347856071
1347856067
1347856051
1347856040
1347856039
1347856033
1347856022
1347856018
1347856016
1347856011
1347856001
1347855993
1347855989
1347855985
1347856216
1347856214
1347856205
1347856201
1347856196
1347856193
1347856192
1347856179
1347856174
1347856174
1347856173
1347856173
1347856169
1347856169
1347856168
1347856166
1347856165
1347856152
1347856146
1347856143
1347856143
1347856131
1347856126
1347856123
1347856123
1347856121
1347856120
1347856114
1347856110
1347856107
1347856104
1347856103
1347856340
1347856335
1347856335
1347856335
1347856333
1347856332
1347856322
1347856316
1347856313
1347856312
1347856308
1347856307
1347856306
1347856305
1347856305
1347856301
1347856298
1347856290
1347856277
1347856269
1347856262
1347856255
1347856246
1347856243
1347856224
1347856451
1347856449
1347856446
1347856438
1347856434
1347856432
1347856423
1347856419
1347856412
1347856411
1347856410
1347856404
1347856393
1347856393
1347856388
1347856377
1347856365
1347856358
1347856355
1347856355
1347856349
1347856568
1347856564
1347856551
1347856546
1347856534
1347856532
1347856531
1347856529
1347856522
1347856517
1347856508
1347856504
1347856503
1347856494
1347856494
1347856482
1347856465
1347856703
1347856694
1347856691
1347856686
1347856684
1347856675
1347856674
1347856660
1347856659
1347856655
1347856653
1347856644
1347856636
1347856628
1347856619
1347856619
1347856611
1347856610
1347856610
1347856815
1347856808
1347856806
1347856805
1347856805
1347856804
1347856804
1347856803
1347856802
1347856802
1347856798
1347856790
1347856786
1347856780
1347856776
1347856772
1347856768
1347856765
1347856745
1347856737
1347856737
1347856736
1347856728
1347856726
1347856706
1347856705
1347856705
1347856943
1347856942
1347856930
1347856925
1347856925
1347856908
1347856905
1347856900
1347856892
1347856888
1347856887
1347856885
1347856884
1347856883
1347856873
1347856871
1347856871
1347856864
1347856860
1347856860
1347856844
1347856842
1347856834
1347857060
1347857060
1347857055
1347857054
1347857050
1347857048
1347857036
1347857033
1347857024
1347857018
1347856997
1347856996
1347856987
1347856986
1347856982
1347856975
1347856973
1347856969
1347856962
1347856961
1347856958
1347856945
1347857175
1347857174
1347857174
1347857173
1347857171
1347857168
1347857168
1347857167
1347857161
1347857160
1347857160
1347857157
1347857147
1347857140
1347857132
1347857125
1347857122
1347857115
1347857106
1347857103
1347857102
1347857096
1347857094
1347857094
1347857080
1347857079
1347857079
1347857079
1347857072
1347857066
1347857066
1347857300
1347857299
1347857279
1347857273
1347857270
1347857269
1347857269
1347857265
1347857259
1347857258
1347857252
1347857247
1347857240
1347857229
1347857225
1347857224
1347857220
1347857215
1347857210
1347857209
1347857200
1347857195
1347857190
1347857417
1347857417
1347857413
1347857412
1347857404
1347857403
1347857402
1347857395
1347857385
1347857380
1347857375
1347857375
1347857367
1347857349
1347857345
1347857342
1347857332
1347857327
1347857321
1347857321
1347857312
1347857309
1347857544
1347857540
1347857539
1347857531
1347857529
1347857515
1347857508
1347857497
1347857493
1347857482
1347857480
1347857471
1347857470
1347857469
1347857466
1347857465
1347857462
1347857461
1347857449
1347857445
1347857442
1347857436
1347857433
1347857430
1347857429
1347857429
1347857656
1347857648
1347857642
1347857639
1347857637
1347857633
1347857616
1347857613
1347857610
1347857607
1347857595
1347857591
1347857586
1347857568
1347857566
1347857555
1347857554
1347857550
1347857789
1347857785
1347857784
1347857782
1347857779
1347857778
1347857773
1347857765
1347857764
1347857756
1347857744
1347857734
1347857726
1347857725
1347857723
1347857715
1347857715
1347857712
1347857704
1347857695
1347857681
1347857670
1347857908
1347857893
1347857885
1347857879
1347857876
1347857871
1347857870
1347857866
1347857859
1347857856
1347857838
1347857815
1347857810
1347857809
1347857805
1347857802
1347858025
1347858024
1347858023
1347858022
1347858015
1347858012
1347858004
1347857986
1347857980
1347857980
1347857970
1347857964
1347857955
1347857954
1347857948
1347857946
1347857941
1347857932
1347857929
1347857927
1347857915
1347858149
1347858142
1347858140
1347858138
1347858137
1347858135
1347858131
1347858129
1347858129
1347858125
1347858125
1347858124
1347858121
1347858119
1347858114
1347858103
1347858100
1347858097
1347858092
1347858088
1347858087
1347858081
1347858073
1347858071
1347858067
1347858064
1347858064
1347858064
1347858054
1347858050
1347858049
1347858042
1347858034
1347858033
1347858272
1347858271
1347858269
1347858266
1347858263
1347858262
1347858257
1347858238
1347858236
1347858235
1347858233
1347858219
1347858214
1347858213
1347858212
1347858212
1347858198
1347858198
1347858198
1347858192
1347858190
1347858188
1347858178
1347858175
1347858167
1347858167
1347858165
1347858165
1347858164
1347858164
1347858164
1347858163
1347858163
1347858160
1347858156
1347858156
1347858392
1347858392
1347858390
1347858383
1347858380
1347858380
1347858378
1347858375
1347858367
1347858366
1347858366
1347858362
1347858349
1347858347
1347858344
1347858338
1347858325
1347858310
1347858302
1347858301
1347858298
1347858298
1347858298
1347858298
1347858296
1347858292
1347858291
1347858290
1347858284
1347858278
1347858277
1347858509
1347858505
1347858495
1347858495
1347858492
1347858489
1347858488
1347858478
1347858478
1347858476
1347858464
1347858460
1347858456
1347858435
1347858435
1347858412
1347858404
1347858398
1347858393
1347858392
1347858627
1347858621
1347858618
1347858612
1347858610
1347858609
1347858596
1347858592
1347858571
1347858558
1347858533
1347858530
1347858529
1347858523
1347858743
1347858726
1347858724
1347858694
1347858693
1347858676
1347858675
1347858674
1347858661
1347858649
1347858876
1347858868
1347858868
1347858851
1347858847
1347858844
1347858843
1347858842
1347858830
1347858830
1347858830
1347858829
1347858829
1347858822
1347858816
1347858812
1347858812
1347858787
1347858774
1347858768
1347858759
1347858754
1347858753
1347858995
1347858979
1347858968
1347858967
1347858965
1347858964
1347858963
1347858948
1347858947
1347858925
1347858920
1347858916
1347858904
1347858892
1347858891
1347858880
1347859106
1347859105
1347859101
1347859089
1347859084
1347859083
1347859075
1347859070
1347859065
1347859057
1347859055
1347859053
1347859053
1347859052
1347859049
1347859048
1347859047
1347859043
1347859031
1347859029
1347859029
1347859023
1347859021
1347859020
1347859020
1347858998
1347859234
1347859231
1347859223
1347859222
1347859214
1347859207
1347859204
1347859203
1347859202
1347859192
1347859190
1347859189
1347859187
1347859175
1347859170
1347859169
1347859160
1347859156
1347859153
1347859147
1347859146
1347859146
1347859141
1347859139
1347859128
1347859121
1347859118
1347859118
1347859117
1347859352
1347859349
1347859349
1347859337
1347859332
1347859330
1347859326
1347859320
1347859319
1347859317
1347859314
1347859313
1347859303
1347859301
1347859296
1347859291
1347859290
1347859288
1347859279
1347859274
1347859264
1347859256
1347859248
1347859247
1347859247
1347859246
1347859245
1347859243
1347859242
1347859476
1347859474
1347859472
1347859460
1347859459
1347859451
1347859444
1347859443
1347859441
1347859440
1347859437
1347859434
1347859423
1347859410
1347859409
1347859407
1347859407
1347859386
1347859385
1347859381
1347859380
1347859380
1347859380
1347859377
1347859376
1347859374
1347859371
1347859370
1347859369
1347859594
1347859591
1347859585
1347859579
1347859573
1347859568
1347859564
1347859558
1347859558
1347859553
1347859550
1347859548
1347859541
1347859537
1347859535
1347859535
1347859535
1347859534
1347859534
1347859533
1347859533
1347859532
1347859532
1347859532
1347859531
1347859531
1347859526
1347859525
1347859524
1347859517
1347859516
1347859509
1347859504
1347859502
1347859501
1347859495
1347859492
1347859488
1347859486
1347859485
1347859484
1347859483
1347859720
1347859717
1347859714
1347859708
1347859705
1347859703
1347859702
1347859697
1347859697
1347859694
1347859693
1347859688
1347859686
1347859683
1347859679
1347859647
1347859636
1347859636
1347859634
1347859633
1347859632
1347859632
1347859625
1347859621
1347859618
1347859613
1347859603
1347859834
1347859834
1347859832
1347859824
1347859824
1347859816
1347859798
1347859792
1347859790
1347859788
1347859775
1347859775
1347859760
1347859752
1347859747
1347859744
1347859743
1347859735
1347859723
1347859962
1347859961
1347859950
1347859949
1347859947
1347859944
1347859942
1347859928
1347859922
1347859921
1347859903
1347859903
1347859899
1347859892
1347859872
1347859867
1347859862
1347859851
1347859849
1347859848
1347859848
1347860074
1347860073
1347860073
1347860073
1347860044
1347860042
1347860038
1347860035
1347860033
1347860031
1347860024
1347860005
1347860005
1347860003
1347860003
1347860003
1347859996
1347859994
1347859994
1347859989
1347859986
1347859981
1347859975
1347859974
1347859971
1347859969
1347860203
1347860202
1347860196
1347860188
1347860184
1347860183
1347860179
1347860166
1347860163
1347860159
1347860159
1347860155
1347860155
1347860150
1347860148
1347860141
1347860134
1347860127
1347860124
1347860123
1347860112
1347860110
1347860106
1347860105
1347860102
1347860102
1347860090
1347860084
1347860323
1347860321
1347860320
1347860317
1347860311
1347860307
1347860306
1347860288
1347860287
1347860283
1347860283
1347860282
1347860276
1347860269
1347860269
1347860268
1347860266
1347860260
1347860235
1347860231
1347860438
1347860430
1347860418
1347860417
1347860410
1347860409
1347860408
1347860394
1347860384
1347860383
1347860375
1347860368
1347860357
1347860338
1347860333
1347860329
1347860565
1347860563
1347860563
1347860562
1347860548
1347860542
1347860540
1347860528
1347860525
1347860516
1347860510
1347860506
1347860493
1347860490
1347860489
1347860488
1347860479
1347860468
1347860448
1347860447
1347860684
1347860671
1347860668
1347860664
1347860648
1347860647
1347860637
1347860635
1347860633
1347860604
1347860601
1347860598
1347860584
1347860584
1347860805
1347860801
1347860796
1347860795
1347860793
1347860767
1347860762
1347860762
1347860761
1347860754
1347860735
1347860697
1347860693
1347860692
1347860689
1347860918
1347860912
1347860898
1347860892
1347860883
1347860866
1347860857
1347860857
1347860855
1347860849
1347860827
1347860826
1347860819
1347861036
1347861023
1347861022
1347861020
1347861006
1347861003
1347860991
1347860984
1347860980
1347860962
1347860946
1347860941
1347861167
1347861165
1347861160
1347861146
1347861144
1347861133
1347861131
1347861129
1347861121
1347861121
1347861121
1347861103
1347861095
1347861094
1347861093
1347861083
1347861072
1347861062
1347861060
1347861059
1347861052
1347861052
1347861051
1347861285
1347861280
1347861279
1347861278
1347861270
1347861264
1347861252
1347861242
1347861240
1347861239
1347861225
1347861214
1347861206
1347861188
1347861179
1347861177
1347861175
1347861173
1347861170
1347861406
1347861400
1347861396
1347861391
1347861386
1347861384
1347861379
1347861368
1347861367
1347861365
1347861364
1347861364
1347861358
1347861356
1347861353
1347861347
1347861346
1347861332
1347861330
1347861329
1347861327
1347861317
1347861314
1347861309
1347861308
1347861299
1347861291
1347861290
1347861533
1347861532
1347861531
1347861531
1347861531
1347861530
1347861529
1347861529
1347861527
1347861524
1347861524
1347861524
1347861523
1347861521
1347861521
1347861521
1347861521
1347861520
1347861520
1347861519
1347861519
1347861519
1347861519
1347861516
1347861513
1347861512
1347861512
1347861503
1347861499
1347861488
1347861486
1347861485
1347861485
1347861484
1347861483
1347861481
1347861481
1347861481
1347861480
1347861480
1347861480
1347861473
1347861460
1347861457
1347861454
1347861454
1347861452
1347861450
1347861449
1347861442
1347861423
1347861422
1347861421
1347861420
1347861417
1347861413
1347861652
1347861651
1347861638
1347861637
1347861627
1347861624
1347861623
1347861623
1347861622
1347861622
1347861622
1347861622
1347861622
1347861622
1347861622
1347861621
1347861621
1347861621
1347861620
1347861620
1347861620
1347861619
1347861611
1347861607
1347861606
1347861605
1347861601
1347861601
1347861598
1347861597
1347861595
1347861594
1347861593
1347861593
1347861591
1347861591
1347861591
1347861589
1347861588
1347861588
1347861587
1347861586
1347861585
1347861585
1347861585
1347861584
1347861584
1347861584
1347861583
1347861583
1347861583
1347861582
1347861582
1347861581
1347861581
1347861581
1347861580
1347861580
1347861579
1347861577
1347861575
1347861575
1347861575
1347861575
1347861574
1347861574
1347861572
1347861572
1347861571
1347861567
1347861567
1347861566
1347861565
1347861565
1347861564
1347861562
1347861561
1347861559
1347861559
1347861558
1347861556
1347861555
1347861554
1347861553
1347861553
1347861552
1347861550
1347861547
1347861546
1347861545
1347861543
1347861542
1347861539
1347861536
1347861534
1347861776
1347861770
1347861765
1347861762
1347861750
1347861748
1347861746
1347861745
1347861744
1347861742
1347861737
1347861733
1347861731
1347861726
1347861720
1347861712
1347861712
1347861710
1347861709
1347861709
1347861709
1347861708
1347861705
1347861704
1347861695
1347861695
1347861695
1347861694
1347861694
1347861694
1347861692
1347861691
1347861691
1347861683
1347861680
1347861679
1347861679
1347861678
1347861678
1347861677
1347861677
1347861677
1347861677
1347861677
1347861677
1347861677
1347861677
1347861888
1347861883
1347861879
1347861869
1347861865
1347861856
1347861854
1347861850
1347861848
1347861844
1347861844
1347861832
1347861831
1347861829
1347861825
1347861818
1347861813
1347861813
1347861810
1347861802
1347861800
1347861798
1347861798
1347861794
1347861792
1347861791
1347861789
1347861788
1347861788
1347861785
1347861785
1347861783
1347861783
1347862011
1347862008
1347862007
1347862005
1347862005
1347861990
1347861983
1347861975
1347861975
1347861974
1347861968
1347861963
1347861963
1347861962
1347861961
1347861961
1347861960
1347861956
1347861942
1347861940
1347861936
1347861934
1347861916
1347861914
1347861903
1347861901
1347862137
1347862136
1347862133
1347862132
1347862126
1347862126
1347862124
1347862124
1347862119
1347862119
1347862113
1347862108
1347862106
1347862106
1347862090
1347862087
1347862086
1347862086
1347862082
1347862074
1347862069
1347862066
1347862066
1347862054
1347862054
1347862053
1347862045
1347862042
1347862042
1347862037
1347862033
1347862028
1347862028
1347862023
1347862258
1347862258
1347862253
1347862253
1347862249
1347862246
1347862246
1347862246
1347862240
1347862235
1347862234
1347862232
1347862220
1347862215
1347862214
1347862212
1347862212
1347862204
1347862202
1347862200
1347862200
1347862186
1347862186
1347862184
1347862176
1347862171
1347862162
1347862155
1347862148
1347862147
1347862141
1347862378
1347862376
1347862374
1347862373
1347862373
1347862373
1347862365
1347862364
1347862364
1347862363
1347862356
1347862349
1347862349
1347862349
1347862348
1347862347
1347862347
1347862335
1347862330
1347862329
1347862305
1347862304
1347862300
1347862297
1347862296
1347862295
1347862295
1347862290
1347862288
1347862287
1347862285
1347862279
1347862261
1347862499
1347862492
1347862491
1347862483
1347862479
1347862473
1347862469
1347862466
1347862444
1347862439
1347862432
1347862427
1347862422
1347862422
1347862421
1347862410
1347862399
1347862388
1347862388
1347862381
1347862608
1347862608
1347862608
1347862607
1347862588
1347862588
1347862587
1347862573
1347862572
1347862560
1347862560
1347862560
1347862554
1347862552
1347862552
1347862549
1347862549
1347862546
1347862546
1347862537
1347862527
1347862521
1347862521
1347862520
1347862518
1347862518
1347862518
1347862516
1347862509
1347862507
1347862507
1347862742
1347862742
1347862733
1347862731
1347862729
1347862724
1347862720
1347862719
1347862718
1347862718
1347862717
1347862713
1347862709
1347862702
1347862702
1347862701
1347862699
1347862699
1347862691
1347862690
1347862687
1347862686
1347862684
1347862682
1347862682
1347862679
1347862676
1347862674
1347862673
1347862664
1347862663
1347862661
1347862646
1347862638
1347862638
1347862635
1347862624
1347862857
1347862851
1347862840
1347862837
1347862837
1347862828
1347862827
1347862820
1347862811
1347862810
1347862805
1347862802
1347862792
1347862791
1347862783
1347862782
1347862761
1347862761
1347862753
1347862751
1347862750
1347862746
1347862979
1347862973
1347862972
1347862963
1347862961
1347862957
1347862950
1347862948
1347862944
1347862942
1347862939
1347862939
1347862939
1347862922
1347862917
1347862915
1347862910
1347862909
1347862905
1347862902
1347862901
1347862900
1347862896
1347862895
1347862889
1347862886
1347862882
1347862877
1347862876
1347862875
1347862873
1347863105
1347863104
1347863104
1347863102
1347863102
1347863100
1347863096
1347863094
1347863093
1347863082
1347863080
1347863078
1347863077
1347863072
1347863072
1347863070
1347863067
1347863065
1347863063
1347863059
1347863054
1347863051
1347863049
1347863047
1347863042
1347863040
1347863038
1347863038
1347863036
1347863030
1347863030
1347863028
1347863027
1347863027
1347863020
1347863018
1347863016
1347863015
1347863013
1347863013
1347863011
1347863006
1347863002
1347862996
1347862995
1347862992
1347862991
1347862990
1347862990
1347862989
1347863220
1347863220
1347863219
1347863197
1347863196
1347863195
1347863192
1347863189
1347863179
1347863176
1347863172
1347863166
1347863160
1347863150
1347863144
1347863139
1347863139
1347863136
1347863131
1347863127
1347863127
1347863124
1347863122
1347863121
1347863121
1347863121
1347863120
1347863119
1347863117
1347863117
1347863117
1347863113
1347863110
1347863108
1347863107
1347863107
1347863345
1347863341
1347863341
1347863341
1347863338
1347863334
1347863327
1347863319
1347863317
1347863312
1347863296
1347863295
1347863296
1347863292
1347863281
1347863280
1347863280
1347863278
1347863272
1347863270
1347863269
1347863266
1347863264
1347863262
1347863249
1347863249
1347863243
1347863239
1347863238
1347863236
1347863235
1347863233
1347863467
1347863451
1347863446
1347863441
1347863435
1347863435
1347863434
1347863432
1347863432
1347863427
1347863424
1347863419
1347863418
1347863418
1347863408
1347863404
1347863402
1347863402
1347863398
1347863396
1347863388
1347863387
1347863385
1347863382
1347863381
1347863378
1347863377
1347863370
1347863365
1347863362
1347863354
1347863353
1347863351
1347863586
1347863583
1347863582
1347863572
1347863570
1347863554
1347863553
1347863543
1347863542
1347863538
1347863531
1347863524
1347863521
1347863517
1347863513
1347863511
1347863510
1347863509
1347863507
1347863499
1347863491
1347863489
1347863486
1347863479
1347863479
1347863473
1347863703
1347863703
1347863698
1347863698
1347863695
1347863695
1347863692
1347863690
1347863689
1347863689
1347863682
1347863678
1347863676
1347863675
1347863672
1347863672
1347863661
1347863661
1347863658
1347863657
1347863653
1347863645
1347863644
1347863643
1347863642
1347863640
1347863639
1347863639
1347863637
1347863635
1347863625
1347863623
1347863623
1347863614
1347863612
1347863607
1347863598
1347863593
1347863829
1347863817
1347863814
1347863812
1347863809
1347863809
1347863803
1347863791
1347863787
1347863778
1347863773
1347863764
1347863760
1347863760
1347863759
1347863759
1347863758
1347863757
1347863755
1347863754
1347863746
1347863741
1347863735
1347863733
1347863731
1347863946
1347863945
1347863943
1347863942
1347863941
1347863936
1347863929
1347863927
1347863923
1347863918
1347863912
1347863900
1347863898
1347863893
1347863892
1347863890
1347863884
1347863875
1347863867
1347863862
1347863860
1347863859
1347863859
1347863851
1347863851
1347863848
1347863847
1347863847
1347863847
1347863845
1347863840
1347863840
1347863836
1347864069
1347864068
1347864060
1347864049
1347864043
1347864038
1347864033
1347864029
1347864022
1347864019
1347864019
1347864018
1347864006
1347864005
1347863997
1347863997
1347863992
1347863992
1347863983
1347863976
1347863968
1347864187
1347864185
1347864183
1347864182
1347864181
1347864181
1347864181
1347864180
1347864180
1347864179
1347864179
1347864178
1347864178
1347864178
1347864178
1347864178
1347864178
1347864178
1347864177
1347864177
1347864177
1347864177
1347864177
1347864172
1347864171
1347864170
1347864168
1347864167
1347864165
1347864165
1347864156
1347864153
1347864150
1347864150
1347864149
1347864141
1347864139
1347864130
1347864125
1347864124
1347864119
1347864112
1347864110
1347864099
1347864099
1347864099
1347864099
1347864098
1347864098
1347864098
1347864098
1347864098
1347864097
1347864097
1347864095
1347864088
1347864087
1347864082
1347864082
1347864078
1347864077
1347864074
1347864074
1347864314
1347864301
1347864288
1347864286
1347864283
1347864280
1347864275
1347864275
1347864275
1347864275
1347864274
1347864274
1347864274
1347864273
1347864273
1347864272
1347864271
1347864267
1347864266
1347864257
1347864255
1347864253
1347864246
1347864243
1347864234
1347864234
1347864233
1347864225
1347864225
1347864224
1347864220
1347864217
1347864214
1347864213
1347864213
1347864213
1347864212
1347864208
1347864200
1347864198
1347864435
1347864434
1347864431
1347864422
1347864420
1347864420
1347864416
1347864415
1347864410
1347864406
1347864402
1347864401
1347864397
1347864395
1347864391
1347864388
1347864387
1347864381
1347864369
1347864365
1347864363
1347864356
1347864355
1347864341
1347864328
1347864324
1347864553
1347864541
1347864537
1347864521
1347864521
1347864521
1347864520
1347864520
1347864520
1347864520
1347864519
1347864519
1347864519
1347864519
1347864519
1347864518
1347864518
1347864518
1347864512
1347864509
1347864507
1347864502
1347864494
1347864490
1347864488
1347864484
1347864475
1347864473
1347864471
1347864467
1347864463
1347864462
1347864454
1347864452
1347864440
1347864438
1347864437
1347864672
1347864667
1347864659
1347864652
1347864649
1347864648
1347864643
1347864635
1347864632
1347864632
1347864632
1347864623
1347864619
1347864619
1347864619
1347864614
1347864612
1347864610
1347864607
1347864595
1347864595
1347864595
1347864592
1347864591
1347864587
1347864586
1347864574
1347864573
1347864557
1347864792
1347864790
1347864787
1347864786
1347864766
1347864761
1347864758
1347864755
1347864752
1347864751
1347864747
1347864745
1347864739
1347864738
1347864737
1347864734
1347864730
1347864717
1347864715
1347864712
1347864709
1347864706
1347864705
1347864700
1347864696
1347864691
1347864690
1347864680
1347864918
1347864918
1347864917
1347864914
1347864912
1347864911
1347864910
1347864907
1347864906
1347864897
1347864896
1347864885
1347864881
1347864878
1347864877
1347864875
1347864870
1347864863
1347864859
1347864852
1347864851
1347864845
1347864824
1347864821
1347864819
1347864819
1347864819
1347864817
1347864815
1347864807
1347864801
1347865030
1347865030
1347865030
1347865028
1347865021
1347865021
1347865020
1347865009
1347865000
1347864994
1347864993
1347864993
1347864990
1347864987
1347864987
1347864986
1347864980
1347864975
1347864970
1347864966
1347864965
1347864955
1347864955
1347864950
1347864945
1347864942
1347864933
1347864930
1347864929
1347864927
1347864923
1347864922
1347864921
1347864921
1347865159
1347865158
1347865155
1347865153
1347865146
1347865143
1347865138
1347865132
1347865122
1347865119
1347865116
1347865115
1347865112
1347865106
1347865106
1347865103
1347865096
1347865096
1347865090
1347865083
1347865079
1347865079
1347865075
1347865061
1347865060
1347865060
1347865057
1347865054
1347865052
1347865046
1347865045
1347865041
1347865276
1347865269
1347865263
1347865261
1347865251
1347865251
1347865249
1347865242
1347865239
1347865234
1347865231
1347865230
1347865230
1347865228
1347865227
1347865227
1347865227
1347865225
1347865224
1347865222
1347865213
1347865210
1347865209
1347865208
1347865203
1347865202
1347865202
1347865201
1347865199
1347865168
1347865167
1347865400
1347865399
1347865392
1347865389
1347865389
1347865367
1347865365
1347865364
1347865364
1347865358
1347865350
1347865348
1347865343
1347865341
1347865339
1347865335
1347865320
1347865319
1347865305
1347865304
1347865303
1347865303
1347865296
1347865290
1347865283
1347865282
1347865282
1347865282
1347865515
1347865514
1347865513
1347865509
1347865504
1347865491
1347865490
1347865487
1347865483
1347865473
1347865469
1347865467
1347865465
1347865463
1347865461
1347865461
1347865441
1347865440
1347865439
1347865435
1347865435
1347865434
1347865431
1347865429
1347865429
1347865417
1347865412
1347865411
1347865407
1347865401
1347865642
1347865639
1347865634
1347865632
1347865625
1347865622
1347865608
1347865606
1347865604
1347865599
1347865599
1347865596
1347865592
1347865583
1347865580
1347865571
1347865569
1347865565
1347865565
1347865563
1347865557
1347865544
1347865541
1347865541
1347865539
1347865538
1347865526
1347865523
1347865760
1347865751
1347865743
1347865743
1347865739
1347865738
1347865729
1347865729
1347865727
1347865723
1347865717
1347865713
1347865712
1347865712
1347865697
1347865695
1347865691
1347865690
1347865690
1347865688
1347865685
1347865683
1347865679
1347865678
1347865674
1347865672
1347865669
1347865660
1347865651
1347865649
1347865648
1347865644
1347865883
1347865882
1347865878
1347865878
1347865865
1347865861
1347865854
1347865840
1347865839
1347865839
1347865838
1347865837
1347865835
1347865829
1347865826
1347865824
1347865821
1347865820
1347865819
1347865818
1347865816
1347865812
1347865804
1347865803
1347865799
1347865793
1347865781
1347865778
1347865776
1347865771
1347865768
1347865768
1347866005
1347866002
1347865997
1347865993
1347865992
1347865982
1347865982
1347865980
1347865978
1347865978
1347865976
1347865976
1347865971
1347865968
1347865963
1347865962
1347865951
1347865942
1347865942
1347865932
1347865918
1347865917
1347865907
1347865904
1347865897
1347865893
1347865891
1347865888
1347866123
1347866119
1347866117
1347866113
1347866110
1347866108
1347866108
1347866105
1347866102
1347866101
1347866083
1347866082
1347866082
1347866081
1347866060
1347866058
1347866056
1347866054
1347866045
1347866038
1347866035
1347866033
1347866021
1347866015
1347866014
1347866245
1347866242
1347866241
1347866234
1347866232
1347866230
1347866227
1347866225
1347866222
1347866222
1347866221
1347866221
1347866207
1347866200
1347866195
1347866187
1347866179
1347866177
1347866175
1347866175
1347866172
1347866170
1347866167
1347866162
1347866161
1347866158
1347866157
1347866157
1347866156
1347866156
1347866154
1347866154
1347866150
1347866144
1347866140
1347866137
1347866361
1347866360
1347866360
1347866360
1347866360
1347866358
1347866357
1347866354
1347866351
1347866348
1347866348
1347866347
1347866340
1347866338
1347866337
1347866325
1347866316
1347866310
1347866307
1347866306
1347866303
1347866303
1347866301
1347866300
1347866296
1347866295
1347866289
1347866288
1347866285
1347866284
1347866282
1347866281
1347866280
1347866278
1347866276
1347866274
1347866274
1347866273
1347866270
1347866252
1347866250
1347866249
1347866249
1347866489
1347866483
1347866481
1347866473
1347866470
1347866466
1347866463
1347866462
1347866461
1347866460
1347866459
1347866458
1347866446
1347866445
1347866443
1347866443
1347866442
1347866442
1347866437
1347866437
1347866434
1347866433
1347866431
1347866427
1347866426
1347866424
1347866423
1347866423
1347866420
1347866419
1347866418
1347866416
1347866409
1347866404
1347866404
1347866402
1347866401
1347866401
1347866398
1347866390
1347866389
1347866388
1347866387
1347866382
1347866377
1347866370
1347866369
1347866369
1347866604
1347866595
1347866594
1347866594
1347866591
1347866589
1347866586
1347866563
1347866557
1347866556
1347866551
1347866549
1347866548
1347866546
1347866542
1347866538
1347866533
1347866530
1347866527
1347866520
1347866516
1347866516
1347866509
1347866504
1347866501
1347866499
1347866496
1347866496
1347866494
1347866492
1347866492
1347866491
1347866491
1347866490
1347866729
1347866726
1347866722
1347866708
1347866707
1347866706
1347866705
1347866694
1347866690
1347866688
1347866674
1347866673
1347866670
1347866653
1347866652
1347866652
1347866652
1347866650
1347866648
1347866647
1347866646
1347866646
1347866644
1347866644
1347866643
1347866643
1347866643
1347866643
1347866643
1347866642
1347866642
1347866642
1347866642
1347866642
1347866642
1347866641
1347866641
1347866638
1347866638
1347866630
1347866623
1347866622
1347866622
1347866616
1347866613
1347866846
1347866837
1347866837
1347866836
1347866835
1347866834
1347866833
1347866832
1347866829
1347866827
1347866822
1347866821
1347866816
1347866816
1347866815
1347866812
1347866809
1347866809
1347866791
1347866789
1347866779
1347866778
1347866766
1347866764
1347866763
1347866761
1347866750
1347866750
1347866750
1347866747
1347866744
1347866744
1347866966
1347866961
1347866959
1347866958
1347866943
1347866942
1347866941
1347866940
1347866939
1347866934
1347866933
1347866930
1347866917
1347866914
1347866904
1347866904
1347866903
1347866903
1347866903
1347866903
1347866901
1347866899
1347866899
1347866898
1347866897
1347866897
1347866897
1347866892
1347866891
1347866891
1347866883
1347866879
1347866872
1347866865
1347866863
1347866858
1347866852
1347866852
1347867093
1347867088
1347867087
1347867084
1347867080
1347867078
1347867071
1347867059
1347867058
1347867058
1347867056
1347867055
1347867050
1347867043
1347867041
1347867039
1347867018
1347867017
1347867013
1347867012
1347867003
1347867001
1347867000
1347866998
1347866997
1347866994
1347866983
1347866979
1347866975
1347866973
1347866972
1347866971
1347866969
1347867213
1347867212
1347867212
1347867210
1347867199
1347867191
1347867182
1347867180
1347867180
1347867180
1347867179
1347867179
1347867179
1347867177
1347867175
1347867174
1347867173
1347867173
1347867173
1347867171
1347867171
1347867166
1347867162
1347867161
1347867159
1347867158
1347867157
1347867153
1347867137
1347867137
1347867133
1347867132
1347867127
1347867125
1347867109
1347867104
1347867335
1347867335
1347867335
1347867335
1347867334
1347867334
1347867334
1347867334
1347867334
1347867334
1347867334
1347867334
1347867334
1347867334
1347867334
1347867333
1347867333
1347867333
1347867333
1347867333
1347867332
1347867332
1347867332
1347867332
1347867332
1347867332
1347867332
1347867332
1347867331
1347867331
1347867331
1347867331
1347867331
1347867331
1347867331
1347867331
1347867330
1347867330
1347867330
1347867329
1347867328
1347867328
1347867327
1347867327
1347867327
1347867327
1347867327
1347867327
1347867327
1347867326
1347867326
1347867326
1347867326
1347867325
1347867324
1347867324
1347867324
1347867323
1347867323
1347867323
1347867323
1347867322
1347867322
1347867322
1347867321
1347867319
1347867319
1347867318
1347867318
1347867318
1347867318
1347867318
1347867317
1347867316
1347867316
1347867315
1347867315
1347867314
1347867314
1347867313
1347867313
1347867313
1347867313
1347867312
1347867311
1347867311
1347867310
1347867310
1347867308
1347867307
1347867307
1347867306
1347867304
1347867303
1347867302
1347867302
1347867302
1347867301
1347867301
1347867300
1347867300
1347867300
1347867300
1347867299
1347867298
1347867298
1347867298
1347867298
1347867298
1347867298
1347867297
1347867297
1347867297
1347867297
1347867297
1347867296
1347867296
1347867296
1347867296
1347867295
1347867295
1347867295
1347867295
1347867295
1347867294
1347867293
1347867292
1347867292
1347867292
1347867292
1347867291
1347867291
1347867291
1347867290
1347867290
1347867289
1347867288
1347867288
1347867288
1347867287
1347867287
1347867287
1347867287
1347867287
1347867286
1347867286
1347867286
1347867286
1347867286
1347867285
1347867285
1347867285
1347867285
1347867285
1347867284
1347867283
1347867283
1347867283
1347867282
1347867282
1347867282
1347867282
1347867282
1347867282
1347867281
1347867281
1347867281
1347867281
1347867280
1347867280
1347867280
1347867280
1347867279
1347867279
1347867277
1347867277
1347867276
1347867276
1347867276
1347867275
1347867275
1347867274
1347867272
1347867271
1347867271
1347867270
1347867269
1347867269
1347867268
1347867268
1347867266
1347867266
1347867266
1347867266
1347867265
1347867265
1347867261
1347867260
1347867259
1347867258
1347867258
1347867257
1347867255
1347867254
1347867253
1347867253
1347867253
1347867252
1347867252
1347867252
1347867252
1347867251
1347867250
1347867249
1347867247
1347867247
1347867246
1347867245
1347867243
1347867241
1347867240
1347867240
1347867239
1347867238
1347867237
1347867236
1347867230
1347867229
1347867229
1347867228
1347867225
1347867225
1347867224
1347867223
1347867221
1347867219
1347867218
1347867217
1347867216
1347867216
1347867214
1347867456
1347867453
1347867452
1347867449
1347867447
1347867440
1347867438
1347867438
1347867436
1347867435
1347867433
1347867432
1347867431
1347867429
1347867427
1347867426
1347867426
1347867426
1347867422
1347867421
1347867420
1347867415
1347867409
1347867405
1347867403
1347867399
1347867396
1347867395
1347867394
1347867393
1347867393
1347867393
1347867391
1347867391
1347867391
1347867390
1347867387
1347867383
1347867377
1347867377
1347867368
1347867367
1347867367
1347867367
1347867367
1347867366
1347867366
1347867366
1347867366
1347867363
1347867360
1347867359
1347867357
1347867351
1347867346
1347867344
1347867344
1347867342
1347867342
1347867342
1347867342
1347867341
1347867341
1347867341
1347867340
1347867340
1347867340
1347867340
1347867340
1347867339
1347867339
1347867339
1347867339
1347867339
1347867339
1347867339
1347867338
1347867338
1347867337
1347867337
1347867336
1347867336
1347867336
1347867335
1347867335
1347867571
1347867571
1347867569
1347867567
1347867562
1347867560
1347867555
1347867554
1347867554
1347867550
1347867548
1347867547
1347867533
1347867532
1347867532
1347867527
1347867526
1347867525
1347867523
1347867519
1347867516
1347867514
1347867512
1347867512
1347867512
1347867510
1347867510
1347867509
1347867508
1347867506
1347867497
1347867488
1347867486
1347867486
1347867485
1347867484
1347867482
1347867481
1347867478
1347867473
1347867470
1347867468
1347867466
1347867462
1347867458
1347867700
1347867698
1347867697
1347867697
1347867696
1347867696
1347867693
1347867690
1347867675
1347867663
1347867659
1347867657
1347867657
1347867654
1347867646
1347867645
1347867639
1347867637
1347867636
1347867635
1347867634
1347867633
1347867632
1347867630
1347867628
1347867627
1347867615
1347867609
1347867608
1347867603
1347867599
1347867597
1347867593
1347867592
1347867592
1347867592
1347867586
1347867582
1347867581
1347867579
1347867578
1347867578
1347867815
1347867814
1347867812
1347867812
1347867812
1347867812
1347867808
1347867798
1347867798
1347867794
1347867791
1347867785
1347867780
1347867771
1347867770
1347867767
1347867765
1347867760
1347867756
1347867754
1347867752
1347867751
1347867750
1347867747
1347867742
1347867737
1347867734
1347867734
1347867730
1347867727
1347867726
1347867726
1347867726
1347867725
1347867725
1347867723
1347867723
1347867723
1347867723
1347867722
1347867722
1347867722
1347867722
1347867722
1347867722
1347867722
1347867719
1347867719
1347867715
1347867714
1347867710
1347867705
1347867703
1347867702
1347867701
1347867941
1347867940
1347867936
1347867934
1347867933
1347867930
1347867928
1347867927
1347867926
1347867925
1347867924
1347867923
1347867919
1347867917
1347867916
1347867915
1347867913
1347867911
1347867911
1347867908
1347867907
1347867906
1347867896
1347867896
1347867889
1347867885
1347867885
1347867884
1347867877
1347867877
1347867877
1347867874
1347867873
1347867871
1347867870
1347867865
1347867864
1347867862
1347867858
1347867857
1347867856
1347867855
1347867840
1347867838
1347867836
1347867835
1347867835
1347867835
1347867834
1347867833
1347867831
1347867830
1347867827
1347867825
1347867821
1347867820
1347868062
1347868062
1347868052
1347868051
1347868046
1347868041
1347868032
1347868031
1347868031
1347868024
1347868013
1347868012
1347868012
1347867997
1347867995
1347867991
1347867990
1347867990
1347867989
1347867985
1347867976
1347867972
1347867972
1347867964
1347867963
1347867962
1347867962
1347867962
1347867961
1347867958
1347867957
1347867954
1347867949
1347867947
1347867945
1347867943
1347868172
1347868169
1347868169
1347868169
1347868169
1347868161
1347868158
1347868152
1347868148
1347868143
1347868142
1347868142
1347868142
1347868142
1347868138
1347868136
1347868132
1347868128
1347868121
1347868119
1347868119
1347868119
1347868119
1347868114
1347868112
1347868095
1347868090
1347868090
1347868088
1347868086
1347868086
1347868085
1347868085
1347868085
1347868085
1347868084
1347868083
1347868082
1347868082
1347868074
1347868071
1347868067
1347868066
1347868301
1347868298
1347868298
1347868296
1347868293
1347868293
1347868289
1347868287
1347868286
1347868283
1347868280
1347868280
1347868279
1347868278
1347868278
1347868277
1347868274
1347868260
1347868254
1347868254
1347868247
1347868242
1347868241
1347868239
1347868233
1347868231
1347868230
1347868230
1347868228
1347868220
1347868219
1347868218
1347868206
1347868199
1347868197
1347868196
1347868194
1347868192
1347868184
1347868417
1347868415
1347868413
1347868413
1347868408
1347868406
1347868389
1347868387
1347868381
1347868375
1347868372
1347868367
1347868364
1347868360
1347868357
1347868340
1347868339
1347868333
1347868332
1347868329
1347868328
1347868325
1347868321
1347868318
1347868318
1347868317
1347868307
1347868307
1347868539
1347868539
1347868539
1347868538
1347868538
1347868538
1347868538
1347868538
1347868538
1347868537
1347868537
1347868537
1347868537
1347868537
1347868536
1347868536
1347868535
1347868535
1347868535
1347868535
1347868535
1347868534
1347868533
1347868533
1347868533
1347868532
1347868532
1347868532
1347868531
1347868531
1347868530
1347868530
1347868526
1347868524
1347868521
1347868519
1347868517
1347868517
1347868517
1347868513
1347868509
1347868506
1347868506
1347868504
1347868503
1347868498
1347868495
1347868493
1347868492
1347868491
1347868486
1347868486
1347868485
1347868485
1347868484
1347868484
1347868480
1347868479
1347868469
1347868468
1347868463
1347868463
1347868460
1347868458
1347868458
1347868457
1347868457
1347868457
1347868456
1347868455
1347868455
1347868454
1347868454
1347868450
1347868447
1347868437
1347868434
1347868427
1347868427
1347868426
1347868665
1347868663
1347868663
1347868662
1347868662
1347868661
1347868656
1347868653
1347868653
1347868650
1347868648
1347868638
1347868634
1347868623
1347868623
1347868622
1347868621
1347868616
1347868616
1347868615
1347868611
1347868609
1347868609
1347868601
1347868598
1347868598
1347868596
1347868593
1347868592
1347868592
1347868592
1347868591
1347868591
1347868588
1347868584
1347868584
1347868583
1347868582
1347868581
1347868580
1347868580
1347868573
1347868565
1347868564
1347868562
1347868561
1347868561
1347868560
1347868560
1347868558
1347868558
1347868557
1347868557
1347868557
1347868553
1347868551
1347868550
1347868550
1347868549
1347868549
1347868546
1347868785
1347868780
1347868776
1347868773
1347868772
1347868772
1347868771
1347868762
1347868761
1347868761
1347868758
1347868758
1347868757
1347868756
1347868752
1347868750
1347868750
1347868749
1347868745
1347868745
1347868744
1347868742
1347868741
1347868734
1347868733
1347868723
1347868720
1347868718
1347868714
1347868710
1347868706
1347868702
1347868701
1347868700
1347868697
1347868696
1347868687
1347868686
1347868685
1347868684
1347868684
1347868683
1347868681
1347868681
1347868680
1347868671
1347868906
1347868905
1347868903
1347868896
1347868884
1347868883
1347868882
1347868877
1347868876
1347868874
1347868874
1347868866
1347868866
1347868864
1347868859
1347868856
1347868855
1347868854
1347868854
1347868853
1347868850
1347868839
1347868835
1347868830
1347868830
1347868828
1347868826
1347868825
1347868824
1347868820
1347868818
1347868810
1347868809
1347868809
1347868805
1347868805
1347868802
1347868800
1347868794
1347868794
1347868786
1347869022
1347869021
1347869017
1347869011
1347869011
1347869011
1347869010
1347869010
1347869007
1347869006
1347869002
1347868998
1347868998
1347868996
1347868996
1347868993
1347868989
1347868983
1347868981
1347868976
1347868972
1347868971
1347868971
1347868970
1347868969
1347868967
1347868967
1347868965
1347868965
1347868964
1347868963
1347868961
1347868952
1347868949
1347868939
1347868939
1347868937
1347868936
1347868936
1347868932
1347868930
1347868924
1347868924
1347868918
1347868917
1347868913
1347868912
1347868912
1347868911
1347868911
1347868910
1347868909
1347869149
1347869149
1347869148
1347869147
1347869146
1347869145
1347869145
1347869142
1347869140
1347869139
1347869137
1347869132
1347869131
1347869125
1347869124
1347869124
1347869124
1347869123
1347869122
1347869121
1347869113
1347869111
1347869108
1347869105
1347869104
1347869104
1347869098
1347869095
1347869086
1347869082
1347869082
1347869081
1347869080
1347869078
1347869077
1347869073
1347869072
1347869072
1347869072
1347869071
1347869071
1347869069
1347869069
1347869067
1347869066
1347869063
1347869059
1347869054
1347869054
1347869053
1347869052
1347869052
1347869051
1347869049
1347869048
1347869045
1347869041
1347869037
1347869032
1347869026
1347869269
1347869269
1347869268
1347869262
1347869258
1347869258
1347869257
1347869256
1347869249
1347869241
1347869241
1347869240
1347869239
1347869238
1347869236
1347869235
1347869227
1347869226
1347869225
1347869221
1347869220
1347869214
1347869206
1347869204
1347869204
1347869204
1347869202
1347869193
1347869192
1347869187
1347869184
1347869183
1347869182
1347869180
1347869176
1347869171
1347869170
1347869169
1347869167
1347869167
1347869166
1347869166
1347869166
1347869164
1347869164
1347869162
1347869162
1347869160
1347869158
1347869157
1347869156
1347869155
1347869151
1347869392
1347869391
1347869390
1347869389
1347869387
1347869386
1347869385
1347869385
1347869384
1347869382
1347869381
1347869378
1347869377
1347869377
1347869376
1347869375
1347869374
1347869374
1347869373
1347869373
1347869372
1347869372
1347869372
1347869371
1347869370
1347869370
1347869370
1347869369
1347869367
1347869366
1347869366
1347869363
1347869362
1347869359
1347869359
1347869359
1347869359
1347869357
1347869354
1347869351
1347869351
1347869350
1347869350
1347869349
1347869349
1347869348
1347869347
1347869345
1347869344
1347869343
1347869342
1347869341
1347869341
1347869337
1347869336
1347869324
1347869321
1347869320
1347869319
1347869318
1347869317
1347869316
1347869309
1347869307
1347869302
1347869294
1347869289
1347869287
1347869287
1347869286
1347869284
1347869282
1347869280
1347869279
1347869277
1347869277
1347869276
1347869274
1347869274
1347869271
1347869513
1347869510
1347869509
1347869508
1347869506
1347869504
1347869504
1347869503
1347869503
1347869501
1347869495
1347869494
1347869493
1347869490
1347869489
1347869488
1347869487
1347869486
1347869486
1347869486
1347869477
1347869476
1347869475
1347869475
1347869471
1347869466
1347869457
1347869452
1347869449
1347869447
1347869444
1347869444
1347869441
1347869439
1347869430
1347869429
1347869425
1347869424
1347869424
1347869421
1347869420
1347869420
1347869419
1347869418
1347869417
1347869417
1347869415
1347869414
1347869414
1347869413
1347869413
1347869410
1347869410
1347869408
1347869407
1347869406
1347869406
1347869405
1347869405
1347869404
1347869403
1347869403
1347869402
1347869402
1347869402
1347869400
1347869400
1347869399
1347869397
1347869397
1347869396
1347869396
1347869395
1347869635
1347869634
1347869633
1347869633
1347869629
1347869623
1347869622
1347869618
1347869613
1347869613
1347869610
1347869607
1347869607
1347869603
1347869602
1347869601
1347869600
1347869598
1347869598
1347869598
1347869598
1347869598
1347869598
1347869598
1347869598
1347869597
1347869597
1347869597
1347869597
1347869597
1347869597
1347869597
1347869597
1347869597
1347869597
1347869596
1347869589
1347869587
1347869587
1347869585
1347869584
1347869584
1347869583
1347869582
1347869582
1347869581
1347869579
1347869579
1347869576
1347869575
1347869575
1347869575
1347869575
1347869568
1347869563
1347869561
1347869559
1347869557
1347869555
1347869554
1347869553
1347869548
1347869533
1347869527
1347869521
1347869521
1347869520
1347869520
1347869517
1347869755
1347869752
1347869749
1347869746
1347869745
1347869743
1347869740
1347869736
1347869736
1347869730
1347869719
1347869719
1347869718
1347869718
1347869718
1347869715
1347869714
1347869713
1347869712
1347869712
1347869711
1347869711
1347869710
1347869707
1347869706
1347869705
1347869702
1347869701
1347869700
1347869699
1347869686
1347869686
1347869669
1347869668
1347869667
1347869660
1347869660
1347869650
1347869650
1347869649
1347869644
1347869644
1347869640
1347869636
1347869866
1347869865
1347869861
1347869859
1347869859
1347869859
1347869857
1347869857
1347869857
1347869857
1347869854
1347869846
1347869846
1347869842
1347869838
1347869833
1347869831
1347869830
1347869828
1347869827
1347869824
1347869822
1347869819
1347869818
1347869815
1347869807
1347869805
1347869804
1347869802
1347869799
1347869798
1347869796
1347869796
1347869796
1347869790
1347869787
1347869785
1347869777
1347869776
1347869774
1347869768
1347869763
1347869762
1347869761
1347869761
1347869760
1347869760
1347869759
1347869757
1347869996
1347869989
1347869986
1347869985
1347869984
1347869983
1347869983
1347869983
1347869980
1347869978
1347869977
1347869977
1347869976
1347869972
1347869970
1347869969
1347869969
1347869968
1347869967
1347869966
1347869959
1347869955
1347869954
1347869949
1347869947
1347869943
1347869941
1347869941
1347869938
1347869937
1347869935
1347869933
1347869932
1347869932
1347869924
1347869923
1347869920
1347869918
1347869916
1347869915
1347869914
1347869913
1347869912
1347869911
1347869909
1347869906
1347869905
1347869904
1347869900
1347869896
1347869892
1347869892
1347869890
1347869887
1347869886
1347869885
1347869884
1347869883
1347869882
1347869882
1347869880
1347869876
1347869876
1347870117
1347870115
1347870107
1347870107
1347870106
1347870104
1347870103
1347870102
1347870102
1347870098
1347870094
1347870093
1347870090
1347870088
1347870085
1347870083
1347870081
1347870080
1347870075
1347870070
1347870069
1347870069
1347870064
1347870062
1347870061
1347870060
1347870060
1347870060
1347870060
1347870050
1347870045
1347870043
1347870041
1347870036
1347870036
1347870034
1347870033
1347870024
1347870024
1347870021
1347870020
1347870019
1347870016
1347870013
1347870007
1347870003
1347870001
1347870001
1347870000
1347870000
1347870000
1347869999
1347869999
1347870237
1347870235
1347870234
1347870234
1347870229
1347870229
1347870227
1347870224
1347870220
1347870214
1347870211
1347870208
1347870208
1347870204
1347870203
1347870196
1347870196
1347870196
1347870195
1347870194
1347870190
1347870188
1347870188
1347870184
1347870184
1347870183
1347870183
1347870180
1347870177
1347870172
1347870169
1347870165
1347870160
1347870158
1347870151
1347870150
1347870144
1347870139
1347870134
1347870134
1347870130
1347870124
1347870123
1347870122
1347870120
1347870359
1347870355
1347870353
1347870350
1347870348
1347870345
1347870344
1347870339
1347870339
1347870334
1347870333
1347870332
1347870331
1347870327
1347870325
1347870319
1347870314
1347870311
1347870303
1347870301
1347870301
1347870300
1347870300
1347870297
1347870294
1347870293
1347870290
1347870290
1347870286
1347870282
1347870281
1347870281
1347870280
1347870279
1347870279
1347870278
1347870273
1347870272
1347870272
1347870260
1347870260
1347870260
1347870259
1347870255
1347870248
1347870248
1347870247
1347870243
1347870242
1347870479
1347870474
1347870469
1347870469
1347870469
1347870469
1347870468
1347870468
1347870466
1347870466
1347870464
1347870464
1347870464
1347870454
1347870452
1347870451
1347870449
1347870442
1347870438
1347870438
1347870437
1347870434
1347870426
1347870424
1347870421
1347870420
1347870413
1347870405
1347870401
1347870400
1347870399
1347870399
1347870397
1347870394
1347870377
1347870371
1347870369
1347870364
1347870363
1347870363
1347870362
1347870362
1347870592
1347870589
1347870587
1347870584
1347870579
1347870578
1347870576
1347870572
1347870571
1347870570
1347870568
1347870565
1347870555
1347870552
1347870544
1347870543
1347870543
1347870541
1347870535
1347870534
1347870531
1347870525
1347870524
1347870524
1347870519
1347870519
1347870517
1347870516
1347870515
1347870510
1347870504
1347870503
1347870499
1347870490
1347870489
1347870718
1347870717
1347870713
1347870706
1347870700
1347870696
1347870694
1347870689
1347870688
1347870687
1347870686
1347870682
1347870679
1347870678
1347870669
1347870668
1347870667
1347870661
1347870654
1347870651
1347870643
1347870640
1347870633
1347870632
1347870631
1347870628
1347870627
1347870621
1347870619
1347870618
1347870614
1347870611
1347870607
1347870605
1347870605
1347870604
1347870603
1347870603
1347870601
1347870839
1347870837
1347870834
1347870833
1347870827
1347870811
1347870811
1347870809
1347870798
1347870797
1347870797
1347870788
1347870787
1347870783
1347870782
1347870782
1347870780
1347870780
1347870779
1347870777
1347870776
1347870770
1347870768
1347870766
1347870761
1347870759
1347870751
1347870746
1347870744
1347870743
1347870742
1347870742
1347870741
1347870741
1347870741
1347870741
1347870740
1347870740
1347870739
1347870739
1347870739
1347870738
1347870738
1347870738
1347870738
1347870737
1347870737
1347870737
1347870737
1347870737
1347870736
1347870736
1347870734
1347870733
1347870733
1347870733
1347870732
1347870732
1347870731
1347870725
1347870964
1347870961
1347870960
1347870956
1347870953
1347870951
1347870950
1347870949
1347870949
1347870942
1347870941
1347870941
1347870939
1347870935
1347870932
1347870923
1347870922
1347870922
1347870918
1347870917
1347870916
1347870916
1347870914
1347870906
1347870906
1347870904
1347870901
1347870891
1347870891
1347870884
1347870882
1347870881
1347870876
1347870874
1347870872
1347870870
1347870865
1347870856
1347870852
1347870849
1347870848
1347870846
1347871084
1347871084
1347871082
1347871082
1347871082
1347871082
1347871076
1347871076
1347871072
1347871071
1347871070
1347871069
1347871063
1347871050
1347871048
1347871041
1347871032
1347871028
1347871025
1347871022
1347871014
1347871012
1347871007
1347871006
1347871006
1347871006
1347871006
1347871006
1347870990
1347870987
1347870984
1347870981
1347870976
1347870975
1347870973
1347870969
1347871205
1347871201
1347871192
1347871191
1347871188
1347871186
1347871186
1347871183
1347871181
1347871177
1347871175
1347871173
1347871172
1347871172
1347871172
1347871171
1347871171
1347871170
1347871168
1347871163
1347871163
1347871161
1347871153
1347871148
1347871147
1347871145
1347871142
1347871142
1347871140
1347871138
1347871135
1347871134
1347871134
1347871129
1347871125
1347871123
1347871120
1347871108
1347871107
1347871101
1347871098
1347871328
1347871327
1347871327
1347871319
1347871319
1347871318
1347871318
1347871318
1347871315
1347871312
1347871310
1347871304
1347871304
1347871303
1347871299
1347871299
1347871293
1347871293
1347871288
1347871287
1347871280
1347871280
1347871279
1347871279
1347871278
1347871277
1347871276
1347871254
1347871248
1347871248
1347871248
1347871247
1347871247
1347871241
1347871240
1347871240
1347871234
1347871232
1347871232
1347871232
1347871231
1347871231
1347871229
1347871228
1347871222
1347871222
1347871218
1347871218
1347871217
1347871213
1347871211
1347871448
1347871442
1347871441
1347871440
1347871440
1347871437
1347871430
1347871427
1347871425
1347871423
1347871420
1347871417
1347871416
1347871412
1347871410
1347871410
1347871408
1347871407
1347871407
1347871406
1347871406
1347871406
1347871406
1347871405
1347871405
1347871405
1347871405
1347871403
1347871398
1347871398
1347871398
1347871398
1347871397
1347871397
1347871397
1347871397
1347871397
1347871397
1347871389
1347871389
1347871389
1347871389
1347871384
1347871384
1347871383
1347871382
1347871382
1347871382
1347871380
1347871380
1347871378
1347871378
1347871375
1347871375
1347871373
1347871373
1347871372
1347871368
1347871367
1347871365
1347871363
1347871363
1347871360
1347871358
1347871358
1347871358
1347871358
1347871357
1347871357
1347871356
1347871354
1347871354
1347871354
1347871354
1347871354
1347871353
1347871353
1347871351
1347871349
1347871346
1347871343
1347871341
1347871340
1347871340
1347871334
1347871333
1347871330
1347871567
1347871558
1347871558
1347871558
1347871557
1347871557
1347871557
1347871557
1347871556
1347871556
1347871556
1347871555
1347871555
1347871555
1347871555
1347871555
1347871554
1347871554
1347871554
1347871554
1347871553
1347871553
1347871553
1347871542
1347871542
1347871541
1347871536
1347871531
1347871526
1347871519
1347871512
1347871512
1347871511
1347871499
1347871498
1347871495
1347871492
1347871484
1347871481
1347871477
1347871477
1347871474
1347871474
1347871473
1347871473
1347871471
1347871470
1347871469
1347871462
1347871454
1347871450
1347871687
1347871686
1347871686
1347871681
1347871678
1347871677
1347871670
1347871669
1347871662
1347871662
1347871656
1347871654
1347871653
1347871648
1347871638
1347871637
1347871636
1347871636
1347871628
1347871626
1347871624
1347871613
1347871613
1347871602
1347871601
1347871600
1347871594
1347871588
1347871588
1347871586
1347871586
1347871581
1347871571
1347871570
1347871810
1347871808
1347871807
1347871803
1347871803
1347871796
1347871791
1347871790
1347871789
1347871788
1347871784
1347871779
1347871778
1347871778
1347871774
1347871771
1347871766
1347871757
1347871748
1347871741
1347871736
1347871732
1347871731
1347871727
1347871724
1347871722
1347871702
1347871701
1347871701
1347871700
1347871694
1347871692
1347871692
1347871925
1347871922
1347871922
1347871915
1347871914
1347871906
1347871900
1347871898
1347871881
1347871880
1347871880
1347871878
1347871877
1347871877
1347871877
1347871877
1347871876
1347871874
1347871872
1347871857
1347871856
1347871842
1347871841
1347871837
1347871828
1347871828
1347871822
1347871818
1347871817
1347871816
1347871815
1347872051
1347872043
1347872043
1347872035
1347872031
1347872029
1347872028
1347872025
1347872022
1347872010
1347872004
1347871991
1347871989
1347871985
1347871985
1347871985
1347871981
1347871979
1347871974
1347871971
1347871966
1347871963
1347871962
1347871957
1347871956
1347871954
1347871939
1347871935
1347871931
1347872171
1347872171
1347872167
1347872167
1347872163
1347872157
1347872149
1347872141
1347872141
1347872138
1347872127
1347872122
1347872120
1347872118
1347872114
1347872112
1347872106
1347872104
1347872103
1347872102
1347872094
1347872089
1347872089
1347872077
1347872076
1347872073
1347872073
1347872068
1347872065
1347872056
1347872288
1347872288
1347872288
1347872283
1347872282
1347872281
1347872280
1347872268
1347872267
1347872255
1347872252
1347872248
1347872242
1347872241
1347872238
1347872234
1347872231
1347872227
1347872225
1347872205
1347872203
1347872194
1347872189
1347872186
1347872177
1347872175
1347872417
1347872416
1347872415
1347872413
1347872409
1347872407
1347872407
1347872406
1347872404
1347872404
1347872400
1347872396
1347872395
1347872392
1347872387
1347872385
1347872377
1347872376
1347872375
1347872374
1347872373
1347872373
1347872365
1347872364
1347872363
1347872356
1347872351
1347872348
1347872348
1347872343
1347872342
1347872336
1347872333
1347872329
1347872325
1347872322
1347872317
1347872314
1347872314
1347872314
1347872302
1347872302
1347872300
1347872299
1347872295
1347872533
1347872532
1347872528
1347872526
1347872524
1347872524
1347872524
1347872517
1347872516
1347872514
1347872511
1347872498
1347872498
1347872498
1347872496
1347872493
1347872490
1347872490
1347872489
1347872487
1347872484
1347872484
1347872483
1347872481
1347872474
1347872469
1347872468
1347872468
1347872467
1347872466
1347872466
1347872464
1347872459
1347872456
1347872451
1347872449
1347872443
1347872440
1347872433
1347872432
1347872432
1347872432
1347872430
1347872427
1347872426
1347872424
1347872422
1347872421
1347872419
1347872658
1347872652
1347872648
1347872648
1347872647
1347872646
1347872646
1347872646
1347872645
1347872644
1347872642
1347872642
1347872642
1347872641
1347872634
1347872621
1347872614
1347872613
1347872609
1347872604
1347872598
1347872587
1347872581
1347872579
1347872579
1347872572
1347872570
1347872570
1347872564
1347872564
1347872559
1347872547
1347872546
1347872543
1347872543
1347872538
1347872775
1347872773
1347872769
1347872764
1347872761
1347872760
1347872758
1347872758
1347872757
1347872746
1347872743
1347872743
1347872741
1347872740
1347872739
1347872736
1347872732
1347872723
1347872720
1347872711
1347872710
1347872710
1347872709
1347872707
1347872707
1347872705
1347872704
1347872703
1347872703
1347872703
1347872702
1347872697
1347872695
1347872695
1347872694
1347872690
1347872690
1347872690
1347872689
1347872688
1347872688
1347872688
1347872687
1347872686
1347872686
1347872685
1347872685
1347872681
1347872679
1347872677
1347872675
1347872672
1347872672
1347872671
1347872667
1347872665
1347872665
1347872665
1347872661
1347872900
1347872900
1347872897
1347872896
1347872896
1347872895
1347872894
1347872888
1347872887
1347872886
1347872879
1347872876
1347872870
1347872869
1347872867
1347872866
1347872865
1347872853
1347872852
1347872851
1347872846
1347872844
1347872843
1347872838
1347872836
1347872835
1347872834
1347872830
1347872829
1347872827
1347872822
1347872816
1347872811
1347872809
1347872806
1347872806
1347872792
1347872786
1347872781
1347873010
1347873010
1347873007
1347873005
1347873005
1347872995
1347872995
1347872994
1347872994
1347872990
1347872989
1347872985
1347872976
1347872970
1347872961
1347872953
1347872946
1347872941
1347872936
1347872931
1347872930
1347872926
1347872923
1347872923
1347872921
1347872920
1347872917
1347872916
1347872911
1347872904
1347872902
1347873139
1347873137
1347873132
1347873130
1347873128
1347873126
1347873125
1347873125
1347873124
1347873124
1347873124
1347873121
1347873120
1347873117
1347873111
1347873102
1347873094
1347873094
1347873091
1347873091
1347873090
1347873087
1347873086
1347873083
1347873083
1347873082
1347873074
1347873074
1347873074
1347873070
1347873069
1347873067
1347873067
1347873064
1347873064
1347873062
1347873061
1347873054
1347873051
1347873049
1347873044
1347873032
1347873031
1347873023
1347873022
1347873261
1347873257
1347873254
1347873253
1347873248
1347873248
1347873247
1347873244
1347873243
1347873242
1347873242
1347873240
1347873238
1347873236
1347873224
1347873216
1347873208
1347873204
1347873204
1347873202
1347873198
1347873196
1347873196
1347873193
1347873184
1347873181
1347873170
1347873169
1347873168
1347873167
1347873167
1347873166
1347873165
1347873164
1347873162
1347873161
1347873159
1347873157
1347873156
1347873156
1347873155
1347873154
1347873146
1347873383
1347873381
1347873374
1347873373
1347873372
1347873371
1347873370
1347873365
1347873365
1347873364
1347873364
1347873360
1347873358
1347873348
1347873348
1347873346
1347873331
1347873328
1347873328
1347873327
1347873327
1347873326
1347873323
1347873323
1347873320
1347873311
1347873308
1347873307
1347873305
1347873302
1347873302
1347873301
1347873299
1347873296
1347873293
1347873293
1347873281
1347873280
1347873277
1347873275
1347873272
1347873271
1347873270
1347873268
1347873266
1347873262
1347873488
1347873486
1347873479
1347873476
1347873474
1347873470
1347873470
1347873451
1347873450
1347873450
1347873447
1347873442
1347873403
1347873392
1347873391
1347873390
1347873625
1347873622
1347873622
1347873622
1347873622
1347873621
1347873620
1347873620
1347873620
1347873619
1347873619
1347873619
1347873619
1347873619
1347873618
1347873618
1347873618
1347873618
1347873618
1347873618
1347873618
1347873618
1347873618
1347873617
1347873617
1347873617
1347873617
1347873612
1347873609
1347873609
1347873607
1347873604
1347873604
1347873589
1347873586
1347873558
1347873556
1347873545
1347873545
1347873533
1347873533
1347873522
1347873521
1347873519
1347873513
1347873510
1347873746
1347873729
1347873725
1347873723
1347873718
1347873715
1347873714
1347873708
1347873699
1347873685
1347873684
1347873684
1347873677
1347873671
1347873671
1347873668
1347873668
1347873667
1347873663
1347873662
1347873655
1347873655
1347873652
1347873646
1347873643
1347873643
1347873643
1347873642
1347873640
1347873638
1347873636
1347873634
1347873634
1347873633
1347873631
1347873630
1347873629
1347873627
1347873860
1347873857
1347873856
1347873855
1347873855
1347873855
1347873854
1347873854
1347873854
1347873849
1347873845
1347873845
1347873844
1347873838
1347873836
1347873830
1347873826
1347873824
1347873823
1347873823
1347873823
1347873822
1347873816
1347873813
1347873804
1347873804
1347873802
1347873802
1347873797
1347873792
1347873789
1347873787
1347873787
1347873787
1347873786
1347873786
1347873786
1347873785
1347873785
1347873784
1347873784
1347873778
1347873769
1347873764
1347873762
1347873757
1347873755
1347873752
1347873748
1347873985
1347873985
1347873985
1347873984
1347873984
1347873981
1347873976
1347873975
1347873975
1347873974
1347873973
1347873973
1347873970
1347873969
1347873969
1347873969
1347873968
1347873968
1347873966
1347873953
1347873951
1347873945
1347873943
1347873937
1347873936
1347873933
1347873932
1347873926
1347873922
1347873920
1347873919
1347873906
1347873905
1347873897
1347873897
1347873894
1347873893
1347873892
1347873892
1347873892
1347873890
1347873883
1347873881
1347873880
1347873880
1347873880
1347873880
1347873879
1347873879
1347873872
1347874105
1347874104
1347874103
1347874101
1347874100
1347874094
1347874086
1347874084
1347874083
1347874083
1347874083
1347874082
1347874067
1347874054
1347874054
1347874052
1347874050
1347874045
1347874044
1347874043
1347874034
1347874029
1347874021
1347874015
1347874010
1347874010
1347874003
1347874001
1347874001
1347874000
1347873997
1347873996
1347873992
1347873990
1347873990
1347874227
1347874222
1347874219
1347874215
1347874210
1347874208
1347874206
1347874206
1347874203
1347874202
1347874200
1347874199
1347874199
1347874195
1347874193
1347874192
1347874192
1347874191
1347874190
1347874187
1347874185
1347874171
1347874167
1347874162
1347874162
1347874157
1347874156
1347874153
1347874149
1347874146
1347874145
1347874144
1347874143
1347874143
1347874142
1347874141
1347874138
1347874132
1347874129
1347874119
1347874117
1347874116
1347874111
1347874111
1347874111
1347874111
1347874110
1347874349
1347874345
1347874344
1347874343
1347874342
1347874333
1347874328
1347874325
1347874322
1347874322
1347874315
1347874313
1347874311
1347874304
1347874301
1347874299
1347874297
1347874297
1347874294
1347874291
1347874289
1347874280
1347874278
1347874276
1347874272
1347874271
1347874270
1347874269
1347874266
1347874266
1347874264
1347874261
1347874257
1347874252
1347874247
1347874246
1347874245
1347874244
1347874242
1347874241
1347874238
1347874234
1347874468
1347874463
1347874455
1347874443
1347874443
1347874442
1347874431
1347874423
1347874418
1347874417
1347874408
1347874403
1347874399
1347874393
1347874393
1347874391
1347874389
1347874389
1347874381
1347874381
1347874378
1347874367
1347874366
1347874365
1347874365
1347874365
1347874362
1347874352
1347874592
1347874588
1347874587
1347874586
1347874584
1347874578
1347874570
1347874566
1347874562
1347874553
1347874552
1347874552
1347874552
1347874550
1347874545
1347874542
1347874536
1347874536
1347874535
1347874535
1347874533
1347874532
1347874532
1347874520
1347874520
1347874515
1347874513
1347874510
1347874509
1347874504
1347874504
1347874502
1347874499
1347874487
1347874480
1347874478
1347874473
1347874471
1347874711
1347874710
1347874710
1347874709
1347874706
1347874705
1347874699
1347874692
1347874687
1347874681
1347874678
1347874677
1347874675
1347874674
1347874673
1347874673
1347874673
1347874672
1347874672
1347874670
1347874670
1347874669
1347874664
1347874663
1347874662
1347874661
1347874661
1347874653
1347874642
1347874642
1347874641
1347874640
1347874633
1347874627
1347874627
1347874626
1347874625
1347874624
1347874616
1347874612
1347874604
1347874602
1347874592
1347874829
1347874829
1347874827
1347874825
1347874825
1347874822
1347874817
1347874808
1347874808
1347874806
1347874805
1347874803
1347874803
1347874802
1347874799
1347874798
1347874798
1347874793
1347874790
1347874788
1347874777
1347874776
1347874776
1347874770
1347874766
1347874764
1347874760
1347874760
1347874759
1347874752
1347874747
1347874745
1347874741
1347874737
1347874733
1347874729
1347874729
1347874728
1347874723
1347874722
1347874719
1347874944
1347874940
1347874936
1347874923
1347874922
1347874920
1347874919
1347874912
1347874908
1347874904
1347874904
1347874901
1347874901
1347874900
1347874898
1347874892
1347874891
1347874890
1347874881
1347874878
1347874878
1347874878
1347874878
1347874872
1347874867
1347874866
1347874862
1347874854
1347874853
1347874846
1347874844
1347874844
1347874841
1347874834
1347875072
1347875069
1347875065
1347875064
1347875063
1347875059
1347875059
1347875058
1347875054
1347875047
1347875047
1347875040
1347875037
1347875037
1347875029
1347875017
1347875016
1347875014
1347875013
1347875005
1347875001
1347875001
1347875000
1347874985
1347874982
1347874980
1347874979
1347874969
1347874968
1347874968
1347874968
1347874966
1347874966
1347874963
1347874963
1347874960
1347875192
1347875188
1347875187
1347875184
1347875183
1347875181
1347875168
1347875167
1347875166
1347875164
1347875160
1347875158
1347875156
1347875150
1347875150
1347875150
1347875142
1347875139
1347875139
1347875137
1347875131
1347875130
1347875129
1347875129
1347875126
1347875109
1347875104
1347875104
1347875101
1347875100
1347875098
1347875093
1347875092
1347875089
1347875086
1347875078
1347875316
1347875313
1347875311
1347875310
1347875307
1347875307
1347875303
1347875302
1347875301
1347875300
1347875299
1347875295
1347875294
1347875292
1347875289
1347875287
1347875287
1347875287
1347875286
1347875284
1347875282
1347875281
1347875280
1347875277
1347875274
1347875269
1347875268
1347875267
1347875266
1347875264
1347875259
1347875258
1347875250
1347875244
1347875234
1347875233
1347875232
1347875228
1347875228
1347875225
1347875224
1347875223
1347875213
1347875210
1347875210
1347875210
1347875204
1347875204
1347875199
1347875438
1347875437
1347875434
1347875433
1347875432
1347875432
1347875431
1347875430
1347875430
1347875428
1347875427
1347875426
1347875423
1347875419
1347875418
1347875416
1347875413
1347875412
1347875405
1347875404
1347875400
1347875397
1347875396
1347875396
1347875392
1347875391
1347875390
1347875390
1347875387
1347875387
1347875383
1347875380
1347875380
1347875379
1347875376
1347875375
1347875372
1347875370
1347875370
1347875364
1347875364
1347875363
1347875363
1347875363
1347875360
1347875357
1347875357
1347875354
1347875353
1347875349
1347875346
1347875344
1347875342
1347875339
1347875333
1347875333
1347875328
1347875326
1347875319
1347875319
1347875557
1347875557
1347875552
1347875549
1347875548
1347875547
1347875539
1347875537
1347875537
1347875537
1347875536
1347875533
1347875533
1347875533
1347875532
1347875532
1347875531
1347875530
1347875529
1347875528
1347875528
1347875528
1347875528
1347875526
1347875525
1347875525
1347875525
1347875524
1347875524
1347875524
1347875524
1347875522
1347875522
1347875521
1347875520
1347875519
1347875519
1347875509
1347875505
1347875499
1347875499
1347875499
1347875496
1347875495
1347875491
1347875487
1347875486
1347875485
1347875485
1347875484
1347875483
1347875482
1347875480
1347875476
1347875475
1347875474
1347875474
1347875474
1347875474
1347875472
1347875472
1347875469
1347875468
1347875468
1347875466
1347875466
1347875463
1347875462
1347875461
1347875450
1347875449
1347875448
1347875448
1347875447
1347875447
1347875445
1347875446
1347875443
1347875441
1347875439
1347875679
1347875679
1347875678
1347875677
1347875677
1347875673
1347875673
1347875672
1347875671
1347875666
1347875665
1347875662
1347875657
1347875655
1347875651
1347875650
1347875649
1347875645
1347875641
1347875641
1347875639
1347875639
1347875634
1347875625
1347875624
1347875618
1347875616
1347875612
1347875611
1347875610
1347875607
1347875601
1347875601
1347875600
1347875599
1347875599
1347875597
1347875594
1347875592
1347875591
1347875590
1347875589
1347875588
1347875587
1347875586
1347875584
1347875581
1347875579
1347875579
1347875577
1347875576
1347875573
1347875568
1347875564
1347875800
1347875796
1347875794
1347875790
1347875781
1347875779
1347875778
1347875777
1347875776
1347875766
1347875764
1347875762
1347875755
1347875755
1347875754
1347875747
1347875745
1347875745
1347875745
1347875744
1347875744
1347875733
1347875733
1347875732
1347875730
1347875729
1347875725
1347875721
1347875721
1347875716
1347875715
1347875710
1347875704
1347875702
1347875696
1347875696
1347875696
1347875694
1347875685
1347875683
1347875683
1347875683
1347875920
1347875915
1347875902
1347875902
1347875900
1347875900
1347875894
1347875893
1347875887
1347875886
1347875885
1347875884
1347875883
1347875882
1347875880
1347875873
1347875871
1347875859
1347875858
1347875855
1347875854
1347875853
1347875852
1347875844
1347875838
1347875837
1347875837
1347875828
1347875827
1347875824
1347875820
1347875819
1347875812
1347875809
1347875805
1347875805
1347875801
1347875801
1347876038
1347876034
1347876033
1347876031
1347876023
1347876018
1347876017
1347876014
1347876005
1347876000
1347876000
1347876000
1347875998
1347875993
1347875992
1347875992
1347875989
1347875986
1347875985
1347875984
1347875983
1347875978
1347875977
1347875971
1347875971
1347875969
1347875967
1347875966
1347875964
1347875960
1347875957
1347875956
1347875954
1347875952
1347875951
1347875948
1347875944
1347875944
1347875942
1347875938
1347875933
1347875926
1347875925
1347876163
1347876155
1347876154
1347876148
1347876141
1347876140
1347876135
1347876132
1347876130
1347876128
1347876128
1347876126
1347876126
1347876120
1347876120
1347876119
1347876104
1347876102
1347876094
1347876093
1347876092
1347876092
1347876090
1347876090
1347876088
1347876085
1347876084
1347876083
1347876081
1347876080
1347876077
1347876077
1347876068
1347876066
1347876066
1347876066
1347876063
1347876059
1347876059
1347876053
1347876051
1347876050
1347876044
1347876274
1347876272
1347876272
1347876271
1347876265
1347876262
1347876259
1347876257
1347876253
1347876248
1347876247
1347876243
1347876239
1347876234
1347876232
1347876227
1347876224
1347876223
1347876219
1347876212
1347876209
1347876208
1347876206
1347876203
1347876202
1347876199
1347876198
1347876190
1347876177
1347876170
1347876405
1347876401
1347876400
1347876396
1347876395
1347876391
1347876390
1347876387
1347876385
1347876385
1347876383
1347876383
1347876383
1347876381
1347876380
1347876380
1347876379
1347876379
1347876377
1347876374
1347876371
1347876371
1347876367
1347876362
1347876359
1347876357
1347876355
1347876353
1347876348
1347876346
1347876342
1347876338
1347876337
1347876335
1347876332
1347876329
1347876329
1347876324
1347876318
1347876318
1347876315
1347876310
1347876310
1347876307
1347876307
1347876305
1347876301
1347876301
1347876283
1347876523
1347876523
1347876517
1347876503
1347876501
1347876494
1347876494
1347876489
1347876487
1347876481
1347876475
1347876463
1347876460
1347876457
1347876456
1347876456
1347876454
1347876451
1347876444
1347876444
1347876444
1347876443
1347876443
1347876434
1347876433
1347876423
1347876419
1347876418
1347876418
1347876417
1347876415
1347876415
1347876413
1347876413
1347876413
1347876410
1347876646
1347876639
1347876636
1347876628
1347876627
1347876622
1347876619
1347876617
1347876614
1347876612
1347876609
1347876608
1347876607
1347876603
1347876601
1347876598
1347876588
1347876588
1347876585
1347876583
1347876583
1347876581
1347876579
1347876570
1347876570
1347876570
1347876568
1347876565
1347876560
1347876555
1347876554
1347876553
1347876552
1347876545
1347876545
1347876543
1347876542
1347876533
1347876532
1347876532
1347876532
1347876531
1347876759
1347876755
1347876755
1347876754
1347876754
1347876751
1347876749
1347876744
1347876742
1347876741
1347876738
1347876734
1347876733
1347876733
1347876729
1347876727
1347876718
1347876715
1347876712
1347876712
1347876702
1347876695
1347876688
1347876688
1347876686
1347876682
1347876675
1347876675
1347876674
1347876672
1347876666
1347876659
1347876655
1347876654
1347876653
1347876648
1347876887
1347876883
1347876882
1347876875
1347876874
1347876873
1347876873
1347876871
1347876869
1347876859
1347876853
1347876848
1347876843
1347876843
1347876842
1347876841
1347876840
1347876836
1347876832
1347876824
1347876824
1347876821
1347876821
1347876820
1347876817
1347876816
1347876815
1347876814
1347876807
1347876805
1347876801
1347876800
1347876790
1347876788
1347876778
1347876778
1347876774
1347876774
1347876768
1347876765
1347877009
1347877006
1347877003
1347876998
1347876992
1347876991
1347876988
1347876987
1347876983
1347876978
1347876977
1347876977
1347876970
1347876969
1347876969
1347876964
1347876964
1347876964
1347876963
1347876951
1347876950
1347876948
1347876942
1347876942
1347876940
1347876920
1347876915
1347876908
1347876906
1347876905
1347876901
1347876892
1347877122
1347877122
1347877121
1347877117
1347877117
1347877117
1347877102
1347877097
1347877090
1347877078
1347877077
1347877075
1347877074
1347877072
1347877070
1347877068
1347877062
1347877055
1347877049
1347877044
1347877037
1347877029
1347877029
1347877018
1347877015
1347877013
1347877009
1347877247
1347877246
1347877246
1347877235
1347877232
1347877231
1347877228
1347877221
1347877220
1347877219
1347877211
1347877211
1347877205
1347877205
1347877204
1347877202
1347877202
1347877198
1347877197
1347877197
1347877196
1347877196
1347877196
1347877196
1347877194
1347877193
1347877190
1347877180
1347877167
1347877163
1347877158
1347877157
1347877151
1347877141
1347877139
1347877136
1347877365
1347877364
1347877363
1347877361
1347877360
1347877360
1347877358
1347877357
1347877353
1347877348
1347877340
1347877339
1347877338
1347877338
1347877337
1347877336
1347877334
1347877324
1347877323
1347877322
1347877319
1347877318
1347877316
1347877314
1347877312
1347877308
1347877306
1347877304
1347877303
1347877296
1347877295
1347877289
1347877288
1347877288
1347877281
1347877278
1347877277
1347877271
1347877263
1347877263
1347877255
1347877491
1347877489
1347877483
1347877481
1347877477
1347877476
1347877475
1347877475
1347877475
1347877473
1347877463
1347877462
1347877462
1347877460
1347877456
1347877455
1347877455
1347877448
1347877441
1347877432
1347877427
1347877425
1347877417
1347877410
1347877410
1347877409
1347877402
1347877398
1347877394
1347877392
1347877385
1347877384
1347877381
1347877379
1347877611
1347877596
1347877595
1347877594
1347877587
1347877587
1347877586
1347877586
1347877582
1347877582
1347877578
1347877575
1347877568
1347877564
1347877564
1347877564
1347877563
1347877561
1347877559
1347877557
1347877556
1347877555
1347877555
1347877552
1347877552
1347877552
1347877551
1347877549
1347877545
1347877537
1347877534
1347877531
1347877531
1347877530
1347877530
1347877527
1347877518
1347877517
1347877513
1347877507
1347877501
1347877496
1347877494
1347877729
1347877728
1347877727
1347877727
1347877716
1347877715
1347877711
1347877708
1347877693
1347877691
1347877688
1347877688
1347877688
1347877687
1347877687
1347877687
1347877686
1347877685
1347877684
1347877684
1347877683
1347877682
1347877681
1347877680
1347877678
1347877677
1347877676
1347877669
1347877667
1347877666
1347877666
1347877658
1347877655
1347877655
1347877638
1347877635
1347877635
1347877632
1347877631
1347877630
1347877623
1347877618
1347877618
1347877853
1347877841
1347877840
1347877839
1347877838
1347877838
1347877833
1347877828
1347877826
1347877824
1347877820
1347877814
1347877814
1347877813
1347877807
1347877803
1347877801
1347877801
1347877798
1347877798
1347877798
1347877790
1347877789
1347877783
1347877781
1347877772
1347877769
1347877765
1347877765
1347877762
1347877761
1347877759
1347877759
1347877757
1347877756
1347877754
1347877754
1347877753
1347877752
1347877752
1347877749
1347877748
1347877744
1347877744
1347877741
1347877736
1347877734
1347877971
1347877965
1347877962
1347877962
1347877958
1347877957
1347877955
1347877945
1347877945
1347877945
1347877943
1347877938
1347877938
1347877936
1347877928
1347877927
1347877920
1347877916
1347877915
1347877912
1347877909
1347877907
1347877899
1347877897
1347877896
1347877894
1347877893
1347877887
1347877886
1347877879
1347877871
1347877864
1347877862
1347877860
1347878097
1347878095
1347878095
1347878095
1347878095
1347878094
1347878094
1347878093
1347878092
1347878090
1347878089
1347878089
1347878084
1347878075
1347878071
1347878069
1347878061
1347878061
1347878060
1347878054
1347878053
1347878053
1347878049
1347878045
1347878044
1347878044
1347878043
1347878043
1347878043
1347878041
1347878040
1347878030
1347878027
1347878023
1347878020
1347878014
1347878008
1347878008
1347878006
1347878003
1347877994
1347877994
1347877993
1347877989
1347877985
1347877983
1347877982
1347877980
1347878217
1347878212
1347878208
1347878207
1347878199
1347878197
1347878194
1347878194
1347878190
1347878188
1347878187
1347878187
1347878183
1347878182
1347878175
1347878171
1347878170
1347878168
1347878167
1347878167
1347878166
1347878163
1347878162
1347878156
1347878149
1347878148
1347878147
1347878142
1347878141
1347878141
1347878136
1347878135
1347878134
1347878134
1347878133
1347878133
1347878132
1347878130
1347878129
1347878121
1347878113
1347878109
1347878108
1347878102
1347878102
1347878102
1347878101
1347878100
1347878100
1347878099
1347878333
1347878332
1347878332
1347878332
1347878332
1347878329
1347878322
1347878317
1347878315
1347878313
1347878308
1347878303
1347878302
1347878300
1347878300
1347878298
1347878295
1347878293
1347878293
1347878290
1347878287
1347878278
1347878273
1347878273
1347878273
1347878272
1347878270
1347878268
1347878266
1347878266
1347878263
1347878259
1347878257
1347878257
1347878256
1347878253
1347878248
1347878247
1347878246
1347878243
1347878241
1347878235
1347878234
1347878232
1347878230
1347878228
1347878220
1347878219
1347878458
1347878456
1347878456
1347878453
1347878450
1347878449
1347878448
1347878440
1347878431
1347878429
1347878427
1347878425
1347878423
1347878418
1347878416
1347878416
1347878414
1347878414
1347878414
1347878411
1347878408
1347878404
1347878402
1347878402
1347878401
1347878399
1347878396
1347878393
1347878389
1347878385
1347878382
1347878381
1347878380
1347878379
1347878379
1347878376
1347878373
1347878371
1347878367
1347878357
1347878354
1347878350
1347878347
1347878346
1347878345
1347878580
1347878576
1347878575
1347878573
1347878573
1347878565
1347878562
1347878560
1347878554
1347878547
1347878542
1347878539
1347878536
1347878536
1347878534
1347878532
1347878532
1347878518
1347878518
1347878517
1347878515
1347878515
1347878512
1347878511
1347878511
1347878508
1347878507
1347878496
1347878488
1347878481
1347878481
1347878480
1347878480
1347878476
1347878473
1347878466
1347878465
1347878464
1347878460
1347878698
1347878695
1347878694
1347878693
1347878690
1347878684
1347878683
1347878683
1347878676
1347878676
1347878676
1347878674
1347878673
1347878672
1347878665
1347878658
1347878654
1347878652
1347878651
1347878650
1347878647
1347878647
1347878645
1347878642
1347878631
1347878629
1347878628
1347878628
1347878626
1347878615
1347878614
1347878604
1347878604
1347878600
1347878586
1347878586
1347878584
1347878582
1347878581
1347878819
1347878816
1347878813
1347878807
1347878799
1347878794
1347878793
1347878788
1347878778
1347878778
1347878776
1347878774
1347878774
1347878773
1347878773
1347878768
1347878767
1347878765
1347878764
1347878763
1347878756
1347878751
1347878751
1347878751
1347878749
1347878746
1347878745
1347878738
1347878737
1347878736
1347878730
1347878727
1347878722
1347878720
1347878719
1347878719
1347878719
1347878711
1347878708
1347878706
1347878705
1347878942
1347878942
1347878936
1347878936
1347878935
1347878929
1347878928
1347878926
1347878925
1347878925
1347878925
1347878908
1347878908
1347878908
1347878900
1347878899
1347878899
1347878898
1347878895
1347878894
1347878894
1347878886
1347878880
1347878877
1347878876
1347878872
1347878868
1347878857
1347878852
1347878850
1347878843
1347878831
1347878830
1347878830
1347878824
1347879062
1347879061
1347879057
1347879056
1347879042
1347879040
1347879036
1347879034
1347879033
1347879031
1347879031
1347879026
1347879025
1347879018
1347879017
1347879017
1347879016
1347879007
1347879006
1347879004
1347879003
1347878998
1347878995
1347878992
1347878990
1347878986
1347878982
1347878981
1347878976
1347878970
1347878966
1347878965
1347878963
1347878958
1347878955
1347878947
1347878945
1347879184
1347879181
1347879180
1347879179
1347879179
1347879179
1347879170
1347879167
1347879167
1347879166
1347879166
1347879166
1347879161
1347879160
1347879158
1347879156
1347879154
1347879153
1347879152
1347879151
1347879143
1347879133
1347879132
1347879127
1347879124
1347879115
1347879115
1347879113
1347879113
1347879113
1347879108
1347879106
1347879106
1347879101
1347879100
1347879097
1347879093
1347879087
1347879086
1347879086
1347879084
1347879083
1347879083
1347879083
1347879074
1347879070
1347879068
1347879303
1347879301
1347879299
1347879299
1347879294
1347879288
1347879288
1347879283
1347879278
1347879275
1347879267
1347879267
1347879260
1347879260
1347879259
1347879258
1347879256
1347879256
1347879254
1347879250
1347879246
1347879245
1347879243
1347879243
1347879241
1347879241
1347879241
1347879241
1347879235
1347879234
1347879222
1347879222
1347879217
1347879214
1347879214
1347879214
1347879213
1347879213
1347879213
1347879212
1347879211
1347879211
1347879209
1347879207
1347879206
1347879205
1347879203
1347879203
1347879201
1347879201
1347879194
1347879190
1347879189
1347879185
1347879423
1347879421
1347879418
1347879410
1347879408
1347879397
1347879394
1347879394
1347879387
1347879381
1347879379
1347879376
1347879365
1347879364
1347879354
1347879352
1347879348
1347879345
1347879343
1347879343
1347879343
1347879342
1347879335
1347879334
1347879333
1347879329
1347879326
1347879322
1347879321
1347879321
1347879317
1347879317
1347879314
1347879309
1347879307
1347879306
1347879544
1347879543
1347879543
1347879543
1347879542
1347879542
1347879535
1347879535
1347879534
1347879528
1347879523
1347879522
1347879522
1347879520
1347879519
1347879517
1347879515
1347879513
1347879513
1347879512
1347879512
1347879510
1347879506
1347879506
1347879502
1347879495
1347879485
1347879482
1347879482
1347879481
1347879477
1347879476
1347879475
1347879472
1347879468
1347879467
1347879463
1347879459
1347879448
1347879445
1347879444
1347879438
1347879436
1347879435
1347879431
1347879430
1347879429
1347879664
1347879660
1347879654
1347879653
1347879651
1347879650
1347879650
1347879649
1347879642
1347879641
1347879640
1347879640
1347879639
1347879638
1347879638
1347879636
1347879636
1347879636
1347879635
1347879635
1347879634
1347879633
1347879633
1347879633
1347879632
1347879628
1347879622
1347879621
1347879615
1347879614
1347879613
1347879610
1347879601
1347879600
1347879593
1347879588
1347879588
1347879586
1347879585
1347879581
1347879580
1347879573
1347879570
1347879566
1347879566
1347879562
1347879562
1347879562
1347879560
1347879557
1347879556
1347879556
1347879553
1347879551
1347879548
1347879788
1347879782
1347879781
1347879770
1347879766
1347879761
1347879758
1347879757
1347879755
1347879749
1347879748
1347879746
1347879743
1347879741
1347879738
1347879735
1347879734
1347879732
1347879726
1347879724
1347879723
1347879720
1347879715
1347879709
1347879709
1347879706
1347879705
1347879700
1347879698
1347879698
1347879698
1347879697
1347879696
1347879692
1347879691
1347879690
1347879689
1347879683
1347879682
1347879681
1347879680
1347879678
1347879677
1347879674
1347879674
1347879906
1347879899
1347879897
1347879893
1347879892
1347879889
1347879885
1347879883
1347879883
1347879882
1347879880
1347879872
1347879871
1347879870
1347879865
1347879861
1347879858
1347879857
1347879855
1347879852
1347879850
1347879845
1347879844
1347879843
1347879842
1347879830
1347879827
1347879825
1347879825
1347879824
1347879819
1347879817
1347879816
1347879816
1347879815
1347879805
1347879804
1347879801
1347879801
1347879801
1347879800
1347879798
1347879792
1347880030
1347880023
1347880022
1347880021
1347880019
1347880017
1347880016
1347880012
1347880010
1347879998
1347879991
1347879990
1347879987
1347879982
1347879979
1347879978
1347879975
1347879973
1347879973
1347879964
1347879964
1347879963
1347879963
1347879961
1347879960
1347879958
1347879957
1347879954
1347879954
1347879953
1347879953
1347879947
1347879946
1347879945
1347879943
1347879941
1347879940
1347879935
1347879933
1347879923
1347879917
1347879914
1347879913
1347880145
1347880127
1347880126
1347880121
1347880119
1347880118
1347880116
1347880115
1347880114
1347880114
1347880113
1347880113
1347880113
1347880113
1347880109
1347880100
1347880100
1347880099
1347880095
1347880094
1347880092
1347880089
1347880088
1347880078
1347880078
1347880076
1347880075
1347880063
1347880061
1347880048
1347880045
1347880041
1347880034
1347880270
1347880269
1347880269
1347880268
1347880268
1347880266
1347880265
1347880261
1347880260
1347880253
1347880252
1347880251
1347880250
1347880248
1347880247
1347880247
1347880247
1347880247
1347880240
1347880235
1347880235
1347880234
1347880233
1347880233
1347880233
1347880233
1347880233
1347880232
1347880228
1347880225
1347880222
1347880220
1347880220
1347880215
1347880214
1347880213
1347880213
1347880209
1347880205
1347880205
1347880203
1347880196
1347880195
1347880193
1347880174
1347880165
1347880160
1347880154
1347880154
1347880153
1347880393
1347880389
1347880385
1347880380
1347880372
1347880364
1347880362
1347880361
1347880359
1347880359
1347880358
1347880351
1347880351
1347880333
1347880333
1347880332
1347880324
1347880323
1347880321
1347880309
1347880308
1347880304
1347880297
1347880296
1347880296
1347880295
1347880290
1347880289
1347880288
1347880280
1347880278
1347880277
1347880277
1347880277
1347880275
1347880514
1347880513
1347880513
1347880512
1347880512
1347880512
1347880512
1347880512
1347880512
1347880511
1347880509
1347880508
1347880507
1347880507
1347880506
1347880506
1347880505
1347880503
1347880502
1347880502
1347880500
1347880499
1347880494
1347880493
1347880492
1347880489
1347880487
1347880483
1347880476
1347880475
1347880474
1347880466
1347880459
1347880459
1347880455
1347880454
1347880449
1347880444
1347880438
1347880438
1347880437
1347880421
1347880417
1347880417
1347880413
1347880410
1347880408
1347880407
1347880406
1347880403
1347880403
1347880402
1347880402
1347880401
1347880400
1347880400
1347880399
1347880399
1347880399
1347880399
1347880399
1347880399
1347880398
1347880398
1347880396
1347880635
1347880632
1347880631
1347880629
1347880622
1347880622
1347880622
1347880611
1347880609
1347880608
1347880607
1347880606
1347880604
1347880601
1347880600
1347880596
1347880591
1347880591
1347880591
1347880589
1347880587
1347880584
1347880579
1347880579
1347880577
1347880573
1347880571
1347880566
1347880565
1347880563
1347880560
1347880558
1347880557
1347880557
1347880549
1347880542
1347880542
1347880541
1347880538
1347880530
1347880529
1347880525
1347880524
1347880522
1347880521
1347880521
1347880520
1347880520
1347880519
1347880518
1347880517
1347880517
1347880516
1347880515
1347880752
1347880751
1347880746
1347880745
1347880738
1347880732
1347880732
1347880730
1347880729
1347880729
1347880728
1347880727
1347880716
1347880714
1347880708
1347880701
1347880698
1347880698
1347880696
1347880692
1347880692
1347880688
1347880687
1347880687
1347880687
1347880686
1347880686
1347880686
1347880686
1347880685
1347880683
1347880682
1347880682
1347880677
1347880675
1347880675
1347880675
1347880674
1347880671
1347880670
1347880668
1347880664
1347880660
1347880658
1347880647
1347880646
1347880645
1347880643
1347880641
1347880637
1347880636
1347880877
1347880875
1347880874
1347880870
1347880870
1347880865
1347880864
1347880860
1347880860
1347880858
1347880855
1347880852
1347880846
1347880843
1347880843
1347880838
1347880834
1347880828
1347880824
1347880823
1347880817
1347880811
1347880810
1347880810
1347880809
1347880809
1347880808
1347880802
1347880802
1347880802
1347880801
1347880801
1347880799
1347880799
1347880799
1347880799
1347880798
1347880798
1347880797
1347880797
1347880796
1347880796
1347880796
1347880796
1347880795
1347880795
1347880795
1347880795
1347880794
1347880792
1347880791
1347880786
1347880785
1347880784
1347880783
1347880782
1347880771
1347880770
1347880769
1347880766
1347880760
1347880759
1347880998
1347880996
1347880996
1347880996
1347880993
1347880992
1347880990
1347880988
1347880987
1347880986
1347880986
1347880984
1347880983
1347880982
1347880981
1347880981
1347880979
1347880977
1347880977
1347880975
1347880975
1347880973
1347880972
1347880967
1347880964
1347880964
1347880958
1347880958
1347880956
1347880956
1347880955
1347880955
1347880954
1347880953
1347880953
1347880952
1347880952
1347880952
1347880952
1347880952
1347880945
1347880944
1347880944
1347880939
1347880939
1347880939
1347880937
1347880935
1347880934
1347880934
1347880932
1347880932
1347880929
1347880929
1347880929
1347880929
1347880926
1347880925
1347880925
1347880925
1347880922
1347880921
1347880920
1347880918
1347880917
1347880903
1347880903
1347880899
1347880894
1347880884
1347880883
1347881119
1347881118
1347881118
1347881113
1347881112
1347881109
1347881105
1347881105
1347881101
1347881097
1347881096
1347881093
1347881092
1347881091
1347881089
1347881089
1347881086
1347881079
1347881073
1347881073
1347881072
1347881072
1347881071
1347881070
1347881070
1347881066
1347881062
1347881057
1347881052
1347881052
1347881049
1347881047
1347881046
1347881045
1347881042
1347881041
1347881041
1347881039
1347881038
1347881031
1347881024
1347881021
1347881021
1347881017
1347881016
1347881014
1347881013
1347881012
1347881012
1347881012
1347881012
1347881012
1347881011
1347881010
1347881008
1347881001
1347881001
1347881001
1347881000
1347881240
1347881235
1347881233
1347881231
1347881231
1347881231
1347881229
1347881225
1347881222
1347881221
1347881221
1347881204
1347881198
1347881197
1347881192
1347881182
1347881180
1347881178
1347881176
1347881173
1347881171
1347881170
1347881170
1347881163
1347881163
1347881161
1347881156
1347881151
1347881149
1347881148
1347881145
1347881144
1347881140
1347881134
1347881133
1347881133
1347881132
1347881132
1347881131
1347881129
1347881123
1347881122
1347881360
1347881358
1347881357
1347881357
1347881357
1347881355
1347881343
1347881343
1347881342
1347881342
1347881342
1347881342
1347881342
1347881341
1347881340
1347881340
1347881340
1347881337
1347881335
1347881329
1347881329
1347881307
1347881305
1347881305
1347881305
1347881301
1347881296
1347881295
1347881288
1347881280
1347881280
1347881274
1347881272
1347881270
1347881266
1347881265
1347881265
1347881264
1347881262
1347881260
1347881256
1347881252
1347881251
1347881251
1347881249
1347881247
1347881245
1347881477
1347881477
1347881477
1347881476
1347881476
1347881475
1347881473
1347881473
1347881468
1347881468
1347881463
1347881459
1347881441
1347881440
1347881439
1347881439
1347881439
1347881438
1347881438
1347881438
1347881438
1347881436
1347881435
1347881435
1347881434
1347881433
1347881432
1347881426
1347881422
1347881420
1347881413
1347881412
1347881411
1347881409
1347881409
1347881409
1347881408
1347881406
1347881405
1347881404
1347881401
1347881395
1347881389
1347881387
1347881378
1347881375
1347881374
1347881373
1347881369
1347881596
1347881585
1347881584
1347881584
1347881583
1347881576
1347881571
1347881570
1347881567
1347881564
1347881564
1347881563
1347881557
1347881555
1347881550
1347881549
1347881549
1347881547
1347881541
1347881533
1347881530
1347881530
1347881527
1347881524
1347881522
1347881521
1347881514
1347881512
1347881510
1347881508
1347881506
1347881500
1347881491
1347881487
1347881486
1347881719
1347881717
1347881715
1347881712
1347881706
1347881703
1347881702
1347881702
1347881697
1347881695
1347881695
1347881694
1347881691
1347881684
1347881682
1347881681
1347881681
1347881674
1347881674
1347881673
1347881672
1347881672
1347881669
1347881664
1347881659
1347881652
1347881649
1347881647
1347881646
1347881645
1347881645
1347881639
1347881639
1347881634
1347881633
1347881628
1347881627
1347881627
1347881627
1347881626
1347881626
1347881619
1347881619
1347881618
1347881617
1347881617
1347881611
1347881844
1347881838
1347881837
1347881833
1347881823
1347881822
1347881821
1347881820
1347881817
1347881812
1347881795
1347881794
1347881788
1347881783
1347881778
1347881777
1347881775
1347881774
1347881773
1347881770
1347881768
1347881768
1347881763
1347881763
1347881763
1347881760
1347881754
1347881753
1347881749
1347881748
1347881747
1347881737
1347881737
1347881736
1347881726
1347881726
1347881963
1347881957
1347881957
1347881956
1347881955
1347881953
1347881948
1347881948
1347881946
1347881944
1347881940
1347881927
1347881923
1347881920
1347881918
1347881917
1347881917
1347881917
1347881904
1347881893
1347881893
1347881890
1347881885
1347881883
1347881882
1347881880
1347881877
1347881874
1347881872
1347881859
1347881855
1347881853
1347881853
1347881849
1347881849
1347881848
1347881845
1347882085
1347882068
1347882067
1347882066
1347882065
1347882063
1347882063
1347882062
1347882061
1347882059
1347882058
1347882055
1347882046
1347882046
1347882042
1347882040
1347882039
1347882038
1347882031
1347882014
1347882012
1347882011
1347882010
1347882010
1347882004
1347882004
1347882001
1347881999
1347881996
1347881995
1347881992
1347881987
1347881983
1347881983
1347881982
1347881980
1347881980
1347881978
1347881976
1347881976
1347881971
1347881968
1347881966
1347881966
1347882199
1347882190
1347882190
1347882175
1347882171
1347882168
1347882168
1347882166
1347882164
1347882160
1347882154
1347882148
1347882148
1347882145
1347882138
1347882132
1347882132
1347882132
1347882131
1347882130
1347882124
1347882109
1347882102
1347882102
1347882101
1347882101
1347882101
1347882100
1347882097
1347882096
1347882093
1347882091
1347882090
1347882088
1347882324
1347882312
1347882311
1347882310
1347882308
1347882305
1347882303
1347882303
1347882302
1347882301
1347882296
1347882294
1347882290
1347882287
1347882286
1347882285
1347882282
1347882281
1347882280
1347882280
1347882280
1347882273
1347882268
1347882267
1347882259
1347882258
1347882255
1347882254
1347882252
1347882251
1347882236
1347882234
1347882228
1347882225
1347882224
1347882224
1347882222
1347882218
1347882210
1347882209
1347882206
1347882446
1347882445
1347882443
1347882434
1347882434
1347882432
1347882431
1347882427
1347882427
1347882427
1347882423
1347882422
1347882420
1347882413
1347882408
1347882406
1347882404
1347882402
1347882400
1347882399
1347882396
1347882396
1347882395
1347882389
1347882383
1347882382
1347882377
1347882364
1347882361
1347882361
1347882359
1347882356
1347882355
1347882350
1347882349
1347882347
1347882339
1347882338
1347882334
1347882333
1347882564
1347882561
1347882560
1347882557
1347882554
1347882553
1347882553
1347882546
1347882544
1347882542
1347882535
1347882535
1347882534
1347882534
1347882529
1347882527
1347882523
1347882518
1347882516
1347882515
1347882514
1347882514
1347882514
1347882514
1347882514
1347882513
1347882513
1347882513
1347882513
1347882513
1347882513
1347882512
1347882512
1347882512
1347882512
1347882512
1347882512
1347882512
1347882512
1347882507
1347882502
1347882500
1347882499
1347882498
1347882498
1347882490
1347882488
1347882486
1347882486
1347882483
1347882481
1347882480
1347882475
1347882469
1347882459
1347882459
1347882457
1347882456
1347882452
1347882686
1347882683
1347882678
1347882662
1347882661
1347882657
1347882655
1347882648
1347882636
1347882636
1347882635
1347882634
1347882633
1347882633
1347882633
1347882633
1347882633
1347882633
1347882633
1347882633
1347882633
1347882633
1347882633
1347882633
1347882633
1347882633
1347882632
1347882621
1347882620
1347882613
1347882613
1347882610
1347882610
1347882602
1347882601
1347882601
1347882601
1347882600
1347882583
1347882581
1347882577
1347882571
1347882802
1347882797
1347882797
1347882796
1347882794
1347882788
1347882783
1347882775
1347882774
1347882774
1347882773
1347882770
1347882769
1347882762
1347882760
1347882751
1347882751
1347882749
1347882748
1347882745
1347882744
1347882740
1347882737
1347882733
1347882732
1347882729
1347882727
1347882724
1347882723
1347882723
1347882721
1347882718
1347882716
1347882712
1347882711
1347882706
1347882700
1347882694
1347882687
1347882932
1347882932
1347882930
1347882929
1347882927
1347882927
1347882925
1347882922
1347882918
1347882914
1347882912
1347882907
1347882906
1347882901
1347882899
1347882892
1347882892
1347882890
1347882889
1347882888
1347882883
1347882881
1347882879
1347882878
1347882875
1347882873
1347882873
1347882872
1347882869
1347882867
1347882865
1347882865
1347882855
1347882854
1347882854
1347882854
1347882854
1347882853
1347882853
1347882852
1347882850
1347882849
1347882842
1347882841
1347882836
1347882836
1347882832
1347882827
1347882823
1347882821
1347883048
1347883045
1347883042
1347883041
1347883041
1347883040
1347883037
1347883037
1347883037
1347883037
1347883037
1347883035
1347883032
1347883029
1347883029
1347883029
1347883028
1347883026
1347883025
1347883022
1347883013
1347883013
1347883012
1347883007
1347883004
1347883004
1347883004
1347883002
1347882982
1347882980
1347882979
1347882975
1347882975
1347882974
1347882970
1347882969
1347882966
1347882963
1347882959
1347882956
1347882952
1347882951
1347882946
1347882945
1347882942
1347882939
1347882937
1347882932
1347883168
1347883168
1347883167
1347883162
1347883160
1347883148
1347883145
1347883143
1347883140
1347883136
1347883135
1347883129
1347883129
1347883127
1347883126
1347883123
1347883123
1347883114
1347883113
1347883108
1347883104
1347883103
1347883101
1347883097
1347883092
1347883091
1347883088
1347883087
1347883086
1347883085
1347883074
1347883070
1347883068
1347883068
1347883066
1347883065
1347883063
1347883062
1347883061
1347883056
1347883056
1347883292
1347883292
1347883291
1347883290
1347883290
1347883286
1347883282
1347883280
1347883280
1347883276
1347883275
1347883271
1347883270
1347883270
1347883269
1347883265
1347883263
1347883256
1347883252
1347883251
1347883249
1347883249
1347883249
1347883242
1347883240
1347883239
1347883235
1347883233
1347883229
1347883227
1347883227
1347883226
1347883225
1347883221
1347883218
1347883215
1347883213
1347883212
1347883212
1347883206
1347883204
1347883202
1347883198
1347883198
1347883195
1347883194
1347883194
1347883188
1347883186
1347883181
1347883178
1347883411
1347883409
1347883403
1347883403
1347883402
1347883399
1347883399
1347883398
1347883396
1347883396
1347883392
1347883390
1347883389
1347883388
1347883388
1347883388
1347883386
1347883386
1347883385
1347883384
1347883384
1347883383
1347883378
1347883377
1347883373
1347883366
1347883365
1347883361
1347883357
1347883356
1347883351
1347883349
1347883349
1347883344
1347883342
1347883338
1347883334
1347883333
1347883331
1347883327
1347883322
1347883313
1347883309
1347883309
1347883307
1347883307
1347883306
1347883300
1347883296
1347883294
1347883534
1347883530
1347883530
1347883526
1347883524
1347883519
1347883518
1347883510
1347883504
1347883502
1347883498
1347883487
1347883487
1347883487
1347883479
1347883479
1347883477
1347883475
1347883471
1347883469
1347883468
1347883467
1347883465
1347883458
1347883458
1347883455
1347883448
1347883448
1347883439
1347883432
1347883428
1347883426
1347883425
1347883421
1347883420
1347883416
1347883416
1347883415
1347883656
1347883650
1347883642
1347883640
1347883638
1347883637
1347883632
1347883611
1347883611
1347883611
1347883605
1347883598
1347883598
1347883594
1347883589
1347883587
1347883586
1347883577
1347883576
1347883575
1347883574
1347883572
1347883568
1347883568
1347883567
1347883564
1347883555
1347883552
1347883543
1347883542
1347883542
1347883541
1347883540
1347883536
1347883775
1347883772
1347883767
1347883764
1347883755
1347883752
1347883745
1347883745
1347883744
1347883743
1347883743
1347883743
1347883742
1347883742
1347883741
1347883741
1347883738
1347883736
1347883729
1347883729
1347883727
1347883725
1347883725
1347883723
1347883722
1347883720
1347883717
1347883717
1347883716
1347883711
1347883710
1347883709
1347883705
1347883704
1347883697
1347883691
1347883688
1347883686
1347883685
1347883684
1347883684
1347883683
1347883683
1347883681
1347883680
1347883680
1347883679
1347883678
1347883676
1347883665
1347883664
1347883664
1347883662
1347883661
1347883659
1347883888
1347883878
1347883878
1347883877
1347883865
1347883853
1347883853
1347883847
1347883838
1347883832
1347883831
1347883827
1347883824
1347883822
1347883822
1347883821
1347883821
1347883819
1347883818
1347883815
1347883814
1347883812
1347883808
1347883806
1347883804
1347883804
1347883801
1347883798
1347883796
1347883795
1347883794
1347883794
1347883793
1347883793
1347883793
1347883792
1347883792
1347883791
1347883791
1347883791
1347883791
1347883791
1347883790
1347883790
1347883779
1347883778
1347884019
1347884016
1347884014
1347884013
1347884013
1347884013
1347884013
1347884010
1347884007
1347884006
1347884004
1347883996
1347883994
1347883994
1347883992
1347883991
1347883989
1347883987
1347883976
1347883975
1347883974
1347883972
1347883969
1347883968
1347883964
1347883957
1347883955
1347883954
1347883953
1347883953
1347883950
1347883947
1347883943
1347883936
1347883934
1347883926
1347883925
1347883925
1347883920
1347883916
1347883908
1347883907
1347883902
1347883901
1347883900
1347884141
1347884140
1347884139
1347884136
1347884136
1347884135
1347884135
1347884134
1347884134
1347884132
1347884129
1347884123
1347884123
1347884122
1347884121
1347884119
1347884119
1347884118
1347884111
1347884109
1347884104
1347884103
1347884099
1347884094
1347884092
1347884091
1347884087
1347884085
1347884085
1347884083
1347884074
1347884073
1347884073
1347884064
1347884060
1347884054
1347884052
1347884046
1347884046
1347884042
1347884042
1347884036
1347884032
1347884032
1347884027
1347884027
1347884256
1347884252
1347884248
1347884248
1347884234
1347884233
1347884229
1347884228
1347884228
1347884227
1347884227
1347884215
1347884213
1347884200
1347884200
1347884200
1347884200
1347884194
1347884193
1347884186
1347884183
1347884182
1347884178
1347884176
1347884173
1347884172
1347884172
1347884171
1347884171
1347884170
1347884170
1347884170
1347884164
1347884164
1347884157
1347884146
1347884146
1347884143
1347884142
1347884375
1347884373
1347884370
1347884368
1347884365
1347884365
1347884365
1347884365
1347884365
1347884364
1347884363
1347884363
1347884362
1347884362
1347884362
1347884362
1347884361
1347884360
1347884360
1347884360
1347884360
1347884360
1347884360
1347884360
1347884360
1347884360
1347884360
1347884360
1347884359
1347884359
1347884359
1347884359
1347884359
1347884359
1347884359
1347884359
1347884359
1347884359
1347884359
1347884358
1347884358
1347884358
1347884358
1347884358
1347884356
1347884354
1347884350
1347884349
1347884346
1347884345
1347884344
1347884343
1347884337
1347884336
1347884334
1347884333
1347884332
1347884331
1347884329
1347884319
1347884318
1347884314
1347884303
1347884299
1347884297
1347884290
1347884289
1347884286
1347884284
1347884280
1347884278
1347884277
1347884275
1347884273
1347884271
1347884267
1347884266
1347884503
1347884499
1347884497
1347884495
1347884494
1347884492
1347884492
1347884492
1347884492
1347884492
1347884487
1347884483
1347884477
1347884467
1347884465
1347884462
1347884459
1347884451
1347884449
1347884448
1347884439
1347884438
1347884436
1347884435
1347884432
1347884430
1347884428
1347884427
1347884426
1347884424
1347884415
1347884412
1347884410
1347884405
1347884400
1347884396
1347884396
1347884395
1347884395
1347884390
1347884389
1347884389
1347884386
1347884386
1347884385
1347884383
1347884621
1347884614
1347884611
1347884610
1347884609
1347884606
1347884605
1347884604
1347884600
1347884594
1347884588
1347884580
1347884579
1347884579
1347884571
1347884567
1347884564
1347884563
1347884562
1347884561
1347884550
1347884548
1347884547
1347884546
1347884547
1347884544
1347884541
1347884537
1347884534
1347884532
1347884530
1347884526
1347884525
1347884522
1347884518
1347884511
1347884510
1347884509
1347884506
1347884506
1347884746
1347884745
1347884745
1347884744
1347884736
1347884735
1347884733
1347884731
1347884727
1347884726
1347884726
1347884726
1347884722
1347884721
1347884719
1347884717
1347884717
1347884715
1347884712
1347884712
1347884707
1347884701
1347884698
1347884695
1347884692
1347884677
1347884676
1347884676
1347884675
1347884675
1347884674
1347884673
1347884673
1347884672
1347884672
1347884668
1347884667
1347884665
1347884658
1347884646
1347884646
1347884642
1347884641
1347884632
1347884632
1347884627
1347884622
1347884863
1347884860
1347884857
1347884854
1347884853
1347884846
1347884838
1347884838
1347884836
1347884828
1347884826
1347884823
1347884823
1347884819
1347884817
1347884815
1347884814
1347884807
1347884806
1347884803
1347884801
1347884798
1347884797
1347884796
1347884796
1347884790
1347884789
1347884788
1347884788
1347884787
1347884777
1347884777
1347884774
1347884774
1347884773
1347884772
1347884770
1347884770
1347884768
1347884765
1347884765
1347884755
1347884753
1347884751
1347884751
1347884750
1347884749
1347884747
1347884981
1347884979
1347884978
1347884973
1347884972
1347884961
1347884959
1347884954
1347884948
1347884946
1347884945
1347884943
1347884942
1347884942
1347884936
1347884935
1347884930
1347884929
1347884922
1347884916
1347884912
1347884912
1347884911
1347884904
1347884903
1347884901
1347884895
1347884894
1347884893
1347884890
1347884889
1347884888
1347884887
1347884884
1347884883
1347884883
1347884878
1347884875
1347884875
1347884873
1347884865
1347885105
1347885105
1347885102
1347885101
1347885098
1347885097
1347885095
1347885094
1347885094
1347885094
1347885083
1347885081
1347885080
1347885077
1347885077
1347885067
1347885060
1347885060
1347885057
1347885057
1347885053
1347885053
1347885051
1347885049
1347885045
1347885035
1347885035
1347885032
1347885031
1347885031
1347885024
1347885024
1347885016
1347885014
1347885014
1347885013
1347885009
1347885008
1347885008
1347885008
1347885003
1347885001
1347884996
1347884996
1347885226
1347885222
1347885222
1347885222
1347885220
1347885210
1347885208
1347885208
1347885207
1347885203
1347885191
1347885190
1347885190
1347885187
1347885186
1347885185
1347885184
1347885182
1347885182
1347885182
1347885177
1347885177
1347885177
1347885176
1347885175
1347885174
1347885174
1347885172
1347885171
1347885172
1347885171
1347885169
1347885169
1347885161
1347885160
1347885160
1347885159
1347885158
1347885158
1347885154
1347885154
1347885145
1347885144
1347885142
1347885139
1347885139
1347885139
1347885139
1347885138
1347885138
1347885138
1347885138
1347885137
1347885137
1347885136
1347885136
1347885136
1347885130
1347885130
1347885125
1347885124
1347885123
1347885119
1347885118
1347885117
1347885114
1347885109
1347885348
1347885346
1347885345
1347885344
1347885341
1347885341
1347885341
1347885340
1347885337
1347885337
1347885334
1347885331
1347885330
1347885329
1347885327
1347885327
1347885326
1347885324
1347885323
1347885318
1347885318
1347885318
1347885316
1347885315
1347885315
1347885310
1347885308
1347885307
1347885307
1347885307
1347885306
1347885298
1347885294
1347885291
1347885289
1347885286
1347885285
1347885283
1347885280
1347885276
1347885271
1347885271
1347885267
1347885264
1347885261
1347885257
1347885256
1347885255
1347885254
1347885253
1347885252
1347885250
1347885243
1347885242
1347885236
1347885228
1347885465
1347885461
1347885461
1347885456
1347885448
1347885445
1347885436
1347885436
1347885429
1347885423
1347885421
1347885411
1347885411
1347885408
1347885391
1347885390
1347885380
1347885378
1347885376
1347885367
1347885354
1347885352
1347885591
1347885589
1347885586
1347885579
1347885571
1347885571
1347885567
1347885566
1347885566
1347885565
1347885561
1347885560
1347885555
1347885552
1347885552
1347885551
1347885533
1347885529
1347885529
1347885525
1347885524
1347885523
1347885522
1347885517
1347885505
1347885505
1347885501
1347885501
1347885500
1347885497
1347885495
1347885494
1347885494
1347885487
1347885485
1347885485
1347885483
1347885482
1347885482
1347885475
1347885469
1347885712
1347885711
1347885703
1347885700
1347885695
1347885693
1347885691
1347885689
1347885687
1347885685
1347885684
1347885679
1347885672
1347885672
1347885661
1347885657
1347885655
1347885655
1347885651
1347885650
1347885642
1347885639
1347885638
1347885637
1347885637
1347885627
1347885625
1347885625
1347885618
1347885616
1347885616
1347885610
1347885610
1347885610
1347885610
1347885604
1347885604
1347885604
1347885604
1347885603
1347885603
1347885603
1347885603
1347885602
1347885602
1347885820
1347885820
1347885818
1347885815
1347885814
1347885811
1347885805
1347885799
1347885796
1347885793
1347885791
1347885791
1347885786
1347885785
1347885782
1347885774
1347885772
1347885770
1347885768
1347885767
1347885763
1347885758
1347885757
1347885741
1347885740
1347885740
1347885740
1347885739
1347885738
1347885738
1347885737
1347885736
1347885734
1347885723
1347885722
1347885720
1347885719
1347885716
1347885716
1347885715
1347885714
1347885954
1347885951
1347885948
1347885946
1347885938
1347885937
1347885937
1347885936
1347885931
1347885929
1347885929
1347885928
1347885928
1347885928
1347885927
1347885926
1347885925
1347885924
1347885918
1347885913
1347885909
1347885908
1347885906
1347885904
1347885901
1347885895
1347885894
1347885893
1347885892
1347885892
1347885891
1347885886
1347885885
1347885880
1347885879
1347885879
1347885879
1347885879
1347885879
1347885878
1347885877
1347885871
1347885871
1347885866
1347885861
1347885861
1347885855
1347885854
1347885854
1347885852
1347885850
1347885847
1347885839
1347885839
1347886076
1347886070
1347886068
1347886066
1347886066
1347886059
1347886058
1347886054
1347886053
1347886052
1347886052
1347886049
1347886048
1347886048
1347886042
1347886041
1347886039
1347886037
1347886036
1347886034
1347886031
1347886027
1347886026
1347886022
1347886021
1347886019
1347886017
1347886014
1347886009
1347886007
1347886002
1347885999
1347885999
1347885999
1347885997
1347885997
1347885996
1347885996
1347885996
1347885994
1347885994
1347885994
1347885994
1347885993
1347885993
1347885992
1347885992
1347885992
1347885989
1347885982
1347885976
1347885969
1347885968
1347885967
1347885967
1347885966
1347885965
1347885963
1347885961
1347885957
1347886191
1347886189
1347886189
1347886187
1347886182
1347886182
1347886180
1347886180
1347886179
1347886173
1347886170
1347886166
1347886165
1347886160
1347886160
1347886158
1347886157
1347886157
1347886155
1347886153
1347886150
1347886148
1347886146
1347886144
1347886143
1347886143
1347886139
1347886139
1347886138
1347886138
1347886135
1347886134
1347886133
1347886124
1347886119
1347886119
1347886115
1347886106
1347886098
1347886097
1347886096
1347886096
1347886089
1347886085
1347886084
1347886084
1347886082
1347886082
1347886079
1347886077
1347886317
1347886311
1347886310
1347886310
1347886309
1347886308
1347886297
1347886296
1347886295
1347886294
1347886292
1347886287
1347886286
1347886285
1347886283
1347886282
1347886280
1347886280
1347886277
1347886271
1347886267
1347886265
1347886262
1347886259
1347886247
1347886245
1347886245
1347886243
1347886241
1347886240
1347886240
1347886234
1347886233
1347886233
1347886228
1347886228
1347886227
1347886226
1347886225
1347886223
1347886222
1347886221
1347886213
1347886212
1347886211
1347886204
1347886203
1347886202
1347886201
1347886200
1347886437
1347886436
1347886435
1347886435
1347886435
1347886434
1347886433
1347886432
1347886430
1347886428
1347886427
1347886422
1347886421
1347886404
1347886402
1347886400
1347886398
1347886397
1347886393
1347886392
1347886392
1347886390
1347886387
1347886387
1347886382
1347886381
1347886379
1347886379
1347886366
1347886358
1347886357
1347886356
1347886352
1347886349
1347886343
1347886343
1347886341
1347886340
1347886331
1347886326
1347886326
1347886324
1347886324
1347886323
1347886321
1347886320
1347886559
1347886559
1347886559
1347886555
1347886554
1347886548
1347886545
1347886543
1347886542
1347886542
1347886537
1347886528
1347886528
1347886525
1347886522
1347886519
1347886509
1347886503
1347886495
1347886494
1347886491
1347886486
1347886485
1347886484
1347886483
1347886482
1347886480
1347886479
1347886477
1347886477
1347886477
1347886476
1347886468
1347886462
1347886461
1347886460
1347886460
1347886460
1347886459
1347886459
1347886458
1347886457
1347886452
1347886450
1347886449
1347886445
1347886444
1347886443
1347886441
1347886440
1347886680
1347886679
1347886671
1347886668
1347886666
1347886665
1347886660
1347886657
1347886655
1347886653
1347886651
1347886649
1347886644
1347886641
1347886641
1347886632
1347886631
1347886627
1347886624
1347886623
1347886622
1347886617
1347886614
1347886612
1347886610
1347886606
1347886606
1347886605
1347886604
1347886603
1347886597
1347886597
1347886596
1347886594
1347886586
1347886586
1347886585
1347886584
1347886580
1347886579
1347886578
1347886575
1347886571
1347886566
1347886562
1347886561
1347886560
1347886797
1347886795
1347886782
1347886775
1347886774
1347886774
1347886772
1347886768
1347886768
1347886767
1347886763
1347886762
1347886762
1347886757
1347886754
1347886753
1347886745
1347886744
1347886743
1347886741
1347886738
1347886737
1347886734
1347886734
1347886731
1347886721
1347886719
1347886717
1347886714
1347886714
1347886712
1347886712
1347886709
1347886708
1347886703
1347886702
1347886702
1347886701
1347886696
1347886695
1347886692
1347886692
1347886687
1347886686
1347886683
1347886917
1347886916
1347886913
1347886911
1347886902
1347886902
1347886900
1347886895
1347886893
1347886881
1347886880
1347886879
1347886878
1347886875
1347886874
1347886874
1347886873
1347886871
1347886869
1347886866
1347886855
1347886854
1347886853
1347886853
1347886844
1347886843
1347886843
1347886841
1347886840
1347886839
1347886838
1347886837
1347886831
1347886830
1347886823
1347886821
1347886821
1347886819
1347886816
1347886815
1347886812
1347886808
1347886807
1347886807
1347886807
1347886806
1347886803
1347886803
1347886800
1347887039
1347887037
1347887037
1347887036
1347887030
1347887028
1347887026
1347887025
1347887019
1347887015
1347887013
1347887012
1347887012
1347887009
1347887008
1347887007
1347887006
1347887006
1347887003
1347887002
1347886996
1347886995
1347886993
1347886992
1347886991
1347886988
1347886988
1347886985
1347886985
1347886984
1347886984
1347886983
1347886982
1347886977
1347886976
1347886976
1347886975
1347886972
1347886972
1347886970
1347886962
1347886957
1347886954
1347886953
1347886953
1347886952
1347886950
1347886948
1347886947
1347886947
1347886946
1347886944
1347886937
1347886934
1347886933
1347886929
1347886921
1347886920
1347886918
1347887164
1347887162
1347887162
1347887152
1347887150
1347887150
1347887147
1347887143
1347887142
1347887141
1347887137
1347887133
1347887130
1347887128
1347887125
1347887117
1347887114
1347887114
1347887106
1347887096
1347887096
1347887092
1347887090
1347887082
1347887081
1347887079
1347887076
1347887076
1347887075
1347887075
1347887074
1347887073
1347887073
1347887073
1347887072
1347887072
1347887071
1347887071
1347887071
1347887071
1347887071
1347887071
1347887070
1347887069
1347887069
1347887069
1347887069
1347887069
1347887068
1347887067
1347887067
1347887067
1347887067
1347887067
1347887067
1347887067
1347887067
1347887067
1347887067
1347887067
1347887066
1347887066
1347887066
1347887066
1347887066
1347887065
1347887065
1347887065
1347887065
1347887055
1347887053
1347887051
1347887050
1347887047
1347887044
1347887042
1347887284
1347887284
1347887281
1347887277
1347887276
1347887275
1347887273
1347887273
1347887270
1347887269
1347887268
1347887265
1347887265
1347887264
1347887262
1347887260
1347887257
1347887254
1347887253
1347887251
1347887246
1347887246
1347887244
1347887242
1347887241
1347887235
1347887231
1347887227
1347887226
1347887226
1347887225
1347887224
1347887223
1347887222
1347887221
1347887214
1347887210
1347887208
1347887200
1347887198
1347887194
1347887194
1347887193
1347887186
1347887186
1347887183
1347887182
1347887179
1347887177
1347887404
1347887401
1347887395
1347887394
1347887394
1347887393
1347887392
1347887390
1347887382
1347887382
1347887382
1347887378
1347887376
1347887370
1347887367
1347887367
1347887367
1347887366
1347887364
1347887355
1347887354
1347887346
1347887346
1347887345
1347887345
1347887345
1347887342
1347887338
1347887338
1347887336
1347887335
1347887333
1347887333
1347887329
1347887323
1347887321
1347887320
1347887317
1347887317
1347887308
1347887304
1347887303
1347887303
1347887299
1347887299
1347887295
1347887293
1347887292
1347887288
1347887288
1347887286
1347887527
1347887525
1347887523
1347887523
1347887523
1347887522
1347887520
1347887520
1347887520
1347887512
1347887512
1347887509
1347887503
1347887502
1347887497
1347887491
1347887489
1347887488
1347887487
1347887487
1347887483
1347887480
1347887478
1347887478
1347887476
1347887474
1347887471
1347887468
1347887465
1347887463
1347887463
1347887460
1347887459
1347887457
1347887456
1347887453
1347887452
1347887446
1347887445
1347887445
1347887436
1347887433
1347887432
1347887426
1347887421
1347887421
1347887419
1347887418
1347887413
1347887411
1347887408
1347887407
1347887647
1347887645
1347887642
1347887639
1347887636
1347887634
1347887630
1347887629
1347887629
1347887629
1347887626
1347887613
1347887612
1347887605
1347887603
1347887600
1347887599
1347887596
1347887595
1347887592
1347887590
1347887584
1347887578
1347887572
1347887571
1347887567
1347887565
1347887563
1347887560
1347887558
1347887556
1347887548
1347887546
1347887544
1347887541
1347887541
1347887536
1347887532
1347887528
1347887769
1347887767
1347887764
1347887764
1347887755
1347887753
1347887747
1347887746
1347887742
1347887737
1347887734
1347887732
1347887731
1347887730
1347887729
1347887725
1347887725
1347887714
1347887714
1347887713
1347887711
1347887708
1347887708
1347887705
1347887704
1347887704
1347887703
1347887702
1347887701
1347887701
1347887697
1347887691
1347887691
1347887689
1347887688
1347887687
1347887684
1347887681
1347887679
1347887679
1347887678
1347887673
1347887673
1347887663
1347887659
1347887659
1347887658
1347887658
1347887653
1347887652
1347887650
1347887650
1347887649
1347887889
1347887887
1347887886
1347887883
1347887879
1347887872
1347887868
1347887867
1347887862
1347887861
1347887861
1347887859
1347887857
1347887856
1347887855
1347887854
1347887853
1347887851
1347887845
1347887839
1347887835
1347887835
1347887833
1347887827
1347887826
1347887824
1347887824
1347887824
1347887823
1347887813
1347887812
1347887810
1347887808
1347887807
1347887806
1347887805
1347887800
1347887798
1347887797
1347887796
1347887795
1347887793
1347887793
1347887793
1347887792
1347887791
1347887790
1347887788
1347887788
1347887788
1347887786
1347887786
1347887785
1347887785
1347887784
1347887782
1347887773
1347887771
1347887771
1347887770
1347888009
1347888002
1347887999
1347887998
1347887998
1347887996
1347887990
1347887990
1347887990
1347887987
1347887984
1347887982
1347887981
1347887981
1347887979
1347887977
1347887976
1347887976
1347887976
1347887976
1347887975
1347887974
1347887973
1347887973
1347887973
1347887967
1347887962
1347887960
1347887955
1347887955
1347887950
1347887945
1347887945
1347887944
1347887941
1347887934
1347887923
1347887919
1347887907
1347887907
1347887906
1347887899
1347887898
1347887896
1347887893
1347888129
1347888128
1347888128
1347888127
1347888126
1347888125
1347888122
1347888121
1347888118
1347888117
1347888115
1347888114
1347888111
1347888110
1347888108
1347888107
1347888106
1347888105
1347888104
1347888104
1347888101
1347888101
1347888097
1347888096
1347888091
1347888090
1347888089
1347888087
1347888083
1347888082
1347888080
1347888077
1347888077
1347888074
1347888073
1347888072
1347888070
1347888068
1347888067
1347888067
1347888066
1347888065
1347888060
1347888060
1347888060
1347888059
1347888059
1347888058
1347888056
1347888049
1347888049
1347888049
1347888047
1347888046
1347888046
1347888046
1347888041
1347888041
1347888039
1347888039
1347888038
1347888034
1347888034
1347888034
1347888033
1347888033
1347888032
1347888031
1347888030
1347888030
1347888030
1347888030
1347888029
1347888029
1347888028
1347888028
1347888027
1347888027
1347888027
1347888027
1347888026
1347888026
1347888026
1347888026
1347888025
1347888025
1347888025
1347888025
1347888025
1347888024
1347888024
1347888024
1347888024
1347888024
1347888024
1347888024
1347888024
1347888024
1347888024
1347888023
1347888023
1347888022
1347888022
1347888021
1347888018
1347888018
1347888018
1347888017
1347888016
1347888251
1347888250
1347888249
1347888249
1347888246
1347888245
1347888243
1347888239
1347888233
1347888232
1347888232
1347888231
1347888231
1347888231
1347888230
1347888229
1347888228
1347888227
1347888225
1347888222
1347888220
1347888220
1347888219
1347888215
1347888214
1347888209
1347888208
1347888206
1347888206
1347888205
1347888201
1347888195
1347888193
1347888193
1347888192
1347888191
1347888190
1347888190
1347888189
1347888187
1347888186
1347888186
1347888185
1347888184
1347888184
1347888184
1347888184
1347888183
1347888183
1347888183
1347888182
1347888182
1347888182
1347888181
1347888181
1347888181
1347888180
1347888180
1347888180
1347888179
1347888179
1347888178
1347888178
1347888173
1347888171
1347888169
1347888167
1347888166
1347888166
1347888166
1347888161
1347888161
1347888155
1347888147
1347888146
1347888144
1347888144
1347888141
1347888141
1347888138
1347888137
1347888137
1347888130
1347888373
1347888368
1347888368
1347888367
1347888364
1347888363
1347888362
1347888361
1347888358
1347888355
1347888355
1347888355
1347888354
1347888350
1347888350
1347888349
1347888346
1347888346
1347888342
1347888342
1347888342
1347888341
1347888341
1347888341
1347888337
1347888336
1347888336
1347888335
1347888333
1347888331
1347888330
1347888330
1347888329
1347888326
1347888324
1347888323
1347888322
1347888310
1347888309
1347888308
1347888305
1347888302
1347888293
1347888292
1347888289
1347888289
1347888287
1347888288
1347888285
1347888285
1347888280
1347888274
1347888272
1347888270
1347888269
1347888263
1347888258
1347888258
1347888494
1347888493
1347888493
1347888493
1347888493
1347888492
1347888492
1347888492
1347888491
1347888490
1347888488
1347888486
1347888485
1347888484
1347888484
1347888484
1347888483
1347888480
1347888464
1347888464
1347888464
1347888458
1347888457
1347888456
1347888453
1347888452
1347888447
1347888446
1347888446
1347888444
1347888443
1347888443
1347888440
1347888438
1347888435
1347888430
1347888427
1347888425
1347888419
1347888418
1347888412
1347888397
1347888396
1347888395
1347888394
1347888394
1347888394
1347888392
1347888391
1347888391
1347888390
1347888388
1347888387
1347888387
1347888384
1347888380
1347888378
1347888376
1347888374
1347888614
1347888613
1347888609
1347888606
1347888602
1347888599
1347888595
1347888593
1347888593
1347888591
1347888590
1347888590
1347888590
1347888581
1347888580
1347888577
1347888576
1347888576
1347888575
1347888575
1347888572
1347888567
1347888566
1347888565
1347888564
1347888564
1347888563
1347888557
1347888557
1347888549
1347888548
1347888543
1347888541
1347888540
1347888540
1347888537
1347888536
1347888536
1347888533
1347888531
1347888530
1347888529
1347888526
1347888525
1347888523
1347888520
1347888519
1347888514
1347888513
1347888510
1347888507
1347888505
1347888505
1347888501
1347888501
1347888497
1347888734
1347888734
1347888732
1347888731
1347888726
1347888726
1347888718
1347888716
1347888714
1347888712
1347888708
1347888707
1347888704
1347888700
1347888699
1347888699
1347888693
1347888691
1347888690
1347888681
1347888681
1347888681
1347888678
1347888669
1347888669
1347888668
1347888667
1347888664
1347888664
1347888660
1347888653
1347888651
1347888645
1347888641
1347888640
1347888640
1347888638
1347888632
1347888629
1347888626
1347888624
1347888621
1347888619
1347888854
1347888853
1347888853
1347888848
1347888845
1347888845
1347888845
1347888845
1347888845
1347888845
1347888844
1347888844
1347888844
1347888843
1347888843
1347888843
1347888843
1347888842
1347888842
1347888842
1347888842
1347888842
1347888840
1347888840
1347888840
1347888840
1347888840
1347888838
1347888838
1347888838
1347888837
1347888834
1347888833
1347888831
1347888825
1347888823
1347888823
1347888821
1347888820
1347888819
1347888818
1347888818
1347888814
1347888814
1347888803
1347888801
1347888792
1347888788
1347888786
1347888786
1347888784
1347888783
1347888782
1347888781
1347888780
1347888778
1347888778
1347888777
1347888777
1347888776
1347888776
1347888775
1347888775
1347888773
1347888772
1347888771
1347888771
1347888771
1347888771
1347888770
1347888767
1347888763
1347888760
1347888759
1347888758
1347888757
1347888757
1347888757
1347888755
1347888755
1347888754
1347888753
1347888752
1347888750
1347888749
1347888748
1347888748
1347888746
1347888745
1347888743
1347888740
1347888737
1347888978
1347888979
1347888977
1347888977
1347888976
1347888974
1347888972
1347888972
1347888971
1347888967
1347888965
1347888962
1347888958
1347888957
1347888956
1347888952
1347888951
1347888947
1347888939
1347888935
1347888933
1347888931
1347888931
1347888930
1347888927
1347888925
1347888920
1347888914
1347888910
1347888909
1347888908
1347888908
1347888907
1347888907
1347888907
1347888907
1347888904
1347888903
1347888902
1347888902
1347888898
1347888892
1347888891
1347888889
1347888888
1347888886
1347888886
1347888883
1347888877
1347888874
1347888874
1347888874
1347888874
1347889098
1347889098
1347889098
1347889096
1347889092
1347889091
1347889091
1347889091
1347889087
1347889087
1347889085
1347889082
1347889081
1347889080
1347889080
1347889066
1347889066
1347889063
1347889062
1347889056
1347889050
1347889046
1347889044
1347889043
1347889041
1347889040
1347889038
1347889036
1347889035
1347889032
1347889026
1347889022
1347889020
1347889012
1347889009
1347889008
1347889007
1347889004
1347889001
1347888995
1347888995
1347888991
1347888989
1347888988
1347888984
1347888984
1347889219
1347889215
1347889214
1347889206
1347889203
1347889200
1347889199
1347889199
1347889194
1347889194
1347889187
1347889187
1347889185
1347889184
1347889183
1347889182
1347889180
1347889180
1347889180
1347889180
1347889179
1347889178
1347889175
1347889173
1347889173
1347889170
1347889170
1347889169
1347889169
1347889168
1347889168
1347889166
1347889164
1347889160
1347889158
1347889156
1347889151
1347889151
1347889149
1347889147
1347889143
1347889142
1347889142
1347889129
1347889128
1347889128
1347889127
1347889125
1347889124
1347889123
1347889122
1347889118
1347889106
1347889103
1347889102
1347889101
1347889336
1347889328
1347889325
1347889324
1347889322
1347889314
1347889312
1347889312
1347889312
1347889311
1347889307
1347889307
1347889306
1347889305
1347889300
1347889297
1347889296
1347889294
1347889294
1347889293
1347889287
1347889286
1347889281
1347889281
1347889273
1347889271
1347889266
1347889260
1347889256
1347889255
1347889253
1347889250
1347889245
1347889238
1347889237
1347889230
1347889228
1347889225
1347889225
1347889225
1347889458
1347889457
1347889456
1347889455
1347889451
1347889450
1347889449
1347889443
1347889441
1347889439
1347889438
1347889437
1347889436
1347889421
1347889421
1347889418
1347889415
1347889412
1347889410
1347889409
1347889403
1347889400
1347889400
1347889397
1347889395
1347889393
1347889392
1347889392
1347889388
1347889386
1347889384
1347889383
1347889382
1347889382
1347889380
1347889378
1347889376
1347889375
1347889375
1347889373
1347889365
1347889365
1347889356
1347889355
1347889353
1347889352
1347889347
1347889343
1347889582
1347889582
1347889582
1347889577
1347889575
1347889571
1347889566
1347889566
1347889564
1347889562
1347889562
1347889561
1347889559
1347889553
1347889553
1347889552
1347889552
1347889551
1347889549
1347889547
1347889545
1347889545
1347889542
1347889540
1347889536
1347889534
1347889529
1347889528
1347889526
1347889522
1347889514
1347889513
1347889511
1347889509
1347889503
1347889497
1347889496
1347889493
1347889490
1347889489
1347889489
1347889480
1347889477
1347889476
1347889475
1347889475
1347889474
1347889473
1347889473
1347889469
1347889468
1347889699
1347889699
1347889696
1347889693
1347889687
1347889683
1347889683
1347889681
1347889676
1347889672
1347889671
1347889671
1347889671
1347889670
1347889668
1347889665
1347889665
1347889658
1347889656
1347889654
1347889651
1347889649
1347889649
1347889649
1347889648
1347889648
1347889648
1347889647
1347889643
1347889640
1347889634
1347889634
1347889632
1347889630
1347889630
1347889629
1347889628
1347889628
1347889626
1347889623
1347889622
1347889621
1347889618
1347889612
1347889610
1347889610
1347889609
1347889609
1347889609
1347889607
1347889607
1347889606
1347889603
1347889597
1347889596
1347889591
1347889590
1347889589
1347889588
1347889819
1347889819
1347889816
1347889816
1347889816
1347889814
1347889814
1347889811
1347889811
1347889808
1347889807
1347889805
1347889804
1347889804
1347889803
1347889801
1347889801
1347889800
1347889799
1347889799
1347889796
1347889785
1347889778
1347889778
1347889778
1347889777
1347889776
1347889773
1347889772
1347889766
1347889765
1347889764
1347889758
1347889754
1347889747
1347889745
1347889745
1347889744
1347889744
1347889742
1347889739
1347889737
1347889737
1347889734
1347889733
1347889727
1347889726
1347889724
1347889724
1347889721
1347889720
1347889720
1347889715
1347889715
1347889714
1347889714
1347889709
1347889709
1347889708
1347889705
1347889705
1347889704
1347889702
1347889702
1347889941
1347889936
1347889925
1347889925
1347889924
1347889921
1347889908
1347889908
1347889900
1347889899
1347889883
1347889882
1347889881
1347889879
1347889879
1347889878
1347889878
1347889874
1347889870
1347889869
1347889869
1347889869
1347889868
1347889867
1347889866
1347889864
1347889862
1347889852
1347889851
1347889851
1347889847
1347889846
1347889846
1347889845
1347889840
1347889835
1347889835
1347889834
1347889833
1347889832
1347889832
1347889831
1347889831
1347889828
1347889827
1347889827
1347889826
1347890068
1347890067
1347890064
1347890064
1347890063
1347890060
1347890058
1347890058
1347890058
1347890058
1347890058
1347890057
1347890057
1347890056
1347890056
1347890054
1347890043
1347890042
1347890040
1347890039
1347890035
1347890033
1347890027
1347890026
1347890024
1347890017
1347890016
1347890015
1347890015
1347890014
1347890012
1347890008
1347890006
1347890006
1347890005
1347890003
1347889994
1347889984
1347889967
1347889965
1347889964
1347889961
1347889960
1347889955
1347889952
1347889950
1347889947
1347890186
1347890183
1347890180
1347890180
1347890177
1347890171
1347890165
1347890161
1347890161
1347890158
1347890157
1347890157
1347890155
1347890154
1347890152
1347890152
1347890147
1347890146
1347890146
1347890144
1347890141
1347890140
1347890138
1347890132
1347890131
1347890129
1347890129
1347890127
1347890123
1347890119
1347890116
1347890113
1347890101
1347890099
1347890097
1347890097
1347890090
1347890087
1347890086
1347890076
1347890076
1347890074
1347890070
1347890069
1347890309
1347890307
1347890307
1347890304
1347890301
1347890300
1347890297
1347890297
1347890297
1347890295
1347890290
1347890289
1347890289
1347890287
1347890284
1347890283
1347890279
1347890278
1347890278
1347890276
1347890272
1347890269
1347890267
1347890266
1347890266
1347890266
1347890265
1347890265
1347890256
1347890248
1347890245
1347890244
1347890239
1347890234
1347890233
1347890231
1347890230
1347890230
1347890229
1347890228
1347890227
1347890227
1347890227
1347890225
1347890224
1347890224
1347890224
1347890223
1347890220
1347890219
1347890218
1347890217
1347890215
1347890214
1347890214
1347890211
1347890210
1347890207
1347890207
1347890204
1347890201
1347890200
1347890198
1347890198
1347890197
1347890196
1347890195
1347890195
1347890428
1347890424
1347890422
1347890422
1347890418
1347890418
1347890417
1347890417
1347890416
1347890416
1347890416
1347890415
1347890415
1347890414
1347890413
1347890413
1347890412
1347890409
1347890407
1347890397
1347890395
1347890392
1347890392
1347890392
1347890392
1347890392
1347890391
1347890391
1347890391
1347890391
1347890390
1347890390
1347890390
1347890390
1347890389
1347890389
1347890388
1347890388
1347890388
1347890388
1347890388
1347890388
1347890387
1347890387
1347890386
1347890386
1347890386
1347890386
1347890384
1347890383
1347890381
1347890381
1347890381
1347890378
1347890378
1347890377
1347890377
1347890376
1347890375
1347890375
1347890374
1347890371
1347890371
1347890370
1347890369
1347890364
1347890363
1347890362
1347890358
1347890357
1347890355
1347890355
1347890354
1347890354
1347890352
1347890352
1347890347
1347890347
1347890344
1347890343
1347890343
1347890343
1347890341
1347890336
1347890336
1347890336
1347890335
1347890332
1347890330
1347890329
1347890328
1347890327
1347890327
1347890322
1347890321
1347890321
1347890320
1347890317
1347890315
1347890314
1347890312
1347890553
1347890549
1347890548
1347890548
1347890547
1347890544
1347890541
1347890541
1347890540
1347890539
1347890538
1347890538
1347890538
1347890538
1347890537
1347890537
1347890536
1347890536
1347890535
1347890535
1347890535
1347890534
1347890534
1347890534
1347890530
1347890528
1347890529
1347890527
1347890525
1347890522
1347890520
1347890520
1347890516
1347890516
1347890516
1347890513
1347890512
1347890511
1347890511
1347890508
1347890508
1347890507
1347890503
1347890502
1347890500
1347890499
1347890498
1347890497
1347890496
1347890496
1347890496
1347890494
1347890493
1347890492
1347890490
1347890488
1347890487
1347890487
1347890485
1347890485
1347890481
1347890478
1347890478
1347890476
1347890476
1347890472
1347890471
1347890470
1347890466
1347890465
1347890465
1347890461
1347890460
1347890460
1347890457
1347890456
1347890447
1347890446
1347890444
1347890443
1347890441
1347890440
1347890439
1347890438
1347890438
1347890435
1347890434
1347890433
1347890673
1347890672
1347890669
1347890666
1347890665
1347890664
1347890660
1347890656
1347890651
1347890650
1347890649
1347890649
1347890648
1347890643
1347890642
1347890638
1347890638
1347890636
1347890632
1347890627
1347890625
1347890622
1347890616
1347890615
1347890615
1347890614
1347890614
1347890612
1347890604
1347890603
1347890601
1347890601
1347890599
1347890599
1347890598
1347890597
1347890593
1347890590
1347890586
1347890582
1347890582
1347890575
1347890574
1347890574
1347890571
1347890569
1347890566
1347890563
1347890562
1347890560
1347890559
1347890559
1347890558
1347890555
1347890554
1347890792
1347890790
1347890789
1347890788
1347890787
1347890786
1347890784
1347890783
1347890782
1347890781
1347890781
1347890779
1347890775
1347890773
1347890773
1347890772
1347890771
1347890769
1347890768
1347890767
1347890766
1347890766
1347890765
1347890765
1347890762
1347890757
1347890756
1347890750
1347890749
1347890748
1347890746
1347890743
1347890741
1347890740
1347890739
1347890735
1347890734
1347890733
1347890732
1347890732
1347890731
1347890731
1347890729
1347890725
1347890722
1347890721
1347890721
1347890718
1347890716
1347890715
1347890711
1347890709
1347890708
1347890705
1347890699
1347890698
1347890692
1347890691
1347890690
1347890687
1347890684
1347890678
1347890678
1347890917
1347890915
1347890915
1347890913
1347890912
1347890910
1347890908
1347890906
1347890905
1347890904
1347890903
1347890900
1347890899
1347890893
1347890888
1347890886
1347890884
1347890882
1347890882
1347890879
1347890878
1347890877
1347890877
1347890876
1347890872
1347890867
1347890861
1347890850
1347890848
1347890847
1347890847
1347890846
1347890845
1347890845
1347890844
1347890844
1347890842
1347890842
1347890840
1347890839
1347890838
1347890837
1347890837
1347890832
1347890832
1347890830
1347890829
1347890828
1347890827
1347890825
1347890824
1347890824
1347890818
1347890817
1347890817
1347890816
1347890816
1347890816
1347890814
1347890813
1347890811
1347890810
1347890810
1347890806
1347890806
1347890805
1347890797
1347891036
1347891035
1347891035
1347891034
1347891034
1347891032
1347891030
1347891028
1347891028
1347891027
1347891026
1347891016
1347891014
1347891014
1347891013
1347891007
1347891007
1347891003
1347890995
1347890995
1347890993
1347890989
1347890988
1347890984
1347890984
1347890982
1347890982
1347890979
1347890976
1347890976
1347890975
1347890974
1347890974
1347890973
1347890973
1347890972
1347890972
1347890971
1347890969
1347890969
1347890968
1347890967
1347890966
1347890966
1347890966
1347890966
1347890965
1347890965
1347890964
1347890963
1347890963
1347890961
1347890961
1347890960
1347890960
1347890959
1347890959
1347890958
1347890957
1347890957
1347890956
1347890955
1347890955
1347890951
1347890948
1347890946
1347890946
1347890945
1347890945
1347890944
1347890944
1347890944
1347890944
1347890942
1347890942
1347890942
1347890941
1347890941
1347890941
1347890941
1347890939
1347890939
1347890938
1347890938
1347890938
1347890937
1347890936
1347890936
1347890936
1347890936
1347890936
1347890936
1347890936
1347890936
1347890935
1347890935
1347890934
1347890933
1347890933
1347890932
1347890932
1347890932
1347890932
1347890931
1347890931
1347890931
1347890930
1347890930
1347890930
1347890926
1347890924
1347890923
1347890923
1347890922
1347891158
1347891151
1347891149
1347891147
1347891144
1347891143
1347891140
1347891139
1347891139
1347891138
1347891136
1347891134
1347891130
1347891129
1347891127
1347891125
1347891125
1347891125
1347891125
1347891123
1347891123
1347891117
1347891116
1347891113
1347891109
1347891107
1347891098
1347891097
1347891093
1347891090
1347891089
1347891088
1347891086
1347891085
1347891085
1347891084
1347891083
1347891081
1347891075
1347891070
1347891070
1347891069
1347891069
1347891068
1347891067
1347891067
1347891067
1347891066
1347891066
1347891066
1347891065
1347891065
1347891065
1347891065
1347891065
1347891065
1347891065
1347891064
1347891064
1347891064
1347891064
1347891064
1347891063
1347891063
1347891063
1347891063
1347891063
1347891062
1347891062
1347891060
1347891059
1347891059
1347891058
1347891058
1347891058
1347891057
1347891057
1347891056
1347891056
1347891056
1347891056
1347891056
1347891056
1347891055
1347891055
1347891055
1347891055
1347891051
1347891051
1347891050
1347891048
1347891047
1347891043
1347891043
1347891040
1347891040
1347891281
1347891280
1347891279
1347891278
1347891277
1347891276
1347891275
1347891274
1347891268
1347891261
1347891260
1347891258
1347891256
1347891256
1347891251
1347891249
1347891249
1347891249
1347891248
1347891247
1347891247
1347891244
1347891241
1347891237
1347891237
1347891233
1347891230
1347891222
1347891222
1347891221
1347891221
1347891219
1347891216
1347891214
1347891213
1347891210
1347891210
1347891207
1347891199
1347891198
1347891197
1347891192
1347891191
1347891191
1347891190
1347891186
1347891183
1347891181
1347891180
1347891179
1347891177
1347891175
1347891175
1347891174
1347891170
1347891170
1347891161
1347891161
1347891161
1347891400
1347891398
1347891397
1347891397
1347891396
1347891394
1347891392
1347891391
1347891388
1347891386
1347891379
1347891374
1347891368
1347891368
1347891365
1347891364
1347891363
1347891363
1347891362
1347891359
1347891359
1347891358
1347891357
1347891357
1347891357
1347891357
1347891356
1347891355
1347891352
1347891352
1347891352
1347891350
1347891349
1347891347
1347891347
1347891346
1347891346
1347891345
1347891343
1347891340
1347891338
1347891337
1347891333
1347891332
1347891331
1347891330
1347891329
1347891329
1347891327
1347891321
1347891317
1347891316
1347891315
1347891314
1347891311
1347891311
1347891310
1347891310
1347891308
1347891305
1347891305
1347891303
1347891301
1347891301
1347891300
1347891301
1347891299
1347891295
1347891292
1347891291
1347891287
1347891284
1347891283
1347891523
1347891518
1347891517
1347891516
1347891515
1347891515
1347891511
1347891506
1347891504
1347891502
1347891502
1347891500
1347891499
1347891495
1347891493
1347891492
1347891487
1347891487
1347891483
1347891483
1347891483
1347891482
1347891482
1347891482
1347891475
1347891471
1347891471
1347891468
1347891468
1347891466
1347891464
1347891464
1347891462
1347891460
1347891459
1347891459
1347891455
1347891453
1347891449
1347891441
1347891438
1347891435
1347891432
1347891432
1347891427
1347891425
1347891424
1347891419
1347891415
1347891414
1347891408
1347891402
1347891402
1347891641
1347891640
1347891640
1347891638
1347891636
1347891636
1347891635
1347891634
1347891634
1347891634
1347891634
1347891632
1347891631
1347891631
1347891630
1347891629
1347891627
1347891627
1347891626
1347891623
1347891623
1347891622
1347891620
1347891619
1347891617
1347891615
1347891613
1347891611
1347891611
1347891608
1347891608
1347891606
1347891605
1347891602
1347891602
1347891601
1347891598
1347891594
1347891593
1347891592
1347891591
1347891589
1347891588
1347891586
1347891585
1347891583
1347891581
1347891580
1347891580
1347891578
1347891577
1347891577
1347891577
1347891573
1347891570
1347891569
1347891567
1347891566
1347891565
1347891563
1347891561
1347891560
1347891557
1347891556
1347891554
1347891553
1347891553
1347891552
1347891550
1347891550
1347891548
1347891548
1347891544
1347891542
1347891540
1347891540
1347891539
1347891539
1347891533
1347891531
1347891529
1347891529
1347891528
1347891526
1347891765
1347891764
1347891763
1347891762
1347891761
1347891758
1347891757
1347891757
1347891756
1347891756
1347891756
1347891754
1347891753
1347891752
1347891751
1347891750
1347891747
1347891744
1347891741
1347891741
1347891740
1347891739
1347891738
1347891735
1347891733
1347891731
1347891730
1347891728
1347891727
1347891727
1347891724
1347891723
1347891722
1347891721
1347891715
1347891715
1347891714
1347891713
1347891712
1347891711
1347891711
1347891710
1347891707
1347891706
1347891706
1347891705
1347891705
1347891705
1347891704
1347891703
1347891702
1347891702
1347891701
1347891701
1347891700
1347891698
1347891692
1347891690
1347891690
1347891688
1347891688
1347891686
1347891686
1347891683
1347891683
1347891682
1347891681
1347891681
1347891680
1347891680
1347891679
1347891677
1347891675
1347891674
1347891673
1347891672
1347891672
1347891671
1347891671
1347891669
1347891669
1347891669
1347891669
1347891669
1347891668
1347891668
1347891668
1347891665
1347891665
1347891663
1347891663
1347891659
1347891654
1347891654
1347891650
1347891649
1347891649
1347891645
1347891885
1347891884
1347891884
1347891882
1347891882
1347891878
1347891878
1347891876
1347891875
1347891870
1347891869
1347891869
1347891864
1347891863
1347891861
1347891860
1347891857
1347891856
1347891849
1347891848
1347891846
1347891845
1347891845
1347891842
1347891842
1347891835
1347891835
1347891834
1347891834
1347891830
1347891830
1347891830
1347891830
1347891830
1347891830
1347891830
1347891830
1347891830
1347891829
1347891829
1347891829
1347891829
1347891828
1347891826
1347891826
1347891825
1347891824
1347891820
1347891818
1347891816
1347891816
1347891815
1347891812
1347891811
1347891810
1347891809
1347891808
1347891808
1347891805
1347891803
1347891803
1347891801
1347891800
1347891796
1347891792
1347891788
1347891784
1347891784
1347891783
1347891782
1347891782
1347891780
1347891778
1347891771
1347891770
1347891767
1347892007
1347892007
1347892007
1347892004
1347892004
1347891999
1347891998
1347891997
1347891997
1347891997
1347891995
1347891994
1347891987
1347891985
1347891985
1347891984
1347891982
1347891982
1347891982
1347891982
1347891981
1347891981
1347891981
1347891980
1347891980
1347891980
1347891979
1347891979
1347891979
1347891979
1347891978
1347891978
1347891978
1347891978
1347891977
1347891977
1347891977
1347891976
1347891976
1347891975
1347891975
1347891975
1347891975
1347891974
1347891974
1347891974
1347891973
1347891973
1347891972
1347891972
1347891972
1347891972
1347891971
1347891971
1347891970
1347891970
1347891969
1347891969
1347891968
1347891966
1347891964
1347891963
1347891963
1347891963
1347891963
1347891962
1347891961
1347891961
1347891960
1347891960
1347891960
1347891959
1347891959
1347891957
1347891957
1347891956
1347891956
1347891956
1347891955
1347891954
1347891954
1347891954
1347891953
1347891953
1347891951
1347891951
1347891949
1347891948
1347891946
1347891945
1347891945
1347891942
1347891941
1347891941
1347891940
1347891939
1347891939
1347891937
1347891937
1347891936
1347891936
1347891936
1347891935
1347891934
1347891934
1347891931
1347891931
1347891926
1347891925
1347891924
1347891924
1347891924
1347891923
1347891921
1347891920
1347891916
1347891915
1347891909
1347891907
1347891906
1347891904
1347891903
1347891903
1347891903
1347891903
1347891902
1347891900
1347891899
1347891895
1347891894
1347891894
1347891893
1347891893
1347891892
1347891891
1347891891
1347891890
1347891889
1347892121
1347892120
1347892115
1347892113
1347892111
1347892110
1347892109
1347892108
1347892107
1347892106
1347892105
1347892104
1347892104
1347892104
1347892104
1347892101
1347892100
1347892100
1347892099
1347892097
1347892097
1347892097
1347892093
1347892091
1347892091
1347892091
1347892090
1347892086
1347892086
1347892082
1347892082
1347892082
1347892081
1347892081
1347892076
1347892076
1347892075
1347892068
1347892066
1347892063
1347892061
1347892060
1347892058
1347892058
1347892057
1347892057
1347892056
1347892056
1347892055
1347892055
1347892055
1347892055
1347892054
1347892054
1347892054
1347892054
1347892053
1347892053
1347892053
1347892053
1347892052
1347892052
1347892051
1347892050
1347892050
1347892049
1347892047
1347892045
1347892045
1347892044
1347892044
1347892044
1347892042
1347892041
1347892040
1347892039
1347892037
1347892036
1347892036
1347892035
1347892035
1347892034
1347892033
1347892024
1347892024
1347892023
1347892022
1347892022
1347892021
1347892016
1347892016
1347892013
1347892250
1347892247
1347892247
1347892246
1347892246
1347892245
1347892243
1347892242
1347892240
1347892240
1347892239
1347892239
1347892238
1347892237
1347892237
1347892237
1347892237
1347892236
1347892235
1347892234
1347892234
1347892233
1347892233
1347892233
1347892233
1347892232
1347892231
1347892229
1347892229
1347892227
1347892226
1347892226
1347892223
1347892223
1347892223
1347892223
1347892222
1347892221
1347892220
1347892220
1347892220
1347892215
1347892213
1347892213
1347892212
1347892208
1347892206
1347892206
1347892205
1347892203
1347892202
1347892201
1347892192
1347892189
1347892186
1347892182
1347892181
1347892181
1347892180
1347892178
1347892177
1347892176
1347892174
1347892173
1347892173
1347892171
1347892166
1347892166
1347892166
1347892164
1347892164
1347892162
1347892161
1347892161
1347892160
1347892145
1347892143
1347892143
1347892142
1347892141
1347892140
1347892131
1347892130
1347892129
1347892129
1347892129
1347892370
1347892369
1347892365
1347892365
1347892364
1347892364
1347892363
1347892359
1347892358
1347892357
1347892354
1347892354
1347892353
1347892352
1347892350
1347892350
1347892345
1347892344
1347892344
1347892341
1347892339
1347892333
1347892332
1347892327
1347892325
1347892322
1347892321
1347892320
1347892320
1347892319
1347892317
1347892315
1347892314
1347892312
1347892310
1347892307
1347892303
1347892303
1347892303
1347892302
1347892302
1347892301
1347892300
1347892299
1347892298
1347892297
1347892296
1347892294
1347892293
1347892292
1347892292
1347892292
1347892292
1347892290
1347892290
1347892289
1347892287
1347892287
1347892285
1347892284
1347892280
1347892279
1347892273
1347892272
1347892272
1347892264
1347892263
1347892263
1347892261
1347892260
1347892257
1347892257
1347892256
1347892255
1347892254
1347892491
1347892491
1347892490
1347892486
1347892486
1347892485
1347892485
1347892485
1347892485
1347892484
1347892484
1347892484
1347892484
1347892483
1347892483
1347892481
1347892481
1347892479
1347892479
1347892478
1347892478
1347892477
1347892477
1347892476
1347892476
1347892475
1347892475
1347892475
1347892475
1347892475
1347892475
1347892474
1347892474
1347892474
1347892473
1347892473
1347892473
1347892472
1347892472
1347892471
1347892471
1347892471
1347892470
1347892470
1347892470
1347892469
1347892469
1347892469
1347892469
1347892468
1347892468
1347892468
1347892468
1347892467
1347892467
1347892467
1347892466
1347892466
1347892466
1347892465
1347892464
1347892464
1347892464
1347892464
1347892463
1347892463
1347892463
1347892463
1347892462
1347892462
1347892462
1347892461
1347892461
1347892461
1347892461
1347892460
1347892460
1347892460
1347892459
1347892459
1347892458
1347892457
1347892457
1347892457
1347892456
1347892456
1347892455
1347892455
1347892454
1347892454
1347892453
1347892452
1347892452
1347892451
1347892451
1347892450
1347892450
1347892450
1347892449
1347892448
1347892448
1347892448
1347892448
1347892447
1347892447
1347892447
1347892447
1347892447
1347892446
1347892443
1347892440
1347892436
1347892436
1347892436
1347892435
1347892435
1347892434
1347892433
1347892432
1347892432
1347892430
1347892430
1347892429
1347892429
1347892429
1347892429
1347892429
1347892428
1347892428
1347892428
1347892428
1347892427
1347892427
1347892427
1347892426
1347892426
1347892425
1347892425
1347892425
1347892424
1347892424
1347892424
1347892424
1347892424
1347892424
1347892424
1347892423
1347892423
1347892423
1347892423
1347892423
1347892422
1347892421
1347892421
1347892421
1347892421
1347892421
1347892420
1347892420
1347892420
1347892420
1347892419
1347892419
1347892419
1347892419
1347892419
1347892419
1347892419
1347892419
1347892418
1347892418
1347892418
1347892418
1347892417
1347892417
1347892417
1347892417
1347892417
1347892417
1347892416
1347892416
1347892416
1347892416
1347892416
1347892416
1347892416
1347892416
1347892415
1347892415
1347892415
1347892415
1347892415
1347892415
1347892415
1347892415
1347892414
1347892414
1347892414
1347892413
1347892413
1347892413
1347892412
1347892411
1347892411
1347892411
1347892406
1347892406
1347892403
1347892402
1347892402
1347892401
1347892401
1347892401
1347892401
1347892401
1347892401
1347892400
1347892400
1347892400
1347892400
1347892399
1347892399
1347892399
1347892399
1347892399
1347892399
1347892399
1347892399
1347892398
1347892398
1347892397
1347892397
1347892397
1347892397
1347892396
1347892396
1347892396
1347892395
1347892395
1347892395
1347892394
1347892394
1347892394
1347892394
1347892393
1347892393
1347892393
1347892393
1347892391
1347892390
1347892390
1347892389
1347892389
1347892389
1347892388
1347892388
1347892388
1347892387
1347892387
1347892387
1347892386
1347892386
1347892385
1347892384
1347892383
1347892383
1347892383
1347892382
1347892382
1347892381
1347892380
1347892378
1347892377
1347892376
1347892376
1347892375
1347892619
1347892619
1347892617
1347892616
1347892614
1347892611
1347892604
1347892603
1347892601
1347892600
1347892600
1347892594
1347892593
1347892592
1347892589
1347892587
1347892587
1347892587
1347892587
1347892585
1347892585
1347892582
1347892582
1347892581
1347892579
1347892578
1347892577
1347892577
1347892575
1347892574
1347892572
1347892571
1347892567
1347892565
1347892556
1347892554
1347892552
1347892548
1347892546
1347892545
1347892541
1347892538
1347892537
1347892536
1347892535
1347892534
1347892534
1347892534
1347892530
1347892529
1347892528
1347892528
1347892525
1347892521
1347892521
1347892520
1347892519
1347892519
1347892519
1347892516
1347892515
1347892514
1347892510
1347892507
1347892505
1347892503
1347892503
1347892502
1347892501
1347892500
1347892495
1347892494
1347892742
1347892740
1347892740
1347892736
1347892734
1347892733
1347892731
1347892730
1347892726
1347892724
1347892721
1347892721
1347892716
1347892716
1347892716
1347892715
1347892714
1347892713
1347892709
1347892707
1347892707
1347892706
1347892702
1347892700
1347892699
1347892699
1347892698
1347892695
1347892695
1347892695
1347892695
1347892687
1347892687
1347892687
1347892686
1347892685
1347892684
1347892684
1347892678
1347892676
1347892676
1347892675
1347892674
1347892672
1347892670
1347892664
1347892659
1347892658
1347892656
1347892652
1347892652
1347892650
1347892649
1347892645
1347892643
1347892641
1347892637
1347892636
1347892634
1347892634
1347892629
1347892629
1347892628
1347892625
1347892624
1347892624
1347892624
1347892624
1347892624
1347892624
1347892623
1347892623
1347892623
1347892623
1347892622
1347892622
1347892622
1347892863
1347892863
1347892862
1347892861
1347892860
1347892857
1347892857
1347892856
1347892855
1347892852
1347892851
1347892848
1347892848
1347892846
1347892845
1347892843
1347892843
1347892839
1347892835
1347892833
1347892832
1347892829
1347892828
1347892825
1347892824
1347892819
1347892816
1347892814
1347892814
1347892811
1347892809
1347892808
1347892805
1347892805
1347892805
1347892804
1347892803
1347892802
1347892802
1347892797
1347892789
1347892787
1347892787
1347892786
1347892785
1347892785
1347892781
1347892777
1347892774
1347892774
1347892770
1347892764
1347892762
1347892763
1347892757
1347892755
1347892754
1347892754
1347892751
1347892750
1347892749
1347892748
1347892747
1347892745
1347892986
1347892981
1347892979
1347892974
1347892974
1347892971
1347892971
1347892968
1347892968
1347892967
1347892967
1347892965
1347892964
1347892964
1347892961
1347892959
1347892958
1347892958
1347892957
1347892956
1347892955
1347892955
1347892952
1347892951
1347892950
1347892950
1347892948
1347892946
1347892944
1347892937
1347892935
1347892933
1347892930
1347892928
1347892928
1347892928
1347892926
1347892920
1347892919
1347892918
1347892913
1347892911
1347892910
1347892909
1347892909
1347892907
1347892904
1347892903
1347892900
1347892899
1347892898
1347892893
1347892892
1347892885
1347892882
1347892880
1347892878
1347892876
1347892869
1347892865
1347893106
1347893106
1347893106
1347893105
1347893102
1347893099
1347893094
1347893090
1347893083
1347893082
1347893081
1347893081
1347893079
1347893075
1347893071
1347893070
1347893070
1347893062
1347893060
1347893060
1347893059
1347893059
1347893055
1347893053
1347893052
1347893051
1347893048
1347893044
1347893039
1347893039
1347893036
1347893034
1347893031
1347893027
1347893026
1347893025
1347893023
1347893021
1347893021
1347893020
1347893018
1347893017
1347893017
1347893007
1347893007
1347893005
1347893005
1347893004
1347892999
1347892993
1347892993
1347892992
1347892990
1347892989
1347892989
1347892989
1347892988
1347893228
1347893227
1347893227
1347893225
1347893223
1347893219
1347893216
1347893216
1347893209
1347893207
1347893207
1347893206
1347893205
1347893204
1347893203
1347893197
1347893197
1347893193
1347893187
1347893186
1347893185
1347893182
1347893182
1347893180
1347893179
1347893171
1347893168
1347893168
1347893168
1347893164
1347893164
1347893163
1347893163
1347893162
1347893161
1347893159
1347893157
1347893150
1347893144
1347893142
1347893142
1347893139
1347893139
1347893138
1347893137
1347893137
1347893136
1347893134
1347893126
1347893119
1347893118
1347893109
1347893108
1347893348
1347893345
1347893344
1347893340
1347893340
1347893337
1347893334
1347893333
1347893332
1347893331
1347893330
1347893329
1347893326
1347893324
1347893324
1347893324
1347893319
1347893319
1347893316
1347893314
1347893313
1347893311
1347893309
1347893308
1347893308
1347893306
1347893305
1347893301
1347893301
1347893297
1347893296
1347893296
1347893296
1347893288
1347893287
1347893286
1347893285
1347893281
1347893276
1347893275
1347893271
1347893270
1347893270
1347893270
1347893269
1347893263
1347893262
1347893260
1347893254
1347893254
1347893249
1347893249
1347893249
1347893248
1347893248
1347893247
1347893245
1347893243
1347893241
1347893240
1347893240
1347893239
1347893238
1347893237
1347893236
1347893236
1347893234
1347893230
1347893230
1347893466
1347893459
1347893454
1347893451
1347893444
1347893443
1347893443
1347893440
1347893439
1347893426
1347893425
1347893425
1347893421
1347893421
1347893420
1347893420
1347893420
1347893420
1347893419
1347893419
1347893418
1347893417
1347893417
1347893416
1347893416
1347893416
1347893414
1347893410
1347893408
1347893407
1347893407
1347893403
1347893403
1347893401
1347893396
1347893392
1347893392
1347893390
1347893390
1347893385
1347893382
1347893376
1347893374
1347893372
1347893370
1347893368
1347893364
1347893364
1347893357
1347893356
1347893355
1347893353
1347893351
1347893351
1347893349
1347893591
1347893591
1347893589
1347893589
1347893588
1347893586
1347893584
1347893581
1347893580
1347893577
1347893576
1347893575
1347893575
1347893569
1347893569
1347893559
1347893557
1347893554
1347893552
1347893551
1347893551
1347893546
1347893539
1347893538
1347893529
1347893525
1347893522
1347893519
1347893519
1347893519
1347893517
1347893516
1347893514
1347893511
1347893510
1347893506
1347893502
1347893497
1347893495
1347893492
1347893492
1347893488
1347893484
1347893482
1347893482
1347893480
1347893477
1347893476
1347893475
1347893474
1347893713
1347893712
1347893710
1347893710
1347893706
1347893700
1347893696
1347893694
1347893693
1347893692
1347893692
1347893687
1347893684
1347893680
1347893674
1347893673
1347893671
1347893670
1347893664
1347893663
1347893660
1347893658
1347893658
1347893656
1347893655
1347893654
1347893654
1347893654
1347893647
1347893646
1347893646
1347893645
1347893644
1347893641
1347893640
1347893635
1347893632
1347893628
1347893627
1347893626
1347893621
1347893618
1347893615
1347893614
1347893611
1347893610
1347893604
1347893600
1347893596
1347893595
1347893594
1347893594
1347893594
1347893593
1347893593
1347893835
1347893834
1347893830
1347893830
1347893829
1347893828
1347893828
1347893828
1347893828
1347893828
1347893827
1347893827
1347893826
1347893823
1347893822
1347893822
1347893821
1347893818
1347893816
1347893815
1347893815
1347893815
1347893815
1347893814
1347893814
1347893814
1347893814
1347893810
1347893806
1347893804
1347893802
1347893802
1347893795
1347893794
1347893793
1347893793
1347893791
1347893790
1347893782
1347893781
1347893779
1347893776
1347893773
1347893770
1347893765
1347893765
1347893764
1347893761
1347893760
1347893759
1347893758
1347893757
1347893757
1347893757
1347893756
1347893755
1347893754
1347893754
1347893752
1347893750
1347893750
1347893750
1347893744
1347893742
1347893741
1347893739
1347893739
1347893736
1347893736
1347893735
1347893734
1347893732
1347893732
1347893731
1347893730
1347893730
1347893726
1347893726
1347893723
1347893716
1347893715
1347893714
1347893713
1347893954
1347893953
1347893952
1347893951
1347893950
1347893950
1347893946
1347893945
1347893945
1347893944
1347893943
1347893940
1347893940
1347893940
1347893939
1347893937
1347893933
1347893932
1347893927
1347893923
1347893920
1347893920
1347893917
1347893916
1347893914
1347893912
1347893904
1347893903
1347893901
1347893900
1347893893
1347893893
1347893890
1347893890
1347893889
1347893889
1347893888
1347893888
1347893885
1347893884
1347893884
1347893881
1347893879
1347893871
1347893867
1347893865
1347893860
1347893857
1347893853
1347893852
1347893852
1347893852
1347893851
1347893851
1347893851
1347893851
1347893850
1347893850
1347893850
1347893849
1347893849
1347893849
1347893849
1347893848
1347893848
1347893848
1347893848
1347893847
1347893847
1347893847
1347893846
1347893846
1347893846
1347893845
1347893843
1347893842
1347893840
1347893838
1347893836
1347894077
1347894073
1347894072
1347894072
1347894072
1347894071
1347894067
1347894066
1347894064
1347894062
1347894061
1347894061
1347894061
1347894058
1347894058
1347894057
1347894052
1347894050
1347894050
1347894049
1347894049
1347894049
1347894049
1347894049
1347894049
1347894049
1347894048
1347894048
1347894048
1347894048
1347894047
1347894046
1347894046
1347894046
1347894045
1347894045
1347894041
1347894036
1347894033
1347894032
1347894032
1347894032
1347894031
1347894031
1347894028
1347894028
1347894027
1347894026
1347894026
1347894026
1347894025
1347894024
1347894024
1347894022
1347894021
1347894020
1347894019
1347894019
1347894018
1347894016
1347894016
1347894016
1347894014
1347894014
1347894013
1347894012
1347894011
1347894010
1347894009
1347894007
1347894006
1347894006
1347894005
1347894005
1347894004
1347894004
1347894003
1347894003
1347894002
1347894001
1347894000
1347893998
1347893997
1347893990
1347893989
1347893987
1347893983
1347893983
1347893983
1347893983
1347893982
1347893980
1347893980
1347893980
1347893977
1347893977
1347893976
1347893976
1347893972
1347893972
1347893971
1347893965
1347893965
1347893964
1347893963
1347893956
1347893956
1347893956
1347893955
1347894191
1347894188
1347894184
1347894183
1347894183
1347894181
1347894180
1347894178
1347894175
1347894174
1347894174
1347894174
1347894173
1347894172
1347894172
1347894172
1347894172
1347894167
1347894166
1347894164
1347894158
1347894155
1347894155
1347894154
1347894154
1347894153
1347894151
1347894149
1347894149
1347894148
1347894146
1347894146
1347894144
1347894144
1347894140
1347894134
1347894133
1347894132
1347894129
1347894127
1347894127
1347894127
1347894126
1347894126
1347894126
1347894126
1347894126
1347894125
1347894125
1347894125
1347894125
1347894125
1347894125
1347894125
1347894125
1347894124
1347894124
1347894124
1347894124
1347894124
1347894124
1347894124
1347894124
1347894123
1347894123
1347894123
1347894123
1347894123
1347894122
1347894120
1347894119
1347894118
1347894113
1347894112
1347894112
1347894112
1347894111
1347894107
1347894103
1347894100
1347894100
1347894099
1347894098
1347894098
1347894097
1347894097
1347894097
1347894095
1347894094
1347894093
1347894091
1347894090
1347894089
1347894089
1347894088
1347894087
1347894087
1347894087
1347894083
1347894082
1347894081
1347894080
1347894079
1347894079
1347894318
1347894313
1347894312
1347894312
1347894311
1347894311
1347894309
1347894308
1347894306
1347894306
1347894306
1347894305
1347894305
1347894305
1347894304
1347894304
1347894304
1347894304
1347894303
1347894303
1347894300
1347894297
1347894294
1347894293
1347894293
1347894285
1347894283
1347894281
1347894279
1347894278
1347894277
1347894270
1347894269
1347894269
1347894267
1347894267
1347894265
1347894263
1347894260
1347894259
1347894259
1347894258
1347894258
1347894257
1347894253
1347894252
1347894251
1347894251
1347894249
1347894244
1347894241
1347894239
1347894238
1347894237
1347894237
1347894237
1347894236
1347894234
1347894234
1347894233
1347894231
1347894228
1347894228
1347894225
1347894224
1347894224
1347894223
1347894223
1347894221
1347894221
1347894221
1347894219
1347894218
1347894218
1347894217
1347894217
1347894217
1347894214
1347894214
1347894213
1347894212
1347894208
1347894206
1347894204
1347894200
1347894199
1347894197
1347894197
1347894442
1347894435
1347894434
1347894433
1347894431
1347894431
1347894429
1347894426
1347894424
1347894415
1347894412
1347894411
1347894411
1347894408
1347894396
1347894396
1347894392
1347894391
1347894388
1347894381
1347894379
1347894375
1347894366
1347894366
1347894366
1347894365
1347894361
1347894360
1347894359
1347894358
1347894357
1347894354
1347894354
1347894353
1347894351
1347894350
1347894349
1347894349
1347894349
1347894349
1347894349
1347894349
1347894348
1347894348
1347894348
1347894348
1347894348
1347894347
1347894341
1347894341
1347894336
1347894334
1347894333
1347894333
1347894331
1347894329
1347894329
1347894326
1347894324
1347894559
1347894559
1347894558
1347894557
1347894557
1347894556
1347894555
1347894553
1347894553
1347894550
1347894549
1347894546
1347894545
1347894545
1347894542
1347894541
1347894541
1347894541
1347894540
1347894539
1347894537
1347894536
1347894536
1347894534
1347894531
1347894528
1347894529
1347894528
1347894528
1347894528
1347894525
1347894525
1347894525
1347894524
1347894520
1347894519
1347894515
1347894513
1347894513
1347894512
1347894509
1347894506
1347894505
1347894503
1347894502
1347894498
1347894497
1347894496
1347894490
1347894488
1347894484
1347894482
1347894481
1347894481
1347894479
1347894478
1347894475
1347894472
1347894472
1347894471
1347894471
1347894470
1347894470
1347894464
1347894463
1347894463
1347894462
1347894462
1347894459
1347894457
1347894456
1347894458
1347894453
1347894453
1347894451
1347894448
1347894681
1347894680
1347894680
1347894679
1347894678
1347894678
1347894677
1347894676
1347894676
1347894674
1347894673
1347894673
1347894672
1347894672
1347894671
1347894671
1347894671
1347894671
1347894671
1347894670
1347894670
1347894670
1347894670
1347894670
1347894670
1347894670
1347894670
1347894669
1347894669
1347894669
1347894669
1347894669
1347894668
1347894668
1347894662
1347894659
1347894656
1347894652
1347894652
1347894649
1347894648
1347894647
1347894647
1347894645
1347894644
1347894643
1347894642
1347894642
1347894642
1347894639
1347894639
1347894639
1347894638
1347894638
1347894637
1347894637
1347894636
1347894630
1347894629
1347894627
1347894624
1347894623
1347894620
1347894619
1347894618
1347894615
1347894614
1347894614
1347894611
1347894611
1347894610
1347894607
1347894606
1347894604
1347894604
1347894602
1347894596
1347894583
1347894582
1347894582
1347894577
1347894575
1347894570
1347894570
1347894568
1347894566
1347894566
1347894563
1347894804
1347894803
1347894803
1347894799
1347894799
1347894796
1347894794
1347894794
1347894793
1347894792
1347894791
1347894789
1347894788
1347894788
1347894788
1347894779
1347894778
1347894774
1347894773
1347894770
1347894768
1347894764
1347894762
1347894760
1347894752
1347894752
1347894751
1347894747
1347894745
1347894745
1347894745
1347894744
1347894743
1347894741
1347894740
1347894740
1347894739
1347894739
1347894735
1347894735
1347894734
1347894733
1347894732
1347894731
1347894730
1347894727
1347894726
1347894726
1347894726
1347894725
1347894725
1347894725
1347894722
1347894721
1347894720
1347894719
1347894719
1347894719
1347894718
1347894715
1347894715
1347894711
1347894711
1347894711
1347894710
1347894707
1347894706
1347894704
1347894704
1347894704
1347894700
1347894699
1347894699
1347894697
1347894697
1347894694
1347894691
1347894689
1347894689
1347894689
1347894686
1347894685
1347894684
1347894682
1347894927
1347894923
1347894923
1347894921
1347894920
1347894909
1347894909
1347894909
1347894908
1347894908
1347894908
1347894908
1347894907
1347894907
1347894907
1347894907
1347894907
1347894906
1347894906
1347894905
1347894905
1347894904
1347894904
1347894903
1347894903
1347894902
1347894902
1347894902
1347894901
1347894901
1347894900
1347894900
1347894896
1347894895
1347894895
1347894895
1347894894
1347894892
1347894892
1347894889
1347894887
1347894885
1347894884
1347894879
1347894871
1347894866
1347894859
1347894853
1347894853
1347894852
1347894850
1347894849
1347894849
1347894848
1347894847
1347894846
1347894845
1347894843
1347894843
1347894840
1347894837
1347894837
1347894837
1347894827
1347894823
1347894823
1347894822
1347894821
1347894816
1347894814
1347894813
1347894809
1347894806
1347894804
1347895039
1347895038
1347895035
1347895034
1347895032
1347895023
1347895017
1347895015
1347895014
1347895014
1347895013
1347895010
1347895007
1347895006
1347895004
1347895003
1347895000
1347895000
1347894998
1347894997
1347894995
1347894993
1347894991
1347894990
1347894988
1347894987
1347894986
1347894981
1347894981
1347894977
1347894976
1347894975
1347894974
1347894969
1347894964
1347894962
1347894961
1347894958
1347894957
1347894955
1347894955
1347894943
1347894942
1347894940
1347894940
1347894939
1347894938
1347894937
1347894935
1347894935
1347894934
1347894933
1347894933
1347895167
1347895163
1347895162
1347895160
1347895159
1347895158
1347895157
1347895157
1347895156
1347895155
1347895155
1347895151
1347895149
1347895149
1347895148
1347895147
1347895146
1347895144
1347895143
1347895143
1347895142
1347895142
1347895139
1347895133
1347895133
1347895132
1347895132
1347895130
1347895129
1347895125
1347895124
1347895123
1347895124
1347895122
1347895121
1347895120
1347895118
1347895116
1347895115
1347895115
1347895112
1347895111
1347895109
1347895099
1347895099
1347895098
1347895098
1347895097
1347895087
1347895086
1347895084
1347895083
1347895078
1347895077
1347895077
1347895074
1347895073
1347895071
1347895065
1347895064
1347895061
1347895059
1347895058
1347895058
1347895057
1347895057
1347895056
1347895055
1347895054
1347895053
1347895053
1347895052
1347895052
1347895051
1347895047
1347895046
1347895045
1347895045
1347895043
1347895289
1347895289
1347895288
1347895286
1347895285
1347895285
1347895283
1347895283
1347895282
1347895279
1347895277
1347895276
1347895275
1347895272
1347895272
1347895271
1347895270
1347895269
1347895269
1347895268
1347895268
1347895268
1347895268
1347895267
1347895267
1347895267
1347895266
1347895266
1347895266
1347895266
1347895265
1347895265
1347895265
1347895265
1347895265
1347895265
1347895264
1347895264
1347895264
1347895264
1347895261
1347895260
1347895260
1347895260
1347895260
1347895260
[truncated: 7,975,914 more chars]
