# Supplementary material for: Emergent User Behavior on Twitter Modelled by a Stochastic Differential Equation
Source: PLoS One. 2015 May 8;10(5):e0123876. doi: 10.1371/journal.pone.0123876 (PMC4425543; doi:10.1371/journal.pone.0123876)
Supplement: S2 Supporting Information — (GZ) [file pone.0123876.s002.gz › pepsi.txt]

1349860223
1349860223
1349860198
1349860197
1349860161
1349860152
1349860150
1349860146
1349860113
1349860103
1349860074
1349860071
1349860057
1349860051
1349860031
1349860027
1349860017
1349860001
1349859982
1349859979
1349859978
1349859952
1349859949
1349859923
1349859913
1349859911
1349859903
1349859900
1349859898
1349859898
1349859893
1349859867
1349859860
1349859836
1349859821
1349859820
1349859817
1349859810
1349859809
1349859800
1349859800
1349859799
1349859799
1349859798
1349859791
1349859786
1349859784
1349859774
1349859773
1349859773
1349859772
1349859771
1349859768
1349859750
1349859750
1349859748
1349859740
1349859733
1349859732
1349859730
1349859718
1349859716
1349859714
1349859710
1349859708
1349859698
1349859698
1349859698
1349859697
1349859697
1349859691
1349859691
1349859689
1349859684
1349859680
1349859677
1349859677
1349859674
1349859661
1349859659
1349859624
1349859613
1349859608
1349859596
1349859593
1349859571
1349859542
1349859501
1349859475
1349859474
1349859446
1349859411
1349859404
1349859383
1349859360
1349859303
1349859290
1349859278
1349859275
1349859275
1349859269
1349859263
1349859244
1349859233
1349859213
1349859208
1349859207
1349859182
1349859169
1349859162
1349859144
1349859127
1349859122
1349859116
1349859092
1349859089
1349859088
1349859088
1349859074
1349859069
1349859056
1349859053
1349859052
1349859043
1349859015
1349859007
1349859005
1349858981
1349858955
1349858943
1349858932
1349858918
1349858917
1349858902
1349858887
1349858878
1349858872
1349858871
1349858866
1349858864
1349858850
1349858848
1349858847
1349858846
1349858843
1349858832
1349858831
1349858828
1349858822
1349858806
1349858802
1349858802
1349858801
1349858800
1349858797
1349858792
1349858787
1349858787
1349858781
1349858762
1349858756
1349858756
1349858745
1349858744
1349858741
1349858740
1349858740
1349858738
1349858732
1349858724
1349858724
1349858720
1349858720
1349858719
1349858716
1349858716
1349858713
1349858712
1349858711
1349858709
1349858707
1349858707
1349858705
1349858704
1349858703
1349858699
1349858695
1349858685
1349858685
1349858685
1349858680
1349858679
1349858675
1349858673
1349858672
1349858669
1349858665
1349858661
1349858661
1349858661
1349858658
1349858656
1349858654
1349858650
1349858649
1349858646
1349858643
1349858642
1349858629
1349858541
1349858499
1349858457
1349858413
1349858331
1349858244
1349858145
1349858062
1349858029
1349857999
1349857997
1349857995
1349857981
1349857905
1349857896
1349857869
1349857851
1349857850
1349857829
1349857816
1349857807
1349857805
1349857773
1349857771
1349857770
1349857765
1349857724
1349857695
1349857694
1349857692
1349857691
1349857646
1349857643
1349857638
1349857633
1349857625
1349857605
1349857601
1349857596
1349857588
1349857575
1349857571
1349857564
1349857560
1349857534
1349857424
1349857394
1349857383
1349857342
1349857321
1349857265
1349857238
1349857226
1349857207
1349857201
1349857125
1349857123
1349857084
1349857058
1349856997
1349856970
1349856962
1349856937
1349856932
1349856921
1349856911
1349856885
1349856818
1349856773
1349856747
1349856686
1349856671
1349856667
1349856654
1349856639
1349856606
1349856603
1349856594
1349856535
1349856493
1349856479
1349856472
1349856466
1349856425
1349856406
1349856382
1349856354
1349856307
1349856298
1349856258
1349856233
1349856219
1349856189
1349856177
1349856149
1349856149
1349856144
1349856094
1349856032
1349855979
1349855968
1349855963
1349855921
1349855890
1349855876
1349855864
1349855845
1349855836
1349855821
1349855784
1349855764
1349855712
1349855673
1349855619
1349855577
1349855573
1349855563
1349855560
1349855551
1349855526
1349855484
1349855466
1349855420
1349855362
1349855359
1349855329
1349855288
1349855269
1349855264
1349855257
1349855235
1349855220
1349855210
1349855196
1349855194
1349855175
1349855159
1349855144
1349855110
1349855031
1349855026
1349855019
1349854992
1349854952
1349854951
1349854949
1349854939
1349854915
1349854899
1349854890
1349854833
1349854828
1349854791
1349854786
1349854737
1349854727
1349854714
1349854709
1349854676
1349854657
1349854647
1349854582
1349854566
1349854521
1349854513
1349854511
1349854507
1349854481
1349854465
1349854452
1349854442
1349854439
1349854392
1349854389
1349854365
1349854353
1349854347
1349854318
1349854282
1349854276
1349854275
1349854220
1349854211
1349854196
1349854152
1349854118
1349854097
1349854093
1349854093
1349854091
1349854033
1349854029
1349854023
1349854009
1349853986
1349853978
1349853978
1349853977
1349853925
1349853910
1349853902
1349853900
1349853861
1349853854
1349853846
1349853820
1349853815
1349853813
1349853800
1349853787
1349853752
1349853744
1349853722
1349853712
1349853697
1349853667
1349853649
1349853640
1349853627
1349853625
1349853622
1349853601
1349853584
1349853574
1349853567
1349853553
1349853536
1349853533
1349853528
1349853526
1349853512
1349853467
1349853414
1349853403
1349853392
1349853379
1349853353
1349853329
1349853309
1349853279
1349853264
1349853261
1349853224
1349853210
1349853201
1349853192
1349853167
1349853157
1349853155
1349853120
1349853117
1349853109
1349853094
1349853094
1349853055
1349853049
1349853046
1349853031
1349853027
1349853021
1349853008
1349852996
1349852995
1349852992
1349852981
1349852978
1349852973
1349852967
1349852962
1349852946
1349852930
1349852919
1349852916
1349852887
1349852871
1349852858
1349852846
1349852813
1349852787
1349852772
1349852770
1349852746
1349852742
1349852719
1349852704
1349852700
1349852670
1349852669
1349852665
1349852657
1349852657
1349852653
1349852638
1349852638
1349852634
1349852624
1349852622
1349852573
1349852571
1349852569
1349852545
1349852516
1349852515
1349852511
1349852504
1349852496
1349852471
1349852469
1349852462
1349852454
1349852422
1349852410
1349852377
1349852364
1349852362
1349852354
1349852345
1349852344
1349852340
1349852339
1349852333
1349852327
1349852326
1349852325
1349852319
1349852296
1349852296
1349852295
1349852292
1349852291
1349852276
1349852270
1349852237
1349852229
1349852196
1349852188
1349852187
1349852177
1349852177
1349852172
1349852155
1349852133
1349852130
1349852117
1349852111
1349852090
1349852089
1349852039
1349852023
1349851963
1349851954
1349851940
1349851904
1349851899
1349851879
1349851838
1349851836
1349851815
1349851800
1349851771
1349851758
1349851757
1349851732
1349851731
1349851720
1349851687
1349851664
1349851661
1349851654
1349851647
1349851636
1349851631
1349851608
1349851606
1349851575
1349851555
1349851553
1349851538
1349851518
1349851516
1349851508
1349851508
1349851505
1349851484
1349851480
1349851478
1349851475
1349851457
1349851449
1349851439
1349851431
1349851431
1349851430
1349851390
1349851377
1349851359
1349851354
1349851335
1349851326
1349851303
1349851285
1349851276
1349851271
1349851269
1349851246
1349851186
1349851181
1349851165
1349851156
1349851144
1349851143
1349851131
1349851125
1349851108
1349851107
1349851103
1349851080
1349851068
1349851039
1349851031
1349851000
1349850999
1349850973
1349850961
1349850942
1349850925
1349850903
1349850895
1349850883
1349850830
1349850810
1349850809
1349850793
1349850780
1349850739
1349850698
1349850696
1349850693
1349850668
1349850650
1349850650
1349850611
1349850606
1349850591
1349850591
1349850586
1349850577
1349850552
1349850547
1349850536
1349850530
1349850508
1349850499
1349850482
1349850482
1349850482
1349850451
1349850394
1349850393
1349850352
1349850352
1349850346
1349850342
1349850319
1349850313
1349850307
1349850289
1349850275
1349850264
1349850233
1349850216
1349850204
1349850157
1349850154
1349850154
1349850144
1349850144
1349850115
1349850105
1349850100
1349850063
1349850056
1349850056
1349850050
1349850031
1349850020
1349850006
1349850003
1349849991
1349849975
1349849920
1349849918
1349849865
1349849865
1349849827
1349849803
1349849797
1349849793
1349849791
1349849769
1349849741
1349849737
1349849726
1349849724
1349849718
1349849709
1349849705
1349849685
1349849670
1349849669
1349849667
1349849657
1349849656
1349849653
1349849648
1349849638
1349849623
1349849619
1349849604
1349849574
1349849562
1349849555
1349849544
1349849520
1349849520
1349849514
1349849506
1349849493
1349849488
1349849459
1349849437
1349849432
1349849423
1349849407
1349849367
1349849361
1349849329
1349849321
1349849317
1349849312
1349849308
1349849308
1349849303
1349849297
1349849289
1349849286
1349849273
1349849258
1349849221
1349849209
1349849203
1349849159
1349849149
1349849102
1349849039
1349849039
1349849036
1349849027
1349849018
1349849016
1349848996
1349848975
1349848936
1349848885
1349848868
1349848863
1349848862
1349848861
1349848848
1349848843
1349848811
1349848807
1349848796
1349848789
1349848766
1349848736
1349848730
1349848725
1349848720
1349848708
1349848676
1349848674
1349848623
1349848605
1349848584
1349848579
1349848570
1349848543
1349848526
1349848497
1349848495
1349848476
1349848463
1349848447
1349848437
1349848434
1349848414
1349848382
1349848369
1349848369
1349848349
1349848347
1349848332
1349848329
1349848314
1349848301
1349848300
1349848224
1349848209
1349848209
1349848206
1349848173
1349848172
1349848159
1349848155
1349848153
1349848151
1349848139
1349848075
1349848061
1349848059
1349848019
1349848009
1349847987
1349847942
1349847931
1349847915
1349847899
1349847895
1349847888
1349847871
1349847859
1349847821
1349847797
1349847791
1349847766
1349847753
1349847725
1349847711
1349847709
1349847694
1349847677
1349847659
1349847657
1349847652
1349847646
1349847642
1349847636
1349847633
1349847630
1349847630
1349847607
1349847603
1349847595
1349847562
1349847550
1349847545
1349847542
1349847534
1349847530
1349847511
1349847510
1349847491
1349847476
1349847440
1349847410
1349847398
1349847380
1349847368
1349847346
1349847343
1349847337
1349847311
1349847304
1349847258
1349847256
1349847242
1349847226
1349847218
1349847215
1349847147
1349847146
1349847125
1349847109
1349847072
1349847004
1349847002
1349846991
1349846984
1349846976
1349846959
1349846949
1349846872
1349846853
1349846847
1349846841
1349846828
1349846803
1349846801
1349846792
1349846766
1349846765
1349846749
1349846744
1349846718
1349846715
1349846699
1349846692
1349846692
1349846687
1349846655
1349846650
1349846644
1349846636
1349846630
1349846621
1349846620
1349846616
1349846585
1349846580
1349846539
1349846487
1349846466
1349846464
1349846461
1349846444
1349846395
1349846392
1349846371
1349846353
1349846353
1349846339
1349846337
1349846328
1349846318
1349846305
1349846296
1349846220
1349846212
1349846199
1349846194
1349846192
1349846185
1349846157
1349846149
1349846130
1349846086
1349846071
1349846046
1349846045
1349846044
1349846043
1349846012
1349846010
1349845988
1349845984
1349845960
1349845943
1349845934
1349845926
1349845924
1349845923
1349845916
1349845911
1349845909
1349845882
1349845881
1349845863
1349845854
1349845846
1349845821
1349845819
1349845814
1349845812
1349845801
1349845801
1349845771
1349845766
1349845761
1349845754
1349845746
1349845726
1349845709
1349845685
1349845668
1349845664
1349845661
1349845659
1349845637
1349845630
1349845624
1349845623
1349845623
1349845617
1349845615
1349845614
1349845605
1349845604
1349845604
1349845589
1349845589
1349845584
1349845565
1349845562
1349845531
1349845529
1349845499
1349845495
1349845484
1349845482
1349845466
1349845465
1349845425
1349845421
1349845408
1349845407
1349845391
1349845379
1349845379
1349845373
1349845370
1349845362
1349845361
1349845359
1349845352
1349845350
1349845303
1349845299
1349845296
1349845279
1349845273
1349845269
1349845237
1349845221
1349845221
1349845217
1349845209
1349845184
1349845177
1349845148
1349845145
1349845137
1349845119
1349845116
1349845103
1349845070
1349845068
1349845038
1349844999
1349844989
1349844946
1349844943
1349844939
1349844938
1349844929
1349844886
1349844884
1349844881
1349844848
1349844847
1349844843
1349844842
1349844820
1349844811
1349844802
1349844757
1349844742
1349844742
1349844729
1349844715
1349844708
1349844707
1349844673
1349844670
1349844665
1349844661
1349844637
1349844633
1349844633
1349844631
1349844628
1349844627
1349844624
1349844589
1349844563
1349844553
1349844552
1349844537
1349844536
1349844534
1349844530
1349844499
1349844493
1349844488
1349844482
1349844478
1349844475
1349844473
1349844471
1349844406
1349844370
1349844355
1349844342
1349844338
1349844317
1349844286
1349844280
1349844273
1349844271
1349844264
1349844243
1349844218
1349844216
1349844203
1349844194
1349844156
1349844148
1349844134
1349844127
1349844124
1349844122
1349844116
1349844116
1349844108
1349844099
1349844086
1349844074
1349844056
1349844047
1349844032
1349844022
1349844006
1349843995
1349843983
1349843978
1349843969
1349843965
1349843964
1349843959
1349843954
1349843942
1349843924
1349843923
1349843912
1349843905
1349843900
1349843889
1349843887
1349843881
1349843875
1349843856
1349843847
1349843834
1349843828
1349843828
1349843824
1349843822
1349843810
1349843780
1349843774
1349843767
1349843732
1349843732
1349843715
1349843708
1349843708
1349843684
1349843671
1349843657
1349843638
1349843624
1349843616
1349843605
1349843594
1349843590
1349843587
1349843580
1349843579
1349843554
1349843539
1349843537
1349843534
1349843533
1349843521
1349843514
1349843513
1349843510
1349843504
1349843504
1349843501
1349843501
1349843500
1349843500
1349843500
1349843500
1349843499
1349843499
1349843493
1349843473
1349843467
1349843447
1349843443
1349843439
1349843437
1349843435
1349843433
1349843432
1349843429
1349843426
1349843425
1349843416
1349843415
1349843412
1349843404
1349843400
1349843383
1349843383
1349843378
1349843368
1349843365
1349843360
1349843353
1349843315
1349843315
1349843314
1349843313
1349843299
1349843291
1349843289
1349843286
1349843280
1349843275
1349843265
1349843263
1349843250
1349843241
1349843236
1349843230
1349843228
1349843228
1349843214
1349843199
1349843186
1349843181
1349843151
1349843140
1349843135
1349843131
1349843127
1349843127
1349843105
1349843104
1349843078
1349843077
1349843061
1349843054
1349843027
1349843016
1349843015
1349843006
1349843006
1349843004
1349842986
1349842963
1349842948
1349842942
1349842938
1349842933
1349842922
1349842915
1349842913
1349842909
1349842908
1349842905
1349842879
1349842878
1349842877
1349842874
1349842846
1349842832
1349842832
1349842828
1349842818
1349842816
1349842810
1349842795
1349842767
1349842760
1349842755
1349842739
1349842731
1349842716
1349842714
1349842711
1349842693
1349842692
1349842689
1349842686
1349842679
1349842669
1349842658
1349842658
1349842652
1349842619
1349842612
1349842608
1349842598
1349842594
1349842564
1349842555
1349842536
1349842525
1349842522
1349842522
1349842501
1349842500
1349842492
1349842486
1349842483
1349842469
1349842466
1349842458
1349842457
1349842421
1349842418
1349842412
1349842341
1349842341
1349842320
1349842309
1349842304
1349842300
1349842295
1349842284
1349842283
1349842270
1349842233
1349842230
1349842193
1349842192
1349842151
1349842133
1349842127
1349842125
1349842062
1349842044
1349842032
1349842032
1349841995
1349841995
1349841975
1349841972
1349841966
1349841959
1349841957
1349841955
1349841952
1349841950
1349841950
1349841949
1349841949
1349841948
1349841947
1349841946
1349841946
1349841946
1349841945
1349841939
1349841936
1349841931
1349841929
1349841927
1349841926
1349841922
1349841919
1349841901
1349841898
1349841894
1349841889
1349841878
1349841877
1349841864
1349841861
1349841845
1349841826
1349841813
1349841796
1349841787
1349841784
1349841781
1349841763
1349841762
1349841743
1349841737
1349841722
1349841707
1349841706
1349841705
1349841700
1349841699
1349841677
1349841675
1349841646
1349841634
1349841627
1349841623
1349841613
1349841591
1349841584
1349841573
1349841567
1349841556
1349841522
1349841505
1349841505
1349841497
1349841493
1349841467
1349841444
1349841442
1349841418
1349841414
1349841404
1349841402
1349841391
1349841359
1349841356
1349841349
1349841314
1349841305
1349841303
1349841293
1349841287
1349841287
1349841287
1349841286
1349841286
1349841286
1349841285
1349841285
1349841285
1349841284
1349841284
1349841283
1349841283
1349841283
1349841276
1349841267
1349841261
1349841247
1349841244
1349841234
1349841227
1349841226
1349841225
1349841219
1349841211
1349841206
1349841204
1349841157
1349841156
1349841139
1349841135
1349841113
1349841105
1349860665
1349860661
1349860658
1349860649
1349860609
1349860586
1349860552
1349860550
1349860531
1349860527
1349860512
1349860511
1349860494
1349860476
1349860450
1349860406
1349860400
1349860357
1349860356
1349860356
1349860355
1349860355
1349860353
1349860350
1349860344
1349860294
1349860282
1349860277
1349860270
1349860264
1349860255
1349860970
1349860943
1349860905
1349860896
1349860877
1349860839
1349860826
1349860814
1349860793
1349860793
1349860778
1349860700
1349861252
1349861239
1349861232
1349861196
1349861161
1349861157
1349861154
1349861150
1349861128
1349861116
1349861061
1349861042
1349861040
1349861040
1349861040
1349861029
1349861021
1349861573
1349861555
1349861538
1349861512
1349861510
1349861479
1349861454
1349861437
1349861434
1349861419
1349861298
1349861888
1349861874
1349861860
1349861859
1349861851
1349861846
1349861841
1349861818
1349861697
1349861603
1349862181
1349862180
1349862170
1349862121
1349862115
1349862102
1349862101
1349862078
1349862047
1349862027
1349862022
1349862013
1349861997
1349861967
1349861962
1349861941
1349862419
1349862411
1349862407
1349862401
1349862371
1349862364
1349862352
1349862338
1349862296
1349862266
1349862247
1349862789
1349862721
1349862719
1349862714
1349862705
1349862687
1349862676
1349862626
1349862606
1349862593
1349862558
1349862551
1349862548
1349862542
1349862531
1349862517
1349863081
1349863057
1349863051
1349863032
1349863025
1349863001
1349862987
1349862972
1349862962
1349862941
1349862920
1349862917
1349862914
1349862896
1349862892
1349862891
1349862861
1349862859
1349862823
1349862817
1349862810
1349862796
1349863360
1349863354
1349863259
1349863247
1349863233
1349863225
1349863214
1349863205
1349863196
1349863191
1349863152
1349863141
1349863136
1349863130
1349863124
1349863113
1349863109
1349863687
1349863679
1349863660
1349863620
1349863585
1349863577
1349863558
1349863518
1349863493
1349863492
1349863465
1349863428
1349863423
1349863397
1349863922
1349863906
1349863899
1349863868
1349863864
1349863840
1349863830
1349863797
1349863786
1349863748
1349863735
1349863724
1349863719
1349863714
1349863708
1349864287
1349864285
1349864272
1349864258
1349864245
1349864238
1349864231
1349864214
1349864194
1349864174
1349864157
1349864129
1349864080
1349864066
1349864051
1349864589
1349864582
1349864576
1349864575
1349864572
1349864558
1349864553
1349864535
1349864520
1349864510
1349864506
1349864489
1349864479
1349864478
1349864438
1349864423
1349864412
1349864411
1349864386
1349864345
1349864324
1349864893
1349864890
1349864873
1349864870
1349864831
1349864807
1349864800
1349864798
1349864792
1349864780
1349864769
1349864755
1349864750
1349864744
1349864735
1349864711
1349864707
1349864675
1349864673
1349864661
1349864645
1349864600
1349865176
1349865165
1349865142
1349865130
1349865116
1349865094
1349865080
1349865073
1349865068
1349865065
1349865009
1349864993
1349864962
1349864961
1349864946
1349864940
1349864934
1349865475
1349865441
1349865431
1349865417
1349865405
1349865288
1349865282
1349865271
1349865258
1349865252
1349865241
1349865209
1349865777
1349865775
1349865758
1349865753
1349865750
1349865727
1349865720
1349865704
1349865676
1349865671
1349865657
1349865615
1349865587
1349866094
1349866065
1349866058
1349866042
1349866019
1349865957
1349865956
1349865956
1349865950
1349865942
1349865937
1349865923
1349865865
1349865858
1349865823
1349865817
1349865799
1349866394
1349866381
1349866379
1349866371
1349866283
1349866276
1349866264
1349866248
1349866225
1349866223
1349866195
1349866192
1349866190
1349866190
1349866144
1349866144
1349866116
1349866611
1349866607
1349866606
1349866530
1349866496
1349866472
1349866407
1349866996
1349866987
1349866944
1349866943
1349866918
1349866909
1349866901
1349866895
1349866877
1349866871
1349866855
1349866850
1349866832
1349866826
1349866806
1349866777
1349866776
1349866775
1349866771
1349866744
1349866712
1349867298
1349867290
1349867267
1349867266
1349867262
1349867253
1349867245
1349867241
1349867240
1349867214
1349867203
1349867177
1349867165
1349867146
1349867138
1349867133
1349867120
1349867073
1349867072
1349867062
1349867027
1349867008
1349867599
1349867589
1349867567
1349867508
1349867479
1349867450
1349867413
1349867405
1349867379
1349867372
1349867360
1349867352
1349867346
1349867344
1349867329
1349867322
1349867321
1349867875
1349867871
1349867845
1349867841
1349867824
1349867758
1349867744
1349867740
1349867728
1349867722
1349867714
1349867710
1349867659
1349867641
1349868203
1349868187
1349868166
1349868158
1349868150
1349868140
1349868139
1349868071
1349868042
1349868041
1349868035
1349868027
1349868021
1349868019
1349868018
1349868009
1349868008
1349867999
1349867995
1349867988
1349867978
1349867977
1349867976
1349867974
1349867969
1349867952
1349867944
1349867914
1349867906
1349868496
1349868482
1349868471
1349868465
1349868431
1349868412
1349868410
1349868398
1349868383
1349868363
1349868358
1349868347
1349868340
1349868322
1349868282
1349868280
1349868274
1349868265
1349868240
1349868218
1349868792
1349868771
1349868725
1349868721
1349868712
1349868694
1349868692
1349868685
1349868680
1349868667
1349868666
1349868654
1349868652
1349868652
1349868644
1349868643
1349868641
1349868631
1349868630
1349868624
1349868607
1349868605
1349868597
1349868593
1349868586
1349868578
1349868573
1349868557
1349868556
1349868551
1349868544
1349869065
1349869046
1349869019
1349868991
1349868949
1349868924
1349868921
1349868918
1349868913
1349868889
1349868844
1349868842
1349868835
1349869358
1349869351
1349869338
1349869300
1349869293
1349869280
1349869277
1349869251
1349869242
1349869240
1349869190
1349869129
1349869676
1349869672
1349869653
1349869652
1349869643
1349869643
1349869617
1349869609
1349869599
1349869586
1349869584
1349869583
1349869578
1349869564
1349869563
1349869538
1349869532
1349869519
1349869471
1349869469
1349869466
1349869465
1349869435
1349869429
1349869422
1349869975
1349869949
1349869939
1349869921
1349869919
1349869901
1349869895
1349869885
1349869880
1349869845
1349869815
1349869815
1349869814
1349869806
1349869802
1349869799
1349869783
1349869776
1349869770
1349869735
1349869733
1349869713
1349870298
1349870297
1349870284
1349870275
1349870268
1349870248
1349870244
1349870235
1349870229
1349870214
1349870209
1349870179
1349870163
1349870160
1349870131
1349870119
1349870106
1349870075
1349870074
1349870062
1349870035
1349870030
1349870015
1349870596
1349870578
1349870562
1349870561
1349870508
1349870466
1349870461
1349870423
1349870421
1349870382
1349870377
1349870368
1349870326
1349870314
1349870900
1349870892
1349870891
1349870886
1349870885
1349870880
1349870876
1349870859
1349870836
1349870835
1349870831
1349870826
1349870826
1349870824
1349870821
1349870820
1349870815
1349870809
1349870807
1349870713
1349870710
1349870705
1349870681
1349870677
1349870666
1349870662
1349870659
1349870657
1349870645
1349870617
1349871203
1349871200
1349871193
1349871191
1349871176
1349871174
1349871169
1349871155
1349871144
1349871137
1349871110
1349871103
1349871089
1349871072
1349871044
1349871042
1349871039
1349871008
1349870995
1349870987
1349870976
1349870975
1349870956
1349870949
1349870945
1349870925
1349870920
1349871505
1349871500
1349871460
1349871449
1349871448
1349871444
1349871387
1349871353
1349871332
1349871324
1349871310
1349871293
1349871276
1349871265
1349871261
1349871251
1349871236
1349871233
1349871229
1349871215
1349871811
1349871787
1349871784
1349871783
1349871766
1349871725
1349871718
1349871699
1349871695
1349871676
1349871676
1349871665
1349871657
1349871649
1349871647
1349871622
1349871618
1349871598
1349871585
1349871558
1349871550
1349871546
1349871539
1349871527
1349871518
1349872114
1349872105
1349872077
1349872070
1349872044
1349872038
1349872012
1349871986
1349871979
1349871966
1349871966
1349871952
1349871951
1349871941
1349871927
1349871919
1349871906
1349871886
1349871875
1349871864
1349871856
1349871852
1349871844
1349871833
1349871826
1349871825
1349872386
1349872365
1349872357
1349872346
1349872346
1349872341
1349872326
1349872325
1349872324
1349872319
1349872316
1349872305
1349872299
1349872290
1349872282
1349872268
1349872213
1349872209
1349872183
1349872174
1349872151
1349872135
1349872118
1349872663
1349872660
1349872655
1349872654
1349872627
1349872612
1349872598
1349872594
1349872579
1349872578
1349872569
1349872561
1349872556
1349872556
1349872555
1349872554
1349872542
1349872536
1349872533
1349872532
1349872526
1349872516
1349872503
1349872491
1349872488
1349872474
1349872460
1349872449
1349872422
1349873014
1349873012
1349872973
1349872967
1349872962
1349872953
1349872928
1349872921
1349872895
1349872893
1349872888
1349872886
1349872885
1349872877
1349872871
1349872863
1349872863
1349872862
1349872855
1349872855
1349872846
1349872809
1349872797
1349872783
1349872781
1349872765
1349872763
1349872756
1349872756
1349872748
1349872731
1349872730
1349872729
1349872726
1349873315
1349873307
1349873306
1349873301
1349873295
1349873283
1349873272
1349873256
1349873242
1349873240
1349873221
1349873183
1349873179
1349873170
1349873169
1349873164
1349873163
1349873161
1349873158
1349873154
1349873152
1349873130
1349873123
1349873122
1349873115
1349873109
1349873090
1349873072
1349873047
1349873032
1349873031
1349873024
1349873593
1349873590
1349873589
1349873584
1349873578
1349873575
1349873573
1349873556
1349873556
1349873538
1349873508
1349873501
1349873490
1349873488
1349873464
1349873463
1349873460
1349873453
1349873448
1349873428
1349873420
1349873419
1349873393
1349873379
1349873376
1349873366
1349873366
1349873364
1349873325
1349873908
1349873905
1349873899
1349873876
1349873853
1349873839
1349873827
1349873825
1349873805
1349873802
1349873793
1349873786
1349873784
1349873766
1349873766
1349873764
1349873753
1349873732
1349873732
1349873731
1349873725
1349873724
1349873707
1349873706
1349873691
1349873687
1349873685
1349873682
1349873660
1349873656
1349873653
1349873649
1349873646
1349873644
1349873643
1349873637
1349873637
1349873635
1349873632
1349874206
1349874199
1349874176
1349874166
1349874165
1349874163
1349874148
1349874106
1349874104
1349874096
1349874088
1349874087
1349874031
1349874025
1349874025
1349873999
1349873995
1349873946
1349873943
1349873942
1349873939
1349873925
1349874518
1349874517
1349874491
1349874466
1349874443
1349874426
1349874423
1349874420
1349874414
1349874404
1349874403
1349874403
1349874403
1349874403
1349874392
1349874387
1349874386
1349874386
1349874385
1349874385
1349874362
1349874331
1349874301
1349874294
1349874251
1349874250
1349874247
1349874823
1349874822
1349874813
1349874813
1349874809
1349874806
1349874795
1349874787
1349874786
1349874780
1349874749
1349874748
1349874745
1349874742
1349874716
1349874714
1349874706
1349874703
1349874700
1349874681
1349874672
1349874667
1349874667
1349874666
1349874650
1349874650
1349874626
1349874607
1349874606
1349874591
1349874572
1349874563
1349874545
1349874537
1349875108
1349875106
1349875095
1349875092
1349875066
1349875063
1349875055
1349875051
1349875045
1349875028
1349875026
1349875025
1349875022
1349875009
1349874993
1349874992
1349874985
1349874980
1349874970
1349874922
1349874904
1349874885
1349874873
1349874869
1349874858
1349874845
1349874830
1349875411
1349875409
1349875368
1349875340
1349875324
1349875310
1349875293
1349875292
1349875279
1349875261
1349875249
1349875246
1349875240
1349875237
1349875231
1349875224
1349875212
1349875210
1349875208
1349875196
1349875175
1349875167
1349875166
1349875159
1349875157
1349875143
1349875722
1349875715
1349875709
1349875691
1349875686
1349875682
1349875681
1349875676
1349875674
1349875674
1349875673
1349875659
1349875652
1349875649
1349875649
1349875644
1349875641
1349875639
1349875625
1349875622
1349875605
1349875592
1349875587
1349875583
1349875562
1349875558
1349875541
1349875530
1349875510
1349875503
1349875498
1349875484
1349875479
1349875468
1349875452
1349875435
1349876017
1349876004
1349875994
1349875978
1349875971
1349875970
1349875961
1349875955
1349875954
1349875952
1349875950
1349875946
1349875939
1349875924
1349875912
1349875907
1349875907
1349875902
1349875899
1349875893
1349875892
1349875880
1349875871
1349875871
1349875869
1349875858
1349875850
1349875847
1349875839
1349875837
1349875833
1349875832
1349875830
1349875817
1349875815
1349875807
1349875804
1349875802
1349875793
1349875789
1349875789
1349875780
1349875772
1349875770
1349875767
1349875765
1349875762
1349875755
1349875748
1349875744
1349875742
1349875741
1349875738
1349875731
1349875728
1349876323
1349876313
1349876312
1349876311
1349876305
1349876302
1349876284
1349876283
1349876275
1349876266
1349876251
1349876239
1349876237
1349876229
1349876225
1349876223
1349876214
1349876208
1349876189
1349876176
1349876175
1349876133
1349876122
1349876114
1349876110
1349876108
1349876108
1349876104
1349876095
1349876072
1349876064
1349876059
1349876058
1349876054
1349876041
1349876039
1349876031
1349876620
1349876615
1349876606
1349876605
1349876602
1349876595
1349876594
1349876582
1349876579
1349876579
1349876575
1349876571
1349876564
1349876547
1349876544
1349876540
1349876540
1349876536
1349876532
1349876510
1349876509
1349876495
1349876491
1349876488
1349876486
1349876459
1349876445
1349876443
1349876432
1349876431
1349876427
1349876407
1349876399
1349876397
1349876374
1349876363
1349876350
1349876344
1349876337
1349876330
1349876926
1349876920
1349876891
1349876883
1349876881
1349876881
1349876870
1349876857
1349876851
1349876850
1349876844
1349876840
1349876839
1349876832
1349876809
1349876801
1349876794
1349876793
1349876783
1349876782
1349876748
1349876748
1349876727
1349876727
1349876722
1349876691
1349876691
1349876688
1349876686
1349876671
1349876664
1349876651
1349876651
1349876650
1349876641
1349876637
1349876634
1349876632
1349877227
1349877227
1349877220
1349877215
1349877196
1349877183
1349877180
1349877177
1349877177
1349877173
1349877161
1349877156
1349877153
1349877142
1349877125
1349877119
1349877085
1349877074
1349877072
1349877063
1349877053
1349877049
1349877048
1349877032
1349877023
1349877017
1349877011
1349877003
1349876999
1349876987
1349876983
1349876978
1349876977
1349876974
1349876965
1349876952
1349876947
1349876945
1349877529
1349877509
1349877509
1349877505
1349877497
1349877493
1349877487
1349877467
1349877465
1349877449
1349877443
1349877429
1349877427
1349877425
1349877424
1349877422
1349877409
1349877403
1349877389
1349877387
1349877382
1349877380
1349877370
1349877359
1349877359
1349877355
1349877351
1349877349
1349877348
1349877347
1349877340
1349877336
1349877332
1349877329
1349877321
1349877320
1349877319
1349877318
1349877315
1349877310
1349877307
1349877303
1349877303
1349877286
1349877279
1349877269
1349877267
1349877264
1349877250
1349877234
1349877830
1349877816
1349877815
1349877813
1349877811
1349877809
1349877786
1349877784
1349877760
1349877758
1349877748
1349877744
1349877743
1349877737
1349877727
1349877718
1349877701
1349877696
1349877695
1349877692
1349877677
1349877676
1349877676
1349877676
1349877675
1349877664
1349877651
1349877645
1349877644
1349877636
1349877627
1349877621
1349877619
1349877613
1349877609
1349877607
1349877603
1349877596
1349877595
1349877589
1349877583
1349877581
1349877573
1349877570
1349877567
1349877558
1349877545
1349877546
1349877545
1349877540
1349877533
1349878131
1349878128
1349878120
1349878117
1349878111
1349878109
1349878105
1349878102
1349878101
1349878100
1349878099
1349878089
1349878087
1349878083
1349878082
1349878077
1349878070
1349878065
1349878058
1349878058
1349878053
1349878047
1349878043
1349878032
1349878021
1349878020
1349878009
1349877998
1349877990
1349877989
1349877987
1349877986
1349877985
1349877976
1349877975
1349877973
1349877970
1349877957
1349877949
1349877948
1349877945
1349877944
1349877944
1349877940
1349877935
1349877933
1349877933
1349877932
1349877930
1349877929
1349877928
1349877927
1349877925
1349877924
1349877922
1349877920
1349877919
1349877919
1349877913
1349877910
1349877910
1349877909
1349877906
1349877906
1349877901
1349877898
1349877896
1349877895
1349877895
1349877893
1349877892
1349877891
1349877890
1349877888
1349877887
1349877885
1349877885
1349877882
1349877881
1349877877
1349877876
1349877867
1349877863
1349877851
1349877848
1349877846
1349877844
1349877841
1349877838
1349878421
1349878408
1349878406
1349878403
1349878400
1349878397
1349878396
1349878392
1349878387
1349878383
1349878382
1349878380
1349878380
1349878364
1349878356
1349878355
1349878349
1349878332
1349878330
1349878329
1349878324
1349878320
1349878314
1349878312
1349878311
1349878308
1349878307
1349878296
1349878295
1349878289
1349878287
1349878272
1349878264
1349878263
1349878251
1349878248
1349878245
1349878238
1349878237
1349878235
1349878234
1349878229
1349878225
1349878214
1349878211
1349878193
1349878190
1349878190
1349878184
1349878165
1349878155
1349878152
1349878136
1349878135
1349878734
1349878732
1349878732
1349878731
1349878731
1349878725
1349878721
1349878720
1349878715
1349878701
1349878697
1349878692
1349878684
1349878683
1349878683
1349878675
1349878673
1349878672
1349878661
1349878652
1349878651
1349878648
1349878636
1349878633
1349878627
1349878616
1349878615
1349878614
1349878611
1349878602
1349878598
1349878588
1349878582
1349878578
1349878570
1349878543
1349878543
1349878523
1349878518
1349878515
1349878499
1349878486
1349878484
1349878483
1349878481
1349878478
1349878472
1349878470
1349878464
1349878461
1349878457
1349878451
1349878450
1349878446
1349878442
1349878440
1349878439
1349878437
1349879027
1349879027
1349879019
1349879017
1349879014
1349879014
1349879010
1349879007
1349878978
1349878964
1349878962
1349878951
1349878944
1349878937
1349878934
1349878934
1349878933
1349878932
1349878923
1349878916
1349878915
1349878910
1349878906
1349878878
1349878874
1349878868
1349878860
1349878860
1349878839
1349878825
1349878810
1349878810
1349878806
1349878802
1349878793
1349878781
1349878777
1349878768
1349878766
1349878763
1349878759
1349878750
1349878750
1349878748
1349878740
1349878740
1349878738
1349878738
1349879337
1349879332
1349879326
1349879316
1349879304
1349879286
1349879275
1349879253
1349879230
1349879226
1349879223
1349879222
1349879219
1349879213
1349879208
1349879205
1349879200
1349879193
1349879192
1349879189
1349879186
1349879180
1349879172
1349879172
1349879171
1349879170
1349879169
1349879165
1349879155
1349879145
1349879143
1349879136
1349879130
1349879127
1349879127
1349879096
1349879096
1349879090
1349879081
1349879076
1349879066
1349879056
1349879054
1349879637
1349879628
1349879626
1349879620
1349879620
1349879619
1349879609
1349879608
1349879604
1349879599
1349879598
1349879589
1349879586
1349879584
1349879569
1349879555
1349879544
1349879542
1349879529
1349879527
1349879524
1349879523
1349879523
1349879521
1349879518
1349879499
1349879499
1349879492
1349879470
1349879469
1349879466
1349879463
1349879442
1349879442
1349879428
1349879428
1349879422
1349879422
1349879418
1349879415
1349879414
1349879410
1349879410
1349879406
1349879405
1349879401
1349879399
1349879397
1349879397
1349879381
1349879378
1349879377
1349879377
1349879377
1349879376
1349879374
1349879361
1349879356
1349879345
1349879935
1349879927
1349879922
1349879918
1349879917
1349879916
1349879910
1349879902
1349879901
1349879897
1349879895
1349879882
1349879878
1349879877
1349879873
1349879871
1349879865
1349879862
1349879857
1349879849
1349879817
1349879816
1349879805
1349879781
1349879773
1349879772
1349879772
1349879770
1349879768
1349879767
1349879759
1349879749
1349879739
1349879729
1349879723
1349879721
1349879718
1349879710
1349879707
1349879706
1349879703
1349879698
1349879695
1349879692
1349879678
1349879668
1349879663
1349879655
1349879653
1349879652
1349879643
1349879641
1349880232
1349880231
1349880229
1349880229
1349880229
1349880225
1349880221
1349880212
1349880207
1349880199
1349880193
1349880189
1349880179
1349880179
1349880178
1349880177
1349880177
1349880174
1349880166
1349880160
1349880150
1349880131
1349880128
1349880128
1349880126
1349880117
1349880065
1349880064
1349880053
1349880032
1349880029
1349880018
1349880018
1349880014
1349880010
1349880007
1349880004
1349879995
1349879994
1349879992
1349879991
1349879983
1349879981
1349879980
1349879965
1349879965
1349879959
1349879954
1349879949
1349879947
1349879946
1349880540
1349880532
1349880529
1349880525
1349880525
1349880524
1349880524
1349880518
1349880512
1349880500
1349880500
1349880499
1349880496
1349880488
1349880487
1349880487
1349880485
1349880483
1349880480
1349880477
1349880468
1349880467
1349880465
1349880464
1349880463
1349880462
1349880455
1349880453
1349880451
1349880445
1349880445
1349880444
1349880443
1349880442
1349880437
1349880436
1349880431
1349880428
1349880427
1349880423
1349880420
1349880415
1349880415
1349880414
1349880405
1349880400
1349880399
1349880390
1349880370
1349880363
1349880357
1349880354
1349880353
1349880352
1349880343
1349880342
1349880334
1349880331
1349880327
1349880323
1349880319
1349880316
1349880312
1349880288
1349880283
1349880273
1349880271
1349880264
1349880264
1349880253
1349880249
1349880249
1349880245
1349880837
1349880822
1349880817
1349880815
1349880814
1349880813
1349880806
1349880805
1349880805
1349880795
1349880794
1349880792
1349880789
1349880783
1349880782
1349880781
1349880776
1349880773
1349880756
1349880755
1349880753
1349880748
1349880741
1349880735
1349880728
1349880724
1349880722
1349880716
1349880715
1349880709
1349880705
1349880704
1349880703
1349880702
1349880701
1349880692
1349880691
1349880689
1349880688
1349880688
1349880685
1349880682
1349880677
1349880676
1349880667
1349880649
1349880634
1349880628
1349880623
1349880620
1349880620
1349880620
1349880615
1349880614
1349880613
1349880610
1349880605
1349880604
1349880597
1349880595
1349880592
1349880591
1349880590
1349880579
1349880578
1349880570
1349880562
1349880559
1349880556
1349880554
1349880551
1349881140
1349881126
1349881121
1349881107
1349881102
1349881101
1349881099
1349881098
1349881096
1349881094
1349881093
1349881092
1349881090
1349881090
1349881082
1349881082
1349881081
1349881077
1349881066
1349881058
1349881054
1349881054
1349881052
1349881046
1349881042
1349881041
1349881038
1349881027
1349881026
1349881023
1349881021
1349881017
1349881011
1349881009
1349881009
1349881000
1349880994
1349880994
1349880994
1349880993
1349880984
1349880982
1349880970
1349880966
1349880967
1349880964
1349880959
1349880934
1349880934
1349880913
1349880908
1349880902
1349880895
1349880881
1349880881
1349880867
1349880859
1349880855
1349880855
1349880846
1349881445
1349881442
1349881442
1349881442
1349881438
1349881438
1349881432
1349881431
1349881430
1349881430
1349881429
1349881426
1349881420
1349881419
1349881418
1349881416
1349881410
1349881407
1349881401
1349881397
1349881393
1349881380
1349881379
1349881378
1349881376
1349881375
1349881375
1349881374
1349881374
1349881371
1349881371
1349881367
1349881366
1349881365
1349881363
1349881363
1349881362
1349881361
1349881361
1349881358
1349881354
1349881354
1349881349
1349881340
1349881340
1349881340
1349881339
1349881329
1349881327
1349881326
1349881324
1349881320
1349881320
1349881319
1349881314
1349881311
1349881310
1349881301
1349881301
1349881299
1349881298
1349881297
1349881297
1349881295
1349881289
1349881285
1349881262
1349881256
1349881245
1349881245
1349881245
1349881236
1349881231
1349881231
1349881231
1349881230
1349881230
1349881230
1349881230
1349881229
1349881229
1349881219
1349881218
1349881217
1349881211
1349881210
1349881206
1349881192
1349881187
1349881183
1349881180
1349881179
1349881178
1349881178
1349881178
1349881172
1349881166
1349881166
1349881161
1349881159
1349881154
1349881152
1349881737
1349881737
1349881728
1349881719
1349881716
1349881716
1349881714
1349881705
1349881702
1349881696
1349881695
1349881694
1349881693
1349881693
1349881684
1349881682
1349881682
1349881681
1349881670
1349881668
1349881659
1349881648
1349881647
1349881639
1349881635
1349881635
1349881630
1349881623
1349881623
1349881610
1349881606
1349881595
1349881594
1349881580
1349881574
1349881570
1349881565
1349881557
1349881550
1349881542
1349881538
1349881535
1349881529
1349881523
1349881518
1349881517
1349881512
1349881511
1349881504
1349881504
1349881503
1349881503
1349881503
1349881501
1349881490
1349881486
1349881484
1349881483
1349881478
1349881476
1349881475
1349881474
1349881469
1349881468
1349881467
1349881463
1349881460
1349881458
1349881458
1349881456
1349881451
1349881451
1349881449
1349881449
1349881448
1349881447
1349881446
1349881445
1349882045
1349882045
1349882043
1349882043
1349882043
1349882043
1349882043
1349882042
1349882040
1349882040
1349882040
1349882040
1349882039
1349882039
1349882039
1349882039
1349882038
1349882038
1349882037
1349882037
1349882035
1349882033
1349882031
1349882031
1349882029
1349882028
1349882028
1349882027
1349882027
1349882026
1349882026
1349882025
1349882024
1349882023
1349882023
1349882022
1349882020
1349882017
1349882017
1349882017
1349882017
1349882015
1349882014
1349882014
1349882013
1349882013
1349882011
1349882009
1349882009
1349882008
1349882007
1349882005
1349882005
1349882002
1349882002
1349882001
1349882000
1349882000
1349881998
1349881998
1349881997
1349881996
1349881995
1349881995
1349881994
1349881993
1349881992
1349881992
1349881992
1349881991
1349881990
1349881990
1349881990
1349881989
1349881988
1349881987
1349881987
1349881986
1349881986
1349881986
1349881985
1349881985
1349881985
1349881983
1349881983
1349881983
1349881982
1349881980
1349881979
1349881979
1349881978
1349881978
1349881978
1349881977
1349881977
1349881977
1349881973
1349881971
1349881970
1349881970
1349881970
1349881969
1349881969
1349881969
1349881968
1349881967
1349881966
1349881965
1349881964
1349881964
1349881964
1349881960
1349881959
1349881959
1349881958
1349881957
1349881955
1349881954
1349881953
1349881953
1349881952
1349881952
1349881952
1349881951
1349881950
1349881949
1349881948
1349881948
1349881947
1349881946
1349881944
1349881943
1349881943
1349881942
1349881941
1349881941
1349881941
1349881940
1349881940
1349881938
1349881938
1349881938
1349881938
1349881937
1349881936
1349881935
1349881934
1349881933
1349881933
1349881932
1349881932
1349881931
1349881929
1349881928
1349881923
1349881922
1349881921
1349881919
1349881919
1349881918
1349881916
1349881915
1349881913
1349881908
1349881908
1349881906
1349881904
1349881903
1349881899
1349881898
1349881898
1349881895
1349881893
1349881888
1349881886
1349881879
1349881870
1349881864
1349881862
1349881861
1349881859
1349881850
1349881847
1349881842
1349881840
1349881839
1349881835
1349881834
1349881833
1349881829
1349881817
1349881817
1349881813
1349881812
1349881812
1349881805
1349881797
1349881793
1349881781
1349881775
1349881775
1349881772
1349881772
1349881771
1349881764
1349881758
1349882351
1349882351
1349882350
1349882350
1349882349
1349882346
1349882345
1349882345
1349882345
1349882343
1349882342
1349882341
1349882341
1349882341
1349882340
1349882340
1349882338
1349882337
1349882337
1349882337
1349882336
1349882335
1349882335
1349882335
1349882334
1349882334
1349882333
1349882333
1349882333
1349882333
1349882332
1349882330
1349882330
1349882330
1349882330
1349882329
1349882329
1349882329
1349882329
1349882326
1349882326
1349882325
1349882324
1349882324
1349882323
1349882323
1349882323
1349882323
1349882322
1349882321
1349882321
1349882321
1349882321
1349882320
1349882320
1349882319
1349882318
1349882317
1349882317
1349882317
1349882316
1349882316
1349882314
1349882314
1349882313
1349882309
1349882308
1349882308
1349882307
1349882307
1349882302
1349882301
1349882301
1349882301
1349882300
1349882300
1349882298
1349882298
1349882298
1349882297
1349882296
1349882295
1349882295
1349882295
1349882295
1349882295
1349882294
1349882294
1349882294
1349882293
1349882292
1349882290
1349882287
1349882287
1349882286
1349882285
1349882285
1349882284
1349882284
1349882280
1349882279
1349882278
1349882277
1349882276
1349882276
1349882274
1349882273
1349882273
1349882273
1349882272
1349882271
1349882270
1349882269
1349882267
1349882267
1349882267
1349882266
1349882266
1349882265
1349882265
1349882264
1349882263
1349882263
1349882262
1349882262
1349882262
1349882261
1349882260
1349882258
1349882258
1349882258
1349882255
1349882255
1349882255
1349882254
1349882253
1349882251
1349882251
1349882247
1349882247
1349882246
1349882246
1349882243
1349882243
1349882243
1349882242
1349882241
1349882241
1349882240
1349882240
1349882239
1349882239
1349882239
1349882237
1349882235
1349882235
1349882235
1349882235
1349882234
1349882232
1349882229
1349882229
1349882229
1349882228
1349882227
1349882223
1349882222
1349882222
1349882220
1349882220
1349882220
1349882219
1349882218
1349882217
1349882217
1349882217
1349882216
1349882216
1349882216
1349882216
1349882215
1349882214
1349882214
1349882214
1349882213
1349882213
1349882213
1349882212
1349882212
1349882211
1349882210
1349882210
1349882210
1349882210
1349882207
1349882207
1349882206
1349882203
1349882202
1349882202
1349882201
1349882201
1349882201
1349882200
1349882200
1349882199
1349882199
1349882197
1349882196
1349882195
1349882195
1349882195
1349882194
1349882191
1349882190
1349882190
1349882189
1349882188
1349882188
1349882188
1349882187
1349882186
1349882185
1349882185
1349882185
1349882184
1349882184
1349882184
1349882183
1349882181
1349882181
1349882177
1349882176
1349882176
1349882176
1349882175
1349882174
1349882174
1349882173
1349882173
1349882172
1349882172
1349882170
1349882170
1349882167
1349882167
1349882167
1349882167
1349882166
1349882166
1349882166
1349882165
1349882165
1349882163
1349882161
1349882161
1349882160
1349882159
1349882157
1349882157
1349882157
1349882155
1349882154
1349882154
1349882154
1349882151
1349882151
1349882151
1349882151
1349882150
1349882147
1349882147
1349882146
1349882146
1349882146
1349882144
1349882143
1349882143
1349882142
1349882142
1349882141
1349882141
1349882140
1349882140
1349882139
1349882138
1349882138
1349882137
1349882137
1349882137
1349882136
1349882136
1349882135
1349882135
1349882135
1349882135
1349882134
1349882133
1349882131
1349882131
1349882130
1349882129
1349882127
1349882122
1349882122
1349882119
1349882118
1349882118
1349882117
1349882117
1349882115
1349882114
1349882113
1349882112
1349882112
1349882112
1349882110
1349882110
1349882109
1349882109
1349882108
1349882108
1349882108
1349882107
1349882105
1349882103
1349882103
1349882101
1349882100
1349882099
1349882098
1349882098
1349882098
1349882096
1349882096
1349882096
1349882094
1349882094
1349882094
1349882091
1349882091
1349882090
1349882090
1349882089
1349882089
1349882087
1349882086
1349882085
1349882085
1349882084
1349882084
1349882083
1349882082
1349882082
1349882081
1349882080
1349882080
1349882079
1349882079
1349882079
1349882079
1349882079
1349882079
1349882077
1349882077
1349882077
1349882076
1349882075
1349882075
1349882074
1349882074
1349882071
1349882071
1349882069
1349882067
1349882066
1349882064
1349882064
1349882064
1349882064
1349882063
1349882063
1349882063
1349882062
1349882062
1349882061
1349882060
1349882060
1349882059
1349882059
1349882058
1349882057
1349882057
1349882057
1349882057
1349882057
1349882056
1349882056
1349882055
1349882055
1349882055
1349882054
1349882053
1349882053
1349882051
1349882050
1349882049
1349882049
1349882047
1349882047
1349882046
1349882654
1349882653
1349882653
1349882653
1349882652
1349882652
1349882651
1349882651
1349882651
1349882649
1349882648
1349882648
1349882648
1349882647
1349882647
1349882646
1349882645
1349882644
1349882644
1349882644
1349882644
1349882644
1349882643
1349882641
1349882640
1349882640
1349882640
1349882640
1349882639
1349882636
1349882635
1349882634
1349882634
1349882633
1349882633
1349882633
1349882632
1349882632
1349882632
1349882632
1349882631
1349882630
1349882630
1349882628
1349882626
1349882625
1349882625
1349882625
1349882624
1349882622
1349882622
1349882621
1349882621
1349882620
1349882619
1349882619
1349882619
1349882619
1349882618
1349882618
1349882617
1349882616
1349882615
1349882615
1349882614
1349882613
1349882613
1349882612
1349882611
1349882611
1349882610
1349882610
1349882608
1349882607
1349882606
1349882605
1349882605
1349882603
1349882603
1349882603
1349882603
1349882603
1349882602
1349882602
1349882602
1349882601
1349882601
1349882600
1349882600
1349882599
1349882599
1349882599
1349882599
1349882598
1349882597
1349882596
1349882594
1349882594
1349882593
1349882593
1349882593
1349882592
1349882591
1349882591
1349882591
1349882590
1349882590
1349882589
1349882589
1349882588
1349882588
1349882587
1349882587
1349882587
1349882587
1349882587
1349882584
1349882583
1349882583
1349882582
1349882582
1349882582
1349882581
1349882580
1349882580
1349882578
1349882578
1349882577
1349882577
1349882576
1349882576
1349882576
1349882575
1349882575
1349882574
1349882574
1349882573
1349882573
1349882573
1349882572
1349882572
1349882572
1349882572
1349882572
1349882571
1349882569
1349882569
1349882568
1349882569
1349882567
1349882567
1349882567
1349882567
1349882565
1349882565
1349882564
1349882564
1349882564
1349882564
1349882563
1349882562
1349882560
1349882559
1349882558
1349882558
1349882558
1349882556
1349882556
1349882555
1349882554
1349882554
1349882553
1349882553
1349882553
1349882553
1349882551
1349882550
1349882550
1349882550
1349882549
1349882549
1349882549
1349882547
1349882546
1349882545
1349882545
1349882545
1349882544
1349882544
1349882542
1349882542
1349882542
1349882541
1349882541
1349882539
1349882539
1349882538
1349882536
1349882535
1349882535
1349882534
1349882532
1349882531
1349882531
1349882530
1349882528
1349882527
1349882527
1349882527
1349882526
1349882525
1349882525
1349882524
1349882522
1349882521
1349882521
1349882521
1349882521
1349882520
1349882518
1349882517
1349882517
1349882517
1349882516
1349882516
1349882514
1349882514
1349882514
1349882513
1349882513
1349882513
1349882510
1349882510
1349882510
1349882507
1349882506
1349882505
1349882505
1349882504
1349882503
1349882501
1349882501
1349882499
1349882499
1349882499
1349882498
1349882498
1349882496
1349882496
1349882496
1349882495
1349882494
1349882494
1349882493
1349882493
1349882492
1349882491
1349882491
1349882491
1349882491
1349882490
1349882489
1349882489
1349882488
1349882488
1349882488
1349882488
1349882487
1349882486
1349882485
1349882485
1349882484
1349882484
1349882484
1349882484
1349882483
1349882482
1349882482
1349882481
1349882480
1349882480
1349882480
1349882480
1349882479
1349882478
1349882478
1349882477
1349882476
1349882476
1349882469
1349882469
1349882468
1349882468
1349882468
1349882466
1349882466
1349882465
1349882465
1349882465
1349882463
1349882463
1349882462
1349882461
1349882460
1349882459
1349882459
1349882458
1349882457
1349882457
1349882457
1349882455
1349882455
1349882455
1349882453
1349882453
1349882451
1349882450
1349882449
1349882449
1349882448
1349882448
1349882448
1349882446
1349882442
1349882441
1349882440
1349882440
1349882439
1349882437
1349882438
1349882435
1349882435
1349882433
1349882432
1349882432
1349882431
1349882431
1349882431
1349882431
1349882430
1349882430
1349882430
1349882429
1349882428
1349882428
1349882428
1349882428
1349882426
1349882426
1349882425
1349882424
1349882424
1349882421
1349882420
1349882420
1349882419
1349882419
1349882419
1349882418
1349882416
1349882416
1349882416
1349882416
1349882413
1349882410
1349882409
1349882408
1349882408
1349882407
1349882406
1349882406
1349882405
1349882404
1349882404
1349882403
1349882403
1349882401
1349882399
1349882399
1349882399
1349882398
1349882398
1349882397
1349882397
1349882397
1349882397
1349882396
1349882394
1349882393
1349882393
1349882391
1349882391
1349882391
1349882390
1349882389
1349882389
1349882388
1349882386
1349882385
1349882385
1349882384
1349882384
1349882382
1349882381
1349882381
1349882379
1349882377
1349882376
1349882375
1349882374
1349882374
1349882374
1349882374
1349882373
1349882373
1349882373
1349882372
1349882372
1349882372
1349882372
1349882371
1349882371
1349882370
1349882370
1349882369
1349882369
1349882369
1349882368
1349882368
1349882368
1349882367
1349882365
1349882365
1349882364
1349882364
1349882362
1349882362
1349882362
1349882362
1349882361
1349882361
1349882360
1349882359
1349882356
1349882356
1349882355
1349882355
1349882355
1349882354
1349882353
1349882963
1349882962
1349882962
1349882962
1349882962
1349882962
1349882960
1349882957
1349882957
1349882956
1349882955
1349882955
1349882955
1349882954
1349882953
1349882953
1349882952
1349882952
1349882951
1349882950
1349882950
1349882949
1349882949
1349882948
1349882948
1349882946
1349882946
1349882946
1349882945
1349882945
1349882944
1349882944
1349882942
1349882941
1349882941
1349882941
1349882941
1349882940
1349882940
1349882938
1349882938
1349882938
1349882937
1349882937
1349882937
1349882936
1349882936
1349882936
1349882936
1349882936
1349882935
1349882934
1349882934
1349882931
1349882930
1349882931
1349882929
1349882928
1349882928
1349882928
1349882926
1349882926
1349882925
1349882925
1349882925
1349882924
1349882924
1349882924
1349882923
1349882923
1349882921
1349882921
1349882918
1349882918
1349882916
1349882915
1349882915
1349882915
1349882914
1349882913
1349882913
1349882913
1349882912
1349882912
1349882912
1349882911
1349882910
1349882910
1349882910
1349882909
1349882907
1349882906
1349882906
1349882906
1349882906
1349882906
1349882906
1349882905
1349882905
1349882905
1349882904
1349882904
1349882902
1349882900
1349882898
1349882898
1349882898
1349882897
1349882897
1349882896
1349882895
1349882895
1349882894
1349882894
1349882894
1349882893
1349882893
1349882892
1349882892
1349882892
1349882891
1349882891
1349882890
1349882890
1349882890
1349882890
1349882889
1349882889
1349882888
1349882888
1349882888
1349882887
1349882886
1349882886
1349882886
1349882886
1349882886
1349882885
1349882885
1349882884
1349882884
1349882882
1349882882
1349882882
1349882881
1349882880
1349882880
1349882880
1349882880
1349882880
1349882879
1349882879
1349882879
1349882878
1349882878
1349882877
1349882877
1349882876
1349882876
1349882875
1349882875
1349882875
1349882874
1349882873
1349882873
1349882873
1349882872
1349882872
1349882872
1349882872
1349882872
1349882872
1349882872
1349882872
1349882871
1349882871
1349882870
1349882870
1349882869
1349882868
1349882868
1349882868
1349882867
1349882864
1349882864
1349882863
1349882863
1349882863
1349882863
1349882862
1349882862
1349882860
1349882858
1349882858
1349882858
1349882857
1349882857
1349882857
1349882856
1349882856
1349882855
1349882855
1349882854
1349882853
1349882852
1349882852
1349882852
1349882850
1349882850
1349882849
1349882849
1349882849
1349882849
1349882848
1349882847
1349882847
1349882847
1349882846
1349882846
1349882847
1349882845
1349882845
1349882845
1349882844
1349882844
1349882844
1349882843
1349882843
1349882843
1349882843
1349882842
1349882842
1349882842
1349882842
1349882842
1349882842
1349882841
1349882840
1349882840
1349882839
1349882839
1349882838
1349882838
1349882838
1349882837
1349882837
1349882837
1349882836
1349882837
1349882836
1349882836
1349882836
1349882835
1349882835
1349882834
1349882833
1349882833
1349882832
1349882831
1349882829
1349882829
1349882828
1349882826
1349882826
1349882825
1349882825
1349882825
1349882824
1349882824
1349882824
1349882822
1349882822
1349882822
1349882821
1349882821
1349882821
1349882819
1349882819
1349882819
1349882818
1349882818
1349882818
1349882818
1349882818
1349882817
1349882817
1349882817
1349882816
1349882816
1349882815
1349882814
1349882814
1349882813
1349882813
1349882813
1349882812
1349882811
1349882811
1349882811
1349882811
1349882810
1349882809
1349882809
1349882809
1349882809
1349882808
1349882808
1349882807
1349882807
1349882806
1349882805
1349882805
1349882804
1349882804
1349882804
1349882804
1349882804
1349882804
1349882803
1349882803
1349882803
1349882802
1349882802
1349882801
1349882800
1349882800
1349882799
1349882799
1349882798
1349882797
1349882797
1349882797
1349882796
1349882796
1349882797
1349882796
1349882795
1349882794
1349882794
1349882794
1349882793
1349882793
1349882793
1349882793
1349882793
1349882792
1349882792
1349882791
1349882791
1349882791
1349882790
1349882790
1349882790
1349882789
1349882789
1349882789
1349882788
1349882788
1349882787
1349882787
1349882787
1349882786
1349882786
1349882786
1349882785
1349882785
1349882784
1349882784
1349882784
1349882784
1349882784
1349882783
1349882783
1349882782
1349882782
1349882782
1349882781
1349882781
1349882780
1349882779
1349882779
1349882779
1349882778
1349882777
1349882777
1349882777
1349882777
1349882776
1349882776
1349882776
1349882776
1349882776
1349882775
1349882774
1349882774
1349882774
1349882772
1349882771
1349882770
1349882770
1349882769
1349882769
1349882769
1349882768
1349882768
1349882768
1349882767
1349882767
1349882766
1349882766
1349882766
1349882765
1349882765
1349882765
1349882765
1349882764
1349882764
1349882764
1349882764
1349882763
1349882763
1349882763
1349882761
1349882760
1349882759
1349882759
1349882758
1349882757
1349882757
1349882757
1349882756
1349882756
1349882756
1349882756
1349882754
1349882754
1349882753
1349882753
1349882753
1349882752
1349882752
1349882752
1349882751
1349882750
1349882750
1349882749
1349882749
1349882749
1349882749
1349882748
1349882747
1349882747
1349882747
1349882747
1349882747
1349882746
1349882746
1349882745
1349882745
1349882744
1349882743
1349882743
1349882742
1349882742
1349882741
1349882741
1349882741
1349882740
1349882739
1349882738
1349882738
1349882738
1349882737
1349882737
1349882737
1349882736
1349882736
1349882736
1349882736
1349882736
1349882735
1349882735
1349882733
1349882733
1349882733
1349882733
1349882732
1349882732
1349882732
1349882731
1349882731
1349882731
1349882730
1349882730
1349882729
1349882729
1349882728
1349882728
1349882727
1349882726
1349882725
1349882724
1349882724
1349882723
1349882723
1349882721
1349882720
1349882720
1349882719
1349882719
1349882719
1349882719
1349882718
1349882718
1349882718
1349882717
1349882716
1349882716
1349882716
1349882715
1349882714
1349882714
1349882714
1349882714
1349882713
1349882713
1349882713
1349882713
1349882712
1349882711
1349882710
1349882710
1349882710
1349882710
1349882710
1349882708
1349882706
1349882706
1349882706
1349882704
1349882704
1349882704
1349882704
1349882704
1349882703
1349882703
1349882702
1349882701
1349882701
1349882700
1349882700
1349882700
1349882700
1349882700
1349882699
1349882699
1349882698
1349882698
1349882697
1349882697
1349882697
1349882697
1349882697
1349882696
1349882695
1349882694
1349882693
1349882693
1349882693
1349882692
1349882692
1349882692
1349882692
1349882692
1349882691
1349882690
1349882690
1349882689
1349882688
1349882688
1349882687
1349882686
1349882686
1349882685
1349882684
1349882684
1349882683
1349882683
1349882681
1349882681
1349882679
1349882679
1349882679
1349882679
1349882678
1349882678
1349882677
1349882677
1349882675
1349882673
1349882673
1349882673
1349882673
1349882671
1349882670
1349882668
1349882667
1349882667
1349882667
1349882666
1349882666
1349882665
1349882665
1349882664
1349882662
1349882662
1349882661
1349882660
1349882659
1349882658
1349882657
1349883272
1349883272
1349883271
1349883271
1349883271
1349883271
1349883270
1349883270
1349883270
1349883270
1349883269
1349883269
1349883269
1349883268
1349883268
1349883268
1349883268
1349883267
1349883267
1349883267
1349883267
1349883266
1349883266
1349883266
1349883265
1349883265
1349883265
1349883264
1349883264
1349883264
1349883264
1349883263
1349883263
1349883262
1349883262
1349883262
1349883262
1349883261
1349883261
1349883261
1349883260
1349883260
1349883260
1349883260
1349883260
1349883259
1349883259
1349883259
1349883259
1349883259
1349883258
1349883258
1349883258
1349883258
1349883257
1349883257
1349883257
1349883256
1349883255
1349883255
1349883255
1349883255
1349883255
1349883255
1349883255
1349883254
1349883254
1349883254
1349883254
1349883253
1349883252
1349883252
1349883251
1349883251
1349883251
1349883251
1349883250
1349883249
1349883249
1349883249
1349883248
1349883247
1349883247
1349883246
1349883246
1349883245
1349883245
1349883245
1349883244
1349883244
1349883244
1349883243
1349883243
1349883243
1349883243
1349883243
1349883242
1349883241
1349883241
1349883241
1349883240
1349883240
1349883239
1349883239
1349883239
1349883239
1349883239
1349883238
1349883238
1349883237
1349883236
1349883236
1349883236
1349883235
1349883235
1349883234
1349883234
1349883234
1349883234
1349883234
1349883233
1349883233
1349883233
1349883233
1349883232
1349883232
1349883230
1349883230
1349883230
1349883230
1349883230
1349883228
1349883228
1349883228
1349883228
1349883228
1349883228
1349883227
1349883227
1349883227
1349883227
1349883226
1349883226
1349883226
1349883226
1349883225
1349883225
1349883225
1349883224
1349883224
1349883223
1349883223
1349883221
1349883221
1349883221
1349883221
1349883221
1349883221
1349883220
1349883220
1349883220
1349883219
1349883218
1349883217
1349883217
1349883217
1349883217
1349883217
1349883216
1349883216
1349883216
1349883216
1349883215
1349883215
1349883215
1349883213
1349883213
1349883213
1349883213
1349883213
1349883213
1349883213
1349883213
1349883213
1349883212
1349883212
1349883212
1349883212
1349883212
1349883212
1349883211
1349883211
1349883211
1349883211
1349883211
1349883209
1349883209
1349883209
1349883209
1349883209
1349883208
1349883208
1349883208
1349883208
1349883207
1349883207
1349883205
1349883205
1349883205
1349883205
1349883204
1349883204
1349883203
1349883203
1349883203
1349883202
1349883202
1349883202
1349883202
1349883202
1349883202
1349883202
1349883201
1349883200
1349883200
1349883200
1349883201
1349883200
1349883200
1349883199
1349883198
1349883198
1349883197
1349883197
1349883196
1349883195
1349883195
1349883195
1349883194
1349883194
1349883193
1349883193
1349883192
1349883192
1349883191
1349883191
1349883190
1349883190
1349883190
1349883190
1349883190
1349883189
1349883189
1349883188
1349883186
1349883186
1349883186
1349883186
1349883184
1349883183
1349883183
1349883183
1349883183
1349883182
1349883181
1349883181
1349883181
1349883181
1349883180
1349883180
1349883180
1349883179
1349883179
1349883178
1349883178
1349883177
1349883177
1349883176
1349883176
1349883175
1349883175
1349883174
1349883173
1349883173
1349883173
1349883173
1349883173
1349883172
1349883170
1349883169
1349883169
1349883168
1349883167
1349883167
1349883166
1349883166
1349883166
1349883165
1349883164
1349883164
1349883164
1349883164
1349883164
1349883164
1349883162
1349883162
1349883162
1349883162
1349883161
1349883161
1349883160
1349883160
1349883160
1349883160
1349883160
1349883158
1349883157
1349883157
1349883157
1349883156
1349883155
1349883154
1349883154
1349883152
1349883151
1349883151
1349883149
1349883149
1349883148
1349883148
1349883148
1349883147
1349883147
1349883147
1349883147
1349883147
1349883145
1349883145
1349883144
1349883144
1349883143
1349883142
1349883142
1349883142
1349883141
1349883141
1349883139
1349883138
1349883138
1349883137
1349883137
1349883136
1349883135
1349883133
1349883133
1349883133
1349883132
1349883132
1349883132
1349883131
1349883131
1349883131
1349883129
1349883129
1349883128
1349883128
1349883127
1349883127
1349883128
1349883127
1349883126
1349883126
1349883126
1349883125
1349883125
1349883124
1349883124
1349883122
1349883122
1349883121
1349883121
1349883121
1349883121
1349883120
1349883119
1349883119
1349883119
1349883118
1349883118
1349883117
1349883117
1349883117
1349883116
1349883116
1349883115
1349883115
1349883115
1349883115
1349883114
1349883114
1349883114
1349883113
1349883112
1349883112
1349883111
1349883111
1349883111
1349883109
1349883109
1349883108
1349883108
1349883108
1349883108
1349883107
1349883107
1349883107
1349883106
1349883105
1349883104
1349883103
1349883103
1349883103
1349883102
1349883102
1349883102
1349883101
1349883101
1349883101
1349883100
1349883100
1349883100
1349883100
1349883099
1349883099
1349883099
1349883099
1349883098
1349883098
1349883098
1349883098
1349883097
1349883097
1349883096
1349883095
1349883095
1349883095
1349883094
1349883094
1349883093
1349883093
1349883093
1349883092
1349883092
1349883092
1349883091
1349883090
1349883090
1349883089
1349883088
1349883088
1349883088
1349883087
1349883086
1349883086
1349883086
1349883085
1349883084
1349883084
1349883084
1349883084
1349883084
1349883084
1349883083
1349883082
1349883082
1349883082
1349883081
1349883081
1349883079
1349883079
1349883079
1349883078
1349883078
1349883077
1349883077
1349883076
1349883075
1349883075
1349883075
1349883074
1349883074
1349883073
1349883073
1349883073
1349883072
1349883072
1349883072
1349883070
1349883070
1349883070
1349883070
1349883070
1349883069
1349883068
1349883068
1349883068
1349883067
1349883067
1349883067
1349883067
1349883066
1349883066
1349883065
1349883065
1349883064
1349883063
1349883062
1349883062
1349883062
1349883060
1349883059
1349883058
1349883058
1349883058
1349883058
1349883057
1349883057
1349883056
1349883056
1349883056
1349883055
1349883055
1349883055
1349883055
1349883051
1349883051
1349883049
1349883049
1349883049
1349883049
1349883049
1349883048
1349883048
1349883048
1349883047
1349883047
1349883047
1349883046
1349883046
1349883046
1349883046
1349883045
1349883045
1349883045
1349883045
1349883044
1349883043
1349883043
1349883043
1349883042
1349883042
1349883042
1349883039
1349883039
1349883039
1349883039
1349883038
1349883038
1349883036
1349883035
1349883033
1349883032
1349883031
1349883030
1349883028
1349883028
1349883028
1349883027
1349883027
1349883027
1349883026
1349883026
1349883025
1349883025
1349883025
1349883025
1349883024
1349883024
1349883022
1349883021
1349883020
1349883020
1349883019
1349883018
1349883017
1349883016
1349883016
1349883014
1349883014
1349883014
1349883014
1349883014
1349883014
1349883013
1349883013
1349883010
1349883010
1349883010
1349883010
1349883009
1349883009
1349883008
1349883007
1349883007
1349883006
1349883006
1349883006
1349883005
1349883005
1349883005
1349883004
1349883004
1349883004
1349883004
1349883004
1349883003
1349883002
1349883000
1349883000
1349883000
1349882998
1349882998
1349882998
1349882997
1349882997
1349882997
1349882997
1349882996
1349882996
1349882994
1349882994
1349882994
1349882993
1349882993
1349882992
1349882992
1349882990
1349882989
1349882989
1349882986
1349882985
1349882985
1349882984
1349882984
1349882983
1349882983
1349882983
1349882983
1349882982
1349882982
1349882982
1349882981
1349882981
1349882981
1349882980
1349882978
1349882978
1349882977
1349882977
1349882977
1349882977
1349882976
1349882976
1349882976
1349882975
1349882975
1349882974
1349882974
1349882974
1349882973
1349882973
1349882972
1349882971
1349882971
1349882971
1349882971
1349882970
1349882970
1349882969
1349882969
1349882969
1349882969
1349882968
1349882968
1349882968
1349882968
1349882968
1349882968
1349882967
1349882966
1349882966
1349882966
1349882965
1349882964
1349882964
1349882964
1349882963
1349883582
1349883581
1349883581
1349883581
1349883581
1349883581
1349883580
1349883580
1349883579
1349883579
1349883579
1349883578
1349883578
1349883578
1349883577
1349883577
1349883577
1349883577
1349883577
1349883576
1349883576
1349883576
1349883574
1349883573
1349883572
1349883572
1349883572
1349883572
1349883572
1349883572
1349883571
1349883571
1349883571
1349883571
1349883571
1349883570
1349883570
1349883570
1349883569
1349883569
1349883569
1349883568
1349883568
1349883567
1349883567
1349883566
1349883566
1349883566
1349883565
1349883565
1349883565
1349883565
1349883565
1349883564
1349883563
1349883563
1349883563
1349883562
1349883562
1349883561
1349883561
1349883561
1349883561
1349883560
1349883560
1349883560
1349883558
1349883558
1349883557
1349883557
1349883557
1349883557
1349883555
1349883555
1349883554
1349883554
1349883554
1349883554
1349883553
1349883553
1349883552
1349883552
1349883551
1349883551
1349883550
1349883549
1349883549
1349883549
1349883549
1349883548
1349883548
1349883547
1349883546
1349883546
1349883546
1349883546
1349883546
1349883546
1349883546
1349883546
1349883545
1349883545
1349883544
1349883543
1349883543
1349883543
1349883543
1349883543
1349883542
1349883542
1349883542
1349883541
1349883541
1349883541
1349883541
1349883540
1349883540
1349883540
1349883539
1349883538
1349883538
1349883538
1349883538
1349883538
1349883537
1349883537
1349883537
1349883537
1349883537
1349883536
1349883535
1349883535
1349883535
1349883535
1349883534
1349883534
1349883533
1349883533
1349883533
1349883533
1349883532
1349883532
1349883532
1349883532
1349883532
1349883531
1349883531
1349883531
1349883531
1349883531
1349883530
1349883530
1349883530
1349883530
1349883529
1349883528
1349883527
1349883527
1349883527
1349883526
1349883526
1349883526
1349883526
1349883525
1349883525
1349883525
1349883525
1349883524
1349883524
1349883524
1349883524
1349883524
1349883523
1349883523
1349883523
1349883522
1349883522
1349883522
1349883522
1349883522
1349883522
1349883521
1349883521
1349883521
1349883520
1349883520
1349883520
1349883518
1349883517
1349883515
1349883515
1349883514
1349883513
1349883513
1349883513
1349883513
1349883513
1349883513
1349883512
1349883512
1349883512
1349883512
1349883512
1349883511
1349883510
1349883509
1349883509
1349883509
1349883509
1349883508
1349883508
1349883508
1349883508
1349883508
1349883507
1349883507
1349883507
1349883506
1349883506
1349883506
1349883506
1349883506
1349883506
1349883506
1349883506
1349883505
1349883505
1349883505
1349883505
1349883504
1349883504
1349883503
1349883503
1349883502
1349883502
1349883501
1349883501
1349883500
1349883500
1349883500
1349883499
1349883499
1349883499
1349883499
1349883498
1349883498
1349883497
1349883497
1349883496
1349883496
1349883496
1349883495
1349883495
1349883494
1349883494
1349883494
1349883493
1349883493
1349883493
1349883492
1349883491
1349883491
1349883491
1349883491
1349883490
1349883490
1349883490
1349883490
1349883489
1349883486
1349883486
1349883486
1349883486
1349883485
1349883485
1349883485
1349883485
1349883485
1349883485
1349883484
1349883484
1349883483
1349883483
1349883483
1349883482
1349883482
1349883482
1349883482
1349883481
1349883481
1349883481
1349883480
1349883480
1349883480
1349883479
1349883479
1349883479
1349883479
1349883478
1349883478
1349883477
1349883476
1349883476
1349883476
1349883476
1349883476
1349883475
1349883475
1349883474
1349883473
1349883473
1349883472
1349883472
1349883472
1349883472
1349883471
1349883471
1349883471
1349883470
1349883470
1349883470
1349883470
1349883469
1349883469
1349883468
1349883468
1349883468
1349883467
1349883467
1349883466
1349883466
1349883465
1349883465
1349883465
1349883465
1349883465
1349883465
1349883465
1349883464
1349883464
1349883464
1349883464
1349883463
1349883462
1349883462
1349883462
1349883461
1349883461
1349883460
1349883460
1349883460
1349883459
1349883459
1349883459
1349883458
1349883458
1349883458
1349883458
1349883458
1349883457
1349883457
1349883457
1349883456
1349883456
1349883456
1349883455
1349883455
1349883455
1349883454
1349883454
1349883454
1349883454
1349883454
1349883453
1349883453
1349883452
1349883452
1349883452
1349883452
1349883452
1349883451
1349883450
1349883449
1349883449
1349883449
1349883448
1349883448
1349883448
1349883447
1349883447
1349883447
1349883447
1349883446
1349883446
1349883446
1349883446
1349883445
1349883445
1349883445
1349883444
1349883444
1349883444
1349883443
1349883442
1349883441
1349883441
1349883441
1349883441
1349883440
1349883440
1349883439
1349883439
1349883438
1349883438
1349883438
1349883437
1349883437
1349883437
1349883437
1349883437
1349883437
1349883436
1349883436
1349883436
1349883436
1349883435
1349883434
1349883434
1349883434
1349883433
1349883433
1349883433
1349883432
1349883431
1349883431
1349883431
1349883431
1349883430
1349883429
1349883428
1349883428
1349883428
1349883428
1349883427
1349883426
1349883426
1349883426
1349883426
1349883425
1349883425
1349883425
1349883425
1349883425
1349883423
1349883423
1349883423
1349883423
1349883423
1349883422
1349883422
1349883422
1349883422
1349883422
1349883422
1349883421
1349883419
1349883419
1349883419
1349883418
1349883418
1349883417
1349883417
1349883416
1349883416
1349883416
1349883416
1349883415
1349883415
1349883414
1349883414
1349883414
1349883414
1349883414
1349883414
1349883413
1349883413
1349883412
1349883412
1349883412
1349883412
1349883410
1349883410
1349883410
1349883410
1349883409
1349883408
1349883408
1349883407
1349883407
1349883406
1349883406
1349883406
1349883406
1349883406
1349883406
1349883404
1349883404
1349883404
1349883403
1349883403
1349883403
1349883403
1349883403
1349883402
1349883402
1349883400
1349883400
1349883399
1349883399
1349883399
1349883399
1349883398
1349883397
1349883396
1349883396
1349883396
1349883396
1349883396
1349883395
1349883394
1349883394
1349883394
1349883394
1349883394
1349883394
1349883394
1349883394
1349883393
1349883393
1349883393
1349883393
1349883393
1349883392
1349883392
1349883391
1349883391
1349883391
1349883390
1349883390
1349883389
1349883388
1349883388
1349883388
1349883385
1349883384
1349883384
1349883384
1349883383
1349883383
1349883383
1349883383
1349883382
1349883382
1349883381
1349883381
1349883381
1349883381
1349883381
1349883381
1349883380
1349883380
1349883380
1349883379
1349883379
1349883378
1349883378
1349883378
1349883378
1349883377
1349883376
1349883376
1349883376
1349883375
1349883375
1349883375
1349883375
1349883375
1349883375
1349883374
1349883374
1349883374
1349883374
1349883374
1349883372
1349883373
1349883372
1349883372
1349883372
1349883372
1349883372
1349883371
1349883371
1349883371
1349883371
1349883371
1349883371
1349883370
1349883370
1349883370
1349883370
1349883369
1349883369
1349883369
1349883369
1349883369
1349883369
1349883368
1349883368
1349883367
1349883367
1349883366
1349883366
1349883366
1349883366
1349883366
1349883366
1349883365
1349883365
1349883365
1349883365
1349883365
1349883365
1349883364
1349883364
1349883364
1349883364
1349883364
1349883364
1349883364
1349883363
1349883363
1349883363
1349883363
1349883363
1349883363
1349883363
1349883363
1349883362
1349883362
1349883362
1349883362
1349883362
1349883362
1349883362
1349883362
1349883361
1349883361
1349883361
1349883360
1349883360
1349883360
1349883360
1349883358
1349883358
1349883358
1349883358
1349883356
1349883356
1349883356
1349883355
1349883354
1349883354
1349883354
1349883353
1349883353
1349883353
1349883352
1349883352
1349883351
1349883350
1349883350
1349883350
1349883349
1349883348
1349883348
1349883347
1349883346
1349883346
1349883346
1349883345
1349883345
1349883345
1349883345
1349883344
1349883344
1349883344
1349883344
1349883343
1349883343
1349883343
1349883343
1349883342
1349883342
1349883341
1349883341
1349883341
1349883340
1349883340
1349883340
1349883340
1349883340
1349883340
1349883340
1349883339
1349883339
1349883339
1349883338
1349883338
1349883338
1349883338
1349883338
1349883338
1349883338
1349883338
1349883337
1349883337
1349883337
1349883336
1349883336
1349883336
1349883336
1349883336
1349883336
1349883336
1349883335
1349883335
1349883334
1349883334
1349883334
1349883333
1349883333
1349883333
1349883332
1349883332
1349883331
1349883331
1349883331
1349883330
1349883330
1349883330
1349883329
1349883328
1349883328
1349883328
1349883328
1349883328
1349883327
1349883327
1349883326
1349883326
1349883325
1349883325
1349883325
1349883325
1349883324
1349883324
1349883324
1349883323
1349883323
1349883322
1349883322
1349883322
1349883322
1349883321
1349883321
1349883320
1349883320
1349883320
1349883320
1349883320
1349883319
1349883319
1349883319
1349883319
1349883319
1349883318
1349883317
1349883317
1349883317
1349883317
1349883317
1349883316
1349883315
1349883314
1349883314
1349883313
1349883313
1349883313
1349883313
1349883313
1349883312
1349883312
1349883312
1349883311
1349883311
1349883311
1349883310
1349883310
1349883310
1349883310
1349883310
1349883309
1349883309
1349883308
1349883308
1349883308
1349883308
1349883307
1349883307
1349883307
1349883307
1349883307
1349883306
1349883306
1349883306
1349883306
1349883305
1349883305
1349883304
1349883304
1349883304
1349883304
1349883304
1349883303
1349883303
1349883302
1349883302
1349883302
1349883302
1349883302
1349883302
1349883302
1349883301
1349883300
1349883299
1349883298
1349883298
1349883298
1349883297
1349883297
1349883296
1349883296
1349883296
1349883296
1349883296
1349883295
1349883294
1349883294
1349883293
1349883293
1349883293
1349883292
1349883292
1349883292
1349883292
1349883292
1349883292
1349883292
1349883291
1349883291
1349883291
1349883290
1349883290
1349883290
1349883290
1349883290
1349883289
1349883289
1349883289
1349883289
1349883288
1349883287
1349883287
1349883286
1349883286
1349883286
1349883286
1349883286
1349883285
1349883285
1349883284
1349883284
1349883284
1349883283
1349883282
1349883282
1349883281
1349883281
1349883281
1349883281
1349883280
1349883280
1349883279
1349883279
1349883279
1349883279
1349883279
1349883279
1349883278
1349883278
1349883278
1349883278
1349883278
1349883277
1349883277
1349883277
1349883277
1349883277
1349883276
1349883276
1349883276
1349883276
1349883275
1349883275
1349883275
1349883274
1349883274
1349883274
1349883274
1349883273
1349883273
1349883891
1349883891
1349883890
1349883890
1349883890
1349883890
1349883889
1349883888
1349883888
1349883888
1349883888
1349883887
1349883887
1349883887
1349883887
1349883886
1349883886
1349883885
1349883883
1349883882
1349883882
1349883882
1349883882
1349883881
1349883880
1349883880
1349883880
1349883880
1349883879
1349883879
1349883879
1349883879
1349883879
1349883879
1349883878
1349883877
1349883877
1349883876
1349883876
1349883876
1349883875
1349883875
1349883875
1349883874
1349883874
1349883873
1349883873
1349883872
1349883872
1349883871
1349883871
1349883869
1349883869
1349883868
1349883868
1349883867
1349883867
1349883866
1349883866
1349883866
1349883865
1349883865
1349883864
1349883864
1349883863
1349883863
1349883863
1349883863
1349883862
1349883862
1349883862
1349883862
1349883861
1349883861
1349883860
1349883860
1349883860
1349883860
1349883860
1349883859
1349883859
1349883859
1349883859
1349883858
1349883858
1349883858
1349883858
1349883857
1349883857
1349883857
1349883857
1349883857
1349883856
1349883856
1349883856
1349883856
1349883855
1349883855
1349883855
1349883854
1349883854
1349883854
1349883854
1349883853
1349883853
1349883852
1349883852
1349883852
1349883852
1349883851
1349883851
1349883851
1349883851
1349883850
1349883850
1349883849
1349883848
1349883848
1349883848
1349883848
1349883847
1349883847
1349883846
1349883846
1349883845
1349883844
1349883844
1349883844
1349883843
1349883843
1349883843
1349883843
1349883842
1349883842
1349883842
1349883841
1349883841
1349883840
1349883840
1349883840
1349883840
1349883838
1349883838
1349883838
1349883838
1349883837
1349883836
1349883836
1349883835
1349883835
1349883835
1349883835
1349883834
1349883833
1349883833
1349883833
1349883831
1349883830
1349883830
1349883830
1349883830
1349883830
1349883829
1349883829
1349883828
1349883828
1349883827
1349883826
1349883826
1349883826
1349883826
1349883825
1349883825
1349883825
1349883825
1349883824
1349883824
1349883824
1349883824
1349883823
1349883823
1349883823
1349883823
1349883822
1349883821
1349883821
1349883821
1349883820
1349883820
1349883820
1349883819
1349883819
1349883817
1349883817
1349883817
1349883817
1349883816
1349883816
1349883816
1349883815
1349883815
1349883814
1349883814
1349883814
1349883813
1349883813
1349883813
1349883813
1349883812
1349883812
1349883812
1349883811
1349883811
1349883811
1349883811
1349883810
1349883810
1349883810
1349883809
1349883808
1349883807
1349883807
1349883807
1349883806
1349883806
1349883806
1349883806
1349883805
1349883804
1349883804
1349883804
1349883804
1349883803
1349883802
1349883802
1349883802
1349883801
1349883801
1349883800
1349883800
1349883800
1349883800
1349883800
1349883799
1349883799
1349883798
1349883798
1349883798
1349883797
1349883796
1349883796
1349883794
1349883793
1349883793
1349883792
1349883790
1349883789
1349883789
1349883788
1349883788
1349883788
1349883787
1349883787
1349883787
1349883786
1349883786
1349883786
1349883785
1349883784
1349883784
1349883784
1349883783
1349883782
1349883782
1349883782
1349883782
1349883781
1349883781
1349883780
1349883780
1349883780
1349883780
1349883779
1349883777
1349883777
1349883776
1349883775
1349883775
1349883775
1349883775
1349883775
1349883773
1349883773
1349883773
1349883772
1349883772
1349883771
1349883771
1349883770
1349883770
1349883770
1349883770
1349883769
1349883769
1349883768
1349883768
1349883768
1349883768
1349883767
1349883766
1349883766
1349883766
1349883766
1349883766
1349883765
1349883765
1349883764
1349883764
1349883764
1349883764
1349883763
1349883761
1349883761
1349883761
1349883760
1349883760
1349883759
1349883758
1349883758
1349883757
1349883757
1349883757
1349883757
1349883756
1349883756
1349883756
1349883756
1349883755
1349883755
1349883754
1349883754
1349883753
1349883753
1349883752
1349883751
1349883751
1349883750
1349883750
1349883749
1349883749
1349883749
1349883749
1349883749
1349883748
1349883748
1349883748
1349883748
1349883747
1349883747
1349883747
1349883747
1349883747
1349883747
1349883746
1349883746
1349883746
1349883746
1349883745
1349883745
1349883744
1349883744
1349883743
1349883743
1349883743
1349883743
1349883743
1349883743
1349883743
1349883742
1349883742
1349883742
1349883741
1349883740
1349883740
1349883739
1349883739
1349883737
1349883737
1349883737
1349883737
1349883736
1349883736
1349883735
1349883734
1349883734
1349883734
1349883733
1349883733
1349883732
1349883732
1349883731
1349883730
1349883730
1349883729
1349883728
1349883728
1349883728
1349883728
1349883728
1349883728
1349883727
1349883727
1349883726
1349883726
1349883726
1349883725
1349883725
1349883725
1349883725
1349883724
1349883724
1349883724
1349883724
1349883723
1349883723
1349883723
1349883723
1349883722
1349883720
1349883720
1349883720
1349883719
1349883719
1349883718
1349883717
1349883717
1349883717
1349883716
1349883716
1349883716
1349883715
1349883715
1349883715
1349883715
1349883714
1349883714
1349883714
1349883712
1349883712
1349883712
1349883712
1349883711
1349883711
1349883711
1349883710
1349883710
1349883709
1349883709
1349883709
1349883707
1349883707
1349883707
1349883706
1349883705
1349883705
1349883705
1349883705
1349883704
1349883704
1349883704
1349883704
1349883704
1349883704
1349883703
1349883703
1349883702
1349883702
1349883702
1349883702
1349883701
1349883701
1349883701
1349883700
1349883700
1349883700
1349883700
1349883699
1349883698
1349883698
1349883697
1349883697
1349883697
1349883696
1349883696
1349883696
1349883695
1349883694
1349883694
1349883694
1349883694
1349883694
1349883694
1349883693
1349883693
1349883693
1349883693
1349883693
1349883693
1349883692
1349883692
1349883692
1349883692
1349883691
1349883691
1349883691
1349883691
1349883690
1349883690
1349883689
1349883689
1349883689
1349883689
1349883689
1349883688
1349883688
1349883688
1349883688
1349883687
1349883687
1349883687
1349883687
1349883686
1349883686
1349883685
1349883685
1349883685
1349883684
1349883683
1349883683
1349883683
1349883683
1349883683
1349883682
1349883682
1349883682
1349883682
1349883681
1349883681
1349883681
1349883680
1349883680
1349883680
1349883679
1349883678
1349883678
1349883677
1349883677
1349883677
1349883677
1349883676
1349883676
1349883676
1349883676
1349883676
1349883676
1349883675
1349883675
1349883675
1349883675
1349883674
1349883674
1349883674
1349883674
1349883673
1349883673
1349883673
1349883673
1349883673
1349883673
1349883672
1349883672
1349883672
1349883671
1349883670
1349883670
1349883670
1349883669
1349883669
1349883669
1349883669
1349883668
1349883668
1349883668
1349883667
1349883667
1349883666
1349883666
1349883666
1349883666
1349883664
1349883664
1349883664
1349883664
1349883663
1349883663
1349883663
1349883663
1349883663
1349883663
1349883662
1349883662
1349883662
1349883662
1349883662
1349883661
1349883661
1349883661
1349883661
1349883660
1349883660
1349883659
1349883659
1349883659
1349883658
1349883658
1349883658
1349883658
1349883657
1349883657
1349883657
1349883657
1349883657
1349883657
1349883656
1349883655
1349883655
1349883655
1349883655
1349883655
1349883655
1349883654
1349883653
1349883653
1349883653
1349883653
1349883653
1349883652
1349883651
1349883651
1349883651
1349883651
1349883651
1349883650
1349883650
1349883649
1349883648
1349883648
1349883648
1349883648
1349883648
1349883648
1349883647
1349883647
1349883647
1349883647
1349883647
1349883646
1349883646
1349883645
1349883644
1349883644
1349883644
1349883644
1349883644
1349883644
1349883643
1349883643
1349883643
1349883642
1349883642
1349883641
1349883641
1349883641
1349883639
1349883639
1349883639
1349883638
1349883637
1349883636
1349883636
1349883635
1349883635
1349883635
1349883635
1349883635
1349883634
1349883634
1349883634
1349883633
1349883633
1349883633
1349883633
1349883632
1349883632
1349883632
1349883632
1349883631
1349883631
1349883631
1349883630
1349883630
1349883630
1349883630
1349883630
1349883630
1349883630
1349883629
1349883629
1349883629
1349883629
1349883629
1349883629
1349883629
1349883629
1349883628
1349883628
1349883627
1349883627
1349883627
1349883626
1349883626
1349883626
1349883626
1349883626
1349883625
1349883625
1349883624
1349883624
1349883624
1349883623
1349883623
1349883623
1349883623
1349883623
1349883623
1349883622
1349883622
1349883622
1349883622
1349883621
1349883620
1349883620
1349883619
1349883619
1349883619
1349883619
1349883619
1349883618
1349883617
1349883617
1349883616
1349883616
1349883615
1349883615
1349883615
1349883614
1349883614
1349883613
1349883612
1349883612
1349883612
1349883612
1349883612
1349883612
1349883611
1349883611
1349883611
1349883611
1349883611
1349883610
1349883610
1349883610
1349883610
1349883609
1349883609
1349883609
1349883608
1349883607
1349883607
1349883607
1349883607
1349883606
1349883605
1349883605
1349883605
1349883604
1349883604
1349883603
1349883603
1349883603
1349883603
1349883603
1349883602
1349883602
1349883602
1349883602
1349883602
1349883601
1349883601
1349883600
1349883600
1349883600
1349883599
1349883599
1349883599
1349883599
1349883599
1349883599
1349883598
1349883598
1349883597
1349883597
1349883597
1349883597
1349883596
1349883595
1349883595
1349883595
1349883595
1349883595
1349883594
1349883594
1349883594
1349883593
1349883593
1349883593
1349883593
1349883592
1349883591
1349883590
1349883590
1349883590
1349883589
1349883589
1349883589
1349883588
1349883588
1349883588
1349883588
1349883587
1349883587
1349883587
1349883587
1349883587
1349883586
1349883586
1349883586
1349883586
1349883586
1349883586
1349883585
1349883585
1349883584
1349883584
1349883584
1349883584
1349883584
1349883583
1349883583
1349883583
1349883583
1349884204
1349884203
1349884203
1349884202
1349884202
1349884201
1349884201
1349884201
1349884201
1349884200
1349884199
1349884199
1349884199
1349884198
1349884198
1349884198
1349884198
1349884197
1349884197
1349884197
1349884197
1349884197
1349884196
1349884195
1349884194
1349884194
1349884194
1349884194
1349884194
1349884193
1349884193
1349884192
1349884192
1349884192
1349884190
1349884190
1349884190
1349884190
1349884190
1349884190
1349884189
1349884189
1349884189
1349884188
1349884188
1349884188
1349884188
1349884187
1349884187
1349884187
1349884187
1349884187
1349884186
1349884187
1349884186
1349884186
1349884185
1349884185
1349884184
1349884184
1349884184
1349884184
1349884184
1349884183
1349884183
1349884183
1349884182
1349884182
1349884182
1349884181
1349884181
1349884181
1349884181
1349884181
1349884181
1349884180
1349884180
1349884180
1349884179
1349884179
1349884178
1349884178
1349884178
1349884178
1349884178
1349884178
1349884177
1349884176
1349884176
1349884176
1349884175
1349884175
1349884174
1349884174
1349884173
1349884173
1349884173
1349884173
1349884172
1349884172
1349884172
1349884172
1349884172
1349884172
1349884172
1349884171
1349884170
1349884170
1349884170
1349884170
1349884169
1349884168
1349884167
1349884167
1349884167
1349884167
1349884166
1349884166
1349884166
1349884166
1349884165
1349884164
1349884164
1349884164
1349884164
1349884163
1349884163
1349884163
1349884162
1349884162
1349884161
1349884160
1349884160
1349884159
1349884158
1349884158
1349884158
1349884157
1349884157
1349884157
1349884156
1349884156
1349884156
1349884156
1349884155
1349884155
1349884155
1349884155
1349884153
1349884153
1349884152
1349884152
1349884152
1349884152
1349884151
1349884151
1349884151
1349884150
1349884150
1349884150
1349884150
1349884150
1349884149
1349884148
1349884148
1349884148
1349884148
1349884148
1349884147
1349884147
1349884147
1349884147
1349884146
1349884145
1349884145
1349884145
1349884145
1349884145
1349884145
1349884145
1349884145
1349884144
1349884144
1349884144
1349884143
1349884143
1349884143
1349884143
1349884142
1349884142
1349884142
1349884141
1349884141
1349884141
1349884140
1349884140
1349884140
1349884140
1349884140
1349884140
1349884140
1349884139
1349884139
1349884138
1349884138
1349884137
1349884137
1349884137
1349884135
1349884134
1349884132
1349884132
1349884132
1349884132
1349884132
1349884131
1349884131
1349884131
1349884131
1349884131
1349884130
1349884129
1349884129
1349884129
1349884128
1349884127
1349884127
1349884127
1349884127
1349884127
1349884127
1349884126
1349884125
1349884125
1349884125
1349884125
1349884125
1349884124
1349884123
1349884123
1349884123
1349884123
1349884123
1349884122
1349884122
1349884122
1349884122
1349884122
1349884122
1349884121
1349884121
1349884121
1349884121
1349884121
1349884120
1349884120
1349884120
1349884119
1349884119
1349884119
1349884119
1349884119
1349884119
1349884119
1349884119
1349884119
1349884119
1349884119
1349884118
1349884117
1349884116
1349884116
1349884116
1349884115
1349884115
1349884115
1349884115
1349884115
1349884115
1349884114
1349884114
1349884114
1349884113
1349884113
1349884113
1349884112
1349884112
1349884112
1349884112
1349884111
1349884111
1349884111
1349884111
1349884110
1349884111
1349884110
1349884109
1349884109
1349884109
1349884108
1349884107
1349884107
1349884107
1349884107
1349884107
1349884106
1349884106
1349884106
1349884106
1349884105
1349884105
1349884105
1349884105
1349884104
1349884104
1349884103
1349884103
1349884103
1349884102
1349884101
1349884100
1349884099
1349884098
1349884098
1349884098
1349884097
1349884097
1349884097
1349884097
1349884096
1349884096
1349884096
1349884096
1349884096
1349884096
1349884095
1349884095
1349884095
1349884095
1349884095
1349884094
1349884094
1349884094
1349884094
1349884094
1349884094
1349884093
1349884093
1349884093
1349884092
1349884092
1349884092
1349884092
1349884092
1349884092
1349884092
1349884091
1349884091
1349884091
1349884091
1349884091
1349884090
1349884089
1349884088
1349884088
1349884088
1349884088
1349884088
1349884088
1349884088
1349884087
1349884087
1349884086
1349884086
1349884086
1349884085
1349884085
1349884085
1349884085
1349884084
1349884084
1349884084
1349884084
1349884083
1349884083
1349884083
1349884082
1349884081
1349884081
1349884080
1349884080
1349884080
1349884077
1349884077
1349884077
1349884077
1349884076
1349884076
1349884076
1349884076
1349884076
1349884076
1349884075
1349884075
1349884075
1349884074
1349884074
1349884074
1349884074
1349884073
1349884073
1349884073
1349884073
1349884072
1349884071
1349884068
1349884068
1349884068
1349884068
1349884067
1349884067
1349884066
1349884066
1349884065
1349884065
1349884064
1349884064
1349884064
1349884063
1349884062
1349884062
1349884062
1349884061
1349884061
1349884060
1349884060
1349884060
1349884060
1349884060
1349884059
1349884059
1349884058
1349884058
1349884057
1349884057
1349884057
1349884057
1349884057
1349884057
1349884056
1349884055
1349884055
1349884055
1349884055
1349884054
1349884053
1349884053
1349884052
1349884052
1349884051
1349884051
1349884051
1349884050
1349884050
1349884049
1349884049
1349884049
1349884048
1349884048
1349884048
1349884047
1349884047
1349884046
1349884046
1349884045
1349884044
1349884044
1349884044
1349884044
1349884044
1349884044
1349884043
1349884043
1349884043
1349884042
1349884042
1349884042
1349884041
1349884041
1349884041
1349884041
1349884041
1349884039
1349884039
1349884038
1349884038
1349884037
1349884037
1349884037
1349884037
1349884036
1349884036
1349884035
1349884034
1349884034
1349884034
1349884034
1349884034
1349884033
1349884032
1349884032
1349884031
1349884031
1349884031
1349884031
1349884030
1349884029
1349884029
1349884029
1349884028
1349884028
1349884028
1349884027
1349884027
1349884027
1349884026
1349884026
1349884025
1349884024
1349884024
1349884023
1349884023
1349884023
1349884023
1349884022
1349884022
1349884021
1349884021
1349884021
1349884020
1349884020
1349884020
1349884019
1349884019
1349884019
1349884018
1349884017
1349884016
1349884016
1349884016
1349884015
1349884015
1349884015
1349884015
1349884015
1349884012
1349884012
1349884012
1349884011
1349884011
1349884011
1349884009
1349884008
1349884007
1349884007
1349884007
1349884007
1349884006
1349884006
1349884005
1349884005
1349884004
1349884003
1349884003
1349884002
1349884002
1349884001
1349884001
1349884000
1349884000
1349884000
1349883999
1349883999
1349883999
1349883999
1349883999
1349883998
1349883998
1349883997
1349883996
1349883996
1349883995
1349883995
1349883994
1349883994
1349883993
1349883993
1349883993
1349883993
1349883992
1349883992
1349883992
1349883991
1349883991
1349883990
1349883990
1349883990
1349883990
1349883989
1349883989
1349883989
1349883989
1349883989
1349883989
1349883989
1349883988
1349883988
1349883988
1349883987
1349883987
1349883987
1349883987
1349883987
1349883987
1349883986
1349883986
1349883986
1349883985
1349883984
1349883984
1349883983
1349883983
1349883983
1349883982
1349883982
1349883982
1349883982
1349883982
1349883981
1349883981
1349883981
1349883981
1349883980
1349883980
1349883980
1349883979
1349883979
1349883977
1349883977
1349883976
1349883976
1349883976
1349883976
1349883976
1349883975
1349883974
1349883974
1349883974
1349883974
1349883973
1349883973
1349883972
1349883972
1349883972
1349883972
1349883972
1349883972
1349883971
1349883971
1349883971
1349883970
1349883967
1349883967
1349883966
1349883966
1349883965
1349883965
1349883965
1349883964
1349883964
1349883964
1349883964
1349883963
1349883962
1349883962
1349883962
1349883962
1349883962
1349883961
1349883960
1349883960
1349883959
1349883959
1349883959
1349883959
1349883959
1349883959
1349883958
1349883958
1349883958
1349883958
1349883957
1349883957
1349883957
1349883956
1349883956
1349883956
1349883955
1349883955
1349883954
1349883954
1349883953
1349883953
1349883953
1349883952
1349883952
1349883951
1349883950
1349883950
1349883950
1349883950
1349883949
1349883949
1349883949
1349883948
1349883948
1349883948
1349883947
1349883947
1349883947
1349883947
1349883946
1349883946
1349883945
1349883945
1349883945
1349883945
1349883944
1349883944
1349883944
1349883943
1349883943
1349883942
1349883942
1349883941
1349883941
1349883941
1349883941
1349883941
1349883941
1349883940
1349883940
1349883939
1349883939
1349883937
1349883935
1349883935
1349883935
1349883935
1349883934
1349883934
1349883934
1349883934
1349883933
1349883933
1349883933
1349883933
1349883932
1349883932
1349883931
1349883931
1349883931
1349883931
1349883930
1349883929
1349883929
1349883929
1349883929
1349883928
1349883928
1349883928
1349883927
1349883927
1349883927
1349883926
1349883925
1349883924
1349883924
1349883924
1349883923
1349883923
1349883923
1349883922
1349883923
1349883922
1349883921
1349883921
1349883921
1349883920
1349883920
1349883920
1349883919
1349883919
1349883918
1349883918
1349883918
1349883918
1349883916
1349883916
1349883916
1349883915
1349883915
1349883915
1349883915
1349883914
1349883914
1349883914
1349883913
1349883911
1349883910
1349883910
1349883911
1349883909
1349883909
1349883909
1349883908
1349883908
1349883908
1349883908
1349883908
1349883908
1349883908
1349883907
1349883907
1349883907
1349883907
1349883907
1349883906
1349883906
1349883906
1349883905
1349883905
1349883905
1349883903
1349883903
1349883903
1349883903
1349883902
1349883901
1349883901
1349883901
1349883900
1349883900
1349883900
1349883900
1349883899
1349883898
1349883898
1349883898
1349883897
1349883897
1349883897
1349883896
1349883896
1349883896
1349883896
1349883896
1349883896
1349883895
1349883895
1349883894
1349883894
1349883894
1349883894
1349883893
1349883892
1349884514
1349884514
1349884514
1349884514
1349884513
1349884513
1349884513
1349884512
1349884512
1349884512
1349884511
1349884511
1349884510
1349884510
1349884509
1349884509
1349884509
1349884508
1349884508
1349884508
1349884507
1349884507
1349884507
1349884506
1349884506
1349884506
1349884506
1349884506
1349884506
1349884505
1349884505
1349884504
1349884504
1349884503
1349884503
1349884503
1349884501
1349884500
1349884500
1349884500
1349884499
1349884499
1349884498
1349884497
1349884497
1349884497
1349884496
1349884496
1349884496
1349884495
1349884495
1349884495
1349884495
1349884495
1349884494
1349884494
1349884494
1349884494
1349884494
1349884493
1349884492
1349884492
1349884492
1349884491
1349884491
1349884491
1349884491
1349884490
1349884489
1349884489
1349884489
1349884489
1349884489
1349884489
1349884489
1349884488
1349884487
1349884486
1349884486
1349884486
1349884486
1349884486
1349884485
1349884484
1349884484
1349884484
1349884483
1349884483
1349884482
1349884482
1349884482
1349884481
1349884481
1349884480
1349884480
1349884480
1349884479
1349884479
1349884479
1349884478
1349884478
1349884478
1349884478
1349884477
1349884477
1349884476
1349884476
1349884476
1349884476
1349884475
1349884475
1349884474
1349884474
1349884474
1349884473
1349884472
1349884472
1349884469
1349884469
1349884468
1349884468
1349884468
1349884467
1349884466
1349884465
1349884464
1349884464
1349884463
1349884462
1349884462
1349884461
1349884461
1349884460
1349884460
1349884460
1349884460
1349884460
1349884458
1349884458
1349884458
1349884458
1349884458
1349884457
1349884457
1349884456
1349884455
1349884454
1349884454
1349884454
1349884454
1349884453
1349884453
1349884452
1349884452
1349884452
1349884452
1349884451
1349884451
1349884450
1349884450
1349884450
1349884450
1349884449
1349884449
1349884448
1349884448
1349884448
1349884448
1349884447
1349884447
1349884447
1349884447
1349884446
1349884445
1349884445
1349884444
1349884444
1349884444
1349884444
1349884444
1349884443
1349884443
1349884443
1349884443
1349884443
1349884443
1349884443
1349884442
1349884442
1349884441
1349884441
1349884441
1349884441
1349884440
1349884440
1349884440
1349884440
1349884440
1349884440
1349884440
1349884440
1349884439
1349884438
1349884438
1349884437
1349884437
1349884436
1349884436
1349884436
1349884435
1349884435
1349884435
1349884434
1349884433
1349884432
1349884432
1349884430
1349884430
1349884430
1349884429
1349884429
1349884428
1349884428
1349884428
1349884427
1349884427
1349884426
1349884426
1349884425
1349884425
1349884425
1349884424
1349884423
1349884423
1349884422
1349884422
1349884421
1349884421
1349884421
1349884421
1349884421
1349884420
1349884420
1349884419
1349884419
1349884419
1349884419
1349884419
1349884417
1349884417
1349884417
1349884417
1349884417
1349884417
1349884416
1349884415
1349884415
1349884414
1349884414
1349884414
1349884413
1349884413
1349884412
1349884412
1349884411
1349884410
1349884410
1349884410
1349884410
1349884410
1349884409
1349884409
1349884409
1349884408
1349884408
1349884408
1349884408
1349884407
1349884407
1349884407
1349884406
1349884405
1349884405
1349884405
1349884405
1349884405
1349884404
1349884403
1349884402
1349884402
1349884402
1349884401
1349884401
1349884399
1349884399
1349884399
1349884398
1349884398
1349884398
1349884398
1349884397
1349884396
1349884395
1349884395
1349884394
1349884394
1349884394
1349884393
1349884393
1349884393
1349884393
1349884392
1349884391
1349884390
1349884389
1349884389
1349884389
1349884389
1349884388
1349884388
1349884387
1349884387
1349884386
1349884385
1349884384
1349884384
1349884383
1349884383
1349884383
1349884382
1349884382
1349884382
1349884381
1349884381
1349884381
1349884381
1349884380
1349884380
1349884380
1349884380
1349884379
1349884377
1349884377
1349884376
1349884376
1349884376
1349884376
1349884376
1349884375
1349884375
1349884374
1349884374
1349884374
1349884374
1349884374
1349884373
1349884373
1349884373
1349884373
1349884373
1349884370
1349884369
1349884369
1349884369
1349884368
1349884368
1349884368
1349884367
1349884367
1349884367
1349884366
1349884366
1349884366
1349884366
1349884366
1349884366
1349884365
1349884365
1349884364
1349884364
1349884364
1349884364
1349884364
1349884364
1349884363
1349884363
1349884363
1349884363
1349884363
1349884362
1349884362
1349884362
1349884361
1349884360
1349884360
1349884359
1349884359
1349884359
1349884358
1349884357
1349884357
1349884356
1349884356
1349884355
1349884355
1349884355
1349884354
1349884354
1349884354
1349884354
1349884353
1349884353
1349884352
1349884351
1349884351
1349884351
1349884351
1349884351
1349884350
1349884350
1349884349
1349884349
1349884349
1349884349
1349884349
1349884349
1349884349
1349884348
1349884347
1349884347
1349884347
1349884347
1349884347
1349884347
1349884346
1349884346
1349884345
1349884345
1349884345
1349884344
1349884344
1349884344
1349884343
1349884343
1349884343
1349884343
1349884342
1349884342
1349884341
1349884340
1349884340
1349884340
1349884339
1349884339
1349884339
1349884339
1349884338
1349884338
1349884337
1349884337
1349884336
1349884336
1349884336
1349884335
1349884335
1349884335
1349884335
1349884334
1349884334
1349884334
1349884334
1349884333
1349884333
1349884333
1349884332
1349884332
1349884331
1349884331
1349884331
1349884330
1349884330
1349884330
1349884329
1349884328
1349884328
1349884328
1349884328
1349884327
1349884327
1349884326
1349884324
1349884324
1349884323
1349884323
1349884323
1349884322
1349884322
1349884314
1349884314
1349884313
1349884313
1349884313
1349884313
1349884312
1349884312
1349884312
1349884311
1349884310
1349884310
1349884310
1349884310
1349884309
1349884309
1349884308
1349884308
1349884308
1349884308
1349884308
1349884307
1349884307
1349884307
1349884307
1349884307
1349884307
1349884306
1349884306
1349884306
1349884306
1349884306
1349884305
1349884305
1349884304
1349884303
1349884302
1349884302
1349884301
1349884301
1349884301
1349884301
1349884300
1349884300
1349884300
1349884299
1349884299
1349884299
1349884298
1349884298
1349884297
1349884297
1349884297
1349884297
1349884296
1349884296
1349884296
1349884296
1349884295
1349884295
1349884295
1349884294
1349884293
1349884293
1349884293
1349884293
1349884292
1349884292
1349884292
1349884292
1349884290
1349884289
1349884289
1349884289
1349884288
1349884288
1349884287
1349884287
1349884287
1349884287
1349884286
1349884286
1349884286
1349884286
1349884285
1349884285
1349884284
1349884283
1349884283
1349884282
1349884281
1349884280
1349884280
1349884280
1349884280
1349884279
1349884279
1349884292
1349884291
1349884291
1349884290
1349884289
1349884289
1349884289
1349884288
1349884288
1349884287
1349884287
1349884287
1349884287
1349884286
1349884286
1349884286
1349884286
1349884286
1349884285
1349884285
1349884284
1349884283
1349884283
1349884282
1349884282
1349884281
1349884280
1349884280
1349884280
1349884280
1349884280
1349884279
1349884279
1349884279
1349884279
1349884278
1349884278
1349884278
1349884276
1349884276
1349884276
1349884275
1349884275
1349884275
1349884274
1349884274
1349884274
1349884274
1349884273
1349884273
1349884273
1349884273
1349884273
1349884273
1349884273
1349884272
1349884272
1349884271
1349884271
1349884271
1349884270
1349884270
1349884270
1349884269
1349884269
1349884269
1349884269
1349884269
1349884268
1349884268
1349884267
1349884267
1349884267
1349884267
1349884267
1349884267
1349884267
1349884266
1349884266
1349884266
1349884265
1349884265
1349884265
1349884264
1349884264
1349884263
1349884263
1349884263
1349884263
1349884262
1349884262
1349884261
1349884261
1349884260
1349884260
1349884260
1349884260
1349884260
1349884260
1349884259
1349884259
1349884258
1349884257
1349884257
1349884257
1349884256
1349884255
1349884255
1349884255
1349884255
1349884255
1349884255
1349884255
1349884255
1349884254
1349884254
1349884254
1349884254
1349884253
1349884253
1349884252
1349884252
1349884252
1349884252
1349884251
1349884251
1349884251
1349884251
1349884250
1349884250
1349884250
1349884249
1349884249
1349884249
1349884249
1349884249
1349884248
1349884248
1349884247
1349884247
1349884247
1349884246
1349884246
1349884246
1349884245
1349884245
1349884243
1349884243
1349884243
1349884243
1349884242
1349884242
1349884242
1349884241
1349884241
1349884241
1349884240
1349884240
1349884240
1349884239
1349884239
1349884239
1349884239
1349884238
1349884238
1349884238
1349884238
1349884238
1349884237
1349884237
1349884237
1349884237
1349884236
1349884236
1349884236
1349884236
1349884236
1349884235
1349884235
1349884235
1349884235
1349884234
1349884234
1349884233
1349884233
1349884232
1349884232
1349884232
1349884232
1349884232
1349884231
1349884231
1349884228
1349884228
1349884227
1349884226
1349884226
1349884226
1349884226
1349884224
1349884224
1349884223
1349884222
1349884222
1349884222
1349884221
1349884220
1349884220
1349884220
1349884220
1349884219
1349884220
1349884219
1349884218
1349884217
1349884217
1349884217
1349884216
1349884215
1349884215
1349884215
1349884215
1349884215
1349884214
1349884214
1349884213
1349884212
1349884212
1349884211
1349884211
1349884211
1349884211
1349884211
1349884210
1349884210
1349884210
1349884210
1349884210
1349884209
1349884209
1349884209
1349884208
1349884208
1349884208
1349884207
1349884207
1349884207
1349884207
1349884207
1349884207
1349884206
1349884206
1349884206
1349884205
1349884204
1349884824
1349884821
1349884821
1349884821
1349884820
1349884820
1349884820
1349884820
1349884819
1349884819
1349884817
1349884816
1349884816
1349884814
1349884813
1349884813
1349884813
1349884812
1349884812
1349884812
1349884812
1349884812
1349884811
1349884810
1349884810
1349884810
1349884809
1349884809
1349884809
1349884809
1349884808
1349884808
1349884807
1349884807
1349884807
1349884807
1349884806
1349884805
1349884805
1349884805
1349884805
1349884805
1349884804
1349884804
1349884803
1349884803
1349884803
1349884803
1349884803
1349884803
1349884802
1349884801
1349884801
1349884801
1349884800
1349884800
1349884800
1349884800
1349884799
1349884799
1349884799
1349884799
1349884799
1349884799
1349884798
1349884798
1349884797
1349884797
1349884797
1349884797
1349884796
1349884796
1349884796
1349884795
1349884795
1349884795
1349884794
1349884792
1349884792
1349884791
1349884790
1349884789
1349884790
1349884789
1349884789
1349884789
1349884789
1349884788
1349884788
1349884788
1349884788
1349884787
1349884787
1349884786
1349884785
1349884785
1349884785
1349884785
1349884784
1349884784
1349884784
1349884784
1349884783
1349884782
1349884782
1349884782
1349884781
1349884780
1349884779
1349884778
1349884778
1349884778
1349884778
1349884777
1349884777
1349884775
1349884775
1349884775
1349884775
1349884774
1349884773
1349884772
1349884772
1349884772
1349884772
1349884772
1349884771
1349884770
1349884769
1349884769
1349884769
1349884769
1349884769
1349884768
1349884768
1349884768
1349884767
1349884767
1349884766
1349884765
1349884763
1349884763
1349884763
1349884763
1349884762
1349884761
1349884760
1349884759
1349884759
1349884759
1349884759
1349884758
1349884758
1349884758
1349884757
1349884757
1349884757
1349884755
1349884755
1349884755
1349884754
1349884754
1349884753
1349884753
1349884753
1349884753
1349884753
1349884753
1349884753
1349884751
1349884751
1349884751
1349884751
1349884750
1349884750
1349884750
1349884750
1349884749
1349884749
1349884748
1349884748
1349884747
1349884747
1349884747
1349884747
1349884746
1349884746
1349884746
1349884746
1349884745
1349884744
1349884744
1349884744
1349884744
1349884744
1349884743
1349884743
1349884743
1349884742
1349884741
1349884741
1349884741
1349884741
1349884741
1349884741
1349884740
1349884740
1349884740
1349884740
1349884740
1349884740
1349884739
1349884739
1349884739
1349884739
1349884739
1349884739
1349884737
1349884736
1349884736
1349884735
1349884734
1349884733
1349884733
1349884733
1349884732
1349884732
1349884732
1349884731
1349884731
1349884731
1349884731
1349884730
1349884730
1349884730
1349884729
1349884729
1349884728
1349884728
1349884727
1349884726
1349884726
1349884725
1349884725
1349884725
1349884725
1349884724
1349884723
1349884723
1349884723
1349884722
1349884722
1349884722
1349884721
1349884721
1349884720
1349884719
1349884719
1349884719
1349884719
1349884718
1349884718
1349884716
1349884716
1349884716
1349884715
1349884715
1349884714
1349884714
1349884714
1349884713
1349884712
1349884710
1349884709
1349884709
1349884709
1349884708
1349884707
1349884707
1349884707
1349884707
1349884706
1349884705
1349884705
1349884705
1349884705
1349884704
1349884704
1349884704
1349884703
1349884703
1349884703
1349884703
1349884703
1349884702
1349884702
1349884702
1349884702
1349884701
1349884701
1349884701
1349884700
1349884699
1349884699
1349884699
1349884699
1349884699
1349884699
1349884698
1349884696
1349884694
1349884694
1349884694
1349884694
1349884693
1349884693
1349884693
1349884693
1349884692
1349884692
1349884692
1349884692
1349884692
1349884690
1349884689
1349884689
1349884688
1349884688
1349884688
1349884687
1349884687
1349884687
1349884687
1349884686
1349884685
1349884685
1349884685
1349884684
1349884684
1349884684
1349884684
1349884684
1349884683
1349884683
1349884683
1349884682
1349884682
1349884682
1349884681
1349884681
1349884681
1349884680
1349884680
1349884680
1349884679
1349884679
1349884679
1349884679
1349884678
1349884678
1349884678
1349884677
1349884677
1349884676
1349884676
1349884676
1349884676
1349884675
1349884675
1349884674
1349884674
1349884674
1349884674
1349884673
1349884673
1349884673
1349884672
1349884672
1349884671
1349884671
1349884670
1349884669
1349884669
1349884669
1349884668
1349884667
1349884667
1349884667
1349884667
1349884666
1349884665
1349884664
1349884664
1349884663
1349884663
1349884663
1349884663
1349884663
1349884663
1349884662
1349884661
1349884660
1349884660
1349884659
1349884659
1349884659
1349884659
1349884658
1349884658
1349884658
1349884658
1349884657
1349884657
1349884657
1349884656
1349884656
1349884655
1349884655
1349884654
1349884654
1349884654
1349884654
1349884653
1349884652
1349884652
1349884651
1349884649
1349884648
1349884648
1349884647
1349884647
1349884646
1349884646
1349884645
1349884644
1349884644
1349884643
1349884643
1349884643
1349884643
1349884642
1349884642
1349884642
1349884642
1349884642
1349884641
1349884641
1349884641
1349884641
1349884641
1349884640
1349884639
1349884639
1349884638
1349884638
1349884637
1349884637
1349884636
1349884636
1349884636
1349884635
1349884635
1349884634
1349884634
1349884633
1349884633
1349884633
1349884633
1349884632
1349884632
1349884632
1349884631
1349884630
1349884630
1349884630
1349884630
1349884630
1349884630
1349884629
1349884629
1349884629
1349884628
1349884628
1349884628
1349884628
1349884628
1349884627
1349884627
1349884627
1349884627
1349884627
1349884626
1349884626
1349884626
1349884626
1349884625
1349884625
1349884624
1349884623
1349884623
1349884622
1349884622
1349884621
1349884621
1349884621
1349884621
1349884621
1349884620
1349884620
1349884619
1349884618
1349884618
1349884617
1349884617
1349884617
1349884617
1349884617
1349884616
1349884616
1349884615
1349884615
1349884615
1349884614
1349884614
1349884614
1349884614
1349884613
1349884613
1349884613
1349884613
1349884613
1349884612
1349884612
1349884612
1349884612
1349884612
1349884611
1349884610
1349884609
1349884609
1349884608
1349884607
1349884607
1349884607
1349884606
1349884605
1349884605
1349884604
1349884604
1349884604
1349884603
1349884603
1349884603
1349884603
1349884603
1349884603
1349884603
1349884602
1349884601
1349884601
1349884601
1349884600
1349884600
1349884600
1349884598
1349884598
1349884597
1349884597
1349884597
1349884597
1349884597
1349884596
1349884596
1349884595
1349884595
1349884595
1349884595
1349884594
1349884594
1349884594
1349884594
1349884594
1349884594
1349884594
1349884593
1349884592
1349884592
1349884592
1349884591
1349884590
1349884590
1349884589
1349884589
1349884589
1349884588
1349884587
1349884586
1349884586
1349884585
1349884585
1349884584
1349884583
1349884582
1349884581
1349884580
1349884580
1349884579
1349884578
1349884578
1349884578
1349884578
1349884578
1349884578
1349884577
1349884576
1349884575
1349884575
1349884575
1349884575
1349884575
1349884574
1349884573
1349884573
1349884573
1349884572
1349884572
1349884572
1349884571
1349884571
1349884570
1349884569
1349884568
1349884568
1349884568
1349884567
1349884567
1349884567
1349884567
1349884566
1349884566
1349884566
1349884566
1349884565
1349884565
1349884565
1349884563
1349884563
1349884563
1349884563
1349884561
1349884561
1349884560
1349884560
1349884560
1349884560
1349884559
1349884559
1349884558
1349884558
1349884558
1349884558
1349884558
1349884557
1349884557
1349884556
1349884556
1349884556
1349884556
1349884555
1349884555
1349884555
1349884554
1349884554
1349884554
1349884553
1349884552
1349884552
1349884552
1349884552
1349884552
1349884551
1349884551
1349884550
1349884550
1349884550
1349884550
1349884550
1349884549
1349884549
1349884549
1349884549
1349884549
1349884549
1349884548
1349884548
1349884548
1349884547
1349884547
1349884547
1349884545
1349884545
1349884545
1349884545
1349884545
1349884545
1349884544
1349884543
1349884542
1349884542
1349884542
1349884542
1349884541
1349884541
1349884541
1349884541
1349884540
1349884540
1349884540
1349884540
1349884540
1349884540
1349884539
1349884539
1349884539
1349884539
1349884539
1349884539
1349884539
1349884539
1349884539
1349884538
1349884538
1349884537
1349884536
1349884536
1349884535
1349884534
1349884534
1349884534
1349884534
1349884534
1349884534
1349884533
1349884533
1349884533
1349884533
1349884532
1349884532
1349884532
1349884531
1349884531
1349884531
1349884531
1349884530
1349884529
1349884529
1349884529
1349884528
1349884528
1349884528
1349884528
1349884528
1349884527
1349884526
1349884526
1349884526
1349884526
1349884525
1349884525
1349884523
1349884523
1349884522
1349884521
1349884520
1349884520
1349884520
1349884520
1349884519
1349884519
1349884518
1349884517
1349884516
1349884516
1349885133
1349885132
1349885132
1349885131
1349885131
1349885130
1349885130
1349885130
1349885130
1349885130
1349885129
1349885129
1349885129
1349885128
1349885127
1349885126
1349885126
1349885125
1349885124
1349885124
1349885124
1349885124
1349885123
1349885123
1349885122
1349885122
1349885122
1349885121
1349885121
1349885120
1349885120
1349885119
1349885119
1349885119
1349885118
1349885118
1349885118
1349885117
1349885115
1349885115
1349885114
1349885114
1349885114
1349885112
1349885112
1349885112
1349885111
1349885110
1349885110
1349885109
1349885108
1349885107
1349885107
1349885107
1349885106
1349885105
1349885105
1349885105
1349885105
1349885104
1349885104
1349885104
1349885104
1349885103
1349885103
1349885103
1349885103
1349885103
1349885102
1349885101
1349885100
1349885100
1349885099
1349885099
1349885099
1349885099
1349885099
1349885098
1349885098
1349885098
1349885097
1349885097
1349885096
1349885096
1349885095
1349885094
1349885094
1349885094
1349885093
1349885093
1349885091
1349885091
1349885091
1349885090
1349885090
1349885090
1349885090
1349885089
1349885088
1349885087
1349885087
1349885087
1349885087
1349885086
1349885086
1349885086
1349885085
1349885084
1349885083
1349885082
1349885081
1349885081
1349885081
1349885081
1349885080
1349885079
1349885079
1349885079
1349885078
1349885076
1349885076
1349885076
1349885074
1349885074
1349885073
1349885071
1349885071
1349885071
1349885071
1349885070
1349885069
1349885068
1349885067
1349885066
1349885066
1349885066
1349885064
1349885064
1349885064
1349885063
1349885063
1349885063
1349885063
1349885062
1349885062
1349885061
1349885060
1349885060
1349885060
1349885060
1349885059
1349885059
1349885059
1349885059
1349885058
1349885058
1349885058
1349885058
1349885057
1349885057
1349885053
1349885053
1349885053
1349885052
1349885051
1349885051
1349885051
1349885051
1349885050
1349885050
1349885050
1349885049
1349885048
1349885048
1349885048
1349885048
1349885047
1349885047
1349885046
1349885046
1349885046
1349885045
1349885045
1349885044
1349885044
1349885043
1349885040
1349885040
1349885039
1349885039
1349885039
1349885038
1349885037
1349885036
1349885036
1349885035
1349885033
1349885032
1349885032
1349885031
1349885031
1349885031
1349885027
1349885026
1349885025
1349885025
1349885025
1349885025
1349885024
1349885024
1349885022
1349885021
1349885021
1349885020
1349885019
1349885019
1349885018
1349885018
1349885018
1349885018
1349885017
1349885017
1349885016
1349885016
1349885016
1349885015
1349885015
1349885015
1349885015
1349885014
1349885014
1349885014
1349885014
1349885013
1349885013
1349885013
1349885013
1349885013
1349885012
1349885012
1349885012
1349885012
1349885011
1349885010
1349885010
1349885010
1349885010
1349885009
1349885009
1349885009
1349885009
1349885008
1349885007
1349885007
1349885007
1349885007
1349885007
1349885007
1349885005
1349885005
1349885005
1349885004
1349885004
1349885003
1349885003
1349885001
1349885001
1349885001
1349885001
1349885001
1349885000
1349885000
1349884999
1349884999
1349884998
1349884998
1349884997
1349884997
1349884997
1349884996
1349884996
1349884995
1349884995
1349884995
1349884994
1349884994
1349884994
1349884993
1349884992
1349884991
1349884991
1349884990
1349884989
1349884989
1349884988
1349884988
1349884986
1349884985
1349884985
1349884985
1349884985
1349884984
1349884983
1349884982
1349884982
1349884982
1349884981
1349884981
1349884981
1349884980
1349884980
1349884978
1349884978
1349884978
1349884977
1349884977
1349884977
1349884976
1349884976
1349884975
1349884975
1349884973
1349884973
1349884973
1349884972
1349884970
1349884969
1349884968
1349884968
1349884968
1349884968
1349884967
1349884966
1349884966
1349884964
1349884963
1349884963
1349884963
1349884963
1349884961
1349884960
1349884959
1349884958
1349884956
1349884956
1349884955
1349884955
1349884954
1349884953
1349884952
1349884952
1349884952
1349884951
1349884950
1349884949
1349884949
1349884949
1349884948
1349884947
1349884947
1349884947
1349884947
1349884946
1349884946
1349884946
1349884944
1349884944
1349884942
1349884942
1349884941
1349884941
1349884941
1349884940
1349884940
1349884940
1349884940
1349884939
1349884938
1349884938
1349884938
1349884937
1349884936
1349884936
1349884934
1349884933
1349884933
1349884932
1349884932
1349884931
1349884931
1349884931
1349884929
1349884928
1349884928
1349884928
1349884928
1349884927
1349884926
1349884926
1349884926
1349884926
1349884925
1349884924
1349884924
1349884924
1349884923
1349884923
1349884922
1349884921
1349884921
1349884922
1349884921
1349884920
1349884920
1349884920
1349884919
1349884919
1349884919
1349884919
1349884918
1349884918
1349884918
1349884917
1349884916
1349884915
1349884915
1349884914
1349884914
1349884913
1349884913
1349884913
1349884912
1349884911
1349884911
1349884911
1349884910
1349884909
1349884909
1349884909
1349884908
1349884908
1349884907
1349884905
1349884903
1349884903
1349884903
1349884902
1349884902
1349884901
1349884902
1349884901
1349884901
1349884900
1349884900
1349884900
1349884899
1349884899
1349884899
1349884898
1349884897
1349884897
1349884897
1349884896
1349884895
1349884894
1349884894
1349884894
1349884894
1349884894
1349884894
1349884894
1349884893
1349884893
1349884893
1349884892
1349884892
1349884892
1349884891
1349884891
1349884891
1349884891
1349884891
1349884891
1349884890
1349884888
1349884888
1349884888
1349884888
1349884887
1349884886
1349884886
1349884886
1349884886
1349884886
1349884886
1349884885
1349884885
1349884884
1349884883
1349884883
1349884883
1349884881
1349884880
1349884880
1349884880
1349884879
1349884878
1349884877
1349884877
1349884876
1349884875
1349884875
1349884875
1349884874
1349884874
1349884873
1349884872
1349884872
1349884875
1349884871
1349884871
1349884871
1349884870
1349884870
1349884869
1349884869
1349884869
1349884869
1349884868
1349884868
1349884867
1349884867
1349884867
1349884867
1349884867
1349884865
1349884864
1349884864
1349884864
1349884864
1349884863
1349884861
1349884861
1349884861
1349884861
1349884860
1349884860
1349884860
1349884860
1349884860
1349884858
1349884857
1349884857
1349884857
1349884857
1349884856
1349884856
1349884856
1349884856
1349884855
1349884855
1349884854
1349884854
1349884854
1349884853
1349884853
1349884853
1349884853
1349884850
1349884849
1349884850
1349884849
1349884849
1349884848
1349884848
1349884848
1349884848
1349884848
1349884848
1349884847
1349884847
1349884847
1349884846
1349884846
1349884845
1349884845
1349884844
1349884844
1349884845
1349884844
1349884843
1349884842
1349884842
1349884842
1349884841
1349884841
1349884841
1349884841
1349884838
1349884838
1349884837
1349884836
1349884835
1349884835
1349884835
1349884835
1349884834
1349884834
1349884834
1349884834
1349884834
1349884834
1349884833
1349884833
1349884831
1349884831
1349884831
1349884830
1349884830
1349884830
1349884830
1349884830
1349884829
1349884829
1349884829
1349884828
1349884828
1349884828
1349884827
1349884827
1349884827
1349884826
1349884826
1349884826
1349884825
1349885441
1349885441
1349885441
1349885440
1349885439
1349885438
1349885438
1349885437
1349885437
1349885437
1349885435
1349885435
1349885432
1349885432
1349885432
1349885431
1349885431
1349885430
1349885430
1349885430
1349885430
1349885429
1349885429
1349885427
1349885427
1349885426
1349885426
1349885425
1349885425
1349885424
1349885424
1349885424
1349885423
1349885423
1349885422
1349885422
1349885421
1349885420
1349885420
1349885420
1349885420
1349885419
1349885419
1349885418
1349885417
1349885417
1349885417
1349885417
1349885417
1349885416
1349885415
1349885414
1349885414
1349885414
1349885413
1349885413
1349885413
1349885412
1349885412
1349885411
1349885410
1349885410
1349885410
1349885409
1349885409
1349885407
1349885406
1349885405
1349885405
1349885404
1349885403
1349885403
1349885402
1349885401
1349885401
1349885401
1349885401
1349885401
1349885400
1349885400
1349885400
1349885400
1349885399
1349885399
1349885399
1349885399
1349885398
1349885398
1349885397
1349885397
1349885396
1349885395
1349885395
1349885395
1349885394
1349885393
1349885393
1349885393
1349885393
1349885393
1349885392
1349885391
1349885390
1349885390
1349885390
1349885390
1349885389
1349885389
1349885389
1349885389
1349885388
1349885388
1349885387
1349885387
1349885387
1349885385
1349885384
1349885384
1349885384
1349885383
1349885382
1349885382
1349885382
1349885382
1349885381
1349885381
1349885380
1349885380
1349885379
1349885378
1349885377
1349885377
1349885376
1349885376
1349885376
1349885376
1349885375
1349885373
1349885372
1349885372
1349885371
1349885371
1349885371
1349885371
1349885369
1349885368
1349885367
1349885367
1349885365
1349885364
1349885364
1349885363
1349885362
1349885362
1349885361
1349885361
1349885361
1349885360
1349885360
1349885360
1349885360
1349885360
1349885360
1349885359
1349885358
1349885358
1349885358
1349885357
1349885357
1349885356
1349885356
1349885355
1349885355
1349885354
1349885354
1349885353
1349885353
1349885352
1349885352
1349885352
1349885352
1349885351
1349885351
1349885350
1349885350
1349885350
1349885349
1349885349
1349885348
1349885348
1349885347
1349885345
1349885345
1349885345
1349885345
1349885345
1349885344
1349885344
1349885344
1349885343
1349885343
1349885342
1349885342
1349885341
1349885341
1349885341
1349885340
1349885340
1349885338
1349885338
1349885337
1349885337
1349885336
1349885336
1349885335
1349885335
1349885335
1349885334
1349885334
1349885334
1349885333
1349885333
1349885333
1349885332
1349885332
1349885330
1349885330
1349885330
1349885329
1349885329
1349885329
1349885329
1349885328
1349885328
1349885327
1349885326
1349885326
1349885326
1349885326
1349885325
1349885325
1349885325
1349885325
1349885324
1349885324
1349885324
1349885324
1349885323
1349885323
1349885323
1349885322
1349885321
1349885321
1349885320
1349885320
1349885320
1349885320
1349885318
1349885317
1349885316
1349885316
1349885315
1349885314
1349885314
1349885314
1349885314
1349885313
1349885312
1349885311
1349885311
1349885311
1349885310
1349885310
1349885310
1349885309
1349885309
1349885307
1349885306
1349885306
1349885305
1349885305
1349885304
1349885304
1349885303
1349885303
1349885302
1349885302
1349885302
1349885302
1349885302
1349885301
1349885300
1349885300
1349885300
1349885299
1349885299
1349885299
1349885299
1349885299
1349885298
1349885297
1349885297
1349885297
1349885296
1349885296
1349885296
1349885296
1349885296
1349885295
1349885294
1349885294
1349885293
1349885293
1349885292
1349885292
1349885292
1349885292
1349885292
1349885292
1349885291
1349885290
1349885289
1349885288
1349885288
1349885287
1349885287
1349885286
1349885286
1349885285
1349885284
1349885284
1349885284
1349885283
1349885282
1349885282
1349885281
1349885280
1349885280
1349885279
1349885278
1349885278
1349885278
1349885276
1349885276
1349885275
1349885275
1349885274
1349885273
1349885273
1349885273
1349885272
1349885271
1349885271
1349885269
1349885268
1349885268
1349885267
1349885267
1349885266
1349885266
1349885265
1349885264
1349885264
1349885263
1349885262
1349885262
1349885262
1349885262
1349885261
1349885261
1349885261
1349885261
1349885260
1349885260
1349885259
1349885259
1349885257
1349885257
1349885257
1349885257
1349885256
1349885256
1349885255
1349885253
1349885252
1349885251
1349885249
1349885249
1349885248
1349885248
1349885247
1349885247
1349885247
1349885247
1349885245
1349885245
1349885245
1349885245
1349885244
1349885244
1349885244
1349885244
1349885241
1349885241
1349885241
1349885241
1349885241
1349885240
1349885239
1349885238
1349885238
1349885238
1349885237
1349885237
1349885237
1349885236
1349885236
1349885236
1349885236
1349885236
1349885234
1349885234
1349885234
1349885234
1349885231
1349885230
1349885228
1349885228
1349885228
1349885228
1349885228
1349885228
1349885227
1349885227
1349885227
1349885225
1349885224
1349885223
1349885223
1349885222
1349885222
1349885222
1349885221
1349885221
1349885220
1349885218
1349885218
1349885217
1349885217
1349885216
1349885216
1349885216
1349885215
1349885215
1349885214
1349885213
1349885213
1349885213
1349885212
1349885212
1349885212
1349885211
1349885210
1349885210
1349885210
1349885209
1349885209
1349885208
1349885208
1349885208
1349885208
1349885206
1349885206
1349885206
1349885205
1349885205
1349885204
1349885204
1349885202
1349885201
1349885200
1349885198
1349885197
1349885197
1349885196
1349885196
1349885196
1349885195
1349885195
1349885193
1349885193
1349885192
1349885192
1349885190
1349885189
1349885189
1349885187
1349885186
1349885186
1349885184
1349885183
1349885183
1349885183
1349885183
1349885182
1349885182
1349885181
1349885181
1349885180
1349885180
1349885180
1349885180
1349885180
1349885179
1349885179
1349885176
1349885175
1349885175
1349885174
1349885174
1349885173
1349885173
1349885173
1349885172
1349885172
1349885172
1349885172
1349885172
1349885172
1349885172
1349885170
1349885170
1349885170
1349885170
1349885169
1349885167
1349885165
1349885165
1349885164
1349885164
1349885163
1349885161
1349885161
1349885161
1349885159
1349885159
1349885159
1349885159
1349885159
1349885158
1349885158
1349885158
1349885158
1349885157
1349885157
1349885157
1349885157
1349885156
1349885156
1349885156
1349885155
1349885155
1349885154
1349885154
1349885153
1349885151
1349885151
1349885150
1349885149
1349885149
1349885149
1349885147
1349885147
1349885147
1349885146
1349885146
1349885147
1349885146
1349885146
1349885145
1349885145
1349885144
1349885143
1349885143
1349885141
1349885141
1349885140
1349885140
1349885140
1349885140
1349885137
1349885137
1349885134
1349885748
1349885747
1349885747
1349885746
1349885745
1349885744
1349885744
1349885744
1349885743
1349885743
1349885742
1349885742
1349885741
1349885741
1349885741
1349885740
1349885740
1349885740
1349885739
1349885739
1349885739
1349885739
1349885739
1349885738
1349885738
1349885738
1349885738
1349885738
1349885738
1349885735
1349885734
1349885734
1349885733
1349885733
1349885733
1349885733
1349885733
1349885732
1349885732
1349885732
1349885731
1349885730
1349885730
1349885729
1349885729
1349885727
1349885727
1349885727
1349885726
1349885725
1349885725
1349885724
1349885724
1349885723
1349885723
1349885722
1349885721
1349885720
1349885719
1349885719
1349885719
1349885718
1349885717
1349885717
1349885715
1349885715
1349885715
1349885714
1349885713
1349885712
1349885712
1349885712
1349885712
1349885711
1349885711
1349885711
1349885709
1349885709
1349885709
1349885708
1349885708
1349885707
1349885707
1349885707
1349885706
1349885706
1349885706
1349885706
1349885704
1349885703
1349885703
1349885702
1349885702
1349885702
1349885701
1349885701
1349885700
1349885700
1349885700
1349885699
1349885698
1349885698
1349885698
1349885698
1349885697
1349885697
1349885696
1349885695
1349885695
1349885694
1349885693
1349885691
1349885691
1349885691
1349885691
1349885690
1349885690
1349885690
1349885689
1349885688
1349885687
1349885687
1349885687
1349885687
1349885687
1349885684
1349885684
1349885684
1349885684
1349885684
1349885682
1349885682
1349885680
1349885679
1349885679
1349885679
1349885679
1349885678
1349885677
1349885677
1349885675
1349885674
1349885674
1349885674
1349885674
1349885673
1349885672
1349885671
1349885671
1349885671
1349885671
1349885669
1349885668
1349885668
1349885668
1349885668
1349885667
1349885667
1349885666
1349885665
1349885664
1349885663
1349885663
1349885662
1349885662
1349885661
1349885661
1349885659
1349885659
1349885658
1349885658
1349885657
1349885657
1349885656
1349885656
1349885655
1349885654
1349885653
1349885652
1349885652
1349885651
1349885651
1349885649
1349885649
1349885648
1349885648
1349885648
1349885647
1349885647
1349885647
1349885646
1349885646
1349885646
1349885646
1349885645
1349885644
1349885643
1349885643
1349885643
1349885643
1349885643
1349885643
1349885642
1349885641
1349885640
1349885640
1349885640
1349885639
1349885637
1349885631
1349885631
1349885630
1349885629
1349885629
1349885629
1349885629
1349885628
1349885628
1349885627
1349885626
1349885625
1349885625
1349885623
1349885622
1349885622
1349885621
1349885620
1349885618
1349885617
1349885616
1349885614
1349885614
1349885614
1349885611
1349885609
1349885608
1349885608
1349885608
1349885606
1349885606
1349885605
1349885605
1349885604
1349885603
1349885602
1349885601
1349885601
1349885599
1349885599
1349885598
1349885598
1349885597
1349885597
1349885596
1349885595
1349885594
1349885594
1349885593
1349885593
1349885592
1349885590
1349885589
1349885589
1349885588
1349885586
1349885586
1349885586
1349885585
1349885585
1349885585
1349885584
1349885584
1349885584
1349885583
1349885582
1349885581
1349885581
1349885580
1349885579
1349885578
1349885578
1349885578
1349885578
1349885578
1349885577
1349885577
1349885577
1349885577
1349885576
1349885575
1349885574
1349885574
1349885573
1349885573
1349885573
1349885573
1349885573
1349885572
1349885571
1349885571
1349885571
1349885571
1349885570
1349885570
1349885570
1349885570
1349885570
1349885569
1349885568
1349885567
1349885567
1349885566
1349885566
1349885562
1349885562
1349885561
1349885560
1349885560
1349885560
1349885559
1349885558
1349885558
1349885558
1349885557
1349885557
1349885556
1349885556
1349885555
1349885555
1349885554
1349885554
1349885554
1349885553
1349885552
1349885552
1349885552
1349885551
1349885549
1349885549
1349885549
1349885548
1349885548
1349885548
1349885547
1349885547
1349885547
1349885547
1349885547
1349885546
1349885546
1349885545
1349885544
1349885544
1349885544
1349885543
1349885543
1349885542
1349885541
1349885541
1349885541
1349885541
1349885539
1349885539
1349885539
1349885538
1349885538
1349885537
1349885536
1349885536
1349885535
1349885535
1349885534
1349885534
1349885533
1349885533
1349885532
1349885532
1349885532
1349885531
1349885531
1349885531
1349885530
1349885529
1349885527
1349885527
1349885526
1349885525
1349885525
1349885525
1349885524
1349885523
1349885523
1349885522
1349885521
1349885520
1349885520
1349885519
1349885518
1349885518
1349885518
1349885518
1349885518
1349885518
1349885517
1349885517
1349885516
1349885516
1349885515
1349885515
1349885515
1349885515
1349885514
1349885514
1349885513
1349885512
1349885512
1349885511
1349885511
1349885511
1349885511
1349885511
1349885510
1349885510
1349885510
1349885509
1349885509
1349885509
1349885508
1349885508
1349885508
1349885507
1349885505
1349885505
1349885505
1349885505
1349885504
1349885502
1349885502
1349885502
1349885501
1349885500
1349885500
1349885499
1349885498
1349885498
1349885498
1349885497
1349885497
1349885496
1349885495
1349885494
1349885494
1349885493
1349885493
1349885491
1349885491
1349885490
1349885490
1349885490
1349885489
1349885489
1349885489
1349885489
1349885488
1349885488
1349885488
1349885488
1349885487
1349885486
1349885486
1349885486
1349885486
1349885486
1349885486
1349885486
1349885486
1349885485
1349885485
1349885484
1349885484
1349885483
1349885482
1349885482
1349885481
1349885481
1349885480
1349885480
1349885480
1349885480
1349885479
1349885478
1349885478
1349885478
1349885478
1349885477
1349885476
1349885476
1349885476
1349885475
1349885475
1349885475
1349885473
1349885473
1349885473
1349885472
1349885472
1349885472
1349885471
1349885470
1349885469
1349885469
1349885468
1349885468
1349885468
1349885468
1349885467
1349885467
1349885467
1349885467
1349885466
1349885466
1349885465
1349885465
1349885465
1349885462
1349885462
1349885462
1349885462
1349885462
1349885461
1349885460
1349885460
1349885459
1349885458
1349885458
1349885457
1349885455
1349885455
1349885455
1349885454
1349885454
1349885454
1349885453
1349885452
1349885451
1349885451
1349885451
1349885449
1349885449
1349885448
1349885448
1349885447
1349885447
1349885446
1349885446
1349885445
1349885445
1349885445
1349885445
1349885445
1349885445
1349885445
1349885445
1349885444
1349885444
1349885444
1349885443
1349885443
1349885442
1349886056
1349886055
1349886054
1349886054
1349886053
1349886052
1349886052
1349886051
1349886046
1349886047
1349886046
1349886044
1349886043
1349886043
1349886043
1349886042
1349886041
1349886040
1349886038
1349886037
1349886037
1349886037
1349886036
1349886034
1349886034
1349886034
1349886034
1349886033
1349886032
1349886031
1349886030
1349886030
1349886030
1349886030
1349886029
1349886029
1349886028
1349886028
1349886028
1349886027
1349886026
1349886025
1349886025
1349886023
1349886023
1349886022
1349886022
1349886022
1349886022
1349886022
1349886022
1349886021
1349886021
1349886021
1349886021
1349886020
1349886020
1349886019
1349886018
1349886018
1349886017
1349886017
1349886016
1349886016
1349886015
1349886015
1349886014
1349886014
1349886014
1349886013
1349886012
1349886011
1349886011
1349886011
1349886011
1349886010
1349886010
1349886009
1349886009
1349886008
1349886008
1349886007
1349886006
1349886005
1349886004
1349886004
1349886003
1349886002
1349886002
1349886002
1349886002
1349886002
1349886000
1349885999
1349885999
1349885998
1349885997
1349885997
1349885997
1349885996
1349885996
1349885995
1349885994
1349885994
1349885993
1349885993
1349885992
1349885992
1349885992
1349885992
1349885991
1349885990
1349885988
1349885987
1349885987
1349885987
1349885986
1349885986
1349885984
1349885984
1349885984
1349885983
1349885982
1349885980
1349885980
1349885979
1349885979
1349885978
1349885977
1349885976
1349885974
1349885974
1349885973
1349885972
1349885973
1349885972
1349885970
1349885969
1349885968
1349885968
1349885967
1349885966
1349885966
1349885966
1349885965
1349885965
1349885965
1349885964
1349885964
1349885963
1349885962
1349885962
1349885961
1349885961
1349885960
1349885960
1349885960
1349885960
1349885960
1349885960
1349885959
1349885958
1349885957
1349885956
1349885956
1349885956
1349885955
1349885953
1349885953
1349885952
1349885951
1349885951
1349885950
1349885949
1349885949
1349885949
1349885948
1349885948
1349885947
1349885947
1349885946
1349885946
1349885945
1349885945
1349885945
1349885945
1349885944
1349885944
1349885944
1349885943
1349885943
1349885942
1349885942
1349885942
1349885941
1349885939
1349885939
1349885938
1349885938
1349885937
1349885937
1349885937
1349885936
1349885936
1349885936
1349885935
1349885935
1349885935
1349885934
1349885933
1349885930
1349885930
1349885930
1349885929
1349885929
1349885929
1349885927
1349885926
1349885924
1349885924
1349885923
1349885923
1349885922
1349885921
1349885921
1349885921
1349885919
1349885917
1349885917
1349885917
1349885916
1349885916
1349885916
1349885915
1349885915
1349885914
1349885914
1349885914
1349885914
1349885912
1349885912
1349885912
1349885911
1349885911
1349885910
1349885910
1349885910
1349885909
1349885909
1349885907
1349885907
1349885907
1349885907
1349885906
1349885906
1349885906
1349885905
1349885904
1349885904
1349885903
1349885903
1349885902
1349885902
1349885900
1349885900
1349885900
1349885900
1349885899
1349885899
1349885899
1349885898
1349885898
1349885897
1349885897
1349885896
1349885896
1349885894
1349885893
1349885892
1349885892
1349885891
1349885890
1349885890
1349885889
1349885889
1349885889
1349885888
1349885888
1349885887
1349885887
1349885886
1349885885
1349885884
1349885884
1349885884
1349885884
1349885882
1349885881
1349885880
1349885879
1349885878
1349885878
1349885877
1349885876
1349885875
1349885874
1349885873
1349885873
1349885873
1349885872
1349885871
1349885870
1349885870
1349885869
1349885869
1349885868
1349885867
1349885867
1349885867
1349885867
1349885866
1349885866
1349885865
1349885865
1349885865
1349885865
1349885863
1349885862
1349885862
1349885860
1349885859
1349885858
1349885858
1349885858
1349885857
1349885857
1349885856
1349885856
1349885855
1349885855
1349885854
1349885854
1349885853
1349885853
1349885853
1349885852
1349885852
1349885851
1349885851
1349885850
1349885850
1349885849
1349885848
1349885848
1349885846
1349885844
1349885842
1349885840
1349885839
1349885838
1349885837
1349885837
1349885837
1349885836
1349885836
1349885836
1349885836
1349885836
1349885835
1349885835
1349885835
1349885835
1349885835
1349885834
1349885833
1349885833
1349885833
1349885832
1349885831
1349885831
1349885831
1349885829
1349885829
1349885829
1349885829
1349885828
1349885828
1349885829
1349885828
1349885828
1349885828
1349885827
1349885827
1349885826
1349885825
1349885824
1349885824
1349885823
1349885822
1349885821
1349885821
1349885819
1349885818
1349885818
1349885818
1349885817
1349885817
1349885817
1349885817
1349885816
1349885816
1349885816
1349885814
1349885812
1349885811
1349885811
1349885810
1349885810
1349885809
1349885809
1349885809
1349885808
1349885807
1349885807
1349885807
1349885806
1349885806
1349885806
1349885805
1349885805
1349885805
1349885804
1349885804
1349885803
1349885803
1349885802
1349885802
1349885802
1349885802
1349885802
1349885802
1349885802
1349885801
1349885801
1349885801
1349885801
1349885801
1349885801
1349885800
1349885799
1349885799
1349885799
1349885798
1349885798
1349885798
1349885796
1349885796
1349885795
1349885794
1349885793
1349885793
1349885792
1349885791
1349885791
1349885791
1349885791
1349885790
1349885789
1349885789
1349885789
1349885789
1349885788
1349885787
1349885786
1349885785
1349885785
1349885784
1349885783
1349885782
1349885781
1349885780
1349885779
1349885779
1349885779
1349885776
1349885775
1349885775
1349885775
1349885774
1349885773
1349885773
1349885773
1349885773
1349885773
1349885771
1349885771
1349885769
1349885768
1349885768
1349885767
1349885767
1349885767
1349885767
1349885766
1349885764
1349885764
1349885764
1349885763
1349885761
1349885761
1349885761
1349885761
1349885761
1349885760
1349885760
1349885760
1349885760
1349885759
1349885758
1349885758
1349885758
1349885757
1349885757
1349885757
1349885757
1349885756
1349885756
1349885756
1349885755
1349885754
1349885754
1349885753
1349885753
1349885753
1349885753
1349885753
1349885753
1349885751
1349885750
1349886363
1349886361
1349886361
1349886361
1349886360
1349886360
1349886360
1349886358
1349886358
1349886358
1349886357
1349886357
1349886356
1349886356
1349886355
1349886355
1349886355
1349886354
1349886354
1349886354
1349886354
1349886353
1349886353
1349886352
1349886351
1349886351
1349886350
1349886350
1349886350
1349886349
1349886346
1349886346
1349886346
1349886345
1349886345
1349886344
1349886344
1349886344
1349886344
1349886344
1349886344
1349886344
1349886343
1349886343
1349886343
1349886342
1349886342
1349886342
1349886341
1349886341
1349886341
1349886340
1349886339
1349886339
1349886339
1349886339
1349886338
1349886338
1349886338
1349886336
1349886336
1349886335
1349886335
1349886335
1349886334
1349886334
1349886332
1349886331
1349886330
1349886330
1349886328
1349886328
1349886327
1349886326
1349886326
1349886326
1349886326
1349886325
1349886324
1349886324
1349886324
1349886323
1349886323
1349886322
1349886322
1349886322
1349886322
1349886319
1349886319
1349886318
1349886318
1349886318
1349886317
1349886316
1349886316
1349886316
1349886315
1349886313
1349886313
1349886312
1349886312
1349886312
1349886311
1349886311
1349886310
1349886310
1349886309
1349886309
1349886308
1349886308
1349886308
1349886307
1349886307
1349886306
1349886306
1349886306
1349886305
1349886304
1349886304
1349886304
1349886303
1349886302
1349886302
1349886302
1349886301
1349886301
1349886301
1349886301
1349886300
1349886300
1349886299
1349886298
1349886298
1349886297
1349886296
1349886296
1349886295
1349886295
1349886295
1349886295
1349886294
1349886294
1349886294
1349886293
1349886293
1349886292
1349886292
1349886292
1349886291
1349886290
1349886290
1349886290
1349886290
1349886289
1349886289
1349886288
1349886288
1349886288
1349886287
1349886287
1349886286
1349886285
1349886284
1349886284
1349886283
1349886283
1349886282
1349886282
1349886282
1349886281
1349886281
1349886281
1349886281
1349886278
1349886277
1349886277
1349886277
1349886276
1349886274
1349886274
1349886274
1349886273
1349886273
1349886273
1349886272
1349886272
1349886272
1349886270
1349886270
1349886269
1349886267
1349886266
1349886266
1349886266
1349886265
1349886266
1349886265
1349886263
1349886263
1349886263
1349886261
1349886261
1349886261
1349886260
1349886260
1349886259
1349886259
1349886259
1349886258
1349886258
1349886257
1349886257
1349886257
1349886257
1349886256
1349886255
1349886255
1349886254
1349886253
1349886253
1349886253
1349886253
1349886253
1349886252
1349886252
1349886252
1349886252
1349886250
1349886250
1349886250
1349886249
1349886249
1349886249
1349886248
1349886248
1349886247
1349886247
1349886247
1349886247
1349886246
1349886246
1349886245
1349886244
1349886244
1349886243
1349886243
1349886243
1349886243
1349886242
1349886241
1349886240
1349886240
1349886240
1349886239
1349886239
1349886239
1349886238
1349886238
1349886238
1349886237
1349886237
1349886237
1349886237
1349886237
1349886237
1349886235
1349886234
1349886234
1349886233
1349886233
1349886233
1349886233
1349886232
1349886232
1349886232
1349886232
1349886231
1349886230
1349886230
1349886230
1349886229
1349886228
1349886228
1349886227
1349886227
1349886227
1349886227
1349886226
1349886225
1349886224
1349886224
1349886223
1349886222
1349886222
1349886222
1349886222
1349886222
1349886221
1349886221
1349886220
1349886219
1349886217
1349886217
1349886217
1349886217
1349886217
1349886216
1349886216
1349886216
1349886215
1349886214
1349886213
1349886213
1349886213
1349886212
1349886212
1349886212
1349886212
1349886212
1349886212
1349886212
1349886211
1349886211
1349886210
1349886209
1349886209
1349886208
1349886207
1349886206
1349886205
1349886205
1349886205
1349886205
1349886204
1349886204
1349886203
1349886203
1349886203
1349886203
1349886203
1349886202
1349886202
1349886202
1349886202
1349886202
1349886200
1349886199
1349886199
1349886198
1349886197
1349886197
1349886197
1349886196
1349886196
1349886196
1349886195
1349886195
1349886194
1349886194
1349886194
1349886193
1349886193
1349886193
1349886192
1349886192
1349886191
1349886190
1349886189
1349886188
1349886187
1349886187
1349886187
1349886186
1349886186
1349886186
1349886185
1349886185
1349886184
1349886184
1349886184
1349886183
1349886183
1349886182
1349886182
1349886181
1349886181
1349886180
1349886180
1349886180
1349886179
1349886179
1349886179
1349886178
1349886178
1349886178
1349886177
1349886176
1349886176
1349886175
1349886175
1349886175
1349886174
1349886173
1349886173
1349886172
1349886172
1349886171
1349886170
1349886170
1349886170
1349886169
1349886169
1349886169
1349886167
1349886166
1349886166
1349886165
1349886164
1349886164
1349886163
1349886161
1349886161
1349886161
1349886160
1349886158
1349886158
1349886157
1349886156
1349886155
1349886155
1349886153
1349886153
1349886153
1349886153
1349886152
1349886151
1349886149
1349886149
1349886148
1349886147
1349886146
1349886145
1349886145
1349886144
1349886143
1349886142
1349886142
1349886142
1349886141
1349886141
1349886140
1349886139
1349886138
1349886138
1349886137
1349886137
1349886134
1349886134
1349886134
1349886132
1349886132
1349886131
1349886129
1349886129
1349886128
1349886128
1349886128
1349886127
1349886127
1349886126
1349886126
1349886126
1349886125
1349886125
1349886125
1349886123
1349886123
1349886120
1349886120
1349886120
1349886119
1349886119
1349886119
1349886119
1349886119
1349886117
1349886115
1349886114
1349886114
1349886113
1349886112
1349886111
1349886111
1349886109
1349886109
1349886108
1349886107
1349886107
1349886106
1349886106
1349886106
1349886106
1349886106
1349886106
1349886105
1349886105
1349886105
1349886104
1349886104
1349886104
1349886104
1349886103
1349886103
1349886100
1349886100
1349886099
1349886099
1349886098
1349886097
1349886097
1349886097
1349886096
1349886095
1349886095
1349886095
1349886095
1349886095
1349886094
1349886094
1349886093
1349886093
1349886093
1349886092
1349886092
1349886092
1349886092
1349886091
1349886091
1349886091
1349886089
1349886089
1349886089
1349886089
1349886089
1349886089
1349886088
1349886088
1349886087
1349886087
1349886086
1349886086
1349886086
1349886085
1349886085
1349886085
1349886084
1349886083
1349886082
1349886082
1349886081
1349886081
1349886081
1349886080
1349886080
1349886079
1349886078
1349886077
1349886076
1349886076
1349886076
1349886076
1349886075
1349886075
1349886074
1349886074
1349886073
1349886073
1349886071
1349886071
1349886071
1349886070
1349886070
1349886069
1349886069
1349886069
1349886069
1349886068
1349886068
1349886067
1349886066
1349886066
1349886066
1349886066
1349886065
1349886065
1349886065
1349886063
1349886063
1349886062
1349886061
1349886061
1349886061
1349886061
1349886061
1349886060
1349886060
1349886059
1349886058
1349886058
1349886672
1349886671
1349886670
1349886670
1349886669
1349886669
1349886668
1349886668
1349886666
1349886666
1349886665
1349886664
1349886664
1349886664
1349886664
1349886663
1349886663
1349886662
1349886662
1349886662
1349886661
1349886661
1349886660
1349886660
1349886660
1349886659
1349886659
1349886658
1349886658
1349886657
1349886656
1349886656
1349886656
1349886656
1349886656
1349886654
1349886654
1349886653
1349886652
1349886651
1349886651
1349886651
1349886649
1349886648
1349886648
1349886647
1349886647
1349886647
1349886646
1349886645
1349886645
1349886645
1349886645
1349886643
1349886643
1349886643
1349886642
1349886641
1349886641
1349886640
1349886640
1349886640
1349886639
1349886639
1349886638
1349886638
1349886637
1349886637
1349886637
1349886637
1349886637
1349886637
1349886636
1349886636
1349886635
1349886635
1349886635
1349886634
1349886634
1349886633
1349886633
1349886632
1349886632
1349886630
1349886630
1349886630
1349886627
1349886627
1349886627
1349886627
1349886626
1349886626
1349886626
1349886626
1349886625
1349886624
1349886623
1349886623
1349886623
1349886622
1349886622
1349886622
1349886621
1349886621
1349886621
1349886621
1349886619
1349886619
1349886619
1349886618
1349886617
1349886617
1349886616
1349886615
1349886615
1349886615
1349886614
1349886614
1349886614
1349886613
1349886613
1349886613
1349886612
1349886611
1349886611
1349886611
1349886610
1349886610
1349886609
1349886609
1349886609
1349886609
1349886608
1349886608
1349886608
1349886608
1349886607
1349886607
1349886607
1349886607
1349886607
1349886607
1349886605
1349886605
1349886605
1349886604
1349886604
1349886603
1349886603
1349886603
1349886602
1349886601
1349886601
1349886601
1349886601
1349886600
1349886600
1349886598
1349886598
1349886598
1349886597
1349886595
1349886595
1349886595
1349886594
1349886594
1349886593
1349886592
1349886592
1349886592
1349886592
1349886591
1349886590
1349886589
1349886587
1349886587
1349886587
1349886587
1349886586
1349886586
1349886585
1349886584
1349886584
1349886582
1349886582
1349886582
1349886582
1349886582
1349886581
1349886580
1349886580
1349886580
1349886580
1349886579
1349886579
1349886578
1349886578
1349886578
1349886577
1349886577
1349886577
1349886577
1349886576
1349886576
1349886576
1349886575
1349886574
1349886574
1349886574
1349886574
1349886573
1349886572
1349886571
1349886571
1349886569
1349886569
1349886569
1349886568
1349886568
1349886568
1349886567
1349886567
1349886566
1349886566
1349886566
1349886566
1349886566
1349886565
1349886564
1349886563
1349886563
1349886563
1349886563
1349886563
1349886563
1349886562
1349886562
1349886562
1349886560
1349886560
1349886559
1349886559
1349886559
1349886558
1349886558
1349886557
1349886556
1349886556
1349886556
1349886556
1349886556
1349886555
1349886555
1349886554
1349886554
1349886554
1349886554
1349886554
1349886553
1349886551
1349886551
1349886550
1349886550
1349886550
1349886550
1349886550
1349886549
1349886549
1349886549
1349886549
1349886549
1349886548
1349886547
1349886547
1349886546
1349886546
1349886545
1349886545
1349886542
1349886542
1349886541
1349886541
1349886541
1349886541
1349886541
1349886540
1349886540
1349886539
1349886539
1349886539
1349886539
1349886539
1349886538
1349886537
1349886537
1349886537
1349886536
1349886536
1349886536
1349886535
1349886535
1349886534
1349886533
1349886532
1349886532
1349886531
1349886531
1349886531
1349886529
1349886528
1349886527
1349886527
1349886527
1349886526
1349886526
1349886525
1349886525
1349886524
1349886524
1349886524
1349886523
1349886523
1349886522
1349886521
1349886521
1349886521
1349886521
1349886520
1349886520
1349886519
1349886519
1349886518
1349886517
1349886517
1349886516
1349886515
1349886514
1349886514
1349886514
1349886513
1349886512
1349886512
1349886511
1349886511
1349886511
1349886511
1349886511
1349886511
1349886510
1349886509
1349886508
1349886508
1349886508
1349886508
1349886508
1349886508
1349886507
1349886507
1349886506
1349886505
1349886505
1349886504
1349886503
1349886502
1349886501
1349886500
1349886499
1349886499
1349886498
1349886498
1349886498
1349886497
1349886497
1349886497
1349886495
1349886494
1349886493
1349886493
1349886493
1349886492
1349886492
1349886492
1349886492
1349886491
1349886490
1349886490
1349886489
1349886488
1349886488
1349886488
1349886488
1349886487
1349886486
1349886486
1349886485
1349886485
1349886485
1349886485
1349886484
1349886484
1349886484
1349886483
1349886483
1349886482
1349886481
1349886481
1349886479
1349886477
1349886477
1349886476
1349886476
1349886476
1349886475
1349886473
1349886473
1349886473
1349886472
1349886472
1349886472
1349886471
1349886470
1349886469
1349886469
1349886469
1349886468
1349886468
1349886468
1349886467
1349886467
1349886467
1349886466
1349886466
1349886465
1349886464
1349886464
1349886464
1349886464
1349886463
1349886463
1349886462
1349886462
1349886460
1349886458
1349886457
1349886457
1349886456
1349886456
1349886455
1349886455
1349886455
1349886453
1349886452
1349886452
1349886452
1349886451
1349886451
1349886451
1349886450
1349886450
1349886449
1349886449
1349886447
1349886446
1349886446
1349886446
1349886445
1349886445
1349886445
1349886445
1349886444
1349886443
1349886442
1349886441
1349886441
1349886440
1349886439
1349886439
1349886438
1349886438
1349886438
1349886438
1349886437
1349886437
1349886436
1349886435
1349886435
1349886435
1349886434
1349886433
1349886433
1349886432
1349886431
1349886430
1349886429
1349886429
1349886428
1349886428
1349886428
1349886428
1349886428
1349886428
1349886427
1349886426
1349886426
1349886426
1349886426
1349886425
1349886424
1349886424
1349886424
1349886424
1349886422
1349886422
1349886420
1349886420
1349886420
1349886419
1349886419
1349886417
1349886415
1349886414
1349886414
1349886414
1349886413
1349886412
1349886412
1349886412
1349886412
1349886411
1349886410
1349886408
1349886408
1349886408
1349886407
1349886407
1349886405
1349886405
1349886404
1349886404
1349886403
1349886403
1349886403
1349886402
1349886402
1349886401
1349886401
1349886401
1349886400
1349886399
1349886399
1349886399
1349886398
1349886397
1349886397
1349886397
1349886395
1349886395
1349886394
1349886393
1349886393
1349886393
1349886392
1349886392
1349886392
1349886389
1349886389
1349886389
1349886389
1349886388
1349886388
1349886388
1349886387
1349886387
1349886387
1349886387
1349886386
1349886386
1349886386
1349886385
1349886385
1349886385
1349886385
1349886385
1349886384
1349886384
1349886384
1349886383
1349886383
1349886382
1349886381
1349886381
1349886379
1349886379
1349886379
1349886378
1349886377
1349886377
1349886376
1349886375
1349886375
1349886375
1349886375
1349886375
1349886374
1349886374
1349886373
1349886373
1349886372
1349886371
1349886370
1349886369
1349886368
1349886368
1349886368
1349886368
1349886366
1349886365
1349886365
1349886980
1349886980
1349886979
1349886975
1349886974
1349886974
1349886973
1349886972
1349886972
1349886972
1349886972
1349886970
1349886970
1349886969
1349886969
1349886968
1349886968
1349886967
1349886966
1349886964
1349886963
1349886962
1349886962
1349886960
1349886960
1349886959
1349886958
1349886958
1349886958
1349886956
1349886956
1349886956
1349886955
1349886955
1349886955
1349886954
1349886953
1349886953
1349886953
1349886953
1349886952
1349886951
1349886951
1349886950
1349886949
1349886948
1349886947
1349886947
1349886947
1349886946
1349886945
1349886944
1349886943
1349886941
1349886940
1349886940
1349886940
1349886940
1349886939
1349886937
1349886936
1349886936
1349886935
1349886935
1349886934
1349886934
1349886932
1349886932
1349886932
1349886931
1349886931
1349886930
1349886930
1349886930
1349886930
1349886929
1349886927
1349886927
1349886927
1349886925
1349886923
1349886923
1349886920
1349886920
1349886918
1349886917
1349886917
1349886917
1349886917
1349886917
1349886916
1349886915
1349886914
1349886914
1349886913
1349886913
1349886912
1349886910
1349886909
1349886909
1349886909
1349886906
1349886906
1349886906
1349886904
1349886903
1349886903
1349886902
1349886902
1349886900
1349886898
1349886896
1349886896
1349886896
1349886895
1349886895
1349886894
1349886892
1349886892
1349886892
1349886890
1349886890
1349886890
1349886890
1349886889
1349886888
1349886888
1349886888
1349886887
1349886887
1349886887
1349886887
1349886887
1349886886
1349886886
1349886886
1349886885
1349886885
1349886885
1349886884
1349886881
1349886880
1349886880
1349886879
1349886879
1349886878
1349886877
1349886877
1349886876
1349886875
1349886874
1349886873
1349886872
1349886871
1349886871
1349886870
1349886870
1349886870
1349886868
1349886867
1349886867
1349886865
1349886864
1349886863
1349886861
1349886855
1349886854
1349886853
1349886852
1349886851
1349886850
1349886848
1349886847
1349886846
1349886846
1349886845
1349886844
1349886844
1349886841
1349886841
1349886840
1349886840
1349886839
1349886839
1349886838
1349886838
1349886837
1349886837
1349886837
1349886837
1349886836
1349886835
1349886835
1349886833
1349886833
1349886831
1349886830
1349886831
1349886830
1349886828
1349886828
1349886827
1349886825
1349886824
1349886823
1349886822
1349886821
1349886821
1349886821
1349886820
1349886818
1349886818
1349886817
1349886817
1349886817
1349886817
1349886817
1349886814
1349886814
1349886813
1349886812
1349886811
1349886811
1349886811
1349886810
1349886810
1349886808
1349886808
1349886807
1349886807
1349886807
1349886806
1349886806
1349886806
1349886805
1349886804
1349886804
1349886804
1349886803
1349886803
1349886803
1349886803
1349886803
1349886802
1349886799
1349886799
1349886798
1349886797
1349886797
1349886797
1349886796
1349886795
1349886795
1349886795
1349886795
1349886794
1349886794
1349886793
1349886793
1349886792
1349886791
1349886791
1349886791
1349886790
1349886790
1349886790
1349886789
1349886789
1349886788
1349886789
1349886788
1349886788
1349886787
1349886785
1349886785
1349886785
1349886784
1349886784
1349886784
1349886783
1349886783
1349886781
1349886780
1349886780
1349886780
1349886777
1349886777
1349886776
1349886775
1349886773
1349886771
1349886771
1349886770
1349886769
1349886770
1349886769
1349886768
1349886768
1349886767
1349886767
1349886764
1349886764
1349886762
1349886762
1349886762
1349886762
1349886761
1349886761
1349886761
1349886761
1349886761
1349886759
1349886759
1349886759
1349886758
1349886758
1349886757
1349886757
1349886757
1349886756
1349886754
1349886753
1349886752
1349886752
1349886752
1349886751
1349886750
1349886749
1349886749
1349886749
1349886748
1349886748
1349886746
1349886745
1349886744
1349886744
1349886744
1349886743
1349886743
1349886741
1349886741
1349886741
1349886740
1349886740
1349886740
1349886739
1349886739
1349886738
1349886738
1349886737
1349886736
1349886735
1349886735
1349886734
1349886733
1349886733
1349886731
1349886730
1349886730
1349886730
1349886730
1349886728
1349886727
1349886727
1349886727
1349886726
1349886726
1349886725
1349886722
1349886721
1349886721
1349886720
1349886720
1349886720
1349886719
1349886719
1349886718
1349886717
1349886717
1349886714
1349886714
1349886713
1349886712
1349886712
1349886711
1349886711
1349886711
1349886710
1349886710
1349886709
1349886709
1349886708
1349886708
1349886707
1349886706
1349886706
1349886706
1349886706
1349886706
1349886705
1349886705
1349886704
1349886704
1349886703
1349886702
1349886701
1349886701
1349886700
1349886700
1349886699
1349886698
1349886697
1349886697
1349886695
1349886694
1349886694
1349886694
1349886694
1349886693
1349886691
1349886690
1349886690
1349886690
1349886689
1349886689
1349886688
1349886687
1349886687
1349886685
1349886685
1349886685
1349886685
1349886685
1349886684
1349886681
1349886681
1349886681
1349886678
1349886678
1349886677
1349886677
1349886676
1349886675
1349886675
1349886675
1349886674
1349886673
1349887285
1349887285
1349887283
1349887282
1349887282
1349887282
1349887281
1349887281
1349887280
1349887280
1349887280
1349887280
1349887279
1349887278
1349887278
1349887277
1349887277
1349887276
1349887275
1349887275
1349887274
1349887274
1349887273
1349887271
1349887270
1349887269
1349887269
1349887268
1349887268
1349887267
1349887267
1349887266
1349887265
1349887262
1349887262
1349887262
1349887261
1349887261
1349887258
1349887258
1349887255
1349887254
1349887254
1349887254
1349887254
1349887253
1349887253
1349887253
1349887251
1349887251
1349887249
1349887249
1349887249
1349887248
1349887246
1349887246
1349887246
1349887245
1349887245
1349887244
1349887244
1349887244
1349887243
1349887243
1349887243
1349887241
1349887240
1349887238
1349887238
1349887238
1349887238
1349887236
1349887236
1349887234
1349887234
1349887234
1349887233
1349887232
1349887232
1349887231
1349887230
1349887229
1349887228
1349887227
1349887226
1349887225
1349887225
1349887225
1349887223
1349887223
1349887222
1349887222
1349887222
1349887220
1349887219
1349887216
1349887215
1349887215
1349887214
1349887214
1349887214
1349887212
1349887212
1349887212
1349887211
1349887210
1349887209
1349887209
1349887209
1349887207
1349887207
1349887206
1349887206
1349887204
1349887204
1349887202
1349887201
1349887201
1349887201
1349887201
1349887200
1349887200
1349887200
1349887199
1349887199
1349887199
1349887198
1349887197
1349887195
1349887195
1349887194
1349887193
1349887192
1349887192
1349887192
1349887191
1349887191
1349887190
1349887188
1349887188
1349887188
1349887187
1349887186
1349887185
1349887185
1349887185
1349887185
1349887184
1349887182
1349887182
1349887181
1349887180
1349887179
1349887179
1349887179
1349887178
1349887177
1349887177
1349887176
1349887176
1349887176
1349887175
1349887175
1349887174
1349887173
1349887173
1349887171
1349887170
1349887169
1349887168
1349887168
1349887167
1349887166
1349887166
1349887166
1349887166
1349887166
1349887164
1349887163
1349887159
1349887158
1349887156
1349887156
1349887155
1349887155
1349887154
1349887154
1349887153
1349887152
1349887151
1349887150
1349887150
1349887148
1349887148
1349887146
1349887145
1349887144
1349887143
1349887141
1349887141
1349887141
1349887137
1349887137
1349887136
1349887136
1349887134
1349887134
1349887133
1349887132
1349887132
1349887131
1349887130
1349887129
1349887127
1349887127
1349887126
1349887125
1349887125
1349887125
1349887124
1349887124
1349887122
1349887122
1349887121
1349887120
1349887119
1349887118
1349887117
1349887117
1349887117
1349887115
1349887115
1349887114
1349887112
1349887112
1349887110
1349887110
1349887108
1349887106
1349887106
1349887106
1349887106
1349887105
1349887102
1349887100
1349887100
1349887098
1349887097
1349887097
1349887095
1349887095
1349887095
1349887095
1349887094
1349887094
1349887093
1349887093
1349887092
1349887092
1349887091
1349887089
1349887088
1349887089
1349887087
1349887086
1349887082
1349887082
1349887081
1349887081
1349887081
1349887080
1349887080
1349887080
1349887080
1349887079
1349887079
1349887079
1349887079
1349887078
1349887078
1349887078
1349887078
1349887075
1349887075
1349887074
1349887073
1349887072
1349887071
1349887071
1349887071
1349887070
1349887070
1349887069
1349887068
1349887068
1349887068
1349887067
1349887065
1349887064
1349887063
1349887063
1349887061
1349887060
1349887060
1349887059
1349887059
1349887057
1349887057
1349887057
1349887057
1349887056
1349887055
1349887055
1349887055
1349887055
1349887055
1349887054
1349887052
1349887052
1349887051
1349887049
1349887048
1349887048
1349887046
1349887046
1349887045
1349887044
1349887044
1349887043
1349887043
1349887042
1349887042
1349887041
1349887040
1349887039
1349887038
1349887036
1349887036
1349887036
1349887035
1349887034
1349887034
1349887034
1349887032
1349887032
1349887030
1349887028
1349887028
1349887027
1349887026
1349887023
1349887023
1349887022
1349887022
1349887020
1349887020
1349887020
1349887019
1349887019
1349887018
1349887017
1349887016
1349887014
1349887014
1349887013
1349887013
1349887013
1349887013
1349887011
1349887011
1349887011
1349887011
1349887010
1349887009
1349887009
1349887009
1349887009
1349887008
1349887007
1349887006
1349887004
1349887002
1349887002
1349887002
1349887000
1349887000
1349887000
1349886999
1349886999
1349886997
1349886997
1349886997
1349886996
1349886996
1349886996
1349886995
1349886995
1349886994
1349886994
1349886993
1349886993
1349886991
1349886991
1349886989
1349886988
1349886988
1349886988
1349886987
1349886986
1349886986
1349886986
1349886981
1349886980
1349887590
1349887590
1349887590
1349887589
1349887589
1349887588
1349887587
1349887587
1349887586
1349887586
1349887584
1349887584
1349887584
1349887580
1349887580
1349887579
1349887579
1349887579
1349887579
1349887578
1349887577
1349887577
1349887575
1349887573
1349887572
1349887570
1349887569
1349887568
1349887567
1349887567
1349887566
1349887565
1349887564
1349887563
1349887562
1349887562
1349887562
1349887561
1349887560
1349887560
1349887559
1349887559
1349887558
1349887558
1349887558
1349887557
1349887556
1349887555
1349887555
1349887555
1349887555
1349887555
1349887553
1349887553
1349887552
1349887551
1349887550
1349887549
1349887548
1349887547
1349887546
1349887546
1349887544
1349887543
1349887542
1349887541
1349887540
1349887539
1349887538
1349887537
1349887537
1349887537
1349887536
1349887535
1349887535
1349887533
1349887531
1349887530
1349887530
1349887527
1349887527
1349887527
1349887526
1349887526
1349887526
1349887525
1349887525
1349887525
1349887524
1349887524
1349887524
1349887523
1349887523
1349887522
1349887522
1349887521
1349887520
1349887520
1349887520
1349887520
1349887520
1349887520
1349887519
1349887519
1349887519
1349887518
1349887517
1349887517
1349887517
1349887516
1349887516
1349887514
1349887514
1349887513
1349887512
1349887512
1349887511
1349887510
1349887509
1349887508
1349887507
1349887507
1349887506
1349887505
1349887504
1349887504
1349887502
1349887502
1349887501
1349887500
1349887498
1349887498
1349887497
1349887496
1349887496
1349887494
1349887494
1349887494
1349887494
1349887492
1349887491
1349887491
1349887491
1349887490
1349887490
1349887490
1349887490
1349887490
1349887489
1349887488
1349887487
1349887486
1349887486
1349887485
1349887485
1349887484
1349887482
1349887480
1349887480
1349887479
1349887479
1349887478
1349887478
1349887477
1349887477
1349887477
1349887474
1349887474
1349887474
1349887473
1349887473
1349887470
1349887470
1349887469
1349887467
1349887466
1349887465
1349887465
1349887464
1349887464
1349887461
1349887460
1349887461
1349887460
1349887459
1349887459
1349887458
1349887458
1349887458
1349887458
1349887455
1349887454
1349887453
1349887452
1349887452
1349887449
1349887449
1349887449
1349887448
1349887447
1349887447
1349887446
1349887446
1349887446
1349887446
1349887445
1349887444
1349887443
1349887443
1349887441
1349887441
1349887440
1349887440
1349887440
1349887439
1349887439
1349887438
1349887438
1349887438
1349887437
1349887436
1349887435
1349887435
1349887433
1349887432
1349887432
1349887432
1349887431
1349887430
1349887430
1349887429
1349887427
1349887426
1349887426
1349887425
1349887424
1349887424
1349887424
1349887424
1349887424
1349887424
1349887423
1349887423
1349887422
1349887421
1349887418
1349887418
1349887418
1349887416
1349887415
1349887413
1349887413
1349887413
1349887412
1349887412
1349887411
1349887410
1349887410
1349887409
1349887408
1349887408
1349887407
1349887405
1349887404
1349887404
1349887403
1349887401
1349887401
1349887400
1349887398
1349887398
1349887398
1349887397
1349887397
1349887397
1349887395
1349887395
1349887392
1349887391
1349887390
1349887388
1349887387
1349887386
1349887385
1349887382
1349887380
1349887380
1349887379
1349887379
1349887378
1349887377
1349887377
1349887376
1349887375
1349887373
1349887373
1349887373
1349887371
1349887371
1349887370
1349887370
1349887370
1349887368
1349887368
1349887367
1349887367
1349887366
1349887365
1349887365
1349887363
1349887361
1349887361
1349887361
1349887360
1349887359
1349887358
1349887358
1349887358
1349887358
1349887355
1349887353
1349887352
1349887349
1349887349
1349887349
1349887348
1349887347
1349887346
1349887346
1349887344
1349887343
1349887342
1349887342
1349887342
1349887341
1349887338
1349887337
1349887335
1349887334
1349887334
1349887334
1349887332
1349887332
1349887331
1349887329
1349887329
1349887327
1349887326
1349887325
1349887325
1349887325
1349887324
1349887323
1349887322
1349887322
1349887321
1349887321
1349887320
1349887319
1349887319
1349887319
1349887319
1349887319
1349887318
1349887318
1349887318
1349887318
1349887317
1349887316
1349887316
1349887316
1349887314
1349887314
1349887314
1349887312
1349887311
1349887311
1349887310
1349887310
1349887309
1349887309
1349887308
1349887307
1349887307
1349887306
1349887306
1349887304
1349887302
1349887302
1349887301
1349887300
1349887300
1349887299
1349887299
1349887297
1349887297
1349887297
1349887296
1349887296
1349887296
1349887295
1349887295
1349887293
1349887291
1349887291
1349887290
1349887290
1349887290
1349887289
1349887289
1349887287
1349887286
1349887286
1349887286
1349887896
1349887894
1349887894
1349887893
1349887893
1349887892
1349887890
1349887890
1349887889
1349887889
1349887888
1349887888
1349887886
1349887886
1349887885
1349887884
1349887883
1349887883
1349887883
1349887882
1349887882
1349887879
1349887878
1349887877
1349887875
1349887872
1349887872
1349887871
1349887871
1349887870
1349887870
1349887867
1349887867
1349887867
1349887867
1349887867
1349887865
1349887865
1349887865
1349887865
1349887864
1349887863
1349887863
1349887862
1349887861
1349887860
1349887860
1349887860
1349887859
1349887859
1349887856
1349887855
1349887855
1349887854
1349887854
1349887853
1349887852
1349887850
1349887850
1349887849
1349887846
1349887845
1349887843
1349887843
1349887843
1349887842
1349887841
1349887838
1349887838
1349887838
1349887838
1349887837
1349887834
1349887834
1349887833
1349887833
1349887833
1349887832
1349887831
1349887830
1349887829
1349887828
1349887826
1349887826
1349887826
1349887825
1349887825
1349887823
1349887823
1349887822
1349887821
1349887820
1349887818
1349887818
1349887818
1349887817
1349887817
1349887815
1349887815
1349887815
1349887812
1349887811
1349887808
1349887808
1349887808
1349887804
1349887804
1349887804
1349887804
1349887804
1349887803
1349887803
1349887802
1349887802
1349887800
1349887800
1349887795
1349887794
1349887792
1349887792
1349887788
1349887788
1349887787
1349887784
1349887779
1349887779
1349887777
1349887777
1349887777
1349887775
1349887775
1349887775
1349887774
1349887773
1349887772
1349887771
1349887769
1349887768
1349887768
1349887768
1349887768
1349887767
1349887767
1349887765
1349887765
1349887765
1349887764
1349887764
1349887763
1349887763
1349887763
1349887763
1349887762
1349887761
1349887761
1349887759
1349887758
1349887757
1349887756
1349887756
1349887755
1349887755
1349887754
1349887754
1349887753
1349887753
1349887750
1349887749
1349887749
1349887745
1349887742
1349887741
1349887741
1349887741
1349887740
1349887740
1349887739
1349887739
1349887738
1349887737
1349887737
1349887736
1349887736
1349887736
1349887736
1349887734
1349887734
1349887733
1349887731
1349887731
1349887730
1349887730
1349887730
1349887729
1349887729
1349887729
1349887727
1349887727
1349887726
1349887725
1349887724
1349887724
1349887724
1349887724
1349887723
1349887723
1349887721
1349887720
1349887719
1349887719
1349887718
1349887718
1349887718
1349887717
1349887717
1349887716
1349887716
1349887714
1349887713
1349887712
1349887712
1349887711
1349887710
1349887708
1349887708
1349887708
1349887707
1349887707
1349887707
1349887702
1349887702
1349887702
1349887702
1349887700
1349887698
1349887697
1349887697
1349887696
1349887694
1349887693
1349887693
1349887692
1349887691
1349887690
1349887690
1349887690
1349887689
1349887687
1349887686
1349887684
1349887683
1349887682
1349887681
1349887681
1349887681
1349887680
1349887678
1349887677
1349887675
1349887674
1349887672
1349887671
1349887669
1349887668
1349887667
1349887666
1349887666
1349887664
1349887663
1349887663
1349887663
1349887661
1349887660
1349887659
1349887659
1349887658
1349887658
1349887655
1349887652
1349887652
1349887651
1349887651
1349887651
1349887645
1349887645
1349887644
1349887643
1349887643
1349887642
1349887642
1349887642
1349887641
1349887640
1349887640
1349887639
1349887639
1349887639
1349887638
1349887637
1349887637
1349887636
1349887634
1349887634
1349887632
1349887631
1349887631
1349887630
1349887630
1349887630
1349887630
1349887629
1349887626
1349887626
1349887626
1349887623
1349887622
1349887621
1349887620
1349887619
1349887619
1349887618
1349887617
1349887617
1349887617
1349887615
1349887614
1349887612
1349887612
1349887612
1349887611
1349887610
1349887608
1349887607
1349887606
1349887606
1349887604
1349887602
1349887600
1349887597
1349887596
1349887596
1349887595
1349887594
1349887594
1349887594
1349887594
1349887594
1349887592
1349888200
1349888200
1349888200
1349888200
1349888200
1349888198
1349888198
1349888196
1349888196
1349888193
1349888192
1349888191
1349888190
1349888190
1349888188
1349888188
1349888187
1349888186
1349888185
1349888184
1349888184
1349888184
1349888183
1349888182
1349888182
1349888182
1349888181
1349888181
1349888180
1349888178
1349888177
1349888177
1349888176
1349888175
1349888175
1349888174
1349888173
1349888172
1349888172
1349888171
1349888171
1349888171
1349888170
1349888169
1349888167
1349888167
1349888166
1349888166
1349888165
1349888165
1349888164
1349888164
1349888164
1349888162
1349888162
1349888161
1349888161
1349888160
1349888160
1349888159
1349888157
1349888154
1349888154
1349888152
1349888152
1349888151
1349888148
1349888148
1349888147
1349888147
1349888146
1349888145
1349888143
1349888142
1349888141
1349888139
1349888139
1349888138
1349888138
1349888137
1349888137
1349888136
1349888133
1349888133
1349888132
1349888132
1349888129
1349888129
1349888129
1349888128
1349888128
1349888127
1349888124
1349888123
1349888123
1349888122
1349888121
1349888120
1349888120
1349888120
1349888120
1349888118
1349888118
1349888117
1349888116
1349888116
1349888114
1349888114
1349888112
1349888112
1349888111
1349888110
1349888110
1349888109
1349888108
1349888108
1349888107
1349888106
1349888105
1349888104
1349888104
1349888104
1349888103
1349888103
1349888103
1349888102
1349888102
1349888101
1349888099
1349888098
1349888098
1349888097
1349888097
1349888096
1349888095
1349888095
1349888092
1349888090
1349888089
1349888089
1349888089
1349888087
1349888087
1349888086
1349888086
1349888086
1349888086
1349888085
1349888081
1349888079
1349888078
1349888078
1349888077
1349888077
1349888076
1349888072
1349888070
1349888069
1349888069
1349888068
1349888068
1349888067
1349888063
1349888061
1349888060
1349888059
1349888058
1349888057
1349888053
1349888053
1349888052
1349888051
1349888050
1349888050
1349888050
1349888047
1349888045
1349888043
1349888041
1349888039
1349888036
1349888035
1349888034
1349888034
1349888033
1349888032
1349888032
1349888031
1349888030
1349888030
1349888029
1349888027
1349888027
1349888024
1349888024
1349888023
1349888022
1349888021
1349888018
1349888017
1349888016
1349888016
1349888015
1349888014
1349888014
1349888013
1349888010
1349888009
1349888008
1349888008
1349888008
1349888006
1349888006
1349888005
1349888004
1349888002
1349888001
1349887999
1349887997
1349887996
1349887995
1349887994
1349887993
1349887992
1349887991
1349887990
1349887989
1349887989
1349887989
1349887989
1349887988
1349887987
1349887986
1349887985
1349887985
1349887983
1349887981
1349887978
1349887978
1349887976
1349887976
1349887974
1349887973
1349887972
1349887972
1349887971
1349887970
1349887970
1349887968
1349887968
1349887967
1349887964
1349887963
1349887961
1349887961
1349887960
1349887960
1349887957
1349887957
1349887955
1349887955
1349887955
1349887953
1349887951
1349887950
1349887949
1349887946
1349887944
1349887943
1349887943
1349887942
1349887939
1349887938
1349887937
1349887937
1349887936
1349887934
1349887934
1349887934
1349887932
1349887932
1349887931
1349887931
1349887928
1349887928
1349887927
1349887927
1349887924
1349887924
1349887923
1349887922
1349887917
1349887917
1349887917
1349887916
1349887914
1349887914
1349887913
1349887912
1349887911
1349887910
1349887907
1349887906
1349887906
1349887906
1349887905
1349887905
1349887905
1349887905
1349887904
1349887903
1349887902
1349887902
1349887902
1349887900
1349887899
1349887899
1349887898
1349887898
1349887897
1349887897
1349887896
1349888504
1349888504
1349888503
1349888503
1349888502
1349888499
1349888497
1349888496
1349888494
1349888494
1349888493
1349888492
1349888492
1349888491
1349888490
1349888487
1349888486
1349888485
1349888484
1349888483
1349888481
1349888481
1349888480
1349888477
1349888476
1349888475
1349888472
1349888472
1349888472
1349888471
1349888471
1349888470
1349888470
1349888467
1349888464
1349888464
1349888462
1349888462
1349888460
1349888459
1349888459
1349888458
1349888458
1349888458
1349888457
1349888456
1349888456
1349888453
1349888452
1349888450
1349888450
1349888449
1349888448
1349888448
1349888445
1349888443
1349888443
1349888442
1349888440
1349888440
1349888439
1349888439
1349888437
1349888437
1349888436
1349888436
1349888435
1349888434
1349888433
1349888432
1349888431
1349888428
1349888427
1349888424
1349888422
1349888421
1349888418
1349888417
1349888415
1349888414
1349888414
1349888414
1349888414
1349888412
1349888411
1349888410
1349888409
1349888408
1349888408
1349888407
1349888407
1349888406
1349888405
1349888405
1349888405
1349888405
1349888403
1349888402
1349888400
1349888400
1349888400
1349888399
1349888398
1349888397
1349888392
1349888391
1349888390
1349888389
1349888389
1349888387
1349888386
1349888386
1349888386
1349888385
1349888384
1349888384
1349888384
1349888383
1349888383
1349888383
1349888381
1349888380
1349888380
1349888378
1349888377
1349888376
1349888374
1349888372
1349888371
1349888369
1349888368
1349888367
1349888366
1349888366
1349888362
1349888361
1349888359
1349888359
1349888359
1349888359
1349888359
1349888359
1349888357
1349888356
1349888356
1349888355
1349888354
1349888353
1349888347
1349888346
1349888346
1349888344
1349888344
1349888344
1349888343
1349888342
1349888339
1349888339
1349888338
1349888337
1349888336
1349888336
1349888334
1349888333
1349888333
1349888332
1349888328
1349888325
1349888324
1349888324
1349888323
1349888321
1349888319
1349888318
1349888318
1349888317
1349888316
1349888316
1349888316
1349888315
1349888314
1349888314
1349888314
1349888313
1349888312
1349888311
1349888310
1349888307
1349888307
1349888305
1349888305
1349888305
1349888305
1349888303
1349888303
1349888302
1349888300
1349888300
1349888296
1349888295
1349888295
1349888292
1349888292
1349888292
1349888290
1349888290
1349888288
1349888287
1349888286
1349888286
1349888286
1349888285
1349888283
1349888283
1349888282
1349888281
1349888280
1349888279
1349888278
1349888278
1349888278
1349888277
1349888276
1349888276
1349888274
1349888273
1349888272
1349888270
1349888269
1349888268
1349888268
1349888267
1349888267
1349888265
1349888263
1349888261
1349888260
1349888257
1349888257
1349888257
1349888255
1349888255
1349888254
1349888254
1349888251
1349888248
1349888247
1349888246
1349888246
1349888245
1349888244
1349888243
1349888243
1349888242
1349888242
1349888239
1349888239
1349888239
1349888238
1349888237
1349888236
1349888236
1349888234
1349888234
1349888233
1349888233
1349888233
1349888233
1349888232
1349888232
1349888231
1349888231
1349888228
1349888228
1349888227
1349888226
1349888224
1349888224
1349888223
1349888223
1349888223
1349888223
1349888223
1349888219
1349888219
1349888217
1349888216
1349888216
1349888215
1349888215
1349888214
1349888213
1349888213
1349888213
1349888212
1349888211
1349888211
1349888210
1349888210
1349888209
1349888209
1349888208
1349888208
1349888207
1349888207
1349888204
1349888202
1349888805
1349888803
1349888801
1349888800
1349888800
1349888799
1349888797
1349888796
1349888795
1349888795
1349888794
1349888793
1349888792
1349888790
1349888790
1349888787
1349888787
1349888787
1349888787
1349888786
1349888785
1349888785
1349888785
1349888785
1349888784
1349888782
1349888781
1349888781
1349888780
1349888780
1349888774
1349888774
1349888772
1349888769
1349888768
1349888767
1349888765
1349888763
1349888763
1349888761
1349888761
1349888760
1349888758
1349888758
1349888757
1349888757
1349888754
1349888751
1349888749
1349888747
1349888746
1349888743
1349888743
1349888742
1349888742
1349888741
1349888740
1349888739
1349888738
1349888737
1349888734
1349888734
1349888732
1349888732
1349888731
1349888730
1349888729
1349888722
1349888719
1349888718
1349888717
1349888716
1349888712
1349888711
1349888711
1349888710
1349888707
1349888707
1349888707
1349888707
1349888706
1349888704
1349888701
1349888699
1349888699
1349888699
1349888698
1349888697
1349888695
1349888695
1349888695
1349888694
1349888690
1349888689
1349888689
1349888688
1349888686
1349888682
1349888681
1349888681
1349888680
1349888678
1349888678
1349888675
1349888675
1349888674
1349888673
1349888672
1349888672
1349888671
1349888671
1349888669
1349888668
1349888668
1349888668
1349888668
1349888667
1349888662
1349888661
1349888660
1349888659
1349888657
1349888656
1349888655
1349888654
1349888653
1349888653
1349888652
1349888648
1349888648
1349888647
1349888647
1349888645
1349888643
1349888640
1349888639
1349888639
1349888639
1349888636
1349888634
1349888633
1349888633
1349888632
1349888630
1349888628
1349888627
1349888627
1349888627
1349888622
1349888622
1349888621
1349888618
1349888618
1349888618
1349888618
1349888617
1349888615
1349888614
1349888613
1349888613
1349888613
1349888609
1349888609
1349888608
1349888608
1349888607
1349888607
1349888607
1349888606
1349888605
1349888605
1349888604
1349888604
1349888604
1349888603
1349888599
1349888599
1349888598
1349888596
1349888593
1349888593
1349888591
1349888590
1349888588
1349888588
1349888587
1349888585
1349888585
1349888584
1349888581
1349888581
1349888580
1349888578
1349888578
1349888576
1349888575
1349888574
1349888574
1349888571
1349888571
1349888570
1349888570
1349888568
1349888565
1349888565
1349888564
1349888563
1349888562
1349888561
1349888561
1349888558
1349888557
1349888556
1349888554
1349888550
1349888548
1349888547
1349888545
1349888542
1349888542
1349888542
1349888540
1349888538
1349888538
1349888538
1349888535
1349888535
1349888535
1349888535
1349888534
1349888534
1349888533
1349888532
1349888531
1349888530
1349888528
1349888528
1349888521
1349888520
1349888520
1349888516
1349888516
1349888516
1349888515
1349888515
1349888514
1349888513
1349888512
1349888512
1349888508
1349888507
1349889109
1349889108
1349889105
1349889105
1349889104
1349889104
1349889104
1349889103
1349889102
1349889101
1349889099
1349889098
1349889098
1349889097
1349889096
1349889095
1349889095
1349889093
1349889092
1349889091
1349889091
1349889091
1349889089
1349889089
1349889088
1349889087
1349889086
1349889085
1349889085
1349889084
1349889083
1349889082
1349889082
1349889081
1349889079
1349889078
1349889076
1349889076
1349889075
1349889075
1349889075
1349889074
1349889071
1349889069
1349889067
1349889066
1349889065
1349889064
1349889064
1349889061
1349889060
1349889057
1349889055
1349889053
1349889053
1349889053
1349889052
1349889051
1349889051
1349889050
1349889049
1349889046
1349889046
1349889046
1349889044
1349889043
1349889043
1349889043
1349889040
1349889040
1349889034
1349889033
1349889033
1349889032
1349889031
1349889030
1349889029
1349889028
1349889028
1349889026
1349889026
1349889024
1349889024
1349889023
1349889023
1349889023
1349889022
1349889021
1349889020
1349889020
1349889017
1349889017
1349889016
1349889016
1349889015
1349889012
1349889012
1349889011
1349889007
1349889006
1349889006
1349889006
1349889005
1349889002
1349889000
1349888999
1349888998
1349888997
1349888997
1349888997
1349888997
1349888996
1349888995
1349888995
1349888994
1349888994
1349888993
1349888990
1349888988
1349888986
1349888986
1349888982
1349888977
1349888976
1349888976
1349888975
1349888975
1349888975
1349888973
1349888973
1349888973
1349888971
1349888971
1349888969
1349888967
1349888965
1349888964
1349888964
1349888961
1349888959
1349888957
1349888956
1349888954
1349888953
1349888952
1349888952
1349888951
1349888949
1349888949
1349888947
1349888946
1349888945
1349888944
1349888943
1349888942
1349888942
1349888942
1349888941
1349888940
1349888940
1349888939
1349888937
1349888935
1349888933
1349888932
1349888931
1349888931
1349888929
1349888929
1349888928
1349888928
1349888928
1349888927
1349888926
1349888925
1349888922
1349888922
1349888920
1349888919
1349888918
1349888918
1349888916
1349888916
1349888915
1349888914
1349888913
1349888912
1349888911
1349888910
1349888905
1349888904
1349888901
1349888900
1349888900
1349888899
1349888893
1349888893
1349888890
1349888890
1349888890
1349888889
1349888888
1349888883
1349888882
1349888882
1349888882
1349888879
1349888879
1349888878
1349888878
1349888878
1349888876
1349888875
1349888875
1349888872
1349888871
1349888870
1349888868
1349888868
1349888866
1349888866
1349888864
1349888864
1349888863
1349888863
1349888861
1349888856
1349888854
1349888854
1349888854
1349888853
1349888852
1349888852
1349888851
1349888845
1349888843
1349888843
1349888836
1349888833
1349888831
1349888826
1349888824
1349888823
1349888821
1349888821
1349888820
1349888820
1349888818
1349888817
1349888814
1349888812
1349888812
1349888812
1349888810
1349889416
1349889416
1349889414
1349889412
1349889411
1349889410
1349889409
1349889408
1349889407
1349889407
1349889405
1349889403
1349889402
1349889401
1349889400
1349889399
1349889399
1349889397
1349889397
1349889397
1349889396
1349889394
1349889393
1349889393
1349889391
1349889391
1349889390
1349889387
1349889386
1349889382
1349889382
1349889381
1349889380
1349889380
1349889378
1349889378
1349889378
1349889377
1349889377
1349889376
1349889376
1349889376
1349889375
1349889374
1349889373
1349889373
1349889372
1349889372
1349889371
1349889367
1349889367
1349889365
1349889363
1349889360
1349889360
1349889359
1349889359
1349889356
1349889353
1349889352
1349889350
1349889347
1349889346
1349889341
1349889340
1349889338
1349889336
1349889335
1349889332
1349889329
1349889329
1349889328
1349889328
1349889328
1349889327
1349889325
1349889324
1349889323
1349889319
1349889319
1349889316
1349889312
1349889309
1349889309
1349889308
1349889307
1349889306
1349889304
1349889304
1349889300
1349889300
1349889300
1349889297
1349889297
1349889296
1349889293
1349889292
1349889292
1349889292
1349889289
1349889287
1349889286
1349889286
1349889284
1349889284
1349889283
1349889283
1349889283
1349889283
1349889281
1349889280
1349889280
1349889280
1349889277
1349889274
1349889271
1349889269
1349889269
1349889267
1349889266
1349889266
1349889265
1349889264
1349889264
1349889263
1349889262
1349889259
1349889259
1349889259
1349889256
1349889253
1349889253
1349889252
1349889251
1349889248
1349889248
1349889246
1349889245
1349889241
1349889239
1349889238
1349889237
1349889237
1349889237
1349889236
1349889236
1349889236
1349889236
1349889233
1349889231
1349889231
1349889230
1349889230
1349889229
1349889229
1349889228
1349889228
1349889227
1349889227
1349889226
1349889225
1349889225
1349889224
1349889223
1349889223
1349889222
1349889221
1349889221
1349889219
1349889219
1349889219
1349889219
1349889217
1349889216
1349889216
1349889215
1349889215
1349889214
1349889213
1349889212
1349889212
1349889212
1349889210
1349889210
1349889210
1349889208
1349889206
1349889205
1349889201
1349889196
1349889195
1349889195
1349889193
1349889192
1349889189
1349889187
1349889186
1349889186
1349889185
1349889185
1349889184
1349889181
1349889180
1349889179
1349889177
1349889174
1349889172
1349889172
1349889172
1349889170
1349889170
1349889168
1349889165
1349889164
1349889160
1349889160
1349889160
1349889157
1349889154
1349889153
1349889153
1349889153
1349889153
1349889152
1349889152
1349889151
1349889150
1349889150
1349889150
1349889148
1349889146
1349889144
1349889144
1349889143
1349889143
1349889143
1349889141
1349889138
1349889138
1349889137
1349889136
1349889135
1349889135
1349889134
1349889134
1349889134
1349889133
1349889133
1349889132
1349889132
1349889131
1349889131
1349889129
1349889126
1349889124
1349889123
1349889122
1349889122
1349889118
1349889118
1349889117
1349889116
1349889116
1349889115
1349889718
1349889715
1349889714
1349889713
1349889713
1349889711
1349889708
1349889707
1349889706
1349889706
1349889706
1349889704
1349889698
1349889696
1349889696
1349889696
1349889695
1349889693
1349889692
1349889692
1349889691
1349889690
1349889688
1349889687
1349889685
1349889684
1349889682
1349889680
1349889678
1349889677
1349889676
1349889676
1349889676
1349889675
1349889673
1349889673
1349889671
1349889670
1349889669
1349889666
1349889666
1349889666
1349889665
1349889664
1349889663
1349889662
1349889661
1349889660
1349889660
1349889659
1349889659
1349889658
1349889658
1349889658
1349889656
1349889654
1349889654
1349889654
1349889654
1349889651
1349889651
1349889648
1349889648
1349889648
1349889648
1349889646
1349889646
1349889646
1349889645
1349889643
1349889642
1349889641
1349889635
1349889635
1349889635
1349889633
1349889633
1349889629
1349889628
1349889626
1349889625
1349889624
1349889624
1349889623
1349889623
1349889623
1349889622
1349889622
1349889622
1349889621
1349889621
1349889619
1349889618
1349889618
1349889617
1349889613
1349889611
1349889610
1349889608
1349889608
1349889607
1349889606
1349889605
1349889602
1349889602
1349889601
1349889597
1349889596
1349889595
1349889594
1349889593
1349889593
1349889592
1349889589
1349889587
1349889586
1349889585
1349889584
1349889582
1349889582
1349889581
1349889579
1349889578
1349889577
1349889576
1349889576
1349889573
1349889573
1349889573
1349889572
1349889571
1349889570
1349889570
1349889568
1349889568
1349889564
1349889563
1349889561
1349889561
1349889560
1349889559
1349889558
1349889555
1349889554
1349889553
1349889552
1349889552
1349889548
1349889547
1349889547
1349889547
1349889546
1349889544
1349889543
1349889541
1349889540
1349889540
1349889539
1349889539
1349889536
1349889536
1349889535
1349889534
1349889534
1349889533
1349889532
1349889531
1349889530
1349889529
1349889529
1349889527
1349889524
1349889523
1349889523
1349889523
1349889519
1349889518
1349889516
1349889510
1349889506
1349889505
1349889503
1349889502
1349889502
1349889502
1349889500
1349889499
1349889498
1349889497
1349889495
1349889495
1349889495
1349889494
1349889492
1349889491
1349889491
1349889490
1349889489
1349889488
1349889487
1349889487
1349889487
1349889484
1349889484
1349889483
1349889479
1349889479
1349889479
1349889478
1349889476
1349889475
1349889475
1349889471
1349889470
1349889470
1349889469
1349889468
1349889466
1349889464
1349889464
1349889463
1349889462
1349889461
1349889459
1349889459
1349889458
1349889457
1349889457
1349889456
1349889456
1349889455
1349889455
1349889453
1349889452
1349889451
1349889449
1349889448
1349889448
1349889446
1349889446
1349889446
1349889442
1349889442
1349889441
1349889440
1349889439
1349889439
1349889439
1349889437
1349889434
1349889433
1349889430
1349889430
1349889429
1349889425
1349889423
1349889422
1349889422
1349889421
1349889420
1349889420
1349889419
1349889416
1349890020
1349890018
1349890017
1349890016
1349890016
1349890014
1349890013
1349890012
1349890007
1349890006
1349890005
1349890001
1349889999
1349889998
1349889997
1349889995
1349889994
1349889992
1349889990
1349889989
1349889989
1349889987
1349889985
1349889985
1349889981
1349889981
1349889980
1349889979
1349889979
1349889978
1349889977
1349889977
1349889976
1349889976
1349889974
1349889974
1349889973
1349889971
1349889969
1349889968
1349889968
1349889967
1349889966
1349889964
1349889960
1349889960
1349889959
1349889955
1349889953
1349889953
1349889953
1349889953
1349889953
1349889951
1349889948
1349889945
1349889945
1349889944
1349889944
1349889942
1349889942
1349889941
1349889941
1349889935
1349889934
1349889933
1349889932
1349889931
1349889923
1349889919
1349889916
1349889916
1349889915
1349889914
1349889912
1349889909
1349889907
1349889906
1349889905
1349889905
1349889903
1349889899
1349889898
1349889896
1349889895
1349889895
1349889894
1349889893
1349889893
1349889890
1349889889
1349889888
1349889887
1349889881
1349889881
1349889881
1349889879
1349889877
1349889876
1349889875
1349889875
1349889872
1349889871
1349889870
1349889868
1349889866
1349889861
1349889860
1349889860
1349889857
1349889857
1349889855
1349889855
1349889852
1349889850
1349889847
1349889848
1349889847
1349889846
1349889845
1349889845
1349889844
1349889843
1349889842
1349889842
1349889838
1349889837
1349889832
1349889830
1349889828
1349889828
1349889826
1349889824
1349889822
1349889822
1349889819
1349889819
1349889817
1349889815
1349889815
1349889814
1349889807
1349889807
1349889806
1349889802
1349889800
1349889798
1349889797
1349889797
1349889796
1349889794
1349889792
1349889792
1349889789
1349889788
1349889788
1349889786
1349889783
1349889783
1349889782
1349889780
1349889779
1349889779
1349889778
1349889777
1349889777
1349889776
1349889774
1349889774
1349889773
1349889772
1349889771
1349889770
1349889770
1349889768
1349889768
1349889767
1349889766
1349889764
1349889764
1349889762
1349889760
1349889755
1349889755
1349889755
1349889753
1349889750
1349889748
1349889746
1349889744
1349889744
1349889739
1349889738
1349889737
1349889736
1349889735
1349889735
1349889733
1349889733
1349889731
1349889730
1349889725
1349889723
1349889722
1349889721
1349889720
1349890322
1349890321
1349890321
1349890318
1349890318
1349890314
1349890313
1349890312
1349890312
1349890311
1349890311
1349890310
1349890308
1349890308
1349890308
1349890307
1349890306
1349890306
1349890305
1349890303
1349890299
1349890295
1349890293
1349890291
1349890291
1349890290
1349890289
1349890287
1349890286
1349890285
1349890285
1349890284
1349890284
1349890284
1349890282
1349890277
1349890277
1349890273
1349890273
1349890272
1349890271
1349890271
1349890270
1349890270
1349890267
1349890267
1349890267
1349890263
1349890261
1349890261
1349890261
1349890260
1349890259
1349890258
1349890258
1349890258
1349890257
1349890256
1349890253
1349890252
1349890251
1349890250
1349890248
1349890247
1349890246
1349890246
1349890243
1349890242
1349890241
1349890241
1349890240
1349890240
1349890239
1349890238
1349890238
1349890237
1349890236
1349890236
1349890236
1349890235
1349890234
1349890234
1349890232
1349890232
1349890231
1349890231
1349890231
1349890229
1349890228
1349890228
1349890227
1349890227
1349890226
1349890223
1349890222
1349890221
1349890220
1349890215
1349890215
1349890214
1349890214
1349890214
1349890211
1349890211
1349890210
1349890209
1349890203
1349890201
1349890201
1349890201
1349890199
1349890196
1349890196
1349890194
1349890193
1349890192
1349890192
1349890188
1349890188
1349890187
1349890185
1349890179
1349890177
1349890174
1349890171
1349890171
1349890170
1349890170
1349890170
1349890170
1349890165
1349890163
1349890163
1349890163
1349890163
1349890162
1349890159
1349890158
1349890158
1349890157
1349890156
1349890153
1349890153
1349890152
1349890150
1349890146
1349890143
1349890143
1349890143
1349890142
1349890140
1349890138
1349890138
1349890134
1349890133
1349890132
1349890130
1349890130
1349890129
1349890123
1349890117
1349890115
1349890114
1349890113
1349890112
1349890112
1349890112
1349890110
1349890109
1349890107
1349890107
1349890106
1349890104
1349890101
1349890101
1349890100
1349890097
1349890096
1349890093
1349890092
1349890089
1349890089
1349890088
1349890088
1349890085
1349890085
1349890084
1349890083
1349890080
1349890077
1349890074
1349890074
1349890073
1349890072
1349890070
1349890070
1349890070
1349890069
1349890068
1349890065
1349890064
1349890063
1349890063
1349890062
1349890060
1349890058
1349890057
1349890055
1349890054
1349890053
1349890051
1349890051
1349890050
1349890046
1349890044
1349890044
1349890044
1349890042
1349890041
1349890041
1349890040
1349890038
1349890037
1349890035
1349890034
1349890032
1349890032
1349890030
1349890026
1349890024
1349890022
1349890022
1349890628
1349890626
1349890624
1349890623
1349890621
1349890618
1349890615
1349890614
1349890613
1349890612
1349890611
1349890611
1349890610
1349890609
1349890608
1349890606
1349890605
1349890605
1349890604
1349890604
1349890603
1349890602
1349890600
1349890599
1349890599
1349890599
1349890598
1349890596
1349890596
1349890595
1349890595
1349890593
1349890593
1349890592
1349890591
1349890589
1349890588
1349890588
1349890586
1349890585
1349890584
1349890580
1349890578
1349890575
1349890575
1349890574
1349890574
1349890574
1349890574
1349890573
1349890573
1349890572
1349890572
1349890571
1349890569
1349890568
1349890567
1349890566
1349890565
1349890565
1349890563
1349890561
1349890559
1349890559
1349890557
1349890557
1349890554
1349890554
1349890552
1349890550
1349890550
1349890549
1349890548
1349890548
1349890548
1349890547
1349890547
1349890546
1349890544
1349890542
1349890540
1349890540
1349890539
1349890539
1349890539
1349890538
1349890538
1349890536
1349890535
1349890535
1349890532
1349890532
1349890532
1349890530
1349890530
1349890529
1349890526
1349890526
1349890525
1349890523
1349890523
1349890522
1349890519
1349890519
1349890518
1349890517
1349890516
1349890515
1349890514
1349890512
1349890511
1349890508
1349890508
1349890507
1349890506
1349890503
1349890502
1349890501
1349890501
1349890500
1349890499
1349890499
1349890496
1349890495
1349890495
1349890492
1349890492
1349890492
1349890491
1349890490
1349890489
1349890489
1349890488
1349890487
1349890487
1349890487
1349890486
1349890486
1349890486
1349890485
1349890485
1349890485
1349890483
1349890481
1349890481
1349890481
1349890478
1349890478
1349890478
1349890476
1349890473
1349890472
1349890471
1349890471
1349890471
1349890471
1349890470
1349890468
1349890468
1349890468
1349890466
1349890464
1349890464
1349890461
1349890461
1349890459
1349890454
1349890454
1349890452
1349890450
1349890448
1349890448
1349890441
1349890440
1349890439
1349890439
1349890438
1349890438
1349890434
1349890433
1349890433
1349890429
1349890426
1349890426
1349890424
1349890423
1349890423
1349890421
1349890420
1349890419
1349890417
1349890416
1349890415
1349890414
1349890414
1349890414
1349890413
1349890412
1349890411
1349890408
1349890406
1349890405
1349890404
1349890403
1349890403
1349890402
1349890401
1349890397
1349890397
1349890395
1349890390
1349890390
1349890390
1349890389
1349890389
1349890389
1349890389
1349890388
1349890386
1349890386
1349890386
1349890384
1349890384
1349890383
1349890383
1349890381
1349890381
1349890379
1349890379
1349890375
1349890374
1349890372
1349890370
1349890370
1349890368
1349890366
1349890365
1349890362
1349890361
1349890361
1349890359
1349890357
1349890356
1349890356
1349890354
1349890354
1349890353
1349890353
1349890352
1349890352
1349890348
1349890347
1349890345
1349890344
1349890337
1349890337
1349890336
1349890336
1349890332
1349890331
1349890328
1349890327
1349890327
1349890932
1349890932
1349890930
1349890930
1349890925
1349890924
1349890923
1349890921
1349890921
1349890916
1349890916
1349890916
1349890916
1349890914
1349890914
1349890913
1349890911
1349890910
1349890909
1349890908
1349890907
1349890905
1349890904
1349890904
1349890903
1349890901
1349890899
1349890898
1349890898
1349890898
1349890896
1349890895
1349890893
1349890893
1349890892
1349890891
1349890891
1349890890
1349890889
1349890887
1349890886
1349890884
1349890883
1349890882
1349890882
1349890882
1349890881
1349890880
1349890880
1349890878
1349890877
1349890876
1349890875
1349890874
1349890874
1349890867
1349890866
1349890865
1349890864
1349890863
1349890863
1349890863
1349890863
1349890862
1349890858
1349890857
1349890856
1349890855
1349890854
1349890852
1349890851
1349890850
1349890849
1349890849
1349890848
1349890848
1349890845
1349890843
1349890842
1349890842
1349890842
1349890841
1349890841
1349890839
1349890839
1349890839
1349890835
1349890831
1349890831
1349890830
1349890829
1349890826
1349890825
1349890824
1349890823
1349890821
1349890820
1349890820
1349890820
1349890819
1349890818
1349890818
1349890817
1349890816
1349890814
1349890813
1349890812
1349890812
1349890812
1349890811
1349890811
1349890810
1349890810
1349890810
1349890809
1349890808
1349890808
1349890806
1349890806
1349890806
1349890804
1349890802
1349890800
1349890800
1349890797
1349890796
1349890796
1349890795
1349890793
1349890792
1349890792
1349890791
1349890789
1349890789
1349890788
1349890787
1349890786
1349890786
1349890786
1349890785
1349890782
1349890781
1349890781
1349890779
1349890779
1349890779
1349890778
1349890778
1349890778
1349890778
1349890778
1349890775
1349890773
1349890772
1349890770
1349890770
1349890769
1349890769
1349890768
1349890767
1349890767
1349890766
1349890764
1349890764
1349890762
1349890761
1349890760
1349890759
1349890759
1349890758
1349890758
1349890755
1349890754
1349890754
1349890754
1349890754
1349890753
1349890752
1349890750
1349890747
1349890746
1349890743
1349890743
1349890741
1349890740
1349890739
1349890737
1349890737
1349890735
1349890735
1349890735
1349890732
1349890732
1349890731
1349890730
1349890728
1349890728
1349890727
1349890720
1349890718
1349890718
1349890716
1349890715
1349890715
1349890715
1349890714
1349890713
1349890713
1349890713
1349890713
1349890712
1349890710
1349890709
1349890708
1349890708
1349890707
1349890707
1349890707
1349890707
1349890707
1349890702
1349890702
1349890701
1349890701
1349890701
1349890698
1349890698
1349890698
1349890697
1349890692
1349890691
1349890690
1349890689
1349890686
1349890681
1349890680
1349890678
1349890678
1349890676
1349890675
1349890673
1349890673
1349890672
1349890672
1349890668
1349890668
1349890668
1349890665
1349890664
1349890664
1349890661
1349890657
1349890657
1349890657
1349890657
1349890656
1349890655
1349890654
1349890652
1349890651
1349890650
1349890650
1349890649
1349890649
1349890648
1349890647
1349890645
1349890645
1349890644
1349890644
1349890642
1349890642
1349890641
1349890640
1349890638
1349890638
1349890637
1349890636
1349890635
1349890634
1349890633
1349890632
1349890632
1349890631
1349891237
1349891235
1349891234
1349891234
1349891233
1349891232
1349891232
1349891232
1349891231
1349891231
1349891230
1349891230
1349891230
1349891229
1349891229
1349891229
1349891228
1349891227
1349891226
1349891226
1349891224
1349891222
1349891221
1349891220
1349891220
1349891219
1349891217
1349891216
1349891215
1349891214
1349891214
1349891213
1349891212
1349891209
1349891209
1349891206
1349891206
1349891206
1349891204
1349891204
1349891202
1349891202
1349891202
1349891201
1349891201
1349891201
1349891200
1349891199
1349891198
1349891197
1349891196
1349891196
1349891195
1349891195
1349891195
1349891194
1349891193
1349891193
1349891193
1349891190
1349891190
1349891190
1349891189
1349891189
1349891189
1349891188
1349891188
1349891188
1349891187
1349891187
1349891185
1349891185
1349891184
1349891184
1349891183
1349891181
1349891181
1349891178
1349891178
1349891178
1349891176
1349891176
1349891176
1349891175
1349891174
1349891174
1349891174
1349891173
1349891172
1349891171
1349891168
1349891166
1349891165
1349891165
1349891164
1349891162
1349891160
1349891159
1349891158
1349891156
1349891155
1349891155
1349891153
1349891153
1349891152
1349891151
1349891151
1349891150
1349891148
1349891147
1349891147
1349891147
1349891146
1349891146
1349891146
1349891146
1349891144
1349891143
1349891141
1349891140
1349891139
1349891139
1349891136
1349891135
1349891134
1349891132
1349891132
1349891129
1349891128
1349891127
1349891126
1349891124
1349891122
1349891122
1349891121
1349891119
1349891119
1349891118
1349891118
1349891117
1349891114
1349891114
1349891113
1349891112
1349891112
1349891112
1349891111
1349891111
1349891109
1349891107
1349891104
1349891102
1349891102
1349891102
1349891101
1349891098
1349891096
1349891096
1349891096
1349891095
1349891093
1349891093
1349891093
1349891090
1349891089
1349891088
1349891087
1349891086
1349891085
1349891082
1349891081
1349891081
1349891079
1349891079
1349891076
1349891074
1349891073
1349891072
1349891072
1349891070
1349891069
1349891069
1349891067
1349891066
1349891063
1349891063
1349891061
1349891059
1349891058
1349891057
1349891057
1349891056
1349891055
1349891055
1349891054
1349891052
1349891052
1349891051
1349891051
1349891049
1349891046
1349891045
1349891045
1349891043
1349891041
1349891040
1349891040
1349891035
1349891033
1349891033
1349891033
1349891032
1349891030
1349891030
1349891029
1349891027
1349891025
1349891023
1349891022
1349891021
1349891021
1349891020
1349891017
1349891015
1349891012
1349891010
1349891009
1349891009
1349891008
1349891006
1349891006
1349891004
1349891003
1349890999
1349890998
1349890997
1349890995
1349890992
1349890992
1349890992
1349890991
1349890989
1349890986
1349890984
1349890984
1349890983
1349890983
1349890979
1349890978
1349890978
1349890977
1349890974
1349890973
1349890972
1349890970
1349890968
1349890967
1349890966
1349890963
1349890962
1349890961
1349890960
1349890957
1349890955
1349890954
1349890954
1349890954
1349890953
1349890952
1349890951
1349890951
1349890949
1349890948
1349890946
1349890945
1349890943
1349890943
1349890942
1349890940
1349890939
1349890938
1349890937
1349890936
1349890934
1349890934
1349891540
1349891538
1349891538
1349891537
1349891537
1349891537
1349891536
1349891533
1349891533
1349891530
1349891529
1349891529
1349891528
1349891526
1349891526
1349891525
1349891524
1349891524
1349891523
1349891522
1349891522
1349891520
1349891518
1349891517
1349891516
1349891516
1349891512
1349891511
1349891509
1349891509
1349891509
1349891509
1349891508
1349891507
1349891504
1349891504
1349891502
1349891501
1349891500
1349891498
1349891496
1349891496
1349891494
1349891494
1349891493
1349891493
1349891492
1349891492
1349891490
1349891490
1349891489
1349891488
1349891488
1349891487
1349891486
1349891485
1349891485
1349891484
1349891480
1349891479
1349891478
1349891477
1349891476
1349891476
1349891475
1349891475
1349891475
1349891474
1349891474
1349891473
1349891472
1349891472
1349891472
1349891471
1349891471
1349891470
1349891469
1349891464
1349891462
1349891462
1349891461
1349891460
1349891460
1349891456
1349891455
1349891455
1349891455
1349891454
1349891454
1349891454
1349891454
1349891453
1349891452
1349891452
1349891450
1349891450
1349891450
1349891449
1349891449
1349891445
1349891445
1349891444
1349891443
1349891442
1349891442
1349891442
1349891441
1349891439
1349891439
1349891437
1349891436
1349891435
1349891435
1349891434
1349891433
1349891433
1349891430
1349891429
1349891428
1349891427
1349891426
1349891426
1349891423
1349891421
1349891419
1349891419
1349891419
1349891418
1349891415
1349891415
1349891413
1349891412
1349891411
1349891411
1349891411
1349891409
1349891408
1349891407
1349891407
1349891406
1349891406
1349891405
1349891404
1349891404
1349891404
1349891403
1349891402
1349891399
1349891399
1349891399
1349891396
1349891396
1349891395
1349891395
1349891394
1349891392
1349891391
1349891390
1349891389
1349891386
1349891385
1349891385
1349891385
1349891384
1349891384
1349891384
1349891384
1349891383
1349891382
1349891380
1349891379
1349891377
1349891377
1349891376
1349891375
1349891373
1349891373
1349891372
1349891372
1349891372
1349891372
1349891372
1349891371
1349891371
1349891369
1349891367
1349891366
1349891366
1349891365
1349891361
1349891360
1349891359
1349891358
1349891358
1349891357
1349891356
1349891356
1349891356
1349891353
1349891353
1349891353
1349891352
1349891351
1349891351
1349891346
1349891346
1349891345
1349891345
1349891344
1349891342
1349891342
1349891341
1349891340
1349891340
1349891339
1349891339
1349891338
1349891338
1349891337
1349891337
1349891335
1349891335
1349891335
1349891333
1349891333
1349891333
1349891333
1349891332
1349891331
1349891328
1349891327
1349891327
1349891326
1349891324
1349891323
1349891322
1349891321
1349891320
1349891320
1349891318
1349891317
1349891315
1349891315
1349891315
1349891314
1349891314
1349891313
1349891312
1349891312
1349891312
1349891311
1349891310
1349891310
1349891309
1349891307
1349891307
1349891307
1349891307
1349891307
1349891305
1349891304
1349891304
1349891303
1349891303
1349891302
1349891302
1349891302
1349891300
1349891299
1349891298
1349891298
1349891297
1349891296
1349891295
1349891295
1349891294
1349891294
1349891293
1349891292
1349891292
1349891291
1349891288
1349891283
1349891282
1349891280
1349891279
1349891276
1349891275
1349891274
1349891272
1349891271
1349891269
1349891268
1349891267
1349891266
1349891265
1349891265
1349891264
1349891263
1349891261
1349891260
1349891259
1349891259
1349891258
1349891257
1349891257
1349891257
1349891256
1349891256
1349891252
1349891252
1349891252
1349891251
1349891249
1349891249
1349891248
1349891248
1349891247
1349891246
1349891243
1349891241
1349891240
1349891239
1349891238
1349891238
1349891843
1349891842
1349891842
1349891839
1349891837
1349891836
1349891831
1349891830
1349891828
1349891827
1349891826
1349891820
1349891819
1349891819
1349891819
1349891819
1349891818
1349891818
1349891817
1349891815
1349891815
1349891814
1349891813
1349891813
1349891811
1349891811
1349891811
1349891810
1349891810
1349891810
1349891810
1349891810
1349891810
1349891809
1349891809
1349891807
1349891806
1349891803
1349891801
1349891796
1349891796
1349891793
1349891793
1349891792
1349891790
1349891788
1349891784
1349891784
1349891782
1349891782
1349891782
1349891782
1349891780
1349891775
1349891773
1349891770
1349891769
1349891769
1349891768
1349891768
1349891764
1349891763
1349891760
1349891760
1349891758
1349891755
1349891755
1349891754
1349891754
1349891753
1349891753
1349891751
1349891749
1349891749
1349891749
1349891749
1349891746
1349891746
1349891745
1349891745
1349891744
1349891743
1349891742
1349891740
1349891740
1349891739
1349891738
1349891737
1349891736
1349891736
1349891735
1349891734
1349891733
1349891731
1349891731
1349891731
1349891730
1349891728
1349891728
1349891727
1349891726
1349891726
1349891726
1349891725
1349891725
1349891722
1349891722
1349891719
1349891717
1349891716
1349891714
1349891711
1349891709
1349891707
1349891707
1349891706
1349891701
1349891701
1349891700
1349891700
1349891699
1349891699
1349891697
1349891696
1349891693
1349891690
1349891687
1349891685
1349891685
1349891685
1349891683
1349891682
1349891681
1349891679
1349891677
1349891677
1349891677
1349891676
1349891675
1349891675
1349891674
1349891674
1349891672
1349891669
1349891669
1349891669
1349891668
1349891667
1349891666
1349891665
1349891665
1349891664
1349891663
1349891663
1349891663
1349891660
1349891660
1349891659
1349891657
1349891656
1349891656
1349891656
1349891655
1349891655
1349891654
1349891654
1349891653
1349891652
1349891652
1349891651
1349891651
1349891651
1349891650
1349891650
1349891649
1349891649
1349891648
1349891648
1349891647
1349891646
1349891644
1349891636
1349891635
1349891635
1349891634
1349891634
1349891633
1349891631
1349891628
1349891628
1349891628
1349891628
1349891625
1349891624
1349891623
1349891623
1349891621
1349891620
1349891619
1349891617
1349891617
1349891616
1349891616
1349891616
1349891615
1349891614
1349891614
1349891612
1349891610
1349891609
1349891603
1349891603
1349891602
1349891599
1349891599
1349891599
1349891597
1349891596
1349891596
1349891595
1349891593
1349891593
1349891592
1349891591
1349891590
1349891590
1349891590
1349891588
1349891588
1349891587
1349891587
1349891587
1349891586
1349891586
1349891586
1349891582
1349891581
1349891581
1349891581
1349891580
1349891579
1349891579
1349891577
1349891577
1349891575
1349891573
1349891573
1349891572
1349891572
1349891570
1349891570
1349891567
1349891566
1349891565
1349891565
1349891564
1349891563
1349891562
1349891561
1349891560
1349891560
1349891560
1349891559
1349891559
1349891557
1349891557
1349891557
1349891556
1349891555
1349891554
1349891553
1349891552
1349891549
1349891548
1349891546
1349891543
1349891542
1349891542
1349891541
1349891540
1349892145
1349892142
1349892139
1349892139
1349892138
1349892137
1349892135
1349892133
1349892130
1349892127
1349892127
1349892126
1349892126
1349892125
1349892123
1349892122
1349892121
1349892120
1349892119
1349892117
1349892116
1349892116
1349892116
1349892116
1349892113
1349892113
1349892112
1349892109
1349892109
1349892107
1349892099
1349892097
1349892097
1349892097
1349892094
1349892094
1349892089
1349892086
1349892083
1349892082
1349892082
1349892081
1349892079
1349892078
1349892078
1349892074
1349892072
1349892069
1349892069
1349892067
1349892067
1349892066
1349892063
1349892062
1349892062
1349892060
1349892057
1349892057
1349892056
1349892055
1349892054
1349892054
1349892053
1349892053
1349892048
1349892047
1349892046
1349892046
1349892045
1349892044
1349892043
1349892042
1349892041
1349892041
1349892041
1349892038
1349892038
1349892038
1349892038
1349892036
1349892036
1349892032
1349892032
1349892030
1349892030
1349892029
1349892028
1349892026
1349892025
1349892023
1349892023
1349892022
1349892021
1349892020
1349892019
1349892019
1349892019
1349892019
1349892018
1349892017
1349892015
1349892015
1349892015
1349892013
1349892012
1349892012
1349892012
1349892010
1349892007
1349892006
1349892006
1349892006
1349892004
1349892004
1349892003
1349892003
1349892002
1349892001
1349892001
1349892000
1349891999
1349891999
1349891999
1349891998
1349891997
1349891996
1349891995
1349891995
1349891994
1349891992
1349891990
1349891989
1349891986
1349891986
1349891984
1349891984
1349891983
1349891983
1349891983
1349891983
1349891981
1349891977
1349891976
1349891975
1349891974
1349891974
1349891974
1349891973
1349891970
1349891969
1349891968
1349891966
1349891966
1349891963
1349891962
1349891961
1349891961
1349891960
1349891957
1349891956
1349891954
1349891954
1349891954
1349891952
1349891952
1349891951
1349891949
1349891949
1349891949
1349891947
1349891946
1349891946
1349891943
1349891942
1349891942
1349891942
1349891941
1349891940
1349891939
1349891938
1349891937
1349891937
1349891937
1349891936
1349891934
1349891934
1349891933
1349891932
1349891932
1349891931
1349891929
1349891923
1349891922
1349891922
1349891921
1349891921
1349891919
1349891918
1349891918
1349891918
1349891917
1349891917
1349891916
1349891914
1349891913
1349891911
1349891908
1349891908
1349891907
1349891905
1349891904
1349891903
1349891902
1349891899
1349891899
1349891898
1349891897
1349891897
1349891894
1349891892
1349891890
1349891889
1349891887
1349891887
1349891887
1349891886
1349891885
1349891883
1349891882
1349891881
1349891876
1349891876
1349891874
1349891873
1349891873
1349891872
1349891872
1349891871
1349891869
1349891869
1349891869
1349891867
1349891867
1349891866
1349891866
1349891865
1349891864
1349891864
1349891864
1349891863
1349891862
1349891862
1349891861
1349891861
1349891856
1349891856
1349891856
1349891856
1349891855
1349891852
1349891851
1349891849
1349891849
1349891848
1349891847
1349892450
1349892450
1349892449
1349892448
1349892448
1349892447
1349892446
1349892446
1349892444
1349892443
1349892441
1349892440
1349892440
1349892440
1349892440
1349892437
1349892434
1349892433
1349892432
1349892432
1349892430
1349892430
1349892428
1349892427
1349892426
1349892425
1349892425
1349892423
1349892420
1349892415
1349892414
1349892413
1349892413
1349892413
1349892412
1349892413
1349892409
1349892409
1349892407
1349892407
1349892406
1349892405
1349892403
1349892403
1349892403
1349892400
1349892398
1349892396
1349892394
1349892394
1349892390
1349892388
1349892388
1349892387
1349892383
1349892381
1349892381
1349892380
1349892380
1349892379
1349892378
1349892373
1349892372
1349892370
1349892369
1349892369
1349892369
1349892368
1349892364
1349892364
1349892364
1349892363
1349892362
1349892359
1349892358
1349892357
1349892357
1349892353
1349892352
1349892351
1349892348
1349892347
1349892347
1349892343
1349892342
1349892342
1349892339
1349892339
1349892338
1349892336
1349892336
1349892336
1349892332
1349892324
1349892323
1349892323
1349892321
1349892320
1349892320
1349892320
1349892316
1349892315
1349892314
1349892313
1349892312
1349892305
1349892305
1349892300
1349892300
1349892300
1349892298
1349892294
1349892292
1349892291
1349892290
1349892289
1349892289
1349892289
1349892287
1349892287
1349892286
1349892286
1349892285
1349892282
1349892281
1349892281
1349892277
1349892277
1349892277
1349892276
1349892275
1349892275
1349892273
1349892273
1349892273
1349892272
1349892271
1349892268
1349892261
1349892261
1349892260
1349892259
1349892257
1349892256
1349892255
1349892255
1349892254
1349892253
1349892253
1349892252
1349892252
1349892251
1349892250
1349892250
1349892249
1349892249
1349892246
1349892245
1349892244
1349892241
1349892238
1349892238
1349892237
1349892231
1349892228
1349892227
1349892225
1349892224
1349892223
1349892223
1349892221
1349892220
1349892220
1349892219
1349892217
1349892216
1349892215
1349892211
1349892210
1349892210
1349892209
1349892206
1349892205
1349892204
1349892201
1349892199
1349892198
1349892198
1349892197
1349892196
1349892194
1349892193
1349892192
1349892192
1349892191
1349892186
1349892186
1349892180
1349892180
1349892178
1349892178
1349892178
1349892173
1349892169
1349892167
1349892162
1349892161
1349892161
1349892160
1349892158
1349892158
1349892154
1349892152
1349892148
1349892148
1349892752
1349892748
1349892748
1349892745
1349892744
1349892744
1349892744
1349892743
1349892742
1349892739
1349892739
1349892738
1349892736
1349892736
1349892734
1349892733
1349892732
1349892730
1349892728
1349892727
1349892726
1349892723
1349892722
1349892718
1349892716
1349892714
1349892714
1349892713
1349892712
1349892711
1349892710
1349892709
1349892709
1349892708
1349892706
1349892706
1349892705
1349892703
1349892703
1349892701
1349892701
1349892699
1349892698
1349892698
1349892698
1349892697
1349892696
1349892696
1349892695
1349892694
1349892693
1349892692
1349892692
1349892691
1349892690
1349892690
1349892687
1349892686
1349892685
1349892684
1349892683
1349892683
1349892680
1349892678
1349892677
1349892677
1349892674
1349892673
1349892672
1349892671
1349892671
1349892670
1349892668
1349892666
1349892664
1349892659
1349892658
1349892657
1349892656
1349892654
1349892649
1349892648
1349892646
1349892641
1349892640
1349892639
1349892638
1349892638
1349892636
1349892636
1349892634
1349892634
1349892632
1349892629
1349892628
1349892628
1349892627
1349892626
1349892622
1349892619
1349892618
1349892618
1349892617
1349892615
1349892614
1349892614
1349892613
1349892610
1349892610
1349892606
1349892602
1349892601
1349892600
1349892597
1349892597
1349892597
1349892597
1349892596
1349892596
1349892596
1349892595
1349892595
1349892594
1349892594
1349892594
1349892589
1349892587
1349892587
1349892584
1349892584
1349892582
1349892582
1349892579
1349892578
1349892577
1349892577
1349892576
1349892574
1349892574
1349892574
1349892573
1349892571
1349892568
1349892568
1349892566
1349892563
1349892562
1349892561
1349892560
1349892559
1349892557
1349892555
1349892554
1349892554
1349892553
1349892552
1349892551
1349892551
1349892550
1349892550
1349892549
1349892549
1349892549
1349892548
1349892548
1349892546
1349892546
1349892544
1349892544
1349892541
1349892540
1349892540
1349892538
1349892538
1349892538
1349892534
1349892530
1349892529
1349892529
1349892525
1349892524
1349892523
1349892523
1349892522
1349892520
1349892520
1349892518
1349892518
1349892518
1349892515
1349892512
1349892512
1349892512
1349892511
1349892511
1349892510
1349892510
1349892509
1349892508
1349892507
1349892507
1349892506
1349892506
1349892506
1349892502
1349892499
1349892495
1349892495
1349892495
1349892494
1349892492
1349892491
1349892488
1349892484
1349892479
1349892475
1349892474
1349892473
1349892469
1349892468
1349892466
1349892464
1349892461
1349892461
1349892461
1349892459
1349892456
1349892456
1349892452
1349893056
1349893056
1349893056
1349893056
1349893054
1349893054
1349893054
1349893054
1349893054
1349893053
1349893053
1349893052
1349893052
1349893051
1349893048
1349893046
1349893045
1349893045
1349893045
1349893039
1349893039
1349893037
1349893036
1349893035
1349893031
1349893029
1349893029
1349893029
1349893027
1349893026
1349893025
1349893024
1349893022
1349893021
1349893019
1349893018
1349893017
1349893016
1349893011
1349893011
1349893011
1349893008
1349893007
1349893005
1349893003
1349892997
1349892996
1349892996
1349892996
1349892995
1349892995
1349892994
1349892993
1349892988
1349892987
1349892987
1349892986
1349892986
1349892986
1349892985
1349892985
1349892984
1349892983
1349892982
1349892982
1349892982
1349892979
1349892977
1349892977
1349892976
1349892976
1349892976
1349892975
1349892974
1349892972
1349892970
1349892970
1349892969
1349892968
1349892968
1349892968
1349892964
1349892963
1349892963
1349892962
1349892961
1349892960
1349892959
1349892958
1349892958
1349892957
1349892957
1349892956
1349892956
1349892956
1349892955
1349892955
1349892953
1349892952
1349892947
1349892946
1349892945
1349892942
1349892941
1349892939
1349892939
1349892935
1349892934
1349892933
1349892932
1349892932
1349892932
1349892932
1349892930
1349892928
1349892928
1349892926
1349892924
1349892921
1349892920
1349892920
1349892915
1349892914
1349892914
1349892913
1349892913
1349892912
1349892912
1349892911
1349892911
1349892910
1349892909
1349892906
1349892906
1349892904
1349892904
1349892903
1349892903
1349892898
1349892897
1349892894
1349892893
1349892893
1349892891
1349892891
1349892890
1349892889
1349892889
1349892888
1349892886
1349892885
1349892884
1349892883
1349892883
1349892881
1349892880
1349892879
1349892879
1349892879
1349892872
1349892866
1349892865
1349892861
1349892861
1349892861
1349892861
1349892860
1349892860
1349892859
1349892858
1349892858
1349892858
1349892855
1349892855
1349892852
1349892851
1349892850
1349892850
1349892850
1349892848
1349892846
1349892846
1349892844
1349892844
1349892843
1349892841
1349892841
1349892837
1349892837
1349892837
1349892835
1349892830
1349892830
1349892829
1349892829
1349892827
1349892826
1349892825
1349892817
1349892815
1349892814
1349892809
1349892808
1349892808
1349892806
1349892806
1349892806
1349892805
1349892803
1349892801
1349892801
1349892799
1349892798
1349892798
1349892794
1349892793
1349892790
1349892789
1349892789
1349892788
1349892788
1349892787
1349892786
1349892785
1349892785
1349892783
1349892782
1349892782
1349892781
1349892781
1349892780
1349892776
1349892775
1349892775
1349892773
1349892773
1349892772
1349892770
1349892769
1349892765
1349892764
1349892762
1349892761
1349892761
1349892759
1349892759
1349892758
1349892755
1349892755
1349892755
1349892754
1349893359
1349893356
1349893354
1349893354
1349893353
1349893353
1349893352
1349893350
1349893350
1349893346
1349893346
1349893345
1349893344
1349893341
1349893340
1349893340
1349893339
1349893338
1349893338
1349893335
1349893334
1349893333
1349893332
1349893331
1349893330
1349893329
1349893329
1349893329
1349893326
1349893325
1349893324
1349893324
1349893324
1349893323
1349893322
1349893319
1349893318
1349893317
1349893315
1349893315
1349893313
1349893311
1349893308
1349893306
1349893306
1349893305
1349893305
1349893305
1349893304
1349893304
1349893299
1349893299
1349893296
1349893296
1349893293
1349893291
1349893291
1349893291
1349893290
1349893290
1349893289
1349893289
1349893289
1349893284
1349893283
1349893282
1349893279
1349893274
1349893273
1349893273
1349893272
1349893270
1349893269
1349893266
1349893266
1349893262
1349893261
1349893261
1349893261
1349893261
1349893260
1349893260
1349893260
1349893260
1349893258
1349893257
1349893257
1349893256
1349893253
1349893250
1349893250
1349893249
1349893245
1349893244
1349893242
1349893241
1349893240
1349893234
1349893231
1349893230
1349893230
1349893229
1349893228
1349893227
1349893221
1349893221
1349893221
1349893216
1349893215
1349893215
1349893212
1349893209
1349893209
1349893203
1349893203
1349893202
1349893201
1349893200
1349893200
1349893198
1349893197
1349893195
1349893193
1349893192
1349893191
1349893190
1349893186
1349893186
1349893185
1349893184
1349893183
1349893182
1349893180
1349893177
1349893174
1349893170
1349893170
1349893168
1349893166
1349893164
1349893164
1349893160
1349893159
1349893159
1349893158
1349893155
1349893155
1349893152
1349893151
1349893150
1349893150
1349893149
1349893149
1349893149
1349893148
1349893145
1349893145
1349893144
1349893143
1349893142
1349893140
1349893139
1349893139
1349893138
1349893137
1349893136
1349893133
1349893133
1349893132
1349893132
1349893131
1349893129
1349893129
1349893128
1349893128
1349893127
1349893124
1349893122
1349893118
1349893118
1349893117
1349893116
1349893116
1349893115
1349893115
1349893115
1349893114
1349893113
1349893113
1349893112
1349893110
1349893110
1349893108
1349893102
1349893101
1349893101
1349893097
1349893097
1349893095
1349893095
1349893094
1349893090
1349893089
1349893088
1349893085
1349893083
1349893082
1349893077
1349893073
1349893072
1349893072
1349893069
1349893068
1349893067
1349893066
1349893063
1349893062
1349893058
1349893058
1349893057
1349893664
1349893662
1349893662
1349893662
1349893662
1349893661
1349893660
1349893658
1349893656
1349893656
1349893655
1349893656
1349893653
1349893651
1349893650
1349893649
1349893645
1349893644
1349893644
1349893641
1349893640
1349893637
1349893636
1349893635
1349893634
1349893634
1349893632
1349893632
1349893632
1349893627
1349893626
1349893624
1349893623
1349893618
1349893618
1349893615
1349893615
1349893614
1349893608
1349893608
1349893608
1349893603
1349893603
1349893602
1349893600
1349893599
1349893598
1349893598
1349893595
1349893595
1349893593
1349893593
1349893593
1349893591
1349893590
1349893587
1349893585
1349893584
1349893583
1349893583
1349893583
1349893583
1349893580
1349893578
1349893578
1349893577
1349893576
1349893574
1349893572
1349893570
1349893570
1349893569
1349893569
1349893567
1349893567
1349893562
1349893562
1349893562
1349893561
1349893561
1349893561
1349893560
1349893559
1349893558
1349893558
1349893558
1349893557
1349893557
1349893557
1349893557
1349893555
1349893553
1349893551
1349893551
1349893549
1349893547
1349893546
1349893545
1349893545
1349893543
1349893543
1349893541
1349893538
1349893537
1349893536
1349893536
1349893536
1349893535
1349893532
1349893531
1349893531
1349893531
1349893530
1349893529
1349893528
1349893527
1349893527
1349893526
1349893525
1349893525
1349893524
1349893524
1349893524
1349893523
1349893520
1349893519
1349893518
1349893517
1349893517
1349893516
1349893515
1349893513
1349893513
1349893513
1349893513
1349893511
1349893509
1349893508
1349893508
1349893507
1349893507
1349893505
1349893504
1349893504
1349893500
1349893500
1349893500
1349893497
1349893496
1349893496
1349893495
1349893494
1349893494
1349893493
1349893493
1349893489
1349893488
1349893487
1349893487
1349893485
1349893484
1349893484
1349893482
1349893481
1349893481
1349893478
1349893478
1349893477
1349893477
1349893473
1349893470
1349893470
1349893470
1349893468
1349893466
1349893465
1349893464
1349893463
1349893462
1349893460
1349893460
1349893457
1349893454
1349893454
1349893453
1349893453
1349893452
1349893450
1349893448
1349893447
1349893446
1349893445
1349893445
1349893444
1349893444
1349893444
1349893441
1349893441
1349893440
1349893440
1349893440
1349893439
1349893437
1349893436
1349893435
1349893433
1349893432
1349893431
1349893428
1349893421
1349893416
1349893415
1349893415
1349893414
1349893414
1349893409
1349893407
1349893403
1349893402
1349893401
1349893400
1349893400
1349893399
1349893399
1349893398
1349893397
1349893397
1349893396
1349893395
1349893394
1349893393
1349893393
1349893393
1349893392
1349893391
1349893390
1349893389
1349893389
1349893389
1349893388
1349893388
1349893388
1349893388
1349893388
1349893385
1349893385
1349893384
1349893383
1349893381
1349893381
1349893381
1349893380
1349893380
1349893379
1349893379
1349893378
1349893375
1349893373
1349893372
1349893370
1349893370
1349893369
1349893367
1349893364
1349893363
1349893362
1349893362
1349893360
1349893967
1349893966
1349893966
1349893964
1349893964
1349893963
1349893963
1349893962
1349893961
1349893960
1349893954
1349893954
1349893954
1349893953
1349893953
1349893952
1349893946
1349893945
1349893940
1349893938
1349893937
1349893935
1349893932
1349893931
1349893930
1349893929
1349893929
1349893927
1349893926
1349893925
1349893922
1349893920
1349893918
1349893918
1349893918
1349893917
1349893916
1349893915
1349893913
1349893911
1349893911
1349893910
1349893909
1349893907
1349893907
1349893906
1349893905
1349893905
1349893905
1349893904
1349893903
1349893901
1349893900
1349893900
1349893899
1349893899
1349893894
1349893894
1349893893
1349893892
1349893890
1349893890
1349893889
1349893887
1349893887
1349893886
1349893882
1349893880
1349893880
1349893879
1349893878
1349893878
1349893878
1349893876
1349893875
1349893875
1349893874
1349893871
1349893871
1349893870
1349893870
1349893869
1349893868
1349893868
1349893868
1349893867
1349893866
1349893865
1349893864
1349893864
1349893863
1349893863
1349893860
1349893860
1349893858
1349893857
1349893857
1349893857
1349893856
1349893854
1349893854
1349893854
1349893853
1349893850
1349893850
1349893850
1349893849
1349893848
1349893848
1349893846
1349893844
1349893842
1349893841
1349893840
1349893840
1349893838
1349893838
1349893837
1349893836
1349893835
1349893832
1349893831
1349893830
1349893830
1349893830
1349893829
1349893827
1349893827
1349893825
1349893824
1349893824
1349893823
1349893822
1349893822
1349893819
1349893818
1349893815
1349893814
1349893813
1349893812
1349893810
1349893809
1349893808
1349893808
1349893808
1349893807
1349893806
1349893805
1349893803
1349893803
1349893802
1349893801
1349893800
1349893798
1349893796
1349893793
1349893791
1349893791
1349893789
1349893789
1349893787
1349893786
1349893782
1349893781
1349893780
1349893780
1349893779
1349893779
1349893778
1349893776
1349893776
1349893774
1349893773
1349893772
1349893771
1349893770
1349893770
1349893769
1349893764
1349893764
1349893763
1349893763
1349893763
1349893762
1349893761
1349893761
1349893760
1349893760
1349893756
1349893755
1349893753
1349893753
1349893753
1349893751
1349893750
1349893748
1349893748
1349893745
1349893744
1349893744
1349893744
1349893741
1349893741
1349893740
1349893740
1349893739
1349893739
1349893738
1349893736
1349893735
1349893735
1349893732
1349893731
1349893731
1349893729
1349893729
1349893726
1349893725
1349893723
1349893723
1349893721
1349893717
1349893716
1349893716
1349893715
1349893714
1349893714
1349893713
1349893713
1349893711
1349893710
1349893708
1349893706
1349893706
1349893705
1349893703
1349893702
1349893702
1349893701
1349893700
1349893699
1349893698
1349893694
1349893691
1349893691
1349893689
1349893689
1349893686
1349893684
1349893684
1349893680
1349893680
1349893679
1349893677
1349893677
1349893676
1349893675
1349893675
1349893674
1349893672
1349893672
1349893671
1349893666
1349893666
1349893665
1349893665
1349894268
1349894267
1349894266
1349894264
1349894262
1349894260
1349894258
1349894255
1349894254
1349894252
1349894252
1349894251
1349894249
1349894249
1349894250
1349894248
1349894239
1349894236
1349894235
1349894234
1349894233
1349894229
1349894229
1349894229
1349894229
1349894228
1349894227
1349894225
1349894225
1349894224
1349894220
1349894220
1349894216
1349894216
1349894215
1349894212
1349894208
1349894207
1349894206
1349894204
1349894202
1349894200
1349894199
1349894197
1349894195
1349894193
1349894193
1349894192
1349894190
1349894189
1349894189
1349894188
1349894187
1349894185
1349894185
1349894185
1349894184
1349894184
1349894183
1349894181
1349894180
1349894179
1349894179
1349894178
1349894176
1349894172
1349894172
1349894171
1349894169
1349894169
1349894163
1349894162
1349894159
1349894159
1349894153
1349894152
1349894151
1349894150
1349894147
1349894145
1349894144
1349894144
1349894137
1349894132
1349894131
1349894130
1349894127
1349894125
1349894125
1349894125
1349894124
1349894122
1349894121
1349894120
1349894120
1349894116
1349894114
1349894113
1349894112
1349894111
1349894109
1349894107
1349894104
1349894101
1349894101
1349894099
1349894097
1349894095
1349894094
1349894095
1349894092
1349894091
1349894087
1349894086
1349894085
1349894084
1349894083
1349894081
1349894078
1349894076
1349894073
1349894073
1349894071
1349894071
1349894071
1349894064
1349894062
1349894060
1349894060
1349894058
1349894057
1349894056
1349894056
1349894056
1349894055
1349894055
1349894053
1349894051
1349894051
1349894049
1349894047
1349894045
1349894044
1349894043
1349894042
1349894041
1349894040
1349894040
1349894038
1349894035
1349894032
1349894031
1349894027
1349894026
1349894022
1349894022
1349894022
1349894021
1349894018
1349894015
1349894012
1349894012
1349894010
1349894009
1349894009
1349894007
1349894006
1349894003
1349894002
1349894002
1349894001
1349893998
1349893997
1349893996
1349893992
1349893991
1349893990
1349893989
1349893988
1349893988
1349893987
1349893985
1349893984
1349893982
1349893981
1349893981
1349893977
1349893977
1349893977
1349893975
1349893975
1349893975
1349893972
1349893971
1349893970
1349893969
1349893968
1349894573
1349894572
1349894572
1349894572
1349894571
1349894569
1349894569
1349894567
1349894557
1349894556
1349894555
1349894554
1349894553
1349894550
1349894549
1349894549
1349894547
1349894547
1349894546
1349894544
1349894543
1349894540
1349894540
1349894540
1349894539
1349894539
1349894536
1349894535
1349894531
1349894531
1349894529
1349894529
1349894529
1349894528
1349894526
1349894525
1349894524
1349894523
1349894522
1349894521
1349894521
1349894520
1349894520
1349894520
1349894518
1349894518
1349894517
1349894515
1349894515
1349894513
1349894510
1349894509
1349894508
1349894507
1349894506
1349894505
1349894501
1349894501
1349894501
1349894500
1349894500
1349894500
1349894499
1349894499
1349894497
1349894494
1349894494
1349894493
1349894493
1349894491
1349894486
1349894484
1349894482
1349894482
1349894482
1349894479
1349894478
1349894477
1349894472
1349894472
1349894472
1349894471
1349894471
1349894471
1349894470
1349894469
1349894469
1349894466
1349894465
1349894462
1349894461
1349894461
1349894459
1349894452
1349894452
1349894451
1349894449
1349894448
1349894447
1349894444
1349894441
1349894441
1349894439
1349894437
1349894432
1349894431
1349894431
1349894430
1349894430
1349894428
1349894428
1349894427
1349894425
1349894423
1349894423
1349894421
1349894420
1349894420
1349894420
1349894420
1349894419
1349894418
1349894415
1349894414
1349894411
1349894410
1349894409
1349894409
1349894405
1349894404
1349894398
1349894396
1349894396
1349894393
1349894393
1349894391
1349894390
1349894387
1349894386
1349894382
1349894382
1349894381
1349894381
1349894377
1349894376
1349894374
1349894372
1349894371
1349894371
1349894368
1349894368
1349894365
1349894365
1349894364
1349894364
1349894362
1349894362
1349894360
1349894357
1349894356
1349894356
1349894355
1349894354
1349894353
1349894353
1349894349
1349894347
1349894345
1349894342
1349894338
1349894337
1349894337
1349894336
1349894334
1349894333
1349894332
1349894332
1349894331
1349894331
1349894330
1349894330
1349894326
1349894324
1349894318
1349894317
1349894316
1349894316
1349894315
1349894314
1349894313
1349894310
1349894309
1349894308
1349894307
1349894305
1349894303
1349894302
1349894298
1349894298
1349894298
1349894297
1349894296
1349894296
1349894294
1349894293
1349894292
1349894291
1349894288
1349894287
1349894286
1349894285
1349894284
1349894283
1349894282
1349894278
1349894277
1349894276
1349894275
1349894273
1349894271
1349894271
1349894876
1349894875
1349894872
1349894872
1349894872
1349894871
1349894870
1349894866
1349894866
1349894866
1349894865
1349894865
1349894865
1349894863
1349894862
1349894862
1349894862
1349894861
1349894861
1349894860
1349894857
1349894855
1349894854
1349894854
1349894849
1349894849
1349894849
1349894849
1349894848
1349894847
1349894845
1349894845
1349894844
1349894844
1349894841
1349894841
1349894841
1349894841
1349894841
1349894838
1349894834
1349894832
1349894831
1349894831
1349894829
1349894827
1349894827
1349894826
1349894826
1349894825
1349894825
1349894824
1349894823
1349894822
1349894818
1349894816
1349894816
1349894816
1349894814
1349894814
1349894814
1349894813
1349894812
1349894810
1349894809
1349894809
1349894803
1349894800
1349894800
1349894799
1349894799
1349894796
1349894794
1349894794
1349894793
1349894793
1349894793
1349894792
1349894788
1349894784
1349894784
1349894782
1349894781
1349894780
1349894779
1349894779
1349894778
1349894775
1349894774
1349894773
1349894772
1349894772
1349894768
1349894767
1349894766
1349894764
1349894761
1349894761
1349894759
1349894758
1349894757
1349894756
1349894755
1349894754
1349894754
1349894752
1349894751
1349894749
1349894748
1349894747
1349894747
1349894747
1349894746
1349894744
1349894744
1349894744
1349894743
1349894742
1349894740
1349894737
1349894735
1349894734
1349894733
1349894728
1349894727
1349894727
1349894725
1349894724
1349894724
1349894724
1349894722
1349894722
1349894721
1349894721
1349894720
1349894717
1349894716
1349894715
1349894715
1349894715
1349894714
1349894713
1349894712
1349894712
1349894712
1349894710
1349894710
1349894710
1349894709
1349894708
1349894708
1349894707
1349894707
1349894704
1349894703
1349894701
1349894697
1349894694
1349894693
1349894692
1349894690
1349894689
1349894688
1349894688
1349894687
1349894683
1349894682
1349894682
1349894681
1349894680
1349894680
1349894676
1349894674
1349894672
1349894671
1349894670
1349894669
1349894668
1349894664
1349894663
1349894663
1349894661
1349894661
1349894660
1349894658
1349894658
1349894658
1349894657
1349894654
1349894654
1349894652
1349894651
1349894650
1349894649
1349894649
1349894648
1349894644
1349894643
1349894642
1349894641
1349894641
1349894637
1349894635
1349894633
1349894631
1349894630
1349894629
1349894626
1349894625
1349894621
1349894619
1349894618
1349894615
1349894614
1349894614
1349894613
1349894613
1349894612
1349894611
1349894610
1349894608
1349894608
1349894608
1349894607
1349894606
1349894605
1349894605
1349894605
1349894604
1349894604
1349894603
1349894602
1349894601
1349894601
1349894599
1349894595
1349894595
1349894594
1349894592
1349894587
1349894582
1349894581
1349894580
1349894579
1349894578
1349894576
1349894576
1349894575
1349894575
1349894574
1349894574
1349894573
1349895178
1349895178
1349895176
1349895175
1349895175
1349895174
1349895172
1349895169
1349895169
1349895160
1349895156
1349895155
1349895154
1349895153
1349895153
1349895151
1349895151
1349895150
1349895150
1349895149
1349895148
1349895148
1349895145
1349895143
1349895142
1349895140
1349895138
1349895138
1349895137
1349895135
1349895133
1349895132
1349895128
1349895125
1349895124
1349895121
1349895120
1349895120
1349895119
1349895119
1349895119
1349895118
1349895118
1349895115
1349895114
1349895111
1349895110
1349895110
1349895110
1349895109
1349895109
1349895108
1349895107
1349895106
1349895106
1349895105
1349895105
1349895105
1349895103
1349895102
1349895101
1349895100
1349895099
1349895098
1349895097
1349895097
1349895095
1349895093
1349895092
1349895091
1349895091
1349895088
1349895087
1349895087
1349895086
1349895086
1349895085
1349895085
1349895085
1349895084
1349895084
1349895083
1349895083
1349895082
1349895081
1349895079
1349895079
1349895078
1349895076
1349895076
1349895076
1349895075
1349895074
1349895074
1349895074
1349895073
1349895072
1349895072
1349895071
1349895071
1349895069
1349895068
1349895068
1349895065
1349895064
1349895063
1349895063
1349895062
1349895060
1349895059
1349895057
1349895057
1349895055
1349895055
1349895054
1349895054
1349895053
1349895052
1349895049
1349895049
1349895047
1349895045
1349895043
1349895041
1349895040
1349895040
1349895038
1349895038
1349895038
1349895036
1349895033
1349895029
1349895029
1349895029
1349895028
1349895028
1349895026
1349895026
1349895024
1349895020
1349895020
1349895018
1349895018
1349895015
1349895014
1349895013
1349895012
1349895011
1349895006
1349895006
1349895006
1349895005
1349895003
1349895002
1349895001
1349895001
1349894998
1349894998
1349894998
1349894998
1349894997
1349894997
1349894997
1349894997
1349894996
1349894992
1349894991
1349894990
1349894989
1349894986
1349894984
1349894984
1349894983
1349894981
1349894980
1349894980
1349894979
1349894979
1349894979
1349894979
1349894976
1349894976
1349894974
1349894973
1349894970
1349894970
1349894970
1349894968
1349894967
1349894967
1349894967
1349894966
1349894966
1349894960
1349894959
1349894958
1349894957
1349894957
1349894955
1349894953
1349894953
1349894953
1349894951
1349894951
1349894948
1349894947
1349894947
1349894947
1349894946
1349894946
1349894944
1349894941
1349894940
1349894940
1349894937
1349894937
1349894936
1349894936
1349894935
1349894934
1349894934
1349894933
1349894932
1349894928
1349894928
1349894927
1349894926
1349894925
1349894924
1349894924
1349894923
1349894922
1349894921
1349894921
1349894921
1349894918
1349894917
1349894917
1349894916
1349894916
1349894915
1349894915
1349894914
1349894913
1349894909
1349894908
1349894905
1349894905
1349894905
1349894899
1349894898
1349894898
1349894898
1349894897
1349894897
1349894896
1349894895
1349894895
1349894893
1349894892
1349894889
1349894886
1349894885
1349894884
1349894883
1349894883
1349894882
1349894881
1349894880
1349894880
1349894878
1349894878
1349895483
1349895483
1349895481
1349895480
1349895481
1349895478
1349895476
1349895476
1349895475
1349895473
1349895472
1349895471
1349895471
1349895471
1349895470
1349895469
1349895468
1349895468
1349895466
1349895466
1349895466
1349895465
1349895465
1349895464
1349895464
1349895463
1349895462
1349895461
1349895461
1349895460
1349895459
1349895459
1349895457
1349895456
1349895455
1349895453
1349895453
1349895451
1349895448
1349895448
1349895447
1349895446
1349895445
1349895444
1349895441
1349895439
1349895438
1349895438
1349895437
1349895435
1349895435
1349895434
1349895434
1349895432
1349895432
1349895431
1349895431
1349895432
1349895426
1349895424
1349895423
1349895422
1349895421
1349895421
1349895421
1349895419
1349895418
1349895418
1349895417
1349895415
1349895415
1349895415
1349895414
1349895414
1349895411
1349895410
1349895406
1349895404
1349895404
1349895403
1349895402
1349895402
1349895402
1349895399
1349895399
1349895399
1349895398
1349895397
1349895396
1349895396
1349895396
1349895395
1349895393
1349895393
1349895393
1349895392
1349895392
1349895392
1349895392
1349895391
1349895391
1349895391
1349895391
1349895389
1349895389
1349895388
1349895387
1349895386
1349895385
1349895381
1349895381
1349895380
1349895380
1349895378
1349895377
1349895377
1349895375
1349895375
1349895375
1349895375
1349895374
1349895373
1349895373
1349895373
1349895372
1349895372
1349895372
1349895369
1349895369
1349895369
1349895368
1349895367
1349895366
1349895366
1349895365
1349895365
1349895365
1349895363
1349895362
1349895358
1349895357
1349895355
1349895353
1349895353
1349895352
1349895352
1349895351
1349895351
1349895349
1349895345
1349895344
1349895343
1349895340
1349895338
1349895338
1349895337
1349895337
1349895336
1349895335
1349895332
1349895332
1349895331
1349895331
1349895330
1349895329
1349895328
1349895326
1349895325
1349895324
1349895323
1349895323
1349895323
1349895321
1349895318
1349895317
1349895315
1349895315
1349895311
1349895310
1349895308
1349895307
1349895307
1349895306
1349895305
1349895304
1349895303
1349895303
1349895302
1349895301
1349895299
1349895298
1349895297
1349895295
1349895294
1349895292
1349895292
1349895291
1349895290
1349895290
1349895289
1349895287
1349895286
1349895285
1349895283
1349895283
1349895283
1349895282
1349895282
1349895280
1349895277
1349895277
1349895276
1349895275
1349895274
1349895274
1349895272
1349895272
1349895272
1349895272
1349895271
1349895271
1349895270
1349895269
1349895269
1349895269
1349895268
1349895267
1349895266
1349895264
1349895263
1349895262
1349895262
1349895261
1349895260
1349895260
1349895260
1349895257
1349895256
1349895255
1349895254
1349895253
1349895252
1349895251
1349895247
1349895245
1349895245
1349895245
1349895245
1349895243
1349895242
1349895241
1349895241
1349895240
1349895239
1349895237
1349895236
1349895236
1349895236
1349895236
1349895233
1349895231
1349895230
1349895228
1349895226
1349895226
1349895226
1349895224
1349895223
1349895221
1349895221
1349895220
1349895220
1349895219
1349895219
1349895219
1349895218
1349895217
1349895217
1349895216
1349895216
1349895213
1349895212
1349895205
1349895204
1349895204
1349895200
1349895200
1349895198
1349895198
1349895198
1349895196
1349895195
1349895194
1349895193
1349895193
1349895193
1349895192
1349895190
1349895190
1349895189
1349895188
1349895187
1349895186
1349895185
1349895184
1349895180
1349895784
1349895784
1349895782
1349895782
1349895782
1349895780
1349895780
1349895779
1349895778
1349895777
1349895775
1349895774
1349895772
1349895772
1349895771
1349895770
1349895770
1349895769
1349895768
1349895768
1349895765
1349895764
1349895762
1349895761
1349895761
1349895759
1349895757
1349895757
1349895757
1349895757
1349895755
1349895754
1349895752
1349895751
1349895750
1349895749
1349895749
1349895748
1349895747
1349895746
1349895746
1349895745
1349895743
1349895741
1349895741
1349895740
1349895739
1349895738
1349895737
1349895734
1349895734
1349895734
1349895733
1349895733
1349895732
1349895732
1349895727
1349895727
1349895725
1349895725
1349895724
1349895724
1349895723
1349895723
1349895723
1349895722
1349895721
1349895721
1349895720
1349895716
1349895715
1349895714
1349895713
1349895711
1349895711
1349895711
1349895710
1349895710
1349895708
1349895707
1349895707
1349895705
1349895705
1349895704
1349895702
1349895702
1349895702
1349895700
1349895699
1349895698
1349895696
1349895696
1349895694
1349895693
1349895693
1349895692
1349895691
1349895689
1349895689
1349895688
1349895687
1349895687
1349895687
1349895687
1349895685
1349895683
1349895683
1349895681
1349895681
1349895678
1349895676
1349895675
1349895674
1349895674
1349895672
1349895672
1349895672
1349895670
1349895669
1349895669
1349895667
1349895665
1349895664
1349895664
1349895664
1349895663
1349895660
1349895658
1349895658
1349895656
1349895656
1349895655
1349895653
1349895652
1349895649
1349895648
1349895645
1349895645
1349895644
1349895644
1349895644
1349895642
1349895642
1349895641
1349895641
1349895640
1349895640
1349895640
1349895639
1349895637
1349895637
1349895636
1349895636
1349895636
1349895635
1349895634
1349895634
1349895634
1349895633
1349895632
1349895631
1349895629
1349895629
1349895629
1349895628
1349895628
1349895628
1349895627
1349895627
1349895626
1349895626
1349895623
1349895623
1349895622
1349895622
1349895621
1349895619
1349895619
1349895616
1349895615
1349895615
1349895614
1349895613
1349895612
1349895612
1349895610
1349895609
1349895609
1349895609
1349895608
1349895606
1349895606
1349895603
1349895603
1349895603
1349895602
1349895602
1349895601
1349895601
1349895601
1349895599
1349895599
1349895598
1349895597
1349895597
1349895597
1349895596
1349895595
1349895595
1349895594
1349895593
1349895593
1349895591
1349895590
1349895590
1349895589
1349895588
1349895588
1349895587
1349895586
1349895586
1349895585
1349895585
1349895585
1349895584
1349895582
1349895582
1349895581
1349895580
1349895579
1349895579
1349895577
1349895577
1349895577
1349895576
1349895576
1349895574
1349895573
1349895571
1349895570
1349895569
1349895567
1349895567
1349895566
1349895566
1349895564
1349895564
1349895563
1349895563
1349895563
1349895563
1349895562
1349895561
1349895561
1349895560
1349895560
1349895559
1349895559
1349895558
1349895557
1349895557
1349895556
1349895555
1349895555
1349895554
1349895554
1349895553
1349895553
1349895553
1349895552
1349895550
1349895548
1349895547
1349895546
1349895546
1349895545
1349895540
1349895540
1349895538
1349895537
1349895537
1349895535
1349895535
1349895534
1349895534
1349895534
1349895532
1349895532
1349895529
1349895528
1349895527
1349895527
1349895524
1349895524
1349895520
1349895516
1349895516
1349895514
1349895513
1349895511
1349895510
1349895509
1349895508
1349895507
1349895505
1349895505
1349895504
1349895504
1349895504
1349895504
1349895500
1349895500
1349895496
1349895495
1349895495
1349895492
1349895490
1349895489
1349895489
1349895488
1349895487
1349895485
1349895485
1349896091
1349896091
1349896090
1349896089
1349896088
1349896087
1349896087
1349896086
1349896085
1349896084
1349896083
1349896083
1349896083
1349896083
1349896081
1349896081
1349896080
1349896079
1349896079
1349896078
1349896077
1349896077
1349896075
1349896074
1349896074
1349896074
1349896072
1349896070
1349896070
1349896069
1349896069
1349896068
1349896067
1349896066
1349896066
1349896063
1349896063
1349896062
1349896062
1349896062
1349896062
1349896061
1349896057
1349896057
1349896057
1349896056
1349896056
1349896054
1349896054
1349896053
1349896052
1349896051
1349896050
1349896049
1349896049
1349896048
1349896048
1349896047
1349896047
1349896045
1349896043
1349896040
1349896039
1349896038
1349896038
1349896038
1349896037
1349896036
1349896035
1349896035
1349896033
1349896033
1349896032
1349896030
1349896028
1349896027
1349896027
1349896027
1349896027
1349896026
1349896026
1349896026
1349896023
1349896021
1349896019
1349896015
1349896013
1349896013
1349896012
1349896009
1349896007
1349896006
1349896004
1349896003
1349896002
1349896001
1349895999
1349895998
1349895998
1349895998
1349895997
1349895997
1349895996
1349895994
1349895993
1349895993
1349895992
1349895989
1349895989
1349895987
1349895987
1349895987
1349895986
1349895986
1349895985
1349895984
1349895984
1349895983
1349895983
1349895982
1349895981
1349895980
1349895978
1349895977
1349895977
1349895976
1349895976
1349895975
1349895975
1349895973
1349895973
1349895973
1349895972
1349895971
1349895968
1349895967
1349895967
1349895967
1349895966
1349895966
1349895966
1349895963
1349895962
1349895960
1349895960
1349895960
1349895960
1349895959
1349895958
1349895956
1349895956
1349895956
1349895955
1349895954
1349895952
1349895952
1349895949
1349895948
1349895946
1349895944
1349895943
1349895943
1349895941
1349895941
1349895940
1349895939
1349895938
1349895937
1349895936
1349895936
1349895933
1349895928
1349895928
1349895925
1349895925
1349895924
1349895924
1349895923
1349895923
1349895923
1349895923
1349895922
1349895922
1349895920
1349895920
1349895920
1349895920
1349895919
1349895917
1349895916
1349895914
1349895914
1349895913
1349895912
1349895912
1349895912
1349895911
1349895910
1349895910
1349895909
1349895907
1349895907
1349895903
1349895902
1349895902
1349895902
1349895901
1349895900
1349895899
1349895897
1349895896
1349895894
1349895893
1349895892
1349895892
1349895891
1349895889
1349895887
1349895886
1349895885
1349895884
1349895884
1349895883
1349895881
1349895880
1349895880
1349895879
1349895879
1349895878
1349895878
1349895876
1349895876
1349895874
1349895874
1349895872
1349895870
1349895867
1349895866
1349895866
1349895864
1349895863
1349895862
1349895862
1349895859
1349895857
1349895856
1349895855
1349895854
1349895854
1349895851
1349895850
1349895847
1349895844
1349895842
1349895840
1349895839
1349895836
1349895836
1349895835
1349895834
1349895832
1349895830
1349895830
1349895830
1349895829
1349895826
1349895826
1349895825
1349895824
1349895823
1349895823
1349895822
1349895821
1349895820
1349895817
1349895817
1349895815
1349895815
1349895814
1349895814
1349895814
1349895813
1349895813
1349895808
1349895808
1349895807
1349895807
1349895805
1349895804
1349895804
1349895804
1349895802
1349895799
1349895798
1349895794
1349895793
1349895792
1349895790
1349896396
1349896393
1349896393
1349896393
1349896392
1349896391
1349896391
1349896391
1349896391
1349896390
1349896389
1349896389
1349896388
1349896387
1349896387
1349896386
1349896386
1349896386
1349896385
1349896384
1349896384
1349896384
1349896383
1349896383
1349896382
1349896381
1349896380
1349896380
1349896380
1349896378
1349896377
1349896376
1349896374
1349896374
1349896373
1349896373
1349896373
1349896373
1349896372
1349896372
1349896371
1349896371
1349896369
1349896367
1349896366
1349896365
1349896365
1349896364
1349896363
1349896362
1349896362
1349896362
1349896362
1349896361
1349896361
1349896358
1349896358
1349896357
1349896356
1349896353
1349896352
1349896352
1349896350
1349896350
1349896347
1349896347
1349896347
1349896346
1349896344
1349896344
1349896343
1349896343
1349896343
1349896342
1349896342
1349896342
1349896341
1349896341
1349896340
1349896339
1349896339
1349896338
1349896338
1349896338
1349896338
1349896337
1349896337
1349896337
1349896337
1349896336
1349896336
1349896335
1349896334
1349896332
1349896330
1349896330
1349896329
1349896328
1349896328
1349896325
1349896324
1349896324
1349896324
1349896324
1349896323
1349896322
1349896321
1349896319
1349896319
1349896318
1349896318
1349896317
1349896316
1349896316
1349896315
1349896315
1349896314
1349896313
1349896313
1349896313
1349896313
1349896313
1349896313
1349896312
1349896311
1349896311
1349896309
1349896309
1349896309
1349896309
1349896308
1349896308
1349896306
1349896306
1349896306
1349896304
1349896303
1349896303
1349896301
1349896300
1349896297
1349896294
1349896294
1349896292
1349896292
1349896291
1349896291
1349896291
1349896290
1349896290
1349896289
1349896288
1349896288
1349896288
1349896288
1349896287
1349896285
1349896283
1349896282
1349896282
1349896281
1349896279
1349896277
1349896275
1349896275
1349896274
1349896273
1349896273
1349896273
1349896272
1349896272
1349896269
1349896269
1349896268
1349896268
1349896267
1349896267
1349896267
1349896266
1349896266
1349896266
1349896265
1349896264
1349896264
1349896263
1349896263
1349896262
1349896262
1349896262
1349896261
1349896260
1349896258
1349896258
1349896258
1349896257
1349896255
1349896255
1349896254
1349896251
1349896250
1349896250
1349896249
1349896249
1349896248
1349896247
1349896246
1349896246
1349896245
1349896245
1349896244
1349896241
1349896241
1349896241
1349896240
1349896239
1349896239
1349896238
1349896236
1349896235
1349896235
1349896235
1349896234
1349896233
1349896232
1349896232
1349896232
1349896231
1349896231
1349896230
1349896230
1349896227
1349896227
1349896227
1349896227
1349896227
1349896226
1349896223
1349896223
1349896222
1349896221
1349896220
1349896219
1349896218
1349896218
1349896218
1349896217
1349896217
1349896216
1349896216
1349896216
1349896215
1349896215
1349896215
1349896215
1349896214
1349896212
1349896212
1349896211
1349896211
1349896210
1349896209
1349896209
1349896208
1349896207
1349896206
1349896206
1349896206
1349896205
1349896205
1349896204
1349896204
1349896203
1349896203
1349896202
1349896201
1349896199
1349896198
1349896198
1349896197
1349896197
1349896197
1349896196
1349896196
1349896196
1349896195
1349896195
1349896195
1349896195
1349896194
1349896194
1349896194
1349896191
1349896190
1349896190
1349896190
1349896190
1349896190
1349896188
1349896188
1349896187
1349896187
1349896186
1349896186
1349896185
1349896183
1349896183
1349896183
1349896182
1349896181
1349896181
1349896181
1349896181
1349896181
1349896180
1349896180
1349896179
1349896179
1349896179
1349896178
1349896177
1349896174
1349896173
1349896173
1349896172
1349896171
1349896170
1349896170
1349896170
1349896169
1349896169
1349896168
1349896167
1349896165
1349896165
1349896161
1349896160
1349896157
1349896157
1349896157
1349896156
1349896156
1349896155
1349896155
1349896155
1349896155
1349896153
1349896153
1349896153
1349896152
1349896151
1349896151
1349896151
1349896151
1349896151
1349896150
1349896149
1349896149
1349896149
1349896149
1349896149
1349896148
1349896148
1349896148
1349896147
1349896147
1349896145
1349896144
1349896143
1349896143
1349896141
1349896140
1349896140
1349896140
1349896139
1349896139
1349896138
1349896138
1349896138
1349896138
1349896138
1349896137
1349896137
1349896137
1349896136
1349896135
1349896132
1349896131
1349896131
1349896130
1349896127
1349896127
1349896127
1349896126
1349896126
1349896125
1349896125
1349896125
1349896125
1349896124
1349896123
1349896122
1349896122
1349896120
1349896120
1349896120
1349896119
1349896119
1349896119
1349896115
1349896114
1349896113
1349896112
1349896111
1349896111
1349896110
1349896110
1349896110
1349896109
1349896109
1349896108
1349896108
1349896107
1349896105
1349896105
1349896103
1349896103
1349896102
1349896103
1349896101
1349896101
1349896101
1349896101
1349896100
1349896099
1349896099
1349896099
1349896098
1349896098
1349896098
1349896098
1349896097
1349896096
1349896095
1349896094
1349896092
1349896701
1349896701
1349896701
1349896701
1349896700
1349896700
1349896700
1349896699
1349896699
1349896697
1349896696
1349896695
1349896695
1349896694
1349896694
1349896694
1349896693
1349896693
1349896692
1349896692
1349896691
1349896690
1349896690
1349896690
1349896689
1349896689
1349896689
1349896687
1349896687
1349896687
1349896687
1349896687
1349896686
1349896686
1349896686
1349896686
1349896686
1349896686
1349896686
1349896685
1349896685
1349896684
1349896684
1349896684
1349896684
1349896682
1349896682
1349896682
1349896681
1349896681
1349896681
1349896681
1349896679
1349896679
1349896678
1349896678
1349896678
1349896677
1349896675
1349896675
1349896675
1349896675
1349896675
1349896674
1349896674
1349896674
1349896674
1349896674
1349896674
1349896673
1349896673
1349896673
1349896672
1349896670
1349896670
1349896670
1349896670
1349896670
1349896669
1349896667
1349896665
1349896664
1349896663
1349896663
1349896663
1349896662
1349896662
1349896662
1349896662
1349896662
1349896661
1349896660
1349896660
1349896659
1349896658
1349896658
1349896658
1349896658
1349896657
1349896657
1349896656
1349896656
1349896655
1349896652
1349896652
1349896652
1349896651
1349896651
1349896651
1349896651
1349896650
1349896649
1349896649
1349896648
1349896648
1349896647
1349896647
1349896647
1349896646
1349896645
1349896645
1349896645
1349896645
1349896644
1349896643
1349896643
1349896642
1349896641
1349896641
1349896641
1349896640
1349896640
1349896639
1349896637
1349896636
1349896636
1349896634
1349896634
1349896633
1349896631
1349896631
1349896629
1349896629
1349896629
1349896629
1349896628
1349896627
1349896627
1349896625
1349896625
1349896625
1349896623
1349896623
1349896622
1349896620
1349896620
1349896620
1349896619
1349896619
1349896619
1349896618
1349896618
1349896618
1349896618
1349896618
1349896618
1349896618
1349896618
1349896617
1349896617
1349896617
1349896617
1349896616
1349896616
1349896614
1349896614
1349896614
1349896614
1349896614
1349896612
1349896612
1349896611
1349896611
1349896610
1349896610
1349896609
1349896609
1349896608
1349896608
1349896608
1349896607
1349896607
1349896607
1349896606
1349896606
1349896606
1349896606
1349896605
1349896605
1349896605
1349896604
1349896604
1349896604
1349896603
1349896603
1349896602
1349896602
1349896602
1349896600
1349896600
1349896600
1349896599
1349896598
1349896598
1349896597
1349896596
1349896595
1349896595
1349896595
1349896595
1349896594
1349896594
1349896592
1349896591
1349896591
1349896590
1349896590
1349896589
1349896589
1349896587
1349896587
1349896586
1349896586
1349896586
1349896585
1349896584
1349896584
1349896584
1349896583
1349896583
1349896581
1349896580
1349896579
1349896579
1349896579
1349896579
1349896578
1349896578
1349896577
1349896577
1349896576
1349896576
1349896576
1349896574
1349896573
1349896571
1349896570
1349896569
1349896569
1349896568
1349896568
1349896568
1349896567
1349896567
1349896567
1349896566
1349896565
1349896565
1349896564
1349896564
1349896564
1349896563
1349896561
1349896560
1349896560
1349896558
1349896557
1349896557
1349896556
1349896555
1349896553
1349896553
1349896553
1349896552
1349896551
1349896551
1349896551
1349896550
1349896550
1349896549
1349896548
1349896547
1349896547
1349896546
1349896546
1349896546
1349896546
1349896546
1349896545
1349896544
1349896544
1349896543
1349896543
1349896542
1349896542
1349896542
1349896542
1349896541
1349896541
1349896541
1349896540
1349896540
1349896540
1349896539
1349896539
1349896538
1349896538
1349896537
1349896536
1349896536
1349896536
1349896535
1349896535
1349896536
1349896534
1349896534
1349896533
1349896532
1349896532
1349896532
1349896531
1349896531
1349896529
1349896529
1349896529
1349896527
1349896527
1349896526
1349896525
1349896524
1349896524
1349896523
1349896523
1349896523
1349896523
1349896523
1349896521
1349896521
1349896521
1349896521
1349896520
1349896519
1349896519
1349896519
1349896518
1349896517
1349896517
1349896517
1349896517
1349896515
1349896515
1349896514
1349896514
1349896513
1349896513
1349896513
1349896512
1349896511
1349896510
1349896510
1349896509
1349896509
1349896509
1349896509
1349896508
1349896507
1349896507
1349896506
1349896506
1349896505
1349896505
1349896505
1349896504
1349896502
1349896501
1349896499
1349896499
1349896499
1349896499
1349896497
1349896496
1349896496
1349896496
1349896496
1349896496
1349896496
1349896495
1349896493
1349896493
1349896493
1349896492
1349896491
1349896491
1349896491
1349896489
1349896489
1349896488
1349896487
1349896486
1349896486
1349896486
1349896486
1349896483
1349896483
1349896482
1349896481
1349896481
1349896481
1349896481
1349896480
1349896480
1349896480
1349896479
1349896479
1349896478
1349896478
1349896478
1349896477
1349896476
1349896476
1349896475
1349896474
1349896473
1349896472
1349896472
1349896472
1349896471
1349896470
1349896470
1349896470
1349896469
1349896468
1349896465
1349896465
1349896463
1349896463
1349896463
1349896463
1349896462
1349896461
1349896461
1349896460
1349896460
1349896459
1349896459
1349896459
1349896458
1349896457
1349896456
1349896456
1349896456
1349896456
1349896455
1349896455
1349896454
1349896454
1349896454
1349896453
1349896452
1349896451
1349896448
1349896448
1349896447
1349896446
1349896446
1349896446
1349896446
1349896446
1349896445
1349896445
1349896444
1349896444
1349896443
1349896442
1349896442
1349896441
1349896441
1349896439
1349896438
1349896435
1349896435
1349896435
1349896434
1349896434
1349896434
1349896434
1349896433
1349896433
1349896433
1349896432
1349896432
1349896431
1349896431
1349896431
1349896431
1349896430
1349896430
1349896429
1349896429
1349896429
1349896428
1349896427
1349896427
1349896426
1349896426
1349896425
1349896424
1349896424
1349896424
1349896423
1349896423
1349896422
1349896422
1349896421
1349896421
1349896420
1349896420
1349896418
1349896416
1349896416
1349896416
1349896414
1349896414
1349896414
1349896414
1349896413
1349896411
1349896411
1349896411
1349896410
1349896409
1349896409
1349896409
1349896407
1349896407
1349896406
1349896405
1349896404
1349896404
1349896404
1349896403
1349896402
1349896400
1349896400
1349896399
1349896399
1349896398
1349896398
1349896397
1349896396
1349897008
1349897008
1349897008
1349897008
1349897007
1349897006
1349897006
1349897006
1349897005
1349897003
1349897003
1349897003
1349897003
1349897003
1349897003
1349897002
1349897002
1349897001
1349897001
1349897000
1349897000
1349897000
1349897000
1349897000
1349896999
1349896999
1349896998
1349896998
1349896998
1349896996
1349896996
1349896995
1349896994
1349896994
1349896994
1349896993
1349896992
1349896992
1349896992
1349896992
1349896991
1349896990
1349896990
1349896990
1349896990
1349896990
1349896989
1349896988
1349896988
1349896988
1349896988
1349896987
1349896987
1349896987
1349896986
1349896986
1349896986
1349896986
1349896985
1349896985
1349896985
1349896984
1349896983
1349896982
1349896982
1349896981
1349896981
1349896981
1349896980
1349896980
1349896980
1349896978
1349896978
1349896978
1349896978
1349896978
1349896977
1349896977
1349896977
1349896977
1349896975
1349896975
1349896974
1349896973
1349896972
1349896972
1349896972
1349896972
1349896971
1349896970
1349896970
1349896970
1349896969
1349896969
1349896968
1349896968
1349896968
1349896968
1349896967
1349896967
1349896966
1349896966
1349896966
1349896965
1349896964
1349896964
1349896962
1349896962
1349896962
1349896961
1349896961
1349896961
1349896959
1349896958
1349896958
1349896958
1349896957
1349896957
1349896957
1349896957
1349896956
1349896956
1349896956
1349896954
1349896954
1349896953
1349896953
1349896953
1349896953
1349896952
1349896951
1349896951
1349896950
1349896950
1349896950
1349896950
1349896949
1349896949
1349896949
1349896949
1349896948
1349896948
1349896946
1349896946
1349896946
1349896945
1349896945
1349896945
1349896944
1349896944
1349896943
1349896942
1349896942
1349896942
1349896942
1349896941
1349896941
1349896941
1349896940
1349896940
1349896937
1349896937
1349896936
1349896934
1349896932
1349896932
1349896931
1349896931
1349896931
1349896931
1349896931
1349896931
1349896931
1349896930
1349896930
1349896930
1349896930
1349896930
1349896929
1349896928
1349896927
1349896926
1349896926
1349896926
1349896925
1349896925
1349896924
1349896924
1349896923
1349896923
1349896922
1349896922
1349896921
1349896919
1349896919
1349896918
1349896918
1349896918
1349896917
1349896917
1349896916
1349896915
1349896915
1349896915
1349896915
1349896913
1349896912
1349896912
1349896912
1349896911
1349896911
1349896910
1349896910
1349896909
1349896908
1349896907
1349896906
1349896906
1349896906
1349896906
1349896902
1349896901
1349896901
1349896901
1349896900
1349896899
1349896899
1349896898
1349896898
1349896898
1349896897
1349896897
1349896896
1349896896
1349896895
1349896895
1349896894
1349896894
1349896894
1349896892
1349896892
1349896892
1349896891
1349896891
1349896891
1349896891
1349896891
1349896891
1349896890
1349896890
1349896889
1349896889
1349896888
1349896888
1349896888
1349896886
1349896886
1349896885
1349896884
1349896883
1349896883
1349896882
1349896882
1349896882
1349896882
1349896881
1349896880
1349896879
1349896879
1349896878
1349896877
1349896876
1349896875
1349896875
1349896874
1349896874
1349896873
1349896871
1349896871
1349896871
1349896870
1349896870
1349896869
1349896868
1349896868
1349896868
1349896868
1349896868
1349896868
1349896867
1349896867
1349896866
1349896865
1349896865
1349896865
1349896864
1349896864
1349896864
1349896863
1349896863
1349896862
1349896862
1349896862
1349896861
1349896859
1349896859
1349896859
1349896857
1349896856
1349896856
1349896856
1349896855
1349896855
1349896855
1349896855
1349896855
1349896854
1349896854
1349896854
1349896854
1349896854
1349896853
1349896853
1349896852
1349896852
1349896851
1349896851
1349896851
1349896850
1349896848
1349896847
1349896847
1349896846
1349896845
1349896844
1349896841
1349896841
1349896839
1349896839
1349896839
1349896837
1349896836
1349896836
1349896835
1349896835
1349896834
1349896834
1349896834
1349896833
1349896833
1349896833
1349896832
1349896832
1349896832
1349896830
1349896828
1349896828
1349896828
1349896826
1349896825
1349896825
1349896824
1349896824
1349896824
1349896823
1349896822
1349896822
1349896822
1349896820
1349896820
1349896820
1349896819
1349896819
1349896818
1349896817
1349896816
1349896815
1349896815
1349896814
1349896813
1349896813
1349896813
1349896812
1349896812
1349896812
1349896811
1349896811
1349896811
1349896810
1349896810
1349896809
1349896809
1349896808
1349896807
1349896806
1349896806
1349896806
1349896805
1349896805
1349896805
1349896804
1349896804
1349896804
1349896803
1349896802
1349896802
1349896802
1349896802
1349896802
1349896802
1349896800
1349896800
1349896800
1349896800
1349896799
1349896799
1349896799
1349896797
1349896797
1349896797
1349896797
1349896796
1349896796
1349896796
1349896795
1349896795
1349896795
1349896794
1349896794
1349896793
1349896793
1349896791
1349896791
1349896788
1349896788
1349896788
1349896787
1349896787
1349896787
1349896786
1349896785
1349896785
1349896784
1349896784
1349896783
1349896783
1349896782
1349896782
1349896782
1349896782
1349896782
1349896782
1349896782
1349896780
1349896779
1349896779
1349896779
1349896779
1349896778
1349896778
1349896778
1349896777
1349896777
1349896775
1349896775
1349896774
1349896773
1349896773
1349896771
1349896771
1349896771
1349896770
1349896769
1349896769
1349896768
1349896767
1349896767
1349896767
1349896767
1349896766
1349896765
1349896764
1349896764
1349896764
1349896764
1349896764
1349896763
1349896763
1349896762
1349896762
1349896762
1349896761
1349896761
1349896761
1349896760
1349896759
1349896759
1349896759
1349896758
1349896758
1349896757
1349896757
1349896756
1349896755
1349896754
1349896754
1349896754
1349896753
1349896753
1349896753
1349896752
1349896752
1349896752
1349896752
1349896750
1349896750
1349896750
1349896748
1349896748
1349896748
1349896748
1349896747
1349896747
1349896746
1349896746
1349896746
1349896745
1349896745
1349896745
1349896744
1349896744
1349896742
1349896742
1349896741
1349896740
1349896740
1349896740
1349896740
1349896740
1349896740
1349896740
1349896739
1349896738
1349896737
1349896737
1349896736
1349896736
1349896735
1349896734
1349896735
1349896734
1349896734
1349896734
1349896733
1349896733
1349896732
1349896732
1349896731
1349896731
1349896731
1349896731
1349896731
1349896730
1349896730
1349896729
1349896729
1349896728
1349896728
1349896727
1349896727
1349896724
1349896724
1349896724
1349896723
1349896723
1349896723
1349896723
1349896722
1349896722
1349896722
1349896722
1349896722
1349896721
1349896720
1349896720
1349896720
1349896719
1349896718
1349896717
1349896717
1349896717
1349896716
1349896716
1349896716
1349896715
1349896713
1349896713
1349896713
1349896712
1349896712
1349896712
1349896711
1349896711
1349896710
1349896709
1349896708
1349896708
1349896708
1349896707
1349896707
1349896707
1349896707
1349896706
1349896706
1349896705
1349896705
1349896705
1349896705
1349896704
1349896704
1349896703
1349896702
1349896702
1349897314
1349897312
1349897311
1349897310
1349897307
1349897307
1349897307
1349897306
1349897306
1349897305
1349897304
1349897303
1349897303
1349897300
1349897300
1349897299
1349897299
1349897299
1349897298
1349897298
1349897295
1349897293
1349897293
1349897292
1349897291
1349897290
1349897289
1349897288
1349897288
1349897287
1349897286
1349897286
1349897285
1349897283
1349897282
1349897280
1349897279
1349897278
1349897278
1349897278
1349897276
1349897276
1349897274
1349897273
1349897273
1349897272
1349897270
1349897269
1349897268
1349897267
1349897267
1349897267
1349897267
1349897266
1349897266
1349897265
1349897265
1349897264
1349897264
1349897263
1349897263
1349897263
1349897260
1349897259
1349897257
1349897257
1349897257
1349897257
1349897254
1349897254
1349897253
1349897252
1349897250
1349897250
1349897249
1349897249
1349897248
1349897246
1349897241
1349897241
1349897241
1349897239
1349897239
1349897237
1349897236
1349897236
1349897236
1349897235
1349897234
1349897231
1349897231
1349897230
1349897230
1349897230
1349897230
1349897230
1349897230
1349897227
1349897227
1349897226
1349897226
1349897225
1349897225
1349897223
1349897223
1349897222
1349897221
1349897220
1349897219
1349897217
1349897217
1349897216
1349897216
1349897216
1349897215
1349897215
1349897214
1349897214
1349897214
1349897213
1349897213
1349897212
1349897212
1349897209
1349897206
1349897206
1349897206
1349897206
1349897201
1349897200
1349897198
1349897198
1349897198
1349897196
1349897195
1349897195
1349897195
1349897194
1349897193
1349897192
1349897192
1349897191
1349897190
1349897190
1349897187
1349897187
1349897186
1349897185
1349897184
1349897184
1349897183
1349897182
1349897181
1349897180
1349897180
1349897179
1349897177
1349897176
1349897175
1349897175
1349897173
1349897173
1349897173
1349897172
1349897172
1349897172
1349897171
1349897169
1349897166
1349897166
1349897165
1349897165
1349897164
1349897164
1349897164
1349897163
1349897162
1349897162
1349897161
1349897161
1349897161
1349897160
1349897159
1349897157
1349897155
1349897155
1349897151
1349897151
1349897149
1349897149
1349897149
1349897148
1349897147
1349897147
1349897147
1349897147
1349897147
1349897144
1349897144
1349897144
1349897143
1349897143
1349897143
1349897143
1349897143
1349897141
1349897141
1349897140
1349897138
1349897137
1349897137
1349897137
1349897137
1349897135
1349897135
1349897133
1349897133
1349897133
1349897132
1349897131
1349897130
1349897130
1349897130
1349897130
1349897130
1349897129
1349897128
1349897128
1349897128
1349897127
1349897127
1349897127
1349897126
1349897124
1349897124
1349897123
1349897120
1349897120
1349897120
1349897120
1349897116
1349897114
1349897114
1349897111
1349897111
1349897111
1349897110
1349897108
1349897107
1349897106
1349897106
1349897104
1349897103
1349897103
1349897101
1349897101
1349897101
1349897100
1349897100
1349897095
1349897094
1349897093
1349897092
1349897092
1349897090
1349897089
1349897088
1349897087
1349897087
1349897086
1349897083
1349897082
1349897082
1349897081
1349897080
1349897079
1349897079
1349897079
1349897079
1349897078
1349897077
1349897075
1349897074
1349897074
1349897074
1349897074
1349897073
1349897073
1349897072
1349897071
1349897071
1349897070
1349897069
1349897069
1349897067
1349897066
1349897065
1349897064
1349897064
1349897064
1349897064
1349897063
1349897063
1349897063
1349897063
1349897062
1349897061
1349897060
1349897060
1349897059
1349897059
1349897059
1349897057
1349897055
1349897054
1349897053
1349897053
1349897052
1349897052
1349897051
1349897050
1349897050
1349897048
1349897048
1349897047
1349897047
1349897046
1349897045
1349897044
1349897044
1349897044
1349897043
1349897043
1349897043
1349897042
1349897041
1349897040
1349897040
1349897039
1349897039
1349897039
1349897038
1349897038
1349897038
1349897037
1349897037
1349897035
1349897035
1349897034
1349897032
1349897031
1349897031
1349897030
1349897030
1349897029
1349897028
1349897027
1349897025
1349897024
1349897022
1349897022
1349897022
1349897020
1349897018
1349897018
1349897018
1349897018
1349897018
1349897017
1349897017
1349897017
1349897017
1349897016
1349897015
1349897015
1349897013
1349897013
1349897013
1349897013
1349897012
1349897011
1349897011
1349897011
1349897010
1349897010
1349897009
1349897009
1349897009
1349897009
1349897008
1349897621
1349897621
1349897620
1349897620
1349897618
1349897618
1349897616
1349897615
1349897615
1349897614
1349897612
1349897608
1349897607
1349897606
1349897606
1349897606
1349897606
1349897605
1349897605
1349897604
1349897604
1349897604
1349897603
1349897603
1349897601
1349897601
1349897599
1349897598
1349897596
1349897596
1349897594
1349897593
1349897593
1349897593
1349897593
1349897593
1349897592
1349897591
1349897586
1349897585
1349897584
1349897583
1349897581
1349897579
1349897579
1349897578
1349897578
1349897576
1349897576
1349897574
1349897572
1349897572
1349897570
1349897569
1349897569
1349897568
1349897567
1349897567
1349897567
1349897565
1349897564
1349897563
1349897563
1349897562
1349897561
1349897560
1349897559
1349897557
1349897557
1349897555
1349897555
1349897553
1349897552
1349897551
1349897551
1349897550
1349897550
1349897550
1349897550
1349897549
1349897548
1349897546
1349897546
1349897546
1349897546
1349897543
1349897542
1349897541
1349897540
1349897540
1349897538
1349897538
1349897538
1349897537
1349897537
1349897536
1349897536
1349897534
1349897533
1349897528
1349897527
1349897526
1349897525
1349897525
1349897524
1349897523
1349897522
1349897522
1349897521
1349897520
1349897518
1349897518
1349897515
1349897512
1349897512
1349897509
1349897508
1349897508
1349897506
1349897506
1349897503
1349897503
1349897503
1349897502
1349897502
1349897500
1349897500
1349897500
1349897499
1349897499
1349897498
1349897497
1349897496
1349897496
1349897495
1349897493
1349897492
1349897492
1349897492
1349897491
1349897491
1349897491
1349897490
1349897490
1349897490
1349897488
1349897488
1349897486
1349897485
1349897484
1349897483
1349897481
1349897480
1349897480
1349897477
1349897475
1349897475
1349897475
1349897474
1349897473
1349897471
1349897470
1349897470
1349897469
1349897468
1349897468
1349897467
1349897465
1349897463
1349897462
1349897459
1349897459
1349897458
1349897457
1349897456
1349897456
1349897454
1349897453
1349897453
1349897453
1349897453
1349897452
1349897452
1349897452
1349897449
1349897449
1349897449
1349897448
1349897446
1349897446
1349897444
1349897443
1349897443
1349897443
1349897441
1349897441
1349897440
1349897440
1349897438
1349897437
1349897436
1349897435
1349897434
1349897434
1349897434
1349897433
1349897432
1349897432
1349897431
1349897428
1349897428
1349897428
1349897428
1349897426
1349897426
1349897425
1349897424
1349897424
1349897423
1349897423
1349897422
1349897422
1349897422
1349897421
1349897420
1349897420
1349897420
1349897418
1349897418
1349897417
1349897417
1349897417
1349897416
1349897415
1349897415
1349897413
1349897413
1349897412
1349897412
1349897410
1349897410
1349897409
1349897408
1349897407
1349897407
1349897406
1349897406
1349897404
1349897403
1349897402
1349897402
1349897401
1349897400
1349897400
1349897400
1349897400
1349897400
1349897399
1349897399
1349897398
1349897397
1349897396
1349897395
1349897395
1349897395
1349897394
1349897394
1349897393
1349897390
1349897388
1349897387
1349897387
1349897382
1349897381
1349897381
1349897380
1349897379
1349897378
1349897376
1349897375
1349897374
1349897374
1349897372
1349897371
1349897371
1349897371
1349897370
1349897370
1349897369
1349897368
1349897367
1349897367
1349897365
1349897365
1349897364
1349897363
1349897361
1349897361
1349897361
1349897361
1349897360
1349897360
1349897360
1349897359
1349897358
1349897358
1349897356
1349897356
1349897356
1349897355
1349897353
1349897353
1349897351
1349897351
1349897348
1349897348
1349897347
1349897347
1349897346
1349897346
1349897344
1349897343
1349897342
1349897342
1349897342
1349897341
1349897339
1349897338
1349897337
1349897336
1349897336
1349897336
1349897335
1349897334
1349897333
1349897333
1349897333
1349897333
1349897332
1349897332
1349897331
1349897331
1349897330
1349897330
1349897330
1349897330
1349897330
1349897329
1349897328
1349897328
1349897326
1349897326
1349897325
1349897324
1349897324
1349897323
1349897323
1349897322
1349897321
1349897321
1349897319
1349897318
1349897316
1349897926
1349897925
1349897925
1349897921
1349897921
1349897920
1349897920
1349897920
1349897920
1349897919
1349897919
1349897918
1349897917
1349897917
1349897914
1349897913
1349897913
1349897911
1349897910
1349897910
1349897910
1349897909
1349897909
1349897906
1349897905
1349897905
1349897903
1349897903
1349897902
1349897900
1349897900
1349897899
1349897899
1349897898
1349897898
1349897898
1349897898
1349897898
1349897897
1349897897
1349897897
1349897897
1349897896
1349897895
1349897895
1349897895
1349897895
1349897895
1349897894
1349897894
1349897893
1349897893
1349897890
1349897890
1349897890
1349897890
1349897890
1349897889
1349897887
1349897887
1349897885
1349897885
1349897883
1349897882
1349897882
1349897882
1349897881
1349897881
1349897881
1349897881
1349897880
1349897880
1349897877
1349897877
1349897874
1349897874
1349897874
1349897873
1349897873
1349897873
1349897872
1349897871
1349897871
1349897871
1349897870
1349897870
1349897867
1349897867
1349897867
1349897866
1349897865
1349897864
1349897864
1349897864
1349897864
1349897864
1349897864
1349897863
1349897862
1349897862
1349897861
1349897861
1349897860
1349897860
1349897860
1349897860
1349897859
1349897859
1349897858
1349897858
1349897858
1349897858
1349897856
1349897854
1349897854
1349897853
1349897852
1349897852
1349897852
1349897851
1349897851
1349897851
1349897850
1349897850
1349897850
1349897850
1349897850
1349897849
1349897848
1349897848
1349897846
1349897845
1349897845
1349897844
1349897838
1349897838
1349897838
1349897837
1349897836
1349897836
1349897835
1349897834
1349897834
1349897834
1349897833
1349897832
1349897831
1349897830
1349897830
1349897829
1349897829
1349897827
1349897827
1349897827
1349897826
1349897826
1349897825
1349897825
1349897825
1349897824
1349897824
1349897823
1349897821
1349897820
1349897819
1349897819
1349897818
1349897818
1349897817
1349897816
1349897816
1349897815
1349897815
1349897815
1349897812
1349897812
1349897811
1349897808
1349897808
1349897807
1349897806
1349897805
1349897805
1349897805
1349897804
1349897804
1349897804
1349897803
1349897803
1349897803
1349897803
1349897802
1349897801
1349897801
1349897801
1349897801
1349897801
1349897799
1349897799
1349897799
1349897798
1349897797
1349897795
1349897795
1349897795
1349897794
1349897793
1349897793
1349897789
1349897786
1349897786
1349897786
1349897785
1349897785
1349897784
1349897784
1349897783
1349897783
1349897782
1349897782
1349897782
1349897781
1349897781
1349897781
1349897780
1349897780
1349897780
1349897780
1349897779
1349897777
1349897776
1349897776
1349897776
1349897773
1349897772
1349897772
1349897771
1349897770
1349897770
1349897770
1349897770
1349897769
1349897769
1349897767
1349897767
1349897765
1349897765
1349897765
1349897764
1349897764
1349897760
1349897759
1349897759
1349897758
1349897758
1349897758
1349897758
1349897757
1349897757
1349897755
1349897754
1349897753
1349897753
1349897754
1349897753
1349897752
1349897752
1349897752
1349897752
1349897749
1349897748
1349897748
1349897747
1349897746
1349897746
1349897745
1349897744
1349897744
1349897743
1349897743
1349897742
1349897741
1349897740
1349897739
1349897738
1349897738
1349897738
1349897738
1349897738
1349897737
1349897737
1349897737
1349897736
1349897735
1349897735
1349897735
1349897734
1349897734
1349897733
1349897733
1349897733
1349897732
1349897732
1349897731
1349897729
1349897728
1349897725
1349897724
1349897723
1349897723
1349897722
1349897722
1349897721
1349897720
1349897719
1349897719
1349897718
1349897718
1349897717
1349897715
1349897715
1349897714
1349897713
1349897712
1349897710
1349897707
1349897706
1349897705
1349897704
1349897703
1349897702
1349897702
1349897702
1349897701
1349897701
1349897701
1349897700
1349897699
1349897699
1349897698
1349897698
1349897697
1349897696
1349897695
1349897695
1349897695
1349897694
1349897691
1349897687
1349897687
1349897686
1349897686
1349897683
1349897683
1349897683
1349897682
1349897680
1349897679
1349897679
1349897678
1349897678
1349897677
1349897676
1349897676
1349897676
1349897676
1349897675
1349897673
1349897673
1349897672
1349897672
1349897670
1349897669
1349897669
1349897668
1349897668
1349897667
1349897667
1349897667
1349897666
1349897665
1349897664
1349897663
1349897663
1349897662
1349897661
1349897661
1349897661
1349897660
1349897660
1349897659
1349897659
1349897658
1349897658
1349897658
1349897656
1349897655
1349897654
1349897653
1349897651
1349897650
1349897650
1349897650
1349897648
1349897648
1349897647
1349897646
1349897646
1349897645
1349897644
1349897643
1349897643
1349897642
1349897641
1349897639
1349897637
1349897636
1349897635
1349897635
1349897635
1349897634
1349897632
1349897632
1349897630
1349897629
1349897629
1349897628
1349897627
1349897626
1349897626
1349897626
1349897625
1349897624
1349897624
1349897622
1349897622
1349898230
1349898229
1349898229
1349898227
1349898226
1349898226
1349898225
1349898225
1349898225
1349898223
1349898221
1349898221
1349898220
1349898220
1349898219
1349898219
1349898219
1349898219
1349898218
1349898218
1349898217
1349898217
1349898217
1349898217
1349898215
1349898214
1349898214
1349898214
1349898214
1349898212
1349898210
1349898209
1349898209
1349898208
1349898208
1349898207
1349898206
1349898205
1349898205
1349898204
1349898204
1349898203
1349898202
1349898202
1349898202
1349898201
1349898199
1349898197
1349898197
1349898197
1349898196
1349898196
1349898196
1349898196
1349898195
1349898193
1349898193
1349898192
1349898192
1349898192
1349898189
1349898189
1349898189
1349898189
1349898188
1349898187
1349898187
1349898187
1349898186
1349898185
1349898185
1349898184
1349898184
1349898183
1349898183
1349898182
1349898181
1349898179
1349898179
1349898179
1349898178
1349898178
1349898178
1349898177
1349898177
1349898176
1349898176
1349898176
1349898175
1349898175
1349898174
1349898173
1349898172
1349898171
1349898171
1349898170
1349898170
1349898169
1349898169
1349898168
1349898166
1349898164
1349898164
1349898162
1349898162
1349898161
1349898160
1349898159
1349898156
1349898155
1349898153
1349898152
1349898151
1349898151
1349898150
1349898150
1349898148
1349898147
1349898146
1349898142
1349898142
1349898142
1349898141
1349898141
1349898140
1349898140
1349898139
1349898137
1349898137
1349898137
1349898135
1349898134
1349898133
1349898131
1349898131
1349898130
1349898130
1349898130
1349898130
1349898129
1349898129
1349898128
1349898123
1349898123
1349898123
1349898123
1349898121
1349898118
1349898116
1349898114
1349898113
1349898111
1349898111
1349898111
1349898110
1349898109
1349898109
1349898109
1349898108
1349898106
1349898106
1349898106
1349898106
1349898105
1349898105
1349898105
1349898104
1349898103
1349898103
1349898101
1349898100
1349898100
1349898099
1349898099
1349898099
1349898098
1349898098
1349898097
1349898097
1349898096
1349898095
1349898095
1349898094
1349898093
1349898090
1349898090
1349898090
1349898089
1349898087
1349898087
1349898086
1349898086
1349898085
1349898085
1349898085
1349898085
1349898084
1349898082
1349898080
1349898080
1349898079
1349898079
1349898079
1349898077
1349898076
1349898076
1349898076
1349898075
1349898075
1349898074
1349898074
1349898073
1349898073
1349898071
1349898071
1349898070
1349898070
1349898068
1349898066
1349898065
1349898065
1349898065
1349898064
1349898064
1349898064
1349898063
1349898063
1349898063
1349898063
1349898062
1349898062
1349898060
1349898060
1349898059
1349898058
1349898057
1349898056
1349898056
1349898055
1349898055
1349898054
1349898052
1349898050
1349898049
1349898049
1349898048
1349898046
1349898046
1349898046
1349898043
1349898042
1349898042
1349898041
1349898041
1349898041
1349898041
1349898039
1349898037
1349898033
1349898032
1349898032
1349898032
1349898032
1349898031
1349898031
1349898028
1349898028
1349898027
1349898024
1349898024
1349898023
1349898023
1349898022
1349898022
1349898021
1349898021
1349898020
1349898019
1349898019
1349898017
1349898017
1349898016
1349898016
1349898015
1349898015
1349898015
1349898015
1349898014
1349898013
1349898013
1349898013
1349898012
1349898011
1349898011
1349898010
1349898010
1349898010
1349898010
1349898009
1349898009
1349898009
1349898009
1349898008
1349898008
1349898007
1349898007
1349898005
1349898005
1349898004
1349898004
1349898003
1349898003
1349898001
1349898001
1349898001
1349898001
1349898001
1349898000
1349897998
1349897997
1349897997
1349897996
1349897996
1349897995
1349897994
1349897994
1349897993
1349897993
1349897992
1349897992
1349897992
1349897991
1349897991
1349897990
1349897989
1349897986
1349897985
1349897985
1349897984
1349897982
1349897981
1349897980
1349897980
1349897980
1349897978
1349897978
1349897978
1349897977
1349897977
1349897976
1349897976
1349897976
1349897975
1349897975
1349897975
1349897973
1349897972
1349897972
1349897972
1349897971
1349897970
1349897969
1349897969
1349897966
1349897966
1349897962
1349897962
1349897962
1349897961
1349897961
1349897960
1349897960
1349897959
1349897959
1349897959
1349897958
1349897958
1349897958
1349897956
1349897956
1349897956
1349897956
1349897956
1349897955
1349897954
1349897952
1349897952
1349897951
1349897951
1349897949
1349897947
1349897945
1349897945
1349897945
1349897944
1349897943
1349897943
1349897942
1349897942
1349897941
1349897941
1349897941
1349897941
1349897940
1349897939
1349897939
1349897938
1349897938
1349897937
1349897937
1349897936
1349897935
1349897934
1349897934
1349897933
1349897932
1349897932
1349897929
1349897928
1349897928
1349897927
1349897926
1349898534
1349898533
1349898532
1349898532
1349898532
1349898532
1349898531
1349898531
1349898529
1349898529
1349898528
1349898528
1349898527
1349898526
1349898526
1349898526
1349898525
1349898525
1349898524
1349898524
1349898522
1349898522
1349898521
1349898520
1349898519
1349898518
1349898516
1349898516
1349898515
1349898515
1349898515
1349898515
1349898514
1349898514
1349898514
1349898513
1349898509
1349898508
1349898508
1349898508
1349898506
1349898505
1349898504
1349898503
1349898500
1349898499
1349898499
1349898499
1349898497
1349898496
1349898495
1349898495
1349898493
1349898493
1349898493
1349898493
1349898493
1349898492
1349898492
1349898491
1349898491
1349898490
1349898490
1349898489
1349898489
1349898488
1349898488
1349898485
1349898485
1349898484
1349898483
1349898483
1349898483
1349898482
1349898482
1349898480
1349898478
1349898478
1349898476
1349898475
1349898474
1349898474
1349898473
1349898473
1349898473
1349898470
1349898469
1349898469
1349898469
1349898467
1349898467
1349898466
1349898466
1349898465
1349898464
1349898463
1349898462
1349898462
1349898462
1349898461
1349898461
1349898461
1349898461
1349898461
1349898461
1349898460
1349898459
1349898459
1349898459
1349898458
1349898457
1349898455
1349898455
1349898454
1349898454
1349898453
1349898452
1349898452
1349898451
1349898451
1349898451
1349898450
1349898450
1349898450
1349898449
1349898449
1349898448
1349898447
1349898447
1349898446
1349898446
1349898444
1349898444
1349898443
1349898443
1349898443
1349898443
1349898441
1349898441
1349898440
1349898439
1349898438
1349898437
1349898436
1349898434
1349898432
1349898430
1349898430
1349898429
1349898429
1349898428
1349898428
1349898426
1349898426
1349898426
1349898425
1349898424
1349898424
1349898423
1349898423
1349898422
1349898420
1349898420
1349898419
1349898419
1349898418
1349898416
1349898415
1349898414
1349898413
1349898412
1349898412
1349898410
1349898408
1349898408
1349898408
1349898408
1349898407
1349898407
1349898405
1349898405
1349898405
1349898404
1349898404
1349898403
1349898403
1349898402
1349898401
1349898401
1349898400
1349898400
1349898399
1349898399
1349898394
1349898392
1349898392
1349898392
1349898391
1349898390
1349898390
1349898390
1349898389
1349898389
1349898389
1349898385
1349898384
1349898384
1349898383
1349898383
1349898382
1349898381
1349898381
1349898379
1349898380
1349898378
1349898376
1349898375
1349898374
1349898373
1349898372
1349898371
1349898369
1349898368
1349898368
1349898368
1349898365
1349898365
1349898365
1349898365
1349898365
1349898364
1349898363
1349898363
1349898363
1349898363
1349898362
1349898362
1349898361
1349898360
1349898359
1349898359
1349898359
1349898358
1349898357
1349898356
1349898355
1349898354
1349898354
1349898353
1349898353
1349898352
1349898351
1349898349
1349898349
1349898349
1349898348
1349898348
1349898346
1349898346
1349898346
1349898345
1349898345
1349898343
1349898343
1349898343
1349898343
1349898340
1349898340
1349898340
1349898340
1349898339
1349898338
1349898337
1349898337
1349898337
1349898336
1349898336
1349898336
1349898335
1349898335
1349898334
1349898334
1349898332
1349898331
1349898330
1349898329
1349898329
1349898329
1349898328
1349898327
1349898327
1349898326
1349898326
1349898324
1349898324
1349898324
1349898323
1349898323
1349898322
1349898320
1349898319
1349898319
1349898318
1349898316
1349898314
1349898313
1349898312
1349898312
1349898309
1349898308
1349898307
1349898307
1349898306
1349898304
1349898303
1349898302
1349898301
1349898300
1349898299
1349898299
1349898298
1349898297
1349898296
1349898294
1349898294
1349898293
1349898292
1349898291
1349898290
1349898289
1349898289
1349898289
1349898287
1349898286
1349898285
1349898284
1349898283
1349898283
1349898283
1349898283
1349898282
1349898282
1349898282
1349898282
1349898281
1349898281
1349898280
1349898279
1349898277
1349898276
1349898275
1349898275
1349898274
1349898273
1349898272
1349898272
1349898271
1349898271
1349898270
1349898269
1349898269
1349898267
1349898267
1349898267
1349898267
1349898266
1349898265
1349898265
1349898264
1349898264
1349898263
1349898262
1349898262
1349898262
1349898261
1349898260
1349898260
1349898259
1349898259
1349898258
1349898258
1349898257
1349898257
1349898255
1349898254
1349898254
1349898254
1349898254
1349898253
1349898253
1349898253
1349898252
1349898252
1349898252
1349898251
1349898250
1349898248
1349898247
1349898247
1349898246
1349898245
1349898243
1349898242
1349898242
1349898241
1349898239
1349898238
1349898238
1349898238
1349898238
1349898237
1349898237
1349898235
1349898235
1349898234
1349898234
1349898234
1349898232
1349898232
1349898231
1349898231
1349898231
1349898843
1349898842
1349898841
1349898841
1349898841
1349898840
1349898840
1349898839
1349898839
1349898838
1349898838
1349898838
1349898837
1349898837
1349898835
1349898835
1349898835
1349898834
1349898834
1349898831
1349898831
1349898831
1349898830
1349898830
1349898830
1349898830
1349898830
1349898830
1349898829
1349898828
1349898827
1349898826
1349898824
1349898824
1349898823
1349898822
1349898822
1349898822
1349898821
1349898820
1349898820
1349898819
1349898818
1349898817
1349898817
1349898817
1349898817
1349898816
1349898815
1349898815
1349898814
1349898812
1349898811
1349898811
1349898811
1349898811
1349898811
1349898810
1349898810
1349898810
1349898809
1349898809
1349898809
1349898808
1349898807
1349898807
1349898807
1349898806
1349898806
1349898806
1349898805
1349898805
1349898804
1349898804
1349898804
1349898803
1349898802
1349898802
1349898802
1349898802
1349898802
1349898801
1349898801
1349898801
1349898801
1349898796
1349898795
1349898794
1349898794
1349898794
1349898794
1349898793
1349898793
1349898793
1349898792
1349898791
1349898791
1349898790
1349898790
1349898788
1349898788
1349898788
1349898788
1349898787
1349898785
1349898783
1349898781
1349898780
1349898780
1349898780
1349898779
1349898779
1349898779
1349898779
1349898778
1349898777
1349898777
1349898774
1349898773
1349898773
1349898772
1349898772
1349898769
1349898767
1349898767
1349898767
1349898767
1349898767
1349898766
1349898765
1349898764
1349898764
1349898763
1349898762
1349898762
1349898762
1349898761
1349898761
1349898761
1349898761
1349898761
1349898761
1349898759
1349898758
1349898756
1349898755
1349898755
1349898754
1349898754
1349898753
1349898752
1349898752
1349898749
1349898748
1349898748
1349898747
1349898746
1349898745
1349898745
1349898745
1349898743
1349898743
1349898742
1349898741
1349898741
1349898740
1349898740
1349898739
1349898739
1349898738
1349898737
1349898736
1349898734
1349898734
1349898730
1349898729
1349898729
1349898729
1349898728
1349898728
1349898726
1349898726
1349898726
1349898725
1349898724
1349898723
1349898722
1349898722
1349898721
1349898720
1349898720
1349898717
1349898717
1349898716
1349898716
1349898714
1349898713
1349898713
1349898713
1349898713
1349898713
1349898712
1349898712
1349898712
1349898712
1349898712
1349898711
1349898710
1349898709
1349898709
1349898708
1349898708
1349898707
1349898706
1349898705
1349898704
1349898704
1349898704
1349898703
1349898702
1349898701
1349898700
1349898697
1349898696
1349898695
1349898692
1349898691
1349898690
1349898688
1349898688
1349898687
1349898686
1349898684
1349898681
1349898680
1349898679
1349898679
1349898676
1349898676
1349898674
1349898674
1349898674
1349898672
1349898672
1349898672
1349898671
1349898670
1349898669
1349898667
1349898666
1349898666
1349898666
1349898665
1349898665
1349898664
1349898663
1349898662
1349898661
1349898660
1349898660
1349898659
1349898658
1349898657
1349898656
1349898656
1349898654
1349898654
1349898654
1349898653
1349898652
1349898652
1349898650
1349898650
1349898649
1349898648
1349898648
1349898648
1349898647
1349898646
1349898646
1349898645
1349898645
1349898645
1349898645
1349898644
1349898644
1349898644
1349898644
1349898643
1349898643
1349898642
1349898641
1349898641
1349898640
1349898639
1349898639
1349898639
1349898638
1349898638
1349898637
1349898636
1349898635
1349898635
1349898635
1349898635
1349898634
1349898634
1349898633
1349898633
1349898631
1349898631
1349898630
1349898630
1349898628
1349898627
1349898627
1349898625
1349898625
1349898624
1349898623
1349898623
1349898622
1349898621
1349898621
1349898619
1349898619
1349898619
1349898619
1349898618
1349898617
1349898617
1349898616
1349898616
1349898615
1349898615
1349898614
1349898613
1349898609
1349898608
1349898607
1349898606
1349898606
1349898605
1349898603
1349898602
1349898601
1349898600
1349898600
1349898599
1349898599
1349898599
1349898598
1349898598
1349898598
1349898598
1349898598
1349898598
1349898598
1349898596
1349898596
1349898595
1349898592
1349898591
1349898590
1349898590
1349898589
1349898589
1349898587
1349898587
1349898587
1349898586
1349898585
1349898585
1349898584
1349898583
1349898579
1349898579
1349898576
1349898576
1349898576
1349898574
1349898573
1349898573
1349898572
1349898571
1349898570
1349898569
1349898568
1349898567
1349898567
1349898567
1349898565
1349898564
1349898563
1349898563
1349898562
1349898559
1349898558
1349898557
1349898557
1349898557
1349898550
1349898550
1349898549
1349898548
1349898548
1349898547
1349898547
1349898546
1349898546
1349898546
1349898546
1349898545
1349898544
1349898543
1349898542
1349898541
1349898540
1349899148
1349899147
1349899146
1349899146
1349899145
1349899145
1349899145
1349899144
1349899144
1349899143
1349899143
1349899143
1349899143
1349899142
1349899142
1349899141
1349899141
1349899141
1349899141
1349899141
1349899139
1349899139
1349899138
1349899137
1349899137
1349899135
1349899135
1349899134
1349899134
1349899133
1349899133
1349899132
1349899132
1349899131
1349899131
1349899130
1349899129
1349899129
1349899128
1349899127
1349899127
1349899126
1349899126
1349899125
1349899122
1349899122
1349899121
1349899121
1349899120
1349899119
1349899118
1349899117
1349899116
1349899113
1349899113
1349899113
1349899111
1349899110
1349899109
1349899109
1349899109
1349899108
1349899108
1349899108
1349899108
1349899107
1349899106
1349899106
1349899106
1349899105
1349899105
1349899102
1349899100
1349899100
1349899100
1349899100
1349899099
1349899098
1349899098
1349899098
1349899098
1349899097
1349899097
1349899097
1349899097
1349899096
1349899096
1349899095
1349899094
1349899094
1349899091
1349899091
1349899090
1349899089
1349899088
1349899088
1349899088
1349899087
1349899087
1349899087
1349899086
1349899085
1349899084
1349899084
1349899084
1349899083
1349899080
1349899080
1349899079
1349899079
1349899079
1349899077
1349899076
1349899076
1349899075
1349899073
1349899073
1349899073
1349899072
1349899071
1349899071
1349899071
1349899071
1349899071
1349899070
1349899069
1349899069
1349899069
1349899068
1349899068
1349899067
1349899067
1349899066
1349899066
1349899065
1349899064
1349899064
1349899064
1349899064
1349899063
1349899064
1349899063
1349899062
1349899062
1349899061
1349899060
1349899057
1349899057
1349899057
1349899055
1349899055
1349899054
1349899053
1349899053
1349899053
1349899052
1349899052
1349899051
1349899051
1349899051
1349899049
1349899049
1349899049
1349899048
1349899048
1349899048
1349899046
1349899046
1349899046
1349899045
1349899045
1349899044
1349899044
1349899044
1349899044
1349899041
1349899041
1349899040
1349899039
1349899039
1349899039
1349899037
1349899036
1349899035
1349899035
1349899034
1349899033
1349899033
1349899033
1349899033
1349899032
1349899032
1349899031
1349899030
1349899030
1349899030
1349899029
1349899029
1349899029
1349899028
1349899028
1349899028
1349899028
1349899027
1349899026
1349899025
1349899025
1349899024
1349899024
1349899024
1349899023
1349899023
1349899023
1349899023
1349899022
1349899022
1349899021
1349899019
1349899019
1349899018
1349899018
1349899017
1349899017
1349899016
1349899015
1349899014
1349899014
1349899014
1349899013
1349899013
1349899011
1349899011
1349899011
1349899009
1349899009
1349899008
1349899008
1349899007
1349899006
1349899006
1349899006
1349899006
1349899005
1349899005
1349899005
1349899004
1349899004
1349899003
1349899003
1349899003
1349899002
1349899002
1349899002
1349899001
1349899000
1349899000
1349898999
1349898998
1349898998
1349898998
1349898997
1349898996
1349898996
1349898996
1349898995
1349898994
1349898993
1349898993
1349898992
1349898991
1349898991
1349898991
1349898990
1349898990
1349898989
1349898988
1349898988
1349898988
1349898988
1349898987
1349898986
1349898986
1349898985
1349898985
1349898985
1349898984
1349898984
1349898983
1349898983
1349898983
1349898982
1349898981
1349898979
1349898979
1349898979
1349898979
1349898978
1349898978
1349898978
1349898976
1349898974
1349898974
1349898974
1349898974
1349898973
1349898972
1349898971
1349898970
1349898969
1349898968
1349898967
1349898965
1349898964
1349898964
1349898963
1349898961
1349898961
1349898961
1349898960
1349898960
1349898960
1349898959
1349898958
1349898957
1349898956
1349898956
1349898955
1349898955
1349898955
1349898954
1349898954
1349898954
1349898954
1349898953
1349898953
1349898952
1349898950
1349898950
1349898946
1349898944
1349898943
1349898943
1349898943
1349898943
1349898942
1349898942
1349898942
1349898941
1349898940
1349898940
1349898940
1349898940
1349898940
1349898940
1349898940
1349898939
1349898939
1349898939
1349898938
1349898938
1349898937
1349898936
1349898936
1349898936
1349898935
1349898935
1349898934
1349898934
1349898933
1349898933
1349898933
1349898932
1349898931
1349898931
1349898929
1349898928
1349898927
1349898926
1349898926
1349898926
1349898926
1349898925
1349898925
1349898924
1349898924
1349898924
1349898923
1349898923
1349898921
1349898921
1349898921
1349898920
1349898920
1349898918
1349898917
1349898917
1349898916
1349898915
1349898915
1349898914
1349898914
1349898913
1349898910
1349898910
1349898910
1349898910
1349898909
1349898907
1349898906
1349898905
1349898903
1349898902
1349898901
1349898901
1349898900
1349898899
1349898899
1349898899
1349898898
1349898896
1349898895
1349898895
1349898895
1349898895
1349898895
1349898894
1349898893
1349898892
1349898891
1349898891
1349898890
1349898890
1349898888
1349898888
1349898887
1349898887
1349898887
1349898885
1349898885
1349898884
1349898883
1349898882
1349898882
1349898881
1349898881
1349898881
1349898881
1349898880
1349898879
1349898879
1349898878
1349898877
1349898877
1349898877
1349898876
1349898875
1349898875
1349898874
1349898874
1349898871
1349898871
1349898870
1349898869
1349898869
1349898869
1349898869
1349898868
1349898868
1349898867
1349898866
1349898866
1349898866
1349898865
1349898865
1349898864
1349898864
1349898863
1349898863
1349898862
1349898862
1349898862
1349898861
1349898861
1349898861
1349898860
1349898860
1349898859
1349898859
1349898858
1349898856
1349898855
1349898855
1349898855
1349898854
1349898854
1349898854
1349898854
1349898852
1349898852
1349898851
1349898851
1349898851
1349898851
1349898850
1349898849
1349898849
1349898848
1349898847
1349898847
1349898847
1349898846
1349898846
1349898846
1349898845
1349898845
1349899454
1349899454
1349899454
1349899451
1349899450
1349899449
1349899448
1349899447
1349899446
1349899446
1349899446
1349899445
1349899444
1349899444
1349899443
1349899442
1349899442
1349899442
1349899440
1349899440
1349899436
1349899436
1349899435
1349899434
1349899434
1349899434
1349899434
1349899433
1349899433
1349899432
1349899431
1349899431
1349899430
1349899429
1349899428
1349899428
1349899428
1349899428
1349899428
1349899427
1349899426
1349899426
1349899424
1349899423
1349899423
1349899422
1349899422
1349899421
1349899421
1349899421
1349899421
1349899420
1349899420
1349899420
1349899419
1349899418
1349899417
1349899417
1349899416
1349899414
1349899413
1349899413
1349899412
1349899411
1349899411
1349899410
1349899409
1349899409
1349899408
1349899408
1349899408
1349899407
1349899407
1349899407
1349899404
1349899404
1349899402
1349899399
1349899399
1349899399
1349899398
1349899396
1349899396
1349899396
1349899395
1349899395
1349899393
1349899392
1349899392
1349899392
1349899391
1349899390
1349899386
1349899385
1349899384
1349899384
1349899384
1349899383
1349899382
1349899381
1349899381
1349899380
1349899379
1349899378
1349899376
1349899375
1349899374
1349899374
1349899374
1349899373
1349899373
1349899370
1349899370
1349899369
1349899367
1349899366
1349899366
1349899365
1349899363
1349899362
1349899360
1349899360
1349899360
1349899358
1349899358
1349899357
1349899357
1349899356
1349899356
1349899355
1349899356
1349899354
1349899353
1349899352
1349899350
1349899350
1349899350
1349899349
1349899346
1349899345
1349899342
1349899339
1349899338
1349899338
1349899338
1349899335
1349899334
1349899334
1349899333
1349899333
1349899333
1349899332
1349899332
1349899331
1349899330
1349899329
1349899329
1349899328
1349899328
1349899326
1349899325
1349899324
1349899322
1349899322
1349899322
1349899321
1349899321
1349899321
1349899320
1349899320
1349899319
1349899318
1349899318
1349899317
1349899317
1349899316
1349899316
1349899316
1349899315
1349899315
1349899313
1349899312
1349899313
1349899310
1349899310
1349899310
1349899309
1349899309
1349899309
1349899309
1349899308
1349899307
1349899307
1349899306
1349899304
1349899304
1349899304
1349899304
1349899304
1349899303
1349899303
1349899301
1349899301
1349899300
1349899299
1349899296
1349899295
1349899294
1349899293
1349899293
1349899292
1349899292
1349899290
1349899289
1349899289
1349899287
1349899286
1349899284
1349899283
1349899282
1349899282
1349899281
1349899281
1349899281
1349899279
1349899279
1349899279
1349899277
1349899277
1349899276
1349899276
1349899274
1349899273
1349899273
1349899272
1349899271
1349899271
1349899271
1349899270
1349899270
1349899270
1349899270
1349899267
1349899266
1349899266
1349899265
1349899265
1349899265
1349899264
1349899264
1349899263
1349899263
1349899261
1349899261
1349899260
1349899260
1349899260
1349899260
1349899260
1349899260
1349899259
1349899259
1349899258
1349899258
1349899257
1349899256
1349899255
1349899253
1349899252
1349899251
1349899250
1349899249
1349899248
1349899246
1349899246
1349899246
1349899245
1349899245
1349899245
1349899245
1349899244
1349899242
1349899242
1349899241
1349899240
1349899238
1349899237
1349899237
1349899237
1349899237
1349899237
1349899237
1349899233
1349899233
1349899232
1349899232
1349899231
1349899231
1349899230
1349899229
1349899229
1349899229
1349899228
1349899228
1349899228
1349899228
1349899227
1349899227
1349899225
1349899225
1349899225
1349899224
1349899224
1349899223
1349899223
1349899221
1349899221
1349899220
1349899220
1349899219
1349899219
1349899218
1349899218
1349899216
1349899215
1349899215
1349899214
1349899213
1349899213
1349899213
1349899213
1349899212
1349899211
1349899210
1349899210
1349899210
1349899209
1349899208
1349899208
1349899206
1349899206
1349899206
1349899205
1349899202
1349899201
1349899200
1349899197
1349899197
1349899196
1349899195
1349899193
1349899193
1349899192
1349899192
1349899191
1349899191
1349899190
1349899190
1349899189
1349899186
1349899186
1349899186
1349899186
1349899185
1349899183
1349899182
1349899182
1349899181
1349899179
1349899179
1349899179
1349899178
1349899177
1349899177
1349899176
1349899175
1349899175
1349899173
1349899173
1349899172
1349899171
1349899170
1349899169
1349899168
1349899167
1349899167
1349899166
1349899164
1349899164
1349899161
1349899159
1349899159
1349899158
1349899155
1349899155
1349899155
1349899153
1349899153
1349899152
1349899151
1349899151
1349899151
1349899150
1349899149
1349899149
1349899759
1349899759
1349899758
1349899758
1349899757
1349899757
1349899755
1349899755
1349899754
1349899753
1349899753
1349899753
1349899752
1349899751
1349899751
1349899751
1349899751
1349899751
1349899750
1349899750
1349899750
1349899749
1349899749
1349899749
1349899748
1349899748
1349899748
1349899747
1349899747
1349899746
1349899746
1349899744
1349899743
1349899742
1349899739
1349899739
1349899738
1349899738
1349899737
1349899737
1349899735
1349899735
1349899734
1349899734
1349899733
1349899733
1349899733
1349899732
1349899731
1349899730
1349899730
1349899728
1349899727
1349899726
1349899726
1349899725
1349899725
1349899723
1349899722
1349899722
1349899722
1349899721
1349899720
1349899719
1349899719
1349899718
1349899717
1349899717
1349899715
1349899715
1349899715
1349899715
1349899713
1349899713
1349899713
1349899712
1349899711
1349899711
1349899711
1349899711
1349899711
1349899710
1349899710
1349899710
1349899709
1349899708
1349899708
1349899708
1349899708
1349899707
1349899707
1349899706
1349899706
1349899705
1349899704
1349899704
1349899703
1349899701
1349899701
1349899700
1349899699
1349899699
1349899698
1349899695
1349899695
1349899695
1349899695
1349899695
1349899693
1349899692
1349899691
1349899690
1349899689
1349899689
1349899689
1349899688
1349899688
1349899687
1349899686
1349899685
1349899685
1349899684
1349899684
1349899683
1349899683
1349899682
1349899681
1349899680
1349899679
1349899679
1349899678
1349899677
1349899677
1349899676
1349899676
1349899676
1349899675
1349899675
1349899675
1349899674
1349899674
1349899674
1349899673
1349899672
1349899672
1349899672
1349899671
1349899670
1349899670
1349899669
1349899669
1349899669
1349899668
1349899666
1349899665
1349899665
1349899664
1349899664
1349899664
1349899664
1349899663
1349899662
1349899658
1349899657
1349899656
1349899656
1349899656
1349899655
1349899655
1349899655
1349899653
1349899652
1349899651
1349899651
1349899651
1349899651
1349899651
1349899650
1349899650
1349899650
1349899649
1349899649
1349899647
1349899647
1349899646
1349899646
1349899645
1349899644
1349899640
1349899640
1349899640
1349899639
1349899639
1349899639
1349899639
1349899638
1349899637
1349899637
1349899634
1349899634
1349899633
1349899633
1349899633
1349899632
1349899630
1349899630
1349899630
1349899630
1349899629
1349899629
1349899627
1349899627
1349899626
1349899626
1349899625
1349899625
1349899625
1349899624
1349899622
1349899621
1349899620
1349899620
1349899620
1349899620
1349899620
1349899619
1349899619
1349899619
1349899618
1349899616
1349899616
1349899615
1349899615
1349899614
1349899614
1349899612
1349899611
1349899610
1349899610
1349899609
1349899607
1349899607
1349899607
1349899606
1349899606
1349899606
1349899605
1349899605
1349899602
1349899602
1349899601
1349899601
1349899600
1349899599
1349899599
1349899598
1349899598
1349899597
1349899596
1349899596
1349899595
1349899595
1349899594
1349899593
1349899592
1349899592
1349899591
1349899591
1349899591
1349899589
1349899587
1349899587
1349899586
1349899586
1349899586
1349899586
1349899585
1349899585
1349899584
1349899584
1349899582
1349899582
1349899581
1349899581
1349899580
1349899580
1349899580
1349899580
1349899579
1349899579
1349899579
1349899578
1349899577
1349899577
1349899576
1349899576
1349899575
1349899575
1349899575
1349899574
1349899573
1349899573
1349899572
1349899571
1349899570
1349899569
1349899568
1349899568
1349899566
1349899566
1349899566
1349899566
1349899566
1349899564
1349899564
1349899563
1349899563
1349899561
1349899560
1349899558
1349899558
1349899558
1349899558
1349899557
1349899557
1349899556
1349899556
1349899556
1349899555
1349899555
1349899555
1349899554
1349899553
1349899552
1349899552
1349899551
1349899551
1349899550
1349899549
1349899549
1349899548
1349899546
1349899545
1349899545
1349899545
1349899544
1349899544
1349899544
1349899544
1349899543
1349899543
1349899543
1349899543
1349899542
1349899540
1349899540
1349899540
1349899540
1349899539
1349899539
1349899539
1349899538
1349899538
1349899537
1349899536
1349899535
1349899535
1349899534
1349899534
1349899533
1349899532
1349899531
1349899530
1349899528
1349899528
1349899527
1349899527
1349899525
1349899524
1349899521
1349899521
1349899521
1349899519
1349899519
1349899519
1349899516
1349899515
1349899515
1349899515
1349899515
1349899514
1349899513
1349899511
1349899511
1349899510
1349899510
1349899509
1349899508
1349899507
1349899506
1349899506
1349899505
1349899505
1349899504
1349899503
1349899503
1349899502
1349899500
1349899499
1349899495
1349899494
1349899493
1349899493
1349899493
1349899492
1349899492
1349899491
1349899491
1349899489
1349899485
1349899485
1349899484
1349899483
1349899482
1349899482
1349899481
1349899479
1349899479
1349899478
1349899476
1349899476
1349899473
1349899473
1349899472
1349899471
1349899470
1349899470
1349899470
1349899468
1349899467
1349899466
1349899464
1349899464
1349899461
1349899460
1349899459
1349899457
1349899456
1349900065
1349900064
1349900064
1349900062
1349900061
1349900056
1349900055
1349900055
1349900054
1349900054
1349900053
1349900051
1349900051
1349900051
1349900050
1349900050
1349900050
1349900050
1349900049
1349900048
1349900047
1349900047
1349900045
1349900045
1349900044
1349900042
1349900041
1349900040
1349900039
1349900038
1349900038
1349900038
1349900038
1349900037
1349900034
1349900033
1349900033
1349900033
1349900031
1349900031
1349900028
1349900027
1349900026
1349900025
1349900025
1349900025
1349900023
1349900023
1349900021
1349900020
1349900019
1349900014
1349900013
1349900013
1349900012
1349900011
1349900011
1349900011
1349900011
1349900011
1349900009
1349900007
1349900006
1349900006
1349900006
1349900006
1349900006
1349900006
1349900005
1349900004
1349900002
1349900001
1349900001
1349900000
1349900000
1349899999
1349899997
1349899998
1349899995
1349899992
1349899991
1349899991
1349899991
1349899991
1349899990
1349899990
1349899989
1349899989
1349899988
1349899988
1349899988
1349899986
1349899985
1349899985
1349899983
1349899983
1349899982
1349899980
1349899979
1349899978
1349899978
1349899978
1349899977
1349899977
1349899976
1349899975
1349899975
1349899974
1349899974
1349899974
1349899973
1349899973
1349899972
1349899971
1349899971
1349899971
1349899971
1349899970
1349899969
1349899969
1349899968
1349899968
1349899966
1349899966
1349899964
1349899964
1349899963
1349899963
1349899963
1349899961
1349899961
1349899960
1349899959
1349899958
1349899957
1349899955
1349899954
1349899953
1349899953
1349899953
1349899952
1349899952
1349899952
1349899949
1349899949
1349899949
1349899948
1349899947
1349899947
1349899947
1349899946
1349899946
1349899945
1349899945
1349899944
1349899944
1349899943
1349899941
1349899941
1349899941
1349899941
1349899938
1349899938
1349899938
1349899937
1349899937
1349899937
1349899936
1349899935
1349899935
1349899934
1349899932
1349899932
1349899932
1349899930
1349899930
1349899930
1349899930
1349899929
1349899929
1349899928
1349899927
1349899927
1349899927
1349899927
1349899926
1349899925
1349899925
1349899925
1349899925
1349899924
1349899923
1349899923
1349899922
1349899921
1349899920
1349899920
1349899919
1349899919
1349899919
1349899917
1349899916
1349899916
1349899916
1349899916
1349899915
1349899915
1349899915
1349899915
1349899915
1349899914
1349899914
1349899913
1349899912
1349899912
1349899910
1349899909
1349899909
1349899908
1349899907
1349899907
1349899907
1349899906
1349899906
1349899905
1349899905
1349899904
1349899902
1349899902
1349899902
1349899901
1349899899
1349899898
1349899897
1349899895
1349899894
1349899894
1349899894
1349899893
1349899892
1349899892
1349899892
1349899892
1349899890
1349899890
1349899889
1349899888
1349899888
1349899884
1349899883
1349899882
1349899881
1349899881
1349899879
1349899879
1349899878
1349899877
1349899876
1349899875
1349899875
1349899875
1349899873
1349899873
1349899872
1349899872
1349899872
1349899872
1349899870
1349899870
1349899869
1349899869
1349899868
1349899868
1349899868
1349899867
1349899867
1349899866
1349899866
1349899864
1349899864
1349899864
1349899863
1349899863
1349899862
1349899862
1349899862
1349899861
1349899860
1349899859
1349899858
1349899858
1349899857
1349899857
1349899857
1349899857
1349899857
1349899856
1349899854
1349899852
1349899852
1349899851
1349899851
1349899850
1349899850
1349899849
1349899849
1349899848
1349899847
1349899846
1349899846
1349899846
1349899846
1349899844
1349899843
1349899842
1349899842
1349899842
1349899841
1349899840
1349899839
1349899839
1349899838
1349899838
1349899837
1349899836
1349899836
1349899835
1349899834
1349899834
1349899834
1349899833
1349899833
1349899830
1349899829
1349899829
1349899827
1349899826
1349899824
1349899823
1349899822
1349899821
1349899821
1349899819
1349899818
1349899818
1349899818
1349899817
1349899816
1349899815
1349899815
1349899812
1349899812
1349899811
1349899811
1349899810
1349899810
1349899809
1349899809
1349899808
1349899808
1349899808
1349899807
1349899807
1349899806
1349899805
1349899805
1349899804
1349899801
1349899800
1349899799
1349899798
1349899797
1349899797
1349899796
1349899796
1349899796
1349899795
1349899793
1349899791
1349899791
1349899791
1349899791
1349899791
1349899790
1349899788
1349899787
1349899787
1349899784
1349899783
1349899782
1349899781
1349899781
1349899781
1349899781
1349899780
1349899778
1349899778
1349899777
1349899777
1349899776
1349899776
1349899776
1349899775
1349899775
1349899774
1349899772
1349899769
1349899769
1349899769
1349899768
1349899767
1349899767
1349899766
1349899766
1349899766
1349899765
1349899765
1349899765
1349899764
1349899764
1349899763
1349899762
1349899762
1349899762
1349899761
1349899761
1349900371
1349900371
1349900369
1349900368
1349900368
1349900367
1349900364
1349900362
1349900362
1349900358
1349900357
1349900355
1349900354
1349900354
1349900353
1349900351
1349900350
1349900350
1349900349
1349900348
1349900347
1349900346
1349900346
1349900346
1349900345
1349900344
1349900343
1349900342
1349900341
1349900341
1349900341
1349900340
1349900338
1349900337
1349900337
1349900335
1349900333
1349900333
1349900330
1349900330
1349900329
1349900329
1349900327
1349900326
1349900325
1349900323
1349900323
1349900322
1349900322
1349900321
1349900321
1349900320
1349900319
1349900318
1349900318
1349900318
1349900317
1349900317
1349900316
1349900311
1349900311
1349900310
1349900309
1349900309
1349900307
1349900305
1349900303
1349900301
1349900301
1349900300
1349900300
1349900300
1349900299
1349900297
1349900297
1349900295
1349900295
1349900295
1349900295
1349900294
1349900293
1349900293
1349900292
1349900292
1349900291
1349900291
1349900291
1349900291
1349900289
1349900288
1349900288
1349900288
1349900287
1349900287
1349900287
1349900284
1349900282
1349900282
1349900279
1349900278
1349900277
1349900275
1349900274
1349900274
1349900274
1349900271
1349900271
1349900270
1349900270
1349900270
1349900270
1349900269
1349900268
1349900267
1349900265
1349900264
1349900264
1349900262
1349900261
1349900260
1349900257
1349900255
1349900254
1349900253
1349900253
1349900253
1349900252
1349900252
1349900252
1349900251
1349900250
1349900250
1349900250
1349900248
1349900248
1349900246
1349900245
1349900243
1349900243
1349900242
1349900242
1349900240
1349900238
1349900237
1349900237
1349900236
1349900234
1349900234
1349900234
1349900234
1349900233
1349900232
1349900232
1349900230
1349900230
1349900230
1349900229
1349900229
1349900227
1349900227
1349900227
1349900226
1349900226
1349900225
1349900225
1349900223
1349900223
1349900223
1349900223
1349900222
1349900222
1349900220
1349900220
1349900219
1349900219
1349900218
1349900217
1349900214
1349900214
1349900213
1349900212
1349900210
1349900209
1349900209
1349900207
1349900207
1349900207
1349900207
1349900204
1349900203
1349900203
1349900202
1349900202
1349900201
1349900201
1349900201
1349900200
1349900200
1349900198
1349900198
1349900197
1349900195
1349900195
1349900194
1349900193
1349900192
1349900191
1349900191
1349900189
1349900188
1349900188
1349900186
1349900185
1349900185
1349900184
1349900184
1349900183
1349900181
1349900181
1349900181
1349900181
1349900180
1349900178
1349900177
1349900177
1349900176
1349900174
1349900174
1349900173
1349900172
1349900170
1349900170
1349900169
1349900165
1349900165
1349900164
1349900163
1349900162
1349900161
1349900161
1349900159
1349900159
1349900158
1349900158
1349900158
1349900156
1349900156
1349900154
1349900154
1349900153
1349900153
1349900151
1349900151
1349900149
1349900149
1349900149
1349900149
1349900148
1349900148
1349900147
1349900147
1349900146
1349900146
1349900143
1349900141
1349900141
1349900140
1349900139
1349900139
1349900138
1349900138
1349900137
1349900137
1349900136
1349900136
1349900133
1349900133
1349900133
1349900133
1349900132
1349900132
1349900131
1349900130
1349900129
1349900129
1349900128
1349900128
1349900128
1349900127
1349900127
1349900125
1349900125
1349900125
1349900124
1349900124
1349900123
1349900123
1349900123
1349900119
1349900119
1349900119
1349900119
1349900118
1349900117
1349900117
1349900117
1349900116
1349900115
1349900115
1349900114
1349900114
1349900114
1349900113
1349900112
1349900111
1349900110
1349900110
1349900109
1349900109
1349900109
1349900108
1349900108
1349900108
1349900106
1349900106
1349900105
1349900103
1349900103
1349900103
1349900102
1349900102
1349900101
1349900101
1349900101
1349900100
1349900100
1349900099
1349900099
1349900099
1349900099
1349900097
1349900097
1349900097
1349900096
1349900096
1349900094
1349900093
1349900093
1349900093
1349900092
1349900092
1349900092
1349900090
1349900090
1349900089
1349900089
1349900088
1349900087
1349900085
1349900084
1349900081
1349900081
1349900079
1349900079
1349900076
1349900075
1349900075
1349900075
1349900073
1349900071
1349900071
1349900071
1349900070
1349900070
1349900069
1349900069
1349900069
1349900068
1349900676
1349900674
1349900674
1349900673
1349900672
1349900672
1349900671
1349900671
1349900671
1349900670
1349900670
1349900669
1349900669
1349900669
1349900669
1349900668
1349900668
1349900667
1349900667
1349900667
1349900666
1349900666
1349900666
1349900665
1349900665
1349900664
1349900664
1349900663
1349900662
1349900662
1349900661
1349900661
1349900659
1349900659
1349900659
1349900659
1349900656
1349900656
1349900655
1349900655
1349900655
1349900655
1349900654
1349900653
1349900653
1349900653
1349900652
1349900652
1349900651
1349900651
1349900649
1349900649
1349900649
1349900649
1349900648
1349900648
1349900647
1349900647
1349900647
1349900646
1349900646
1349900645
1349900644
1349900643
1349900641
1349900641
1349900640
1349900639
1349900639
1349900639
1349900638
1349900636
1349900636
1349900636
1349900633
1349900632
1349900632
1349900630
1349900630
1349900630
1349900629
1349900628
1349900628
1349900628
1349900627
1349900626
1349900626
1349900626
1349900625
1349900624
1349900624
1349900624
1349900624
1349900624
1349900622
1349900622
1349900622
1349900621
1349900621
1349900620
1349900618
1349900618
1349900617
1349900617
1349900616
1349900615
1349900615
1349900615
1349900615
1349900614
1349900613
1349900613
1349900612
1349900611
1349900611
1349900611
1349900610
1349900610
1349900609
1349900609
1349900607
1349900607
1349900606
1349900606
1349900605
1349900605
1349900603
1349900602
1349900601
1349900600
1349900599
1349900599
1349900599
1349900599
1349900599
1349900598
1349900598
1349900597
1349900597
1349900596
1349900595
1349900595
1349900595
1349900592
1349900592
1349900592
1349900592
1349900591
1349900591
1349900591
1349900590
1349900590
1349900589
1349900589
1349900588
1349900588
1349900588
1349900587
1349900586
1349900584
1349900583
1349900582
1349900582
1349900582
1349900581
1349900581
1349900580
1349900580
1349900580
1349900579
1349900579
1349900579
1349900578
1349900578
1349900578
1349900578
1349900578
1349900577
1349900576
1349900575
1349900574
1349900573
1349900573
1349900570
1349900570
1349900570
1349900570
1349900569
1349900568
1349900568
1349900568
1349900567
1349900567
1349900566
1349900566
1349900566
1349900565
1349900565
1349900564
1349900564
1349900564
1349900564
1349900563
1349900563
1349900563
1349900563
1349900562
1349900562
1349900560
1349900560
1349900559
1349900559
1349900559
1349900558
1349900558
1349900558
1349900558
1349900558
1349900557
1349900557
1349900556
1349900556
1349900556
1349900556
1349900555
1349900555
1349900555
1349900554
1349900554
1349900553
1349900553
1349900553
1349900552
1349900552
1349900552
1349900552
1349900552
1349900552
1349900552
1349900551
1349900551
1349900551
1349900550
1349900550
1349900549
1349900549
1349900549
1349900548
1349900548
1349900548
1349900548
1349900547
1349900547
1349900547
1349900547
1349900547
1349900547
1349900546
1349900546
1349900544
1349900543
1349900543
1349900542
1349900542
1349900540
1349900539
1349900539
1349900539
1349900538
1349900538
1349900538
1349900538
1349900537
1349900537
1349900538
1349900537
1349900536
1349900535
1349900534
1349900534
1349900534
1349900533
1349900532
1349900532
1349900532
1349900532
1349900532
1349900531
1349900531
1349900530
1349900530
1349900530
1349900529
1349900529
1349900529
1349900529
1349900529
1349900528
1349900528
1349900528
1349900528
1349900528
1349900527
1349900527
1349900526
1349900526
1349900526
1349900525
1349900525
1349900524
1349900524
1349900524
1349900523
1349900523
1349900522
1349900520
1349900519
1349900517
1349900516
1349900516
1349900516
1349900515
1349900515
1349900514
1349900513
1349900513
1349900513
1349900513
1349900512
1349900512
1349900512
1349900510
1349900510
1349900509
1349900509
1349900508
1349900507
1349900507
1349900506
1349900506
1349900506
1349900505
1349900505
1349900505
1349900503
1349900503
1349900503
1349900503
1349900503
1349900502
1349900501
1349900501
1349900500
1349900500
1349900500
1349900496
1349900496
1349900494
1349900493
1349900493
1349900493
1349900492
1349900492
1349900489
1349900489
1349900488
1349900487
1349900486
1349900485
1349900484
1349900483
1349900482
1349900481
1349900481
1349900480
1349900479
1349900479
1349900477
1349900477
1349900477
1349900476
1349900476
1349900475
1349900475
1349900475
1349900474
1349900473
1349900473
1349900473
1349900470
1349900469
1349900469
1349900468
1349900467
1349900466
1349900461
1349900458
1349900457
1349900455
1349900455
1349900454
1349900453
1349900452
1349900451
1349900451
1349900449
1349900448
1349900447
1349900447
1349900446
1349900446
1349900444
1349900444
1349900444
1349900444
1349900444
1349900443
1349900442
1349900442
1349900441
1349900440
1349900436
1349900436
1349900436
1349900431
1349900430
1349900428
1349900427
1349900427
1349900426
1349900426
1349900426
1349900426
1349900426
1349900425
1349900425
1349900425
1349900425
1349900424
1349900423
1349900423
1349900423
1349900422
1349900422
1349900420
1349900419
1349900419
1349900418
1349900417
1349900417
1349900416
1349900415
1349900414
1349900413
1349900409
1349900409
1349900408
1349900408
1349900408
1349900408
1349900407
1349900406
1349900404
1349900404
1349900404
1349900403
1349900401
1349900400
1349900398
1349900398
1349900397
1349900397
1349900397
1349900396
1349900396
1349900395
1349900394
1349900394
1349900393
1349900393
1349900392
1349900391
1349900391
1349900390
1349900390
1349900389
1349900387
1349900386
1349900386
1349900383
1349900383
1349900383
1349900382
1349900382
1349900382
1349900381
1349900380
1349900380
1349900380
1349900379
1349900377
1349900375
1349900375
1349900374
1349900374
1349900373
1349900372
1349900983
1349900983
1349900982
1349900982
1349900982
1349900981
1349900981
1349900980
1349900978
1349900977
1349900977
1349900976
1349900976
1349900976
1349900976
1349900975
1349900974
1349900973
1349900972
1349900972
1349900972
1349900972
1349900971
1349900971
1349900969
1349900969
1349900968
1349900968
1349900968
1349900968
1349900967
1349900967
1349900966
1349900966
1349900965
1349900964
1349900964
1349900961
1349900960
1349900960
1349900959
1349900959
1349900959
1349900958
1349900957
1349900956
1349900955
1349900955
1349900954
1349900954
1349900954
1349900953
1349900950
1349900950
1349900950
1349900949
1349900949
1349900949
1349900947
1349900947
1349900946
1349900946
1349900945
1349900945
1349900944
1349900943
1349900942
1349900942
1349900941
1349900941
1349900940
1349900939
1349900938
1349900938
1349900937
1349900936
1349900935
1349900935
1349900934
1349900934
1349900934
1349900933
1349900932
1349900931
1349900930
1349900930
1349900929
1349900929
1349900928
1349900928
1349900927
1349900926
1349900926
1349900926
1349900925
1349900925
1349900925
1349900924
1349900923
1349900923
1349900923
1349900923
1349900923
1349900921
1349900919
1349900919
1349900919
1349900919
1349900918
1349900918
1349900916
1349900915
1349900915
1349900915
1349900914
1349900913
1349900913
1349900912
1349900912
1349900911
1349900910
1349900909
1349900909
1349900909
1349900909
1349900908
1349900907
1349900905
1349900905
1349900905
1349900905
1349900905
1349900904
1349900904
1349900904
1349900903
1349900903
1349900902
1349900901
1349900901
1349900901
1349900901
1349900900
1349900900
1349900900
1349900900
1349900900
1349900899
1349900898
1349900898
1349900898
1349900898
1349900898
1349900898
1349900896
1349900896
1349900896
1349900895
1349900895
1349900895
1349900895
1349900892
1349900892
1349900892
1349900891
1349900890
1349900890
1349900890
1349900889
1349900889
1349900888
1349900888
1349900888
1349900887
1349900886
1349900886
1349900886
1349900886
1349900885
1349900885
1349900885
1349900884
1349900884
1349900884
1349900883
1349900883
1349900883
1349900883
1349900883
1349900882
1349900882
1349900881
1349900880
1349900879
1349900879
1349900879
1349900879
1349900878
1349900878
1349900878
1349900874
1349900874
1349900874
1349900872
1349900872
1349900870
1349900870
1349900869
1349900869
1349900868
1349900868
1349900867
1349900867
1349900867
1349900866
1349900865
1349900864
1349900863
1349900863
1349900863
1349900862
1349900862
1349900861
1349900860
1349900860
1349900860
1349900860
1349900860
1349900859
1349900859
1349900858
1349900856
1349900855
1349900855
1349900855
1349900854
1349900854
1349900854
1349900853
1349900852
1349900852
1349900852
1349900852
1349900851
1349900850
1349900850
1349900849
1349900848
1349900847
1349900846
1349900846
1349900845
1349900845
1349900844
1349900843
1349900842
1349900842
1349900842
1349900841
1349900841
1349900840
1349900839
1349900838
1349900838
1349900837
1349900837
1349900837
1349900836
1349900836
1349900836
1349900834
1349900833
1349900833
1349900833
1349900832
1349900832
1349900832
1349900832
1349900832
1349900831
1349900830
1349900830
1349900829
1349900829
1349900829
1349900828
1349900827
1349900827
1349900826
1349900825
1349900824
1349900824
1349900824
1349900823
1349900822
1349900822
1349900822
1349900822
1349900822
1349900821
1349900819
1349900819
1349900819
1349900819
1349900819
1349900818
1349900818
1349900817
1349900817
1349900817
1349900817
1349900816
1349900816
1349900816
1349900816
1349900815
1349900814
1349900814
1349900813
1349900813
1349900812
1349900812
1349900809
1349900808
1349900807
1349900807
1349900807
1349900806
1349900806
1349900805
1349900805
1349900805
1349900805
1349900804
1349900804
1349900803
1349900803
1349900803
1349900802
1349900802
1349900802
1349900801
1349900799
1349900799
1349900798
1349900797
1349900797
1349900797
1349900797
1349900795
1349900795
1349900795
1349900795
1349900794
1349900794
1349900793
1349900793
1349900793
1349900792
1349900791
1349900791
1349900790
1349900790
1349900789
1349900789
1349900787
1349900786
1349900785
1349900785
1349900785
1349900782
1349900781
1349900781
1349900780
1349900780
1349900779
1349900778
1349900778
1349900778
1349900778
1349900777
1349900777
1349900777
1349900776
1349900775
1349900775
1349900774
1349900773
1349900772
1349900772
1349900771
1349900771
1349900769
1349900769
1349900769
1349900769
1349900769
1349900768
1349900768
1349900768
1349900767
1349900767
1349900767
1349900767
1349900766
1349900766
1349900765
1349900764
1349900764
1349900764
1349900764
1349900763
1349900763
1349900763
1349900762
1349900762
1349900760
1349900760
1349900760
1349900760
1349900759
1349900758
1349900758
1349900758
1349900758
1349900758
1349900757
1349900757
1349900757
1349900757
1349900757
1349900756
1349900755
1349900755
1349900754
1349900752
1349900752
1349900751
1349900751
1349900751
1349900750
1349900750
1349900749
1349900748
1349900748
1349900748
1349900748
1349900745
1349900745
1349900744
1349900743
1349900743
1349900742
1349900741
1349900740
1349900740
1349900740
1349900739
1349900738
1349900738
1349900736
1349900735
1349900735
1349900735
1349900734
1349900734
1349900734
1349900733
1349900733
1349900733
1349900733
1349900732
1349900731
1349900730
1349900730
1349900729
1349900728
1349900727
1349900727
1349900727
1349900727
1349900727
1349900727
1349900727
1349900726
1349900724
1349900724
1349900724
1349900723
1349900722
1349900720
1349900720
1349900720
1349900720
1349900719
1349900718
1349900716
1349900715
1349900714
1349900713
1349900713
1349900710
1349900710
1349900709
1349900708
1349900708
1349900707
1349900707
1349900706
1349900705
1349900705
1349900705
1349900705
1349900705
1349900704
1349900704
1349900704
1349900703
1349900703
1349900703
1349900702
1349900702
1349900700
1349900700
1349900699
1349900697
1349900697
1349900695
1349900695
1349900695
1349900693
1349900693
1349900692
1349900692
1349900691
1349900691
1349900691
1349900690
1349900690
1349900690
1349900689
1349900689
1349900689
1349900689
1349900689
1349900688
1349900687
1349900686
1349900686
1349900686
1349900684
1349900683
1349900683
1349900682
1349900682
1349900681
1349900681
1349900681
1349900680
1349900680
1349900679
1349900679
1349900677
1349900677
1349900676
1349901290
1349901290
1349901289
1349901289
1349901288
1349901287
1349901286
1349901283
1349901283
1349901280
1349901279
1349901278
1349901277
1349901276
1349901276
1349901275
1349901275
1349901275
1349901274
1349901274
1349901273
1349901272
1349901272
1349901270
1349901269
1349901268
1349901268
1349901267
1349901266
1349901266
1349901266
1349901266
1349901264
1349901263
1349901263
1349901262
1349901261
1349901261
1349901261
1349901260
1349901259
1349901259
1349901258
1349901257
1349901257
1349901256
1349901256
1349901255
1349901254
1349901254
1349901253
1349901251
1349901251
1349901251
1349901249
1349901247
1349901246
1349901246
1349901243
1349901242
1349901241
1349901240
1349901240
1349901239
1349901239
1349901239
1349901236
1349901235
1349901235
1349901235
1349901235
1349901233
1349901233
1349901233
1349901232
1349901232
1349901231
1349901231
1349901230
1349901230
1349901229
1349901227
1349901227
1349901226
1349901225
1349901224
1349901223
1349901223
1349901222
1349901221
1349901220
1349901219
1349901217
1349901213
1349901213
1349901213
1349901213
1349901213
1349901211
1349901211
1349901211
1349901210
1349901209
1349901209
1349901209
1349901209
1349901209
1349901208
1349901208
1349901207
1349901206
1349901206
1349901206
1349901206
1349901206
1349901206
1349901205
1349901205
1349901204
1349901204
1349901203
1349901203
1349901203
1349901200
1349901200
1349901199
1349901199
1349901198
1349901197
1349901194
1349901193
1349901192
1349901192
1349901191
1349901191
1349901190
1349901190
1349901189
1349901188
1349901188
1349901187
1349901186
1349901186
1349901184
1349901184
1349901182
1349901182
1349901181
1349901180
1349901180
1349901179
1349901179
1349901179
1349901178
1349901178
1349901176
1349901175
1349901175
1349901175
1349901174
1349901171
1349901170
1349901170
1349901169
1349901167
1349901167
1349901166
1349901165
1349901165
1349901164
1349901163
1349901163
1349901162
1349901162
1349901161
1349901161
1349901159
1349901159
1349901158
1349901158
1349901157
1349901156
1349901156
1349901154
1349901154
1349901154
1349901153
1349901153
1349901153
1349901153
1349901152
1349901152
1349901151
1349901150
1349901149
1349901149
1349901148
1349901147
1349901147
1349901146
1349901145
1349901144
1349901144
1349901142
1349901141
1349901141
1349901138
1349901138
1349901138
1349901137
1349901137
1349901137
1349901136
1349901136
1349901134
1349901133
1349901133
1349901131
1349901131
1349901131
1349901131
1349901130
1349901129
1349901129
1349901126
1349901126
1349901125
1349901125
1349901125
1349901124
1349901123
1349901123
1349901122
1349901122
1349901121
1349901121
1349901120
1349901119
1349901119
1349901118
1349901117
1349901116
1349901116
1349901116
1349901115
1349901114
1349901113
1349901112
1349901112
1349901112
1349901110
1349901110
1349901109
1349901109
1349901107
1349901107
1349901106
1349901106
1349901104
1349901104
1349901103
1349901103
1349901103
1349901102
1349901102
1349901101
1349901101
1349901101
1349901101
1349901100
1349901099
1349901098
1349901098
1349901097
1349901095
1349901095
1349901094
1349901094
1349901091
1349901090
1349901086
1349901086
1349901086
1349901086
1349901082
1349901082
1349901082
1349901080
1349901080
1349901080
1349901079
1349901079
1349901079
1349901075
1349901075
1349901075
1349901073
1349901073
1349901071
1349901071
1349901070
1349901069
1349901069
1349901069
1349901068
1349901068
1349901066
1349901065
1349901064
1349901062
1349901062
1349901060
1349901060
1349901060
1349901060
1349901059
1349901057
1349901055
1349901055
1349901054
1349901054
1349901053
1349901052
1349901051
1349901051
1349901051
1349901049
1349901049
1349901049
1349901048
1349901047
1349901047
1349901046
1349901045
1349901044
1349901044
1349901044
1349901042
1349901042
1349901037
1349901037
1349901036
1349901034
1349901034
1349901034
1349901034
1349901033
1349901033
1349901033
1349901031
1349901031
1349901031
1349901030
1349901030
1349901030
1349901029
1349901028
1349901027
1349901026
1349901025
1349901025
1349901024
1349901024
1349901024
1349901024
1349901023
1349901023
1349901023
1349901022
1349901022
1349901022
1349901022
1349901020
1349901019
1349901019
1349901018
1349901018
1349901018
1349901017
1349901017
1349901017
1349901017
1349901016
1349901016
1349901016
1349901015
1349901014
1349901013
1349901013
1349901012
1349901012
1349901011
1349901011
1349901010
1349901009
1349901009
1349901008
1349901008
1349901007
1349901007
1349901006
1349901006
1349901006
1349901005
1349901005
1349901004
1349901004
1349901004
1349901003
1349901002
1349901002
1349901002
1349901002
1349901001
1349901001
1349901001
1349901000
1349901000
1349900999
1349900999
1349900998
1349900998
1349900997
1349900997
1349900997
1349900995
1349900995
1349900995
1349900995
1349900993
1349900993
1349900993
1349900992
1349900992
1349900991
1349900991
1349900991
1349900991
1349900990
1349900989
1349900989
1349900989
1349900988
1349900988
1349900988
1349900987
1349900985
1349900985
1349900984
1349900984
1349900984
1349900983
1349901596
1349901595
1349901595
1349901593
1349901593
1349901592
1349901592
1349901591
1349901589
1349901589
1349901588
1349901587
1349901585
1349901585
1349901580
1349901579
1349901575
1349901575
1349901575
1349901573
1349901572
1349901572
1349901572
1349901571
1349901571
1349901569
1349901568
1349901568
1349901567
1349901566
1349901566
1349901566
1349901564
1349901563
1349901562
1349901561
1349901560
1349901560
1349901560
1349901558
1349901557
1349901556
1349901555
1349901552
1349901552
1349901551
1349901550
1349901549
1349901548
1349901547
1349901546
1349901545
1349901545
1349901544
1349901544
1349901543
1349901541
1349901539
1349901537
1349901537
1349901536
1349901535
1349901534
1349901533
1349901532
1349901532
1349901531
1349901529
1349901528
1349901528
1349901527
1349901527
1349901525
1349901524
1349901523
1349901522
1349901521
1349901519
1349901518
1349901518
1349901517
1349901517
1349901515
1349901515
1349901514
1349901514
1349901512
1349901512
1349901510
1349901510
1349901509
1349901508
1349901507
1349901506
1349901505
1349901505
1349901504
1349901503
1349901503
1349901500
1349901500
1349901500
1349901500
1349901499
1349901499
1349901499
1349901497
1349901496
1349901496
1349901495
1349901495
1349901495
1349901494
1349901494
1349901493
1349901493
1349901492
1349901491
1349901491
1349901489
1349901489
1349901488
1349901487
1349901485
1349901483
1349901482
1349901482
1349901479
1349901478
1349901478
1349901478
1349901476
1349901475
1349901474
1349901473
1349901473
1349901471
1349901471
1349901470
1349901469
1349901469
1349901469
1349901468
1349901468
1349901468
1349901467
1349901467
1349901467
1349901465
1349901463
1349901462
1349901462
1349901461
1349901461
1349901460
1349901459
1349901459
1349901458
1349901458
1349901457
1349901457
1349901454
1349901454
1349901454
1349901453
1349901453
1349901453
1349901452
1349901452
1349901451
1349901449
1349901447
1349901447
1349901447
1349901447
1349901447
1349901445
1349901444
1349901444
1349901443
1349901441
1349901440
1349901438
1349901438
1349901433
1349901433
1349901433
1349901431
1349901430
1349901430
1349901429
1349901428
1349901427
1349901427
1349901425
1349901424
1349901424
1349901423
1349901422
1349901422
1349901422
1349901422
1349901421
1349901420
1349901420
1349901420
1349901420
1349901419
1349901419
1349901419
1349901418
1349901418
1349901418
1349901415
1349901413
1349901410
1349901409
1349901408
1349901406
1349901406
1349901401
1349901400
1349901399
1349901397
1349901396
1349901396
1349901396
1349901395
1349901393
1349901393
1349901392
1349901392
1349901391
1349901391
1349901388
1349901388
1349901388
1349901385
1349901383
1349901383
1349901382
1349901380
1349901378
1349901378
1349901377
1349901375
1349901373
1349901373
1349901373
1349901372
1349901372
1349901372
1349901371
1349901371
1349901369
1349901369
1349901367
1349901366
1349901366
1349901366
1349901365
1349901364
1349901363
1349901363
1349901362
1349901361
1349901359
1349901358
1349901357
1349901356
1349901355
1349901354
1349901354
1349901353
1349901352
1349901351
1349901350
1349901350
1349901349
1349901349
1349901348
1349901347
1349901347
1349901347
1349901346
1349901344
1349901344
1349901344
1349901344
1349901343
1349901341
1349901341
1349901340
1349901340
1349901339
1349901339
1349901339
1349901339
1349901338
1349901338
1349901334
1349901334
1349901333
1349901332
1349901330
1349901327
1349901324
1349901324
1349901323
1349901322
1349901322
1349901322
1349901321
1349901320
1349901320
1349901320
1349901319
1349901318
1349901316
1349901316
1349901314
1349901312
1349901311
1349901310
1349901310
1349901309
1349901308
1349901308
1349901308
1349901308
1349901307
1349901304
1349901303
1349901303
1349901302
1349901302
1349901302
1349901300
1349901300
1349901300
1349901300
1349901299
1349901299
1349901298
1349901298
1349901298
1349901296
1349901295
1349901295
1349901292
1349901292
1349901292
1349901899
1349901897
1349901897
1349901898
1349901897
1349901896
1349901896
1349901896
1349901895
1349901895
1349901895
1349901895
1349901893
1349901893
1349901893
1349901893
1349901891
1349901891
1349901890
1349901889
1349901889
1349901889
1349901889
1349901888
1349901888
1349901887
1349901887
1349901887
1349901885
1349901883
1349901882
1349901881
1349901881
1349901881
1349901880
1349901879
1349901879
1349901878
1349901878
1349901877
1349901874
1349901874
1349901873
1349901872
1349901871
1349901870
1349901868
1349901866
1349901866
1349901866
1349901865
1349901862
1349901861
1349901860
1349901858
1349901857
1349901855
1349901855
1349901853
1349901853
1349901852
1349901849
1349901849
1349901846
1349901845
1349901845
1349901844
1349901843
1349901842
1349901840
1349901840
1349901840
1349901838
1349901838
1349901836
1349901835
1349901834
1349901834
1349901834
1349901833
1349901832
1349901831
1349901831
1349901830
1349901829
1349901829
1349901828
1349901828
1349901827
1349901827
1349901826
1349901826
1349901825
1349901824
1349901821
1349901821
1349901821
1349901819
1349901818
1349901817
1349901817
1349901815
1349901814
1349901812
1349901812
1349901812
1349901811
1349901810
1349901808
1349901807
1349901806
1349901805
1349901804
1349901804
1349901802
1349901801
1349901799
1349901798
1349901798
1349901797
1349901796
1349901795
1349901795
1349901795
1349901794
1349901793
1349901792
1349901791
1349901791
1349901790
1349901790
1349901790
1349901789
1349901788
1349901785
1349901784
1349901783
1349901782
1349901782
1349901780
1349901780
1349901778
1349901778
1349901776
1349901775
1349901773
1349901771
1349901770
1349901769
1349901769
1349901769
1349901767
1349901767
1349901767
1349901766
1349901764
1349901763
1349901763
1349901762
1349901760
1349901759
1349901758
1349901758
1349901755
1349901753
1349901751
1349901750
1349901749
1349901748
1349901746
1349901744
1349901743
1349901743
1349901742
1349901742
1349901741
1349901740
1349901739
1349901739
1349901736
1349901735
1349901735
1349901734
1349901734
1349901733
1349901733
1349901732
1349901732
1349901731
1349901728
1349901728
1349901726
1349901726
1349901725
1349901723
1349901722
1349901721
1349901719
1349901717
1349901716
1349901715
1349901715
1349901714
1349901714
1349901713
1349901713
1349901708
1349901707
1349901704
1349901702
1349901701
1349901701
1349901700
1349901700
1349901700
1349901699
1349901699
1349901698
1349901694
1349901692
1349901692
1349901691
1349901691
1349901691
1349901690
1349901689
1349901685
1349901684
1349901684
1349901683
1349901682
1349901680
1349901679
1349901679
1349901679
1349901678
1349901678
1349901677
1349901677
1349901677
1349901676
1349901676
1349901674
1349901671
1349901667
1349901666
1349901665
1349901665
1349901665
1349901664
1349901663
1349901663
1349901662
1349901662
1349901660
1349901659
1349901659
1349901656
1349901655
1349901654
1349901654
1349901654
1349901654
1349901653
1349901653
1349901653
1349901652
1349901650
1349901650
1349901650
1349901650
1349901649
1349901649
1349901648
1349901647
1349901647
1349901646
1349901645
1349901645
1349901644
1349901644
1349901644
1349901644
1349901643
1349901642
1349901642
1349901641
1349901641
1349901640
1349901640
1349901639
1349901638
1349901636
1349901635
1349901635
1349901634
1349901622
1349901618
1349901618
1349901618
1349901615
1349901614
1349901612
1349901611
1349901610
1349901609
1349901609
1349901607
1349901607
1349901607
1349901606
1349901606
1349901605
1349901604
1349901603
1349901603
1349901603
1349901602
1349901600
1349901600
1349901600
1349901598
1349902205
1349902205
1349902205
1349902205
1349902205
1349902205
1349902204
1349902204
1349902204
1349902204
1349902203
1349902202
1349902202
1349902202
1349902201
1349902200
1349902200
1349902200
1349902199
1349902199
1349902199
1349902198
1349902198
1349902197
1349902197
1349902195
1349902194
1349902193
1349902193
1349902193
1349902192
1349902191
1349902191
1349902191
1349902190
1349902188
1349902187
1349902186
1349902184
1349902183
1349902183
1349902181
1349902180
1349902180
1349902180
1349902180
1349902179
1349902179
1349902179
1349902179
1349902179
1349902179
1349902178
1349902178
1349902177
1349902176
1349902176
1349902176
1349902175
1349902175
1349902175
1349902175
1349902174
1349902173
1349902173
1349902172
1349902172
1349902172
1349902171
1349902170
1349902169
1349902169
1349902168
1349902168
1349902167
1349902165
1349902164
1349902164
1349902164
1349902164
1349902163
1349902163
1349902162
1349902162
1349902161
1349902161
1349902159
1349902159
1349902158
1349902158
1349902158
1349902158
1349902157
1349902156
1349902156
1349902156
1349902155
1349902155
1349902154
1349902154
1349902153
1349902152
1349902152
1349902152
1349902151
1349902151
1349902151
1349902150
1349902150
1349902150
1349902149
1349902148
1349902147
1349902147
1349902147
1349902146
1349902145
1349902145
1349902144
1349902144
1349902144
1349902144
1349902142
1349902142
1349902141
1349902140
1349902140
1349902138
1349902138
1349902138
1349902138
1349902137
1349902137
1349902136
1349902135
1349902135
1349902135
1349902135
1349902134
1349902134
1349902133
1349902133
1349902132
1349902131
1349902130
1349902130
1349902130
1349902130
1349902130
1349902129
1349902129
1349902129
1349902128
1349902127
1349902125
1349902124
1349902124
1349902124
1349902122
1349902121
1349902120
1349902120
1349902120
1349902120
1349902119
1349902118
1349902118
1349902116
1349902116
1349902116
1349902115
1349902115
1349902115
1349902115
1349902114
1349902113
1349902113
1349902112
1349902112
1349902112
1349902111
1349902111
1349902110
1349902110
1349902110
1349902108
1349902107
1349902107
1349902106
1349902106
1349902104
1349902103
1349902102
1349902102
1349902102
1349902102
1349902101
1349902101
1349902100
1349902099
1349902099
1349902097
1349902096
1349902096
1349902096
1349902096
1349902095
1349902094
1349902094
1349902094
1349902093
1349902093
1349902092
1349902089
1349902088
1349902088
1349902087
1349902087
1349902087
1349902087
1349902084
1349902084
1349902083
1349902083
1349902082
1349902080
1349902080
1349902080
1349902078
1349902077
1349902077
1349902076
1349902075
1349902074
1349902074
1349902073
1349902072
1349902072
1349902071
1349902070
1349902070
1349902070
1349902070
1349902069
1349902067
1349902067
1349902067
1349902064
1349902063
1349902063
1349902063
1349902062
1349902061
1349902061
1349902061
1349902061
1349902060
1349902060
1349902059
1349902059
1349902058
1349902057
1349902057
1349902057
1349902055
1349902054
1349902054
1349902052
1349902052
1349902051
1349902050
1349902048
1349902048
1349902048
1349902046
1349902046
1349902045
1349902045
1349902044
1349902043
1349902043
1349902043
1349902042
1349902042
1349902042
1349902041
1349902041
1349902041
1349902040
1349902040
1349902039
1349902038
1349902037
1349902037
1349902036
1349902035
1349902035
1349902035
1349902035
1349902033
1349902033
1349902032
1349902031
1349902031
1349902031
1349902030
1349902030
1349902030
1349902030
1349902030
1349902028
1349902028
1349902026
1349902026
1349902026
1349902026
1349902024
1349902024
1349902022
1349902021
1349902020
1349902020
1349902020
1349902019
1349902018
1349902017
1349902017
1349902016
1349902015
1349902015
1349902014
1349902013
1349902012
1349902010
1349902010
1349902009
1349902007
1349902007
1349902007
1349902007
1349902006
1349902005
1349902005
1349902005
1349902004
1349902004
1349902003
1349902003
1349902002
1349902002
1349902002
1349902002
1349902000
1349901999
1349901999
1349901998
1349901998
1349901996
1349901996
1349901994
1349901994
1349901994
1349901993
1349901991
1349901990
1349901990
1349901990
1349901990
1349901989
1349901988
1349901987
1349901987
1349901986
1349901985
1349901985
1349901985
1349901984
1349901984
1349901983
1349901983
1349901982
1349901982
1349901980
1349901977
1349901976
1349901976
1349901973
1349901973
1349901973
1349901972
1349901972
1349901972
1349901971
1349901970
1349901970
1349901970
1349901969
1349901969
1349901968
1349901967
1349901966
1349901966
1349901966
1349901965
1349901964
1349901962
1349901962
1349901960
1349901960
1349901959
1349901959
1349901958
1349901958
1349901958
1349901954
1349901953
1349901953
1349901952
1349901952
1349901951
1349901951
1349901947
1349901945
1349901944
1349901942
1349901941
1349901941
1349901940
1349901940
1349901937
1349901935
1349901934
1349901933
1349901933
1349901933
1349901930
1349901928
1349901926
1349901926
1349901924
1349901922
1349901922
1349901921
1349901920
1349901920
1349901919
1349901919
1349901918
1349901918
1349901916
1349901916
1349901915
1349901914
1349901914
1349901913
1349901910
1349901910
1349901910
1349901910
1349901910
1349901909
1349901909
1349901908
1349901908
1349901906
1349901906
1349901904
1349901904
1349901904
1349901902
1349901901
1349901901
1349901900
1349901900
1349902509
1349902508
1349902508
1349902508
1349902507
1349902507
1349902505
1349902505
1349902505
1349902504
1349902503
1349902503
1349902503
1349902503
1349902503
1349902503
1349902502
1349902502
1349902501
1349902501
1349902500
1349902500
1349902500
1349902498
1349902498
1349902497
1349902497
1349902496
1349902496
1349902496
1349902495
1349902495
1349902493
1349902493
1349902493
1349902493
1349902493
1349902491
1349902491
1349902491
1349902490
1349902490
1349902488
1349902488
1349902488
1349902488
1349902488
1349902487
1349902487
1349902487
1349902487
1349902486
1349902486
1349902486
1349902484
1349902484
1349902482
1349902482
1349902481
1349902481
1349902481
1349902480
1349902480
1349902480
1349902479
1349902479
1349902478
1349902478
1349902477
1349902477
1349902477
1349902476
1349902475
1349902475
1349902474
1349902474
1349902473
1349902473
1349902473
1349902473
1349902471
1349902471
1349902470
1349902469
1349902468
1349902468
1349902468
1349902468
1349902468
1349902467
1349902467
1349902467
1349902466
1349902466
1349902465
1349902465
1349902465
1349902464
1349902464
1349902463
1349902463
1349902463
1349902463
1349902460
1349902460
1349902459
1349902459
1349902458
1349902458
1349902458
1349902457
1349902456
1349902456
1349902456
1349902454
1349902454
1349902452
1349902451
1349902451
1349902450
1349902449
1349902449
1349902448
1349902448
1349902448
1349902448
1349902448
1349902447
1349902445
1349902445
1349902444
1349902444
1349902444
1349902443
1349902442
1349902441
1349902440
1349902440
1349902438
1349902438
1349902437
1349902437
1349902437
1349902436
1349902435
1349902434
1349902434
1349902434
1349902433
1349902433
1349902433
1349902433
1349902433
1349902432
1349902432
1349902431
1349902431
1349902431
1349902430
1349902430
1349902430
1349902430
1349902429
1349902429
1349902427
1349902427
1349902426
1349902425
1349902425
1349902425
1349902425
1349902425
1349902425
1349902425
1349902424
1349902424
1349902424
1349902424
1349902424
1349902423
1349902422
1349902421
1349902420
1349902420
1349902419
1349902419
1349902418
1349902417
1349902417
1349902414
1349902413
1349902413
1349902412
1349902412
1349902411
1349902410
1349902410
1349902410
1349902409
1349902409
1349902409
1349902407
1349902407
1349902406
1349902406
1349902406
1349902405
1349902405
1349902404
1349902404
1349902404
1349902403
1349902403
1349902401
1349902401
1349902400
1349902400
1349902399
1349902398
1349902397
1349902396
1349902396
1349902396
1349902392
1349902392
1349902391
1349902391
1349902390
1349902390
1349902390
1349902389
1349902389
1349902389
1349902388
1349902388
1349902387
1349902387
1349902387
1349902387
1349902386
1349902386
1349902386
1349902385
1349902385
1349902385
1349902385
1349902384
1349902384
1349902384
1349902383
1349902382
1349902382
1349902382
1349902381
1349902381
1349902380
1349902379
1349902379
1349902379
1349902379
1349902378
1349902378
1349902377
1349902377
1349902377
1349902376
1349902376
1349902376
1349902376
1349902376
1349902375
1349902375
1349902375
1349902375
1349902374
1349902374
1349902373
1349902373
1349902373
1349902372
1349902371
1349902371
1349902371
1349902370
1349902370
1349902368
1349902368
1349902368
1349902368
1349902366
1349902366
1349902365
1349902365
1349902365
1349902364
1349902364
1349902364
1349902363
1349902363
1349902362
1349902361
1349902361
1349902361
1349902360
1349902358
1349902356
1349902356
1349902355
1349902355
1349902355
1349902355
1349902354
1349902354
1349902354
1349902354
1349902354
1349902353
1349902353
1349902353
1349902352
1349902351
1349902350
1349902350
1349902349
1349902349
1349902349
1349902348
1349902348
1349902347
1349902347
1349902347
1349902345
1349902345
1349902344
1349902344
1349902344
1349902343
1349902341
1349902341
1349902341
1349902340
1349902340
1349902340
1349902340
1349902339
1349902339
1349902338
1349902338
1349902338
1349902337
1349902337
1349902337
1349902335
1349902335
1349902335
1349902334
1349902334
1349902333
1349902332
1349902331
1349902331
1349902331
1349902330
1349902329
1349902328
1349902328
1349902328
1349902328
1349902327
1349902326
1349902326
1349902324
1349902324
1349902324
1349902323
1349902323
1349902323
1349902321
1349902321
1349902321
1349902321
1349902320
1349902320
1349902320
1349902320
1349902320
1349902320
1349902319
1349902319
1349902319
1349902318
1349902318
1349902317
1349902316
1349902316
1349902315
1349902315
1349902315
1349902313
1349902313
1349902313
1349902313
1349902312
1349902311
1349902310
1349902308
1349902308
1349902308
1349902307
1349902307
1349902306
1349902306
1349902306
1349902306
1349902306
1349902306
1349902305
1349902305
1349902305
1349902304
1349902304
1349902303
1349902303
1349902303
1349902303
1349902303
1349902303
1349902303
1349902303
1349902302
1349902302
1349902301
1349902301
1349902301
1349902300
1349902300
1349902299
1349902298
1349902298
1349902297
1349902296
1349902296
1349902296
1349902295
1349902293
1349902293
1349902293
1349902293
1349902291
1349902291
1349902291
1349902290
1349902290
1349902288
1349902288
1349902288
1349902288
1349902287
1349902286
1349902286
1349902285
1349902285
1349902285
1349902285
1349902284
1349902284
1349902283
1349902282
1349902282
1349902282
1349902282
1349902280
1349902280
1349902280
1349902279
1349902279
1349902279
1349902278
1349902277
1349902277
1349902277
1349902277
1349902277
1349902276
1349902276
1349902276
1349902275
1349902275
1349902275
1349902275
1349902275
1349902275
1349902274
1349902274
1349902274
1349902274
1349902273
1349902273
1349902273
1349902272
1349902272
1349902272
1349902272
1349902270
1349902270
1349902269
1349902269
1349902268
1349902268
1349902268
1349902268
1349902267
1349902267
1349902267
1349902266
1349902265
1349902265
1349902265
1349902264
1349902264
1349902264
1349902264
1349902264
1349902263
1349902263
1349902263
1349902263
1349902262
1349902262
1349902262
1349902261
1349902261
1349902261
1349902261
1349902261
1349902259
1349902259
1349902258
1349902258
1349902256
1349902255
1349902255
1349902255
1349902254
1349902253
1349902253
1349902253
1349902253
1349902252
1349902250
1349902250
1349902249
1349902249
1349902248
1349902247
1349902246
1349902245
1349902245
1349902245
1349902244
1349902244
1349902244
1349902243
1349902243
1349902242
1349902240
1349902240
1349902240
1349902240
1349902239
1349902239
1349902239
1349902239
1349902239
1349902238
1349902238
1349902238
1349902237
1349902237
1349902237
1349902236
1349902236
1349902235
1349902235
1349902234
1349902233
1349902233
1349902232
1349902232
1349902232
1349902230
1349902230
1349902230
1349902230
1349902229
1349902229
1349902229
1349902228
1349902228
1349902227
1349902227
1349902225
1349902225
1349902224
1349902224
1349902224
1349902224
1349902224
1349902223
1349902223
1349902223
1349902222
1349902222
1349902222
1349902221
1349902221
1349902220
1349902220
1349902219
1349902218
1349902218
1349902217
1349902216
1349902216
1349902216
1349902215
1349902215
1349902214
1349902214
1349902213
1349902211
1349902210
1349902207
1349902206
1349902206
1349902206
1349902206
1349902819
1349902819
1349902819
1349902819
1349902818
1349902817
1349902817
1349902816
1349902816
1349902816
1349902814
1349902814
1349902813
1349902813
1349902813
1349902812
1349902812
1349902812
1349902812
1349902811
1349902810
1349902809
1349902809
1349902808
1349902807
1349902807
1349902806
1349902806
1349902805
1349902804
1349902804
1349902803
1349902803
1349902802
1349902802
1349902802
1349902802
1349902801
1349902801
1349902801
1349902801
1349902800
1349902800
1349902799
1349902799
1349902798
1349902798
1349902798
1349902798
1349902797
1349902797
1349902795
1349902795
1349902794
1349902794
1349902793
1349902791
1349902791
1349902791
1349902789
1349902789
1349902789
1349902788
1349902788
1349902787
1349902785
1349902785
1349902785
1349902784
1349902784
1349902784
1349902784
1349902784
1349902783
1349902783
1349902783
1349902782
1349902782
1349902782
1349902781
1349902780
1349902780
1349902780
1349902780
1349902780
1349902780
1349902780
1349902780
1349902779
1349902779
1349902779
1349902777
1349902776
1349902776
1349902775
1349902774
1349902774
1349902773
1349902773
1349902773
1349902773
1349902773
1349902772
1349902772
1349902772
1349902772
1349902771
1349902771
1349902770
1349902770
1349902770
1349902770
1349902770
1349902769
1349902769
1349902769
1349902769
1349902768
1349902768
1349902767
1349902767
1349902766
1349902765
1349902765
1349902765
1349902764
1349902763
1349902763
1349902762
1349902761
1349902759
1349902759
1349902759
1349902759
1349902759
1349902757
1349902757
1349902757
1349902757
1349902756
1349902755
1349902755
1349902755
1349902755
1349902752
1349902751
1349902750
1349902750
1349902750
1349902750
1349902749
1349902749
1349902748
1349902747
1349902747
1349902746
1349902746
1349902745
1349902745
1349902745
1349902745
1349902745
1349902744
1349902743
1349902742
1349902742
1349902742
1349902741
1349902741
1349902741
1349902739
1349902739
1349902738
1349902737
1349902736
1349902736
1349902735
1349902735
1349902734
1349902734
1349902733
1349902732
1349902732
1349902731
1349902731
1349902731
1349902730
1349902730
1349902729
1349902728
1349902726
1349902725
1349902725
1349902724
1349902724
1349902724
1349902724
1349902723
1349902723
1349902723
1349902723
1349902722
1349902721
1349902720
1349902719
1349902718
1349902718
1349902718
1349902717
1349902717
1349902716
1349902715
1349902714
1349902713
1349902712
1349902712
1349902711
1349902710
1349902709
1349902708
1349902708
1349902707
1349902707
1349902707
1349902707
1349902706
1349902706
1349902707
1349902705
1349902705
1349902705
1349902702
1349902702
1349902702
1349902701
1349902701
1349902700
1349902700
1349902700
1349902700
1349902699
1349902699
1349902699
1349902698
1349902698
1349902698
1349902698
1349902697
1349902696
1349902696
1349902695
1349902695
1349902694
1349902693
1349902693
1349902692
1349902691
1349902691
1349902690
1349902690
1349902690
1349902690
1349902690
1349902690
1349902688
1349902688
1349902688
1349902687
1349902686
1349902686
1349902686
1349902685
1349902685
1349902685
1349902685
1349902684
1349902684
1349902684
1349902683
1349902682
1349902681
1349902680
1349902680
1349902680
1349902679
1349902679
1349902678
1349902678
1349902677
1349902677
1349902676
1349902676
1349902675
1349902674
1349902673
1349902672
1349902670
1349902669
1349902668
1349902667
1349902665
1349902663
1349902663
1349902663
1349902662
1349902662
1349902660
1349902660
1349902660
1349902658
1349902657
1349902657
1349902656
1349902656
1349902656
1349902655
1349902655
1349902655
1349902655
1349902654
1349902654
1349902652
1349902651
1349902650
1349902650
1349902650
1349902649
1349902649
1349902648
1349902647
1349902646
1349902645
1349902645
1349902643
1349902642
1349902641
1349902641
1349902641
1349902638
1349902638
1349902636
1349902636
1349902636
1349902636
1349902635
1349902634
1349902634
1349902634
1349902634
1349902633
1349902632
1349902632
1349902631
1349902631
1349902631
1349902631
1349902630
1349902629
1349902628
1349902627
1349902627
1349902626
1349902624
1349902624
1349902624
1349902623
1349902622
1349902621
1349902621
1349902620
1349902620
1349902620
1349902618
1349902619
1349902618
1349902618
1349902617
1349902617
1349902616
1349902615
1349902615
1349902614
1349902612
1349902612
1349902612
1349902610
1349902610
1349902610
1349902609
1349902609
1349902608
1349902607
1349902606
1349902606
1349902606
1349902605
1349902605
1349902605
1349902603
1349902602
1349902602
1349902602
1349902602
1349902600
1349902600
1349902599
1349902599
1349902599
1349902598
1349902598
1349902598
1349902598
1349902597
1349902597
1349902596
1349902596
1349902595
1349902595
1349902594
1349902594
1349902594
1349902593
1349902593
1349902593
1349902593
1349902593
1349902592
1349902592
1349902591
1349902590
1349902590
1349902590
1349902589
1349902589
1349902588
1349902588
1349902588
1349902586
1349902586
1349902585
1349902585
1349902584
1349902583
1349902583
1349902583
1349902583
1349902581
1349902581
1349902580
1349902580
1349902579
1349902579
1349902578
1349902578
1349902578
1349902577
1349902577
1349902575
1349902575
1349902574
1349902574
1349902573
1349902573
1349902572
1349902572
1349902572
1349902571
1349902567
1349902567
1349902567
1349902567
1349902566
1349902564
1349902563
1349902563
1349902563
1349902563
1349902562
1349902562
1349902561
1349902561
1349902560
1349902558
1349902556
1349902556
1349902556
1349902555
1349902555
1349902555
1349902554
1349902554
1349902554
1349902553
1349902552
1349902552
1349902551
1349902551
1349902551
1349902550
1349902550
1349902549
1349902549
1349902549
1349902548
1349902548
1349902547
1349902547
1349902546
1349902546
1349902544
1349902543
1349902543
1349902543
1349902541
1349902539
1349902539
1349902539
1349902538
1349902538
1349902537
1349902536
1349902535
1349902535
1349902535
1349902533
1349902533
1349902532
1349902529
1349902529
1349902529
1349902529
1349902529
1349902528
1349902528
1349902528
1349902528
1349902528
1349902527
1349902526
1349902525
1349902525
1349902525
1349902524
1349902523
1349902523
1349902523
1349902522
1349902522
1349902522
1349902522
1349902521
1349902521
1349902521
1349902520
1349902520
1349902519
1349902519
1349902518
1349902517
1349902517
1349902517
1349902515
1349902515
1349902515
1349902515
1349902514
1349902511
1349903125
1349903125
1349903125
1349903124
1349903123
1349903123
1349903123
1349903122
1349903122
1349903120
1349903119
1349903118
1349903118
1349903118
1349903118
1349903117
1349903116
1349903116
1349903114
1349903114
1349903114
1349903114
1349903114
1349903114
1349903113
1349903113
1349903113
1349903112
1349903112
1349903112
1349903111
1349903111
1349903110
1349903109
1349903109
1349903108
1349903108
1349903108
1349903108
1349903107
1349903107
1349903106
1349903106
1349903106
1349903106
1349903105
1349903104
1349903104
1349903103
1349903103
1349903102
1349903102
1349903101
1349903101
1349903100
1349903099
1349903098
1349903098
1349903097
1349903096
1349903096
1349903095
1349903095
1349903094
1349903094
1349903094
1349903094
1349903093
1349903093
1349903093
1349903093
1349903091
1349903091
1349903091
1349903090
1349903090
1349903090
1349903089
1349903089
1349903087
1349903087
1349903086
1349903086
1349903085
1349903084
1349903084
1349903084
1349903083
1349903083
1349903083
1349903081
1349903080
1349903079
1349903079
1349903078
1349903077
1349903077
1349903077
1349903076
1349903075
1349903075
1349903075
1349903074
1349903074
1349903074
1349903073
1349903073
1349903072
1349903072
1349903071
1349903071
1349903071
1349903070
1349903069
1349903069
1349903067
1349903067
1349903066
1349903064
1349903064
1349903064
1349903063
1349903063
1349903062
1349903061
1349903061
1349903061
1349903060
1349903060
1349903060
1349903059
1349903058
1349903058
1349903056
1349903056
1349903056
1349903056
1349903056
1349903054
1349903054
1349903054
1349903054
1349903052
1349903052
1349903051
1349903050
1349903050
1349903049
1349903049
1349903049
1349903048
1349903048
1349903048
1349903046
1349903046
1349903045
1349903044
1349903044
1349903043
1349903042
1349903042
1349903040
1349903040
1349903039
1349903039
1349903036
1349903035
1349903035
1349903035
1349903034
1349903034
1349903034
1349903033
1349903033
1349903033
1349903033
1349903033
1349903032
1349903032
1349903031
1349903030
1349903029
1349903029
1349903028
1349903027
1349903026
1349903026
1349903026
1349903026
1349903025
1349903025
1349903025
1349903022
1349903021
1349903021
1349903021
1349903021
1349903021
1349903020
1349903020
1349903019
1349903018
1349903018
1349903017
1349903016
1349903015
1349903015
1349903015
1349903015
1349903014
1349903013
1349903013
1349903013
1349903013
1349903012
1349903012
1349903011
1349903009
1349903009
1349903008
1349903008
1349903007
1349903007
1349903007
1349903005
1349903005
1349903004
1349903005
1349903003
1349903003
1349903003
1349903001
1349903001
1349903001
1349903001
1349903001
1349903000
1349902999
1349902999
1349902998
1349902997
1349902995
1349902995
1349902994
1349902994
1349902993
1349902991
1349902990
1349902990
1349902990
1349902989
1349902989
1349902988
1349902988
1349902985
1349902985
1349902985
1349902984
1349902984
1349902984
1349902983
1349902982
1349902982
1349902981
1349902979
1349902978
1349902978
1349902978
1349902978
1349902977
1349902977
1349902976
1349902976
1349902975
1349902973
1349902972
1349902972
1349902972
1349902971
1349902971
1349902970
1349902970
1349902970
1349902970
1349902968
1349902967
1349902966
1349902966
1349902966
1349902965
1349902965
1349902964
1349902964
1349902963
1349902963
1349902962
1349902961
1349902961
1349902960
1349902960
1349902958
1349902958
1349902958
1349902957
1349902957
1349902957
1349902956
1349902955
1349902955
1349902953
1349902953
1349902953
1349902951
1349902951
1349902951
1349902951
1349902950
1349902949
1349902949
1349902949
1349902949
1349902948
1349902946
1349902946
1349902946
1349902946
1349902945
1349902943
1349902941
1349902937
1349902936
1349902936
1349902936
1349902936
1349902935
1349902934
1349902934
1349902933
1349902932
1349902932
1349902932
1349902931
1349902928
1349902928
1349902927
1349902927
1349902926
1349902926
1349902925
1349902924
1349902924
1349902924
1349902923
1349902923
1349902923
1349902922
1349902922
1349902921
1349902921
1349902921
1349902921
1349902919
1349902918
1349902917
1349902916
1349902914
1349902913
1349902912
1349902912
1349902911
1349902911
1349902911
1349902910
1349902910
1349902909
1349902908
1349902908
1349902908
1349902905
1349902905
1349902905
1349902903
1349902902
1349902902
1349902902
1349902901
1349902901
1349902899
1349902899
1349902898
1349902897
1349902897
1349902897
1349902896
1349902896
1349902895
1349902894
1349902894
1349902894
1349902893
1349902891
1349902891
1349902890
1349902890
1349902890
1349902890
1349902889
1349902887
1349902887
1349902886
1349902886
1349902886
1349902886
1349902885
1349902885
1349902884
1349902884
1349902884
1349902883
1349902881
1349902878
1349902878
1349902878
1349902878
1349902876
1349902875
1349902875
1349902875
1349902874
1349902874
1349902873
1349902873
1349902872
1349902870
1349902870
1349902870
1349902868
1349902866
1349902864
1349902863
1349902863
1349902862
1349902860
1349902860
1349902859
1349902859
1349902858
1349902857
1349902856
1349902855
1349902855
1349902853
1349902853
1349902853
1349902852
1349902852
1349902851
1349902850
1349902850
1349902848
1349902848
1349902848
1349902846
1349902846
1349902846
1349902845
1349902845
1349902844
1349902842
1349902841
1349902841
1349902840
1349902840
1349902840
1349902839
1349902839
1349902838
1349902837
1349902837
1349902835
1349902834
1349902834
1349902833
1349902833
1349902832
1349902832
1349902831
1349902831
1349902829
1349902828
1349902828
1349902828
1349902827
1349902827
1349902827
1349902826
1349902826
1349902825
1349902824
1349902822
1349902821
1349902820
1349902820
1349903432
1349903432
1349903431
1349903430
1349903429
1349903429
1349903429
1349903428
1349903428
1349903428
1349903426
1349903425
1349903424
1349903424
1349903424
1349903422
1349903422
1349903422
1349903421
1349903420
1349903419
1349903419
1349903418
1349903418
1349903415
1349903414
1349903413
1349903411
1349903411
1349903411
1349903410
1349903409
1349903409
1349903409
1349903408
1349903408
1349903407
1349903406
1349903406
1349903406
1349903406
1349903405
1349903404
1349903404
1349903403
1349903401
1349903401
1349903400
1349903398
1349903398
1349903398
1349903396
1349903396
1349903393
1349903391
1349903389
1349903388
1349903387
1349903386
1349903384
1349903384
1349903384
1349903382
1349903382
1349903381
1349903381
1349903380
1349903380
1349903378
1349903377
1349903376
1349903376
1349903376
1349903376
1349903375
1349903375
1349903375
1349903375
1349903375
1349903374
1349903373
1349903372
1349903371
1349903370
1349903370
1349903369
1349903368
1349903368
1349903367
1349903367
1349903367
1349903365
1349903364
1349903364
1349903362
1349903362
1349903362
1349903361
1349903361
1349903361
1349903360
1349903359
1349903358
1349903358
1349903358
1349903357
1349903357
1349903356
1349903355
1349903355
1349903353
1349903352
1349903352
1349903351
1349903350
1349903350
1349903346
1349903345
1349903345
1349903345
1349903344
1349903344
1349903344
1349903342
1349903341
1349903341
1349903340
1349903340
1349903339
1349903339
1349903339
1349903338
1349903337
1349903337
1349903334
1349903334
1349903334
1349903334
1349903332
1349903332
1349903330
1349903330
1349903330
1349903329
1349903329
1349903328
1349903327
1349903327
1349903327
1349903327
1349903326
1349903324
1349903324
1349903323
1349903323
1349903322
1349903321
1349903320
1349903317
1349903317
1349903317
1349903316
1349903316
1349903315
1349903313
1349903312
1349903312
1349903311
1349903310
1349903309
1349903308
1349903307
1349903306
1349903305
1349903305
1349903303
1349903303
1349903303
1349903299
1349903299
1349903299
1349903299
1349903298
1349903297
1349903297
1349903296
1349903295
1349903293
1349903293
1349903292
1349903292
1349903292
1349903290
1349903290
1349903288
1349903287
1349903287
1349903286
1349903284
1349903283
1349903282
1349903280
1349903280
1349903280
1349903280
1349903279
1349903278
1349903277
1349903274
1349903274
1349903274
1349903274
1349903274
1349903273
1349903273
1349903272
1349903272
1349903271
1349903270
1349903269
1349903269
1349903267
1349903267
1349903267
1349903266
1349903266
1349903265
1349903265
1349903265
1349903264
1349903264
1349903264
1349903263
1349903263
1349903263
1349903262
1349903262
1349903262
1349903262
1349903261
1349903261
1349903261
1349903261
1349903258
1349903257
1349903256
1349903254
1349903253
1349903253
1349903253
1349903253
1349903253
1349903252
1349903252
1349903251
1349903248
1349903247
1349903246
1349903246
1349903244
1349903243
1349903243
1349903242
1349903241
1349903239
1349903238
1349903236
1349903236
1349903235
1349903235
1349903233
1349903232
1349903230
1349903230
1349903230
1349903229
1349903229
1349903227
1349903227
1349903225
1349903225
1349903225
1349903222
1349903222
1349903221
1349903220
1349903219
1349903219
1349903219
1349903219
1349903219
1349903218
1349903218
1349903217
1349903216
1349903216
1349903216
1349903216
1349903216
1349903216
1349903215
1349903214
1349903213
1349903213
1349903213
1349903213
1349903211
1349903209
1349903209
1349903209
1349903208
1349903208
1349903208
1349903207
1349903206
1349903206
1349903205
1349903205
1349903204
1349903204
1349903203
1349903203
1349903203
1349903202
1349903202
1349903201
1349903200
1349903200
1349903199
1349903199
1349903199
1349903196
1349903196
1349903195
1349903194
1349903194
1349903193
1349903192
1349903190
1349903190
1349903190
1349903190
1349903189
1349903189
1349903188
1349903188
1349903187
1349903187
1349903187
1349903186
1349903185
1349903184
1349903182
1349903181
1349903181
1349903181
1349903180
1349903180
1349903179
1349903178
1349903178
1349903177
1349903176
1349903175
1349903175
1349903174
1349903174
1349903174
1349903174
1349903174
1349903174
1349903174
1349903173
1349903172
1349903172
1349903172
1349903171
1349903170
1349903169
1349903169
1349903168
1349903166
1349903165
1349903165
1349903165
1349903165
1349903164
1349903164
1349903164
1349903164
1349903162
1349903160
1349903739
1349903738
1349903738
1349903738
1349903737
1349903737
1349903737
1349903736
1349903735
1349903735
1349903735
1349903734
1349903733
1349903732
1349903731
1349903730
1349903730
1349903730
1349903730
1349903727
1349903726
1349903725
1349903725
1349903723
1349903723
1349903723
1349903723
1349903722
1349903720
1349903720
1349903719
1349903719
1349903719
1349903718
1349903717
1349903716
1349903716
1349903714
1349903713
1349903712
1349903712
1349903712
1349903711
1349903711
1349903710
1349903710
1349903710
1349903710
1349903709
1349903709
1349903708
1349903706
1349903706
1349903705
1349903705
1349903705
1349903704
1349903701
1349903701
1349903700
1349903700
1349903699
1349903699
1349903698
1349903696
1349903695
1349903694
1349903694
1349903694
1349903694
1349903693
1349903693
1349903692
1349903692
1349903691
1349903690
1349903690
1349903688
1349903688
1349903686
1349903686
1349903685
1349903685
1349903685
1349903685
1349903685
1349903684
1349903684
1349903684
1349903683
1349903682
1349903681
1349903679
1349903679
1349903677
1349903673
1349903672
1349903671
1349903670
1349903670
1349903670
1349903670
1349903669
1349903669
1349903668
1349903668
1349903667
1349903667
1349903666
1349903665
1349903663
1349903663
1349903662
1349903662
1349903662
1349903661
1349903660
1349903659
1349903659
1349903659
1349903659
1349903658
1349903658
1349903658
1349903657
1349903656
1349903656
1349903656
1349903652
1349903652
1349903650
1349903650
1349903649
1349903649
1349903648
1349903648
1349903647
1349903647
1349903645
1349903645
1349903645
1349903644
1349903643
1349903643
1349903642
1349903641
1349903640
1349903639
1349903638
1349903637
1349903637
1349903635
1349903633
1349903633
1349903632
1349903632
1349903631
1349903630
1349903630
1349903628
1349903628
1349903627
1349903627
1349903626
1349903626
1349903625
1349903625
1349903624
1349903624
1349903623
1349903623
1349903622
1349903621
1349903619
1349903619
1349903619
1349903619
1349903616
1349903616
1349903616
1349903615
1349903615
1349903615
1349903615
1349903614
1349903613
1349903613
1349903613
1349903610
1349903608
1349903608
1349903608
1349903606
1349903603
1349903603
1349903603
1349903602
1349903602
1349903601
1349903601
1349903601
1349903602
1349903601
1349903601
1349903601
1349903600
1349903600
1349903599
1349903598
1349903598
1349903598
1349903597
1349903596
1349903595
1349903595
1349903594
1349903594
1349903594
1349903593
1349903588
1349903587
1349903587
1349903585
1349903584
1349903583
1349903581
1349903581
1349903581
1349903580
1349903580
1349903579
1349903578
1349903578
1349903576
1349903575
1349903575
1349903574
1349903574
1349903574
1349903573
1349903572
1349903572
1349903571
1349903571
1349903571
1349903570
1349903569
1349903568
1349903567
1349903564
1349903564
1349903564
1349903563
1349903563
1349903562
1349903561
1349903561
1349903561
1349903559
1349903556
1349903556
1349903555
1349903552
1349903551
1349903551
1349903551
1349903550
1349903549
1349903549
1349903549
1349903549
1349903548
1349903547
1349903547
1349903546
1349903546
1349903545
1349903544
1349903544
1349903544
1349903544
1349903544
1349903543
1349903543
1349903542
1349903542
1349903541
1349903541
1349903540
1349903539
1349903539
1349903539
1349903539
1349903537
1349903536
1349903535
1349903533
1349903531
1349903529
1349903528
1349903528
1349903525
1349903525
1349903525
1349903523
1349903523
1349903523
1349903521
1349903521
1349903521
1349903521
1349903520
1349903519
1349903519
1349903517
1349903516
1349903516
1349903514
1349903514
1349903514
1349903514
1349903514
1349903512
1349903511
1349903510
1349903508
1349903508
1349903508
1349903507
1349903507
1349903506
1349903506
1349903506
1349903506
1349903505
1349903505
1349903505
1349903504
1349903502
1349903502
1349903501
1349903501
1349903501
1349903500
1349903499
1349903499
1349903499
1349903498
1349903497
1349903497
1349903497
1349903495
1349903495
1349903494
1349903494
1349903493
1349903493
1349903492
1349903490
1349903490
1349903490
1349903489
1349903489
1349903488
1349903487
1349903487
1349903487
1349903486
1349903486
1349903485
1349903485
1349903482
1349903481
1349903481
1349903480
1349903480
1349903480
1349903478
1349903478
1349903478
1349903478
1349903478
1349903477
1349903476
1349903476
1349903476
1349903476
1349903474
1349903474
1349903474
1349903473
1349903471
1349903470
1349903469
1349903469
1349903469
1349903469
1349903468
1349903467
1349903467
1349903467
1349903467
1349903465
1349903465
1349903464
1349903464
1349903463
1349903463
1349903461
1349903461
1349903461
1349903461
1349903460
1349903460
1349903459
1349903459
1349903459
1349903458
1349903456
1349903453
1349903453
1349903453
1349903452
1349903448
1349903448
1349903448
1349903447
1349903445
1349903444
1349903444
1349903443
1349903442
1349903442
1349903441
1349903441
1349903440
1349903440
1349903439
1349903437
1349903437
1349903437
1349903436
1349903436
1349903435
1349903435
1349903432
1349903432
1349903431
1349903430
1349903429
1349903429
1349903429
1349903428
1349903428
1349903428
1349903426
1349903425
1349903424
1349903424
1349903424
1349903422
1349903422
1349903422
1349903421
1349903420
1349903419
1349903419
1349903418
1349903418
1349903415
1349903414
1349903413
1349903411
1349903411
1349903411
1349903410
1349903409
1349903409
1349903409
1349903408
1349903408
1349903407
1349903406
1349903406
1349903406
1349903406
1349903405
1349903404
1349903404
1349903403
1349903401
1349903401
1349903400
1349903398
1349903398
1349903398
1349903396
1349903396
1349903393
1349903391
1349903389
1349903388
1349903387
1349903386
1349903384
1349903384
1349903384
1349903382
1349903382
1349903381
1349903381
1349903380
1349903380
1349903378
1349903377
1349903376
1349903376
1349903376
1349903376
1349903375
1349903375
1349903375
1349903375
1349903375
1349903374
1349903373
1349903372
1349903371
1349903370
1349903370
1349903369
1349903368
1349903368
1349903367
1349903367
1349903367
1349903365
1349903364
1349903364
1349903362
1349903362
1349903362
1349903361
1349903361
1349903361
1349903360
1349903359
1349903358
1349903358
1349903358
1349903357
1349903357
1349903356
1349903355
1349903355
1349903353
1349903352
1349903352
1349903351
1349903350
1349903350
1349903346
1349903345
1349903345
1349903345
1349903344
1349903344
1349903344
1349903342
1349903341
1349903341
1349903340
1349903340
1349903339
1349903339
1349903339
1349903338
1349903337
1349903337
1349903334
1349903334
1349903334
1349903334
1349903332
1349903332
1349903330
1349903330
1349903330
1349903329
1349903329
1349903328
1349903327
1349903327
1349903327
1349903327
1349903326
1349903324
1349903324
1349903323
1349903323
1349903322
1349903321
1349903320
1349903317
1349903317
1349903317
1349903316
1349903316
1349903315
1349903313
1349903312
1349903312
1349903311
1349903310
1349903309
1349903308
1349903307
1349903306
1349903305
1349903305
1349903303
1349903303
1349903303
1349903299
1349903299
1349903299
1349903299
1349903298
1349903297
1349903297
1349903296
1349903295
1349903293
1349903293
1349903292
1349903292
1349903292
1349903290
1349903290
1349903288
1349903287
1349903287
1349903286
1349903284
1349903283
1349903282
1349903280
1349903280
1349903280
1349903280
1349903279
1349903278
1349903277
1349903274
1349903274
1349903274
1349903274
1349903274
1349903273
1349903273
1349903272
1349903272
1349903271
1349903270
1349903269
1349903269
1349903267
1349903267
1349903267
1349903266
1349903266
1349903265
1349903265
1349903264
1349903264
1349903264
1349903263
1349903263
1349903263
1349903262
1349903262
1349903262
1349903262
1349903261
1349903261
1349903261
1349903261
1349903258
1349903257
1349903256
1349903254
1349903253
1349903253
1349903253
1349903253
1349903253
1349903252
1349903252
1349903251
1349903248
1349903247
1349903246
1349903246
1349903244
1349903243
1349903243
1349903242
1349903241
1349903239
1349903238
1349903236
1349903236
1349903235
1349903235
1349903233
1349903232
1349903230
1349903230
1349903230
1349903229
1349903229
1349903227
1349903227
1349903225
1349903225
1349903225
1349903222
1349903222
1349903221
1349903220
1349903219
1349903219
1349903219
1349903219
1349903219
1349903218
1349903218
1349903217
1349903216
1349903216
1349903216
1349903216
1349903216
1349903216
1349903215
1349903214
1349903213
1349903213
1349903213
1349903213
1349903211
1349903209
1349903209
1349903209
1349903208
1349903208
1349903208
1349903207
1349903206
1349903206
1349903205
1349903205
1349903204
1349903204
1349903203
1349903203
1349903203
1349903202
1349903202
1349903201
1349903200
1349903200
1349903199
1349903199
1349903199
1349903196
1349903196
1349903195
1349903194
1349903194
1349903193
1349903192
1349903190
1349903190
1349903190
1349903190
1349903189
1349903189
1349903188
1349903188
1349903187
1349903187
1349903187
1349903186
1349903185
1349903184
1349903182
1349903181
1349903181
1349903181
1349903180
1349903180
1349903179
1349903178
1349903178
1349903177
1349903176
1349903175
1349903175
1349903174
1349903174
1349903174
1349903174
1349903174
1349903174
1349903174
1349903173
1349903172
1349903172
1349903172
1349903171
1349903170
1349903169
1349903169
1349903168
1349903166
1349903165
1349903165
1349903165
1349903165
1349903164
1349903164
1349903164
1349903164
1349903162
1349903160
1349903160
1349903160
1349903160
1349903160
1349903159
1349903158
1349903158
1349903158
1349903158
1349903157
1349903157
1349903154
1349903152
1349903151
1349903150
1349903150
1349903149
1349903149
1349903148
1349903148
1349903147
1349903144
1349903142
1349903140
1349903139
1349903139
1349903138
1349903137
1349903137
1349903137
1349903136
1349903135
1349903135
1349903135
1349903135
1349903134
1349903133
1349903132
1349903132
1349903132
1349903131
1349903131
1349903131
1349903130
1349903129
1349903129
1349903129
1349903127
1349903126
1349903126
1349903125
1349903125
1349903125
1349903124
1349903123
1349903123
1349903123
1349903122
1349903122
1349903120
1349903119
1349903118
1349903118
1349903118
1349903118
1349903117
1349903116
1349903116
1349903114
1349903114
1349903114
1349903114
1349903114
1349903113
1349903113
1349903113
1349903112
1349903112
1349903112
1349903111
1349903111
1349903110
1349903109
1349903109
1349903108
1349903108
1349903108
1349903107
1349903107
1349903106
1349903106
1349903106
1349903106
1349903105
1349903104
1349903104
1349903103
1349903103
1349903102
1349903102
1349903101
1349903101
1349903100
1349903099
1349903098
1349903098
1349903097
1349903096
1349903096
1349903095
1349903095
1349903094
1349903094
1349903094
1349903094
1349903093
1349903093
1349903093
1349903093
1349903091
1349903091
1349903091
1349903090
1349903090
1349903090
1349903089
1349903089
1349903087
1349903087
1349903086
1349903086
1349903085
1349903084
1349903084
1349903084
1349903083
1349903083
1349903083
1349903081
1349903080
1349903079
1349903079
1349903078
1349903077
1349903077
1349903077
1349903076
1349903075
1349903075
1349903075
1349903074
1349903074
1349903074
1349903073
1349903073
1349903072
1349903072
1349903071
1349903071
1349903071
1349903070
1349903069
1349903069
1349903067
1349903067
1349903066
1349903064
1349903064
1349903064
1349903063
1349903063
1349903062
1349903061
1349903061
1349903061
1349903060
1349903060
1349903060
1349903059
1349903058
1349903058
1349903056
1349903056
1349903056
1349903056
1349903056
1349903054
1349903054
1349903054
1349903054
1349903052
1349903052
1349903051
1349903050
1349903050
1349903049
1349903049
1349903049
1349903048
1349903048
1349903048
1349903046
1349903046
1349903045
1349903044
1349903044
1349903043
1349903042
1349903042
1349903040
1349903040
1349903039
1349903039
1349903035
1349903035
1349903035
1349903034
1349903034
1349903034
1349903033
1349903033
1349903033
1349903033
1349903033
1349903032
1349903032
1349903031
1349903030
1349903029
1349903029
1349903028
1349903027
1349903026
1349903026
1349903026
1349903026
1349903025
1349903025
1349903025
1349903022
1349903021
1349903021
1349903021
1349903021
1349903021
1349903020
1349903020
1349903019
1349903018
1349903018
1349903016
1349903015
1349903015
1349903015
1349903015
1349903014
1349903013
1349903013
1349903013
1349903013
1349903012
1349903012
1349903011
1349903009
1349903009
1349903008
1349903008
1349903007
1349903007
1349903007
1349903005
1349903005
1349903004
1349903005
1349903003
1349903003
1349903003
1349903001
1349903001
1349903001
1349903001
1349903001
1349903000
1349902999
1349902999
1349902998
1349902997
1349902995
1349902995
1349902994
1349902994
1349902993
1349902991
1349902990
1349902990
1349902990
1349902989
1349902989
1349902988
1349902988
1349902985
1349902985
1349902985
1349902984
1349902984
1349902984
1349902983
1349902982
1349902982
1349902981
1349902979
1349902978
1349902978
1349902978
1349902978
1349902977
1349902977
1349902976
1349902976
1349902975
1349902973
1349902972
1349902972
1349902972
1349902971
1349902971
1349902970
1349902970
1349902970
1349902970
1349902968
1349902967
1349902966
1349902966
1349902966
1349902965
1349902965
1349902964
1349902964
1349902963
1349902963
1349902962
1349902961
1349902961
1349902960
1349902960
1349902958
1349902958
1349902958
1349902957
1349902957
1349902957
1349902956
1349902955
1349902955
1349902953
1349902953
1349902953
1349902951
1349902951
1349902951
1349902951
1349902950
1349902949
1349902949
1349902949
1349902949
1349902948
1349902946
1349902946
1349902946
1349902945
1349902943
1349902941
1349902937
1349902936
1349902936
1349902936
1349902936
1349902935
1349902934
1349902934
1349902933
1349902932
1349902932
1349902932
1349902931
1349902928
1349902928
1349902927
1349902927
1349902926
1349902926
1349902925
1349902924
1349902924
1349902923
1349902923
1349902923
1349902922
1349902922
1349902921
1349902921
1349902921
1349902921
1349902919
1349902918
1349902917
1349902916
1349902914
1349902913
1349902912
1349902912
1349902911
1349902911
1349902911
1349902910
1349902910
1349902909
1349902908
1349902908
1349902908
1349902905
1349902905
1349902905
1349902903
1349902902
1349902902
1349902902
1349902901
1349902899
1349902899
1349902898
1349902897
1349902897
1349902897
1349902896
1349902896
1349902895
1349902894
1349902894
1349902894
1349902893
1349902891
1349902891
1349902890
1349902890
1349902890
1349902890
1349902889
1349902887
1349902887
1349902886
1349902886
1349902886
1349902886
1349902885
1349902885
1349902884
1349902884
1349902884
1349902883
1349902881
1349902878
1349902878
1349902878
1349902878
1349902876
1349902875
1349902875
1349902875
1349902874
1349902874
1349902873
1349902873
1349902872
1349902870
1349902870
1349902870
1349902868
1349902866
1349902864
1349902863
1349902863
1349902862
1349902860
1349902860
1349902859
1349902859
1349902858
1349902857
1349902856
1349902855
1349902855
1349902853
1349902853
1349902853
1349902852
1349902852
1349902851
1349902850
1349902850
1349902848
1349902848
1349902848
1349902846
1349902846
1349902846
1349902845
1349902845
1349902844
1349902842
1349902841
1349902841
1349902840
1349902840
1349902840
1349902839
1349902839
1349902838
1349902837
1349902837
1349902835
1349902834
1349902834
1349902833
1349902833
1349902832
1349902832
1349902831
1349902831
1349902829
1349902828
1349902828
1349902828
1349902827
1349902827
1349902827
1349902826
1349902826
1349902825
1349902824
1349902822
1349902821
1349902820
1349902820
1349902819
1349902819
1349902819
1349902819
1349902818
1349902817
1349902817
1349902816
1349902816
1349902816
1349902814
1349902814
1349902813
1349902813
1349902813
1349902812
1349902812
1349902812
1349902812
1349902811
1349902810
1349902809
1349902809
1349902808
1349902807
1349902807
1349902806
1349902806
1349902805
1349902804
1349902803
1349902803
1349902802
1349902802
1349902802
1349902802
1349902801
1349902801
1349902801
1349902801
1349902800
1349902800
1349902799
1349902799
1349902798
1349902798
1349902798
1349902798
1349902797
1349902797
1349902795
1349902795
1349902794
1349902794
1349902793
1349902791
1349902791
1349902791
1349902789
1349902789
1349902789
1349902788
1349902788
1349902787
1349902785
1349902785
1349902785
1349902784
1349902784
1349902784
1349902784
1349902784
1349902783
1349902783
1349902783
1349902782
1349902782
1349902782
1349902781
1349904190
1349904190
1349904189
1349904189
1349904189
1349904189
1349904189
1349904189
1349904189
1349904189
1349904188
1349904188
1349904188
1349904188
1349904188
1349904188
1349904187
1349904187
1349904187
1349904187
1349904186
1349904186
1349904186
1349904186
1349904185
1349904185
1349904185
1349904185
1349904184
1349904184
1349904183
1349904183
1349904183
1349904183
1349904183
1349904183
1349904182
1349904182
1349904182
1349904182
1349904182
1349904181
1349904181
1349904181
1349904181
1349904181
1349904181
1349904180
1349904180
1349904180
1349904180
1349904180
1349904180
1349904180
1349904179
1349904179
1349904179
1349904179
1349904179
1349904178
1349904178
1349904178
1349904178
1349904178
1349904178
1349904178
1349904177
1349904177
1349904177
1349904177
1349904177
1349904176
1349904176
1349904176
1349904176
1349904176
1349904176
1349904175
1349904175
1349904175
1349904175
1349904174
1349904174
1349904174
1349904174
1349904174
1349904174
1349904174
1349904174
1349904173
1349904173
1349904173
1349904173
1349904172
1349904172
1349904172
1349904172
1349904172
1349904172
1349904172
1349904171
1349904171
1349904171
1349904171
1349904171
1349904171
1349904171
1349904171
1349904170
1349904170
1349904170
1349904170
1349904169
1349904169
1349904169
1349904169
1349904169
1349904169
1349904169
1349904168
1349904168
1349904168
1349904168
1349904168
1349904168
1349904168
1349904167
1349904167
1349904166
1349904166
1349904166
1349904166
1349904165
1349904165
1349904165
1349904165
1349904164
1349904164
1349904164
1349904163
1349904163
1349904162
1349904162
1349904162
1349904162
1349904162
1349904162
1349904162
1349904161
1349904161
1349904161
1349904161
1349904160
1349904160
1349904159
1349904159
1349904159
1349904159
1349904159
1349904158
1349904158
1349904157
1349904157
1349904157
1349904157
1349904157
1349904157
1349904156
1349904156
1349904156
1349904156
1349904155
1349904155
1349904155
1349904155
1349904154
1349904154
1349904153
1349904153
1349904153
1349904153
1349904153
1349904152
1349904152
1349904152
1349904152
1349904152
1349904152
1349904151
1349904151
1349904151
1349904151
1349904151
1349904151
1349904151
1349904151
1349904151
1349904150
1349904150
1349904150
1349904150
1349904150
1349904150
1349904150
1349904149
1349904149
1349904149
1349904149
1349904149
1349904149
1349904149
1349904149
1349904148
1349904148
1349904148
1349904148
1349904147
1349904147
1349904147
1349904147
1349904147
1349904146
1349904146
1349904145
1349904144
1349904144
1349904144
1349904144
1349904144
1349904144
1349904144
1349904144
1349904143
1349904143
1349904143
1349904143
1349904142
1349904142
1349904142
1349904142
1349904142
1349904141
1349904141
1349904141
1349904141
1349904140
1349904140
1349904140
1349904140
1349904140
1349904140
1349904139
1349904139
1349904139
1349904139
1349904139
1349904139
1349904139
1349904138
1349904138
1349904138
1349904138
1349904138
1349904137
1349904137
1349904136
1349904135
1349904135
1349904134
1349904134
1349904134
1349904134
1349904134
1349904134
1349904133
1349904133
1349904133
1349904133
1349904133
1349904133
1349904132
1349904132
1349904132
1349904132
1349904132
1349904132
1349904132
1349904131
1349904131
1349904131
1349904131
1349904131
1349904131
1349904131
1349904130
1349904130
1349904130
1349904129
1349904129
1349904129
1349904129
1349904129
1349904129
1349904128
1349904128
1349904128
1349904128
1349904128
1349904128
1349904127
1349904127
1349904127
1349904127
1349904127
1349904127
1349904127
1349904127
1349904127
1349904127
1349904126
1349904126
1349904126
1349904126
1349904126
1349904126
1349904125
1349904125
1349904125
1349904125
1349904125
1349904124
1349904124
1349904123
1349904123
1349904123
1349904123
1349904123
1349904123
1349904123
1349904122
1349904122
1349904122
1349904122
1349904122
1349904122
1349904121
1349904121
1349904120
1349904120
1349904120
1349904120
1349904120
1349904120
1349904120
1349904119
1349904119
1349904119
1349904119
1349904119
1349904119
1349904119
1349904118
1349904118
1349904117
1349904117
1349904117
1349904117
1349904117
1349904117
1349904116
1349904116
1349904116
1349904116
1349904116
1349904116
1349904115
1349904115
1349904115
1349904115
1349904115
1349904115
1349904114
1349904114
1349904114
1349904113
1349904113
1349904113
1349904113
1349904113
1349904113
1349904112
1349904112
1349904112
1349904111
1349904111
1349904111
1349904111
1349904111
1349904111
1349904111
1349904111
1349904111
1349904111
1349904111
1349904111
1349904110
1349904110
1349904110
1349904110
1349904110
1349904110
1349904109
1349904109
1349904109
1349904109
1349904108
1349904108
1349904108
1349904107
1349904107
1349904107
1349904107
1349904107
1349904106
1349904106
1349904106
1349904106
1349904105
1349904105
1349904105
1349904104
1349904104
1349904104
1349904104
1349904104
1349904103
1349904103
1349904103
1349904102
1349904102
1349904102
1349904101
1349904101
1349904101
1349904101
1349904101
1349904101
1349904101
1349904100
1349904100
1349904100
1349904100
1349904100
1349904100
1349904100
1349904099
1349904099
1349904099
1349904099
1349904099
1349904098
1349904098
1349904098
1349904098
1349904098
1349904098
1349904098
1349904097
1349904097
1349904097
1349904097
1349904097
1349904097
1349904097
1349904097
1349904097
1349904097
1349904096
1349904096
1349904096
1349904096
1349904095
1349904095
1349904095
1349904094
1349904094
1349904094
1349904094
1349904094
1349904093
1349904093
1349904093
1349904093
1349904093
1349904093
1349904092
1349904092
1349904092
1349904092
1349904091
1349904091
1349904091
1349904091
1349904091
1349904090
1349904089
1349904089
1349904089
1349904089
1349904089
1349904089
1349904089
1349904089
1349904088
1349904088
1349904088
1349904087
1349904087
1349904086
1349904086
1349904085
1349904085
1349904085
1349904084
1349904084
1349904084
1349904084
1349904084
1349904084
1349904083
1349904083
1349904083
1349904083
1349904083
1349904083
1349904082
1349904082
1349904082
1349904082
1349904081
1349904081
1349904081
1349904081
1349904081
1349904081
1349904081
1349904081
1349904081
1349904080
1349904080
1349904080
1349904080
1349904080
1349904079
1349904079
1349904079
1349904078
1349904078
1349904078
1349904078
1349904078
1349904078
1349904077
1349904077
1349904077
1349904077
1349904077
1349904077
1349904077
1349904076
1349904076
1349904076
1349904075
1349904075
1349904075
1349904075
1349904075
1349904075
1349904074
1349904074
1349904074
1349904074
1349904074
1349904074
1349904074
1349904073
1349904073
1349904073
1349904072
1349904072
1349904071
1349904071
1349904071
1349904071
1349904071
1349904071
1349904071
1349904071
1349904071
1349904071
1349904071
1349904071
1349904070
1349904070
1349904070
1349904070
1349904070
1349904070
1349904070
1349904069
1349904069
1349904069
1349904069
1349904069
1349904069
1349904069
1349904069
1349904069
1349904068
1349904068
1349904068
1349904068
1349904068
1349904068
1349904068
1349904067
1349904067
1349904066
1349904066
1349904066
1349904066
1349904066
1349904066
1349904065
1349904065
1349904065
1349904065
1349904065
1349904065
1349904064
1349904064
1349904064
1349904064
1349904064
1349904063
1349904063
1349904063
1349904063
1349904063
1349904063
1349904062
1349904062
1349904062
1349904062
1349904062
1349904062
1349904062
1349904061
1349904061
1349904061
1349904061
1349904061
1349904061
1349904061
1349904061
1349904061
1349904060
1349904060
1349904060
1349904060
1349904059
1349904059
1349904059
1349904059
1349904059
1349904059
1349904059
1349904059
1349904058
1349904058
1349904058
1349904058
1349904058
1349904058
1349904058
1349904057
1349904057
1349904057
1349904057
1349904057
1349904057
1349904056
1349904056
1349904056
1349904056
1349904056
1349904056
1349904056
1349904056
1349904056
1349904056
1349904055
1349904055
1349904055
1349904054
1349904054
1349904054
1349904054
1349904054
1349904053
1349904053
1349904053
1349904053
1349904053
1349904053
1349904052
1349904052
1349904052
1349904052
1349904051
1349904051
1349904051
1349904051
1349904051
1349904051
1349904051
1349904050
1349904050
1349904050
1349904050
1349904050
1349904050
1349904050
1349904049
1349904049
1349904049
1349904049
1349904048
1349904048
1349904048
1349904048
1349904047
1349904047
1349904047
1349904047
1349904047
1349904046
1349904046
1349904046
1349904046
1349904046
1349904046
1349904046
1349904045
1349904045
1349904045
1349904045
1349904045
1349904044
1349904044
1349904044
1349904044
1349904043
1349904043
1349904042
1349904042
1349904042
1349904042
1349904042
1349904042
1349904041
1349904041
1349904041
1349904040
1349904040
1349904040
1349904040
1349904040
1349904040
1349904039
1349904039
1349904039
1349904039
1349904039
1349904038
1349904038
1349904038
1349904038
1349904038
1349904038
1349904038
1349904038
1349904038
1349904037
1349904037
1349904037
1349904037
1349904037
1349904037
1349904036
1349904036
1349904036
1349904036
1349904036
1349904035
1349904035
1349904035
1349904034
1349904034
1349904034
1349904034
1349904034
1349904034
1349904034
1349904034
1349904033
1349904033
1349904033
1349904033
1349904033
1349904032
1349904032
1349904032
1349904032
1349904032
1349904032
1349904032
1349904031
1349904031
1349904031
1349904031
1349904030
1349904030
1349904030
1349904030
1349904030
1349904030
1349904030
1349904030
1349904029
1349904029
1349904029
1349904029
1349904029
1349904029
1349904028
1349904028
1349904028
1349904028
1349904028
1349904027
1349904027
1349904027
1349904027
1349904027
1349904027
1349904027
1349904027
1349904027
1349904027
1349904026
1349904026
1349904026
1349904026
1349904026
1349904026
1349904026
1349904026
1349904026
1349904026
1349904025
1349904025
1349904025
1349904025
1349904025
1349904025
1349904024
1349904024
1349904024
1349904024
1349904024
1349904024
1349904024
1349904023
1349904023
1349904023
1349904023
1349904023
1349904023
1349904022
1349904022
1349904021
1349904021
1349904021
1349904021
1349904021
1349904021
1349904020
1349904020
1349904020
1349904020
1349904020
1349904020
1349904020
1349904020
1349904020
1349904020
1349904019
1349904019
1349904019
1349904019
1349904019
1349904019
1349904019
1349904018
1349904018
1349904018
1349904018
1349904017
1349904017
1349904017
1349904017
1349904017
1349904017
1349904017
1349904017
1349904017
1349904017
1349904016
1349904016
1349904016
1349904016
1349904016
1349904016
1349904016
1349904016
1349904016
1349904016
1349904015
1349904015
1349904015
1349904014
1349904014
1349904014
1349904014
1349904014
1349904013
1349904013
1349904013
1349904013
1349904013
1349904013
1349904012
1349904012
1349904012
1349904012
1349904012
1349904012
1349904012
1349904012
1349904012
1349904012
1349904012
1349904011
1349904011
1349904011
1349904011
1349904011
1349904011
1349904011
1349904010
1349904010
1349904010
1349904010
1349904010
1349904010
1349904009
1349904009
1349904009
1349904009
1349904009
1349904009
1349904009
1349904008
1349904008
1349904008
1349904008
1349904008
1349904008
1349904007
1349904007
1349904007
1349904007
1349904007
1349904007
1349904007
1349904007
1349904006
1349904006
1349904006
1349904006
1349904006
1349904006
1349904006
1349904006
1349904006
1349904005
1349904005
1349904005
1349904005
1349904005
1349904005
1349904004
1349904004
1349904004
1349904004
1349904004
1349904004
1349904003
1349904003
1349904003
1349904003
1349904003
1349904002
1349904002
1349904002
1349904002
1349904002
1349904001
1349904001
1349904001
1349904001
1349904001
1349904000
1349904000
1349904000
1349904000
1349904000
1349904000
1349903999
1349903999
1349903999
1349903999
1349903999
1349903999
1349903999
1349903998
1349903998
1349903998
1349903998
1349903997
1349903997
1349903997
1349903997
1349903997
1349903997
1349903997
1349903997
1349903997
1349903997
1349903996
1349903996
1349903996
1349903996
1349903996
1349903996
1349903996
1349903996
1349903996
1349903995
1349903995
1349903995
1349903995
1349903995
1349903994
1349903994
1349903994
1349903994
1349903994
1349903993
1349903993
1349903993
1349903993
1349903993
1349903993
1349903992
1349903992
1349903992
1349903992
1349903992
1349903992
1349903992
1349903991
1349903991
1349903991
1349903991
1349903991
1349903991
1349903991
1349903990
1349903990
1349903990
1349903990
1349903989
1349903989
1349903989
1349903989
1349903989
1349903989
1349903989
1349903989
1349903989
1349903988
1349903988
1349903988
1349903988
1349903988
1349903988
1349903988
1349903988
1349903988
1349903987
1349903987
1349903987
1349903987
1349903987
1349903987
1349903987
1349903987
1349903987
1349903987
1349903986
1349903986
1349903986
1349903986
1349903986
1349903986
1349903986
1349903986
1349903985
1349903985
1349903985
1349903985
1349903985
1349903985
1349903985
1349903985
1349903985
1349903984
1349903984
1349903984
1349903984
1349903984
1349903984
1349903984
1349903984
1349903983
1349903983
1349903983
1349903983
1349903982
1349903982
1349903982
1349903982
1349903982
1349903982
1349903982
1349903982
[truncated: 4,198,657 more chars]
