# Supplementary material for: Emergent User Behavior on Twitter Modelled by a Stochastic Differential Equation
Source: PLoS One. 2015 May 8;10(5):e0123876. doi: 10.1371/journal.pone.0123876 (PMC4425543; doi:10.1371/journal.pone.0123876)
Supplement: S2 Supporting Information — (GZ) [file pone.0123876.s002.gz › heineken.txt]

1390561078
1390561049
1390561043
1390561001
1390560891
1390560857
1390560842
1390560823
1390560820
1390560814
1390560799
1390560783
1390560779
1390560764
1390560753
1390560752
1390560742
1390560740
1390560728
1390560712
1390560678
1390560662
1390560662
1390560532
1390560498
1390560421
1390560420
1390560330
1390560297
1390560212
1390560176
1390560173
1390560157
1390560138
1390560135
1390560093
1390560069
1390560047
1390560012
1390559905
1390559890
1390559889
1390559884
1390559802
1390559785
1390559737
1390559677
1390559676
1390559622
1390559620
1390559596
1390559548
1390559520
1390559459
1390559455
1390559442
1390559441
1390559312
1390559309
1390559233
1390559150
1390559086
1390558922
1390558855
1390558854
1390558815
1390558780
1390558708
1390558705
1390558695
1390558674
1390558620
1390558612
1390558576
1390558569
1390558546
1390558531
1390558499
1390558494
1390558479
1390558448
1390558445
1390558427
1390558403
1390558390
1390558380
1390558368
1390558343
1390558205
1390558169
1390558166
1390558146
1390558090
1390558067
1390557983
1390557964
1390557946
1390557900
1390557900
1390557807
1390557713
1390557608
1390557605
1390557515
1390557496
1390557411
1390557396
1390557384
1390557380
1390557353
1390557344
1390557339
1390557277
1390557273
1390557250
1390557216
1390557187
1390557165
1390557159
1390557144
1390557020
1390556946
1390556933
1390556915
1390556907
1390556902
1390556883
1390556873
1390556866
1390556796
1390556786
1390556725
1390556719
1390556687
1390556601
1390556585
1390556433
1390556378
1390556311
1390556232
1390556185
1390556175
1390556115
1390556043
1390556039
1390555892
1390555842
1390555813
1390555780
1390555752
1390555729
1390555718
1390555693
1390555658
1390555646
1390555610
1390555548
1390555256
1390555205
1390555166
1390555149
1390555146
1390555124
1390555007
1390555007
1390554973
1390554949
1390554883
1390554833
1390554765
1390554745
1390554685
1390554444
1390554421
1390554415
1390554359
1390554348
1390554274
1390554273
1390554269
1390554213
1390554192
1390554181
1390554110
1390554065
1390554044
1390554027
1390554003
1390554001
1390553984
1390553921
1390553888
1390553876
1390553788
1390553745
1390553691
1390553686
1390553643
1390553635
1390553633
1390553631
1390553620
1390553609
1390553600
1390553600
1390553538
1390553493
1390553469
1390553459
1390553442
1390553419
1390553358
1390553350
1390553349
1390553347
1390553343
1390553335
1390553321
1390553269
1390553170
1390553151
1390553112
1390553056
1390552996
1390552978
1390552931
1390552909
1390552819
1390552814
1390552814
1390552811
1390552791
1390552766
1390552733
1390552649
1390552647
1390552455
1390552455
1390552438
1390552378
1390552346
1390552264
1390552232
1390552207
1390552150
1390552142
1390552119
1390552106
1390552050
1390552040
1390552010
1390551987
1390551959
1390551934
1390551880
1390551841
1390551811
1390551804
1390551802
1390551785
1390551783
1390551771
1390551761
1390551716
1390551714
1390551709
1390551701
1390551698
1390551695
1390551692
1390551664
1390551656
1390551643
1390551637
1390551586
1390551544
1390551476
1390551343
1390551292
1390551266
1390551222
1390551190
1390551190
1390551124
1390551119
1390551101
1390551038
1390550981
1390550955
1390550936
1390550935
1390550864
1390550852
1390550814
1390550596
1390550553
1390550543
1390550509
1390550509
1390550086
1390550069
1390550066
1390549794
1390549782
1390549768
1390549717
1390549432
1390549350
1390549342
1390549308
1390549296
1390549269
1390549143
1390549129
1390549057
1390549054
1390548929
1390548876
1390548805
1390548693
1390548651
1390548623
1390548615
1390548614
1390548529
1390548494
1390548462
1390548396
1390548368
1390548360
1390548296
1390548293
1390548272
1390548173
1390548132
1390548035
1390548027
1390548023
1390547945
1390547846
1390547811
1390547785
1390547753
1390547712
1390547674
1390547669
1390547584
1390547555
1390547543
1390547520
1390547509
1390547424
1390547407
1390547362
1390547350
1390547345
1390547310
1390547164
1390547132
1390547076
1390547066
1390546988
1390546971
1390546916
1390546898
1390546898
1390546876
1390546856
1390546785
1390546741
1390546714
1390546709
1390546690
1390546631
1390546605
1390546541
1390546506
1390546310
1390546277
1390546264
1390546207
1390546113
1390546080
1390546038
1390545941
1390545915
1390545736
1390545734
1390545708
1390545629
1390545569
1390545529
1390545507
1390545395
1390545392
1390545381
1390545338
1390545290
1390545218
1390545156
1390545114
1390545109
1390545104
1390545101
1390545094
1390545035
1390545017
1390544980
1390544980
1390544940
1390544877
1390544875
1390544744
1390544726
1390544686
1390544599
1390544491
1390544363
1390544333
1390544317
1390544271
1390544236
1390544171
1390544163
1390544144
1390544124
1390544121
1390544087
1390544004
1390543994
1390543887
1390543887
1390543762
1390543708
1390543698
1390543689
1390543687
1390543658
1390543574
1390543555
1390543519
1390543386
1390543347
1390543222
1390543214
1390543159
1390543156
1390543133
1390543063
1390543039
1390542990
1390542944
1390542917
1390542905
1390542903
1390542782
1390542758
1390542751
1390542741
1390542700
1390542698
1390542657
1390542598
1390542329
1390542293
1390542275
1390542231
1390542161
1390541944
1390541842
1390541784
1390541774
1390541713
1390541712
1390541679
1390541582
1390541574
1390541516
1390541500
1390541415
1390541389
1390541240
1390541232
1390541073
1390541027
1390541025
1390540956
1390540928
1390540877
1390540799
1390540772
1390540717
1390540654
1390540641
1390540627
1390540592
1390540587
1390540485
1390540447
1390540400
1390540398
1390540388
1390540346
1390540323
1390540299
1390540277
1390540247
1390540213
1390540174
1390540153
1390540149
1390540108
1390540102
1390540084
1390540026
1390540005
1390539969
1390539960
1390539833
1390539799
1390539768
1390539744
1390539740
1390539701
1390539616
1390539599
1390539514
1390539483
1390539403
1390539382
1390539381
1390539360
1390539294
1390539267
1390539253
1390539224
1390539223
1390539217
1390539127
1390539099
1390539082
1390539055
1390538984
1390538954
1390538843
1390538838
1390538811
1390538808
1390538748
1390538736
1390538719
1390538711
1390538675
1390538597
1390538582
1390538564
1390538563
1390538538
1390538527
1390538468
1390538462
1390538442
1390538370
1390538364
1390538314
1390538308
1390538304
1390538277
1390538247
1390538247
1390538188
1390538161
1390538156
1390538144
1390538132
1390538071
1390537976
1390537938
1390537900
1390537882
1390537879
1390537808
1390537772
1390537748
1390537718
1390537593
1390537508
1390537434
1390537408
1390537371
1390537362
1390537356
1390537356
1390537312
1390537310
1390537244
1390561919
1390561881
1390561862
1390561862
1390561862
1390561793
1390561781
1390561717
1390561716
1390561688
1390561658
1390561617
1390561550
1390561522
1390561501
1390561501
1390561501
1390561468
1390561404
1390561301
1390561280
1390561270
1390561201
1390562916
1390562881
1390562877
1390562857
1390562853
1390562843
1390562832
1390562819
1390562786
1390562745
1390562685
1390562649
1390562614
1390562596
1390562578
1390562510
1390562507
1390562431
1390562430
1390562409
1390562260
1390562228
1390562217
1390562205
1390562183
1390562165
1390562158
1390562143
1390562044
1390562044
1390563771
1390563766
1390563759
1390563732
1390563722
1390563713
1390563696
1390563687
1390563685
1390563627
1390563606
1390563596
1390563593
1390563587
1390563565
1390563556
1390563554
1390563528
1390563463
1390563449
1390563442
1390563440
1390563439
1390563425
1390563388
1390563362
1390563325
1390563323
1390563321
1390563314
1390563285
1390563280
1390563278
1390563260
1390563237
1390563235
1390563235
1390563220
1390563188
1390563168
1390563158
1390563146
1390563133
1390563132
1390563129
1390563119
1390563109
1390563098
1390563097
1390563093
1390563089
1390563058
1390563057
1390563043
1390563033
1390563033
1390562988
1390562987
1390562973
1390562954
1390562951
1390562937
1390562933
1390564682
1390564656
1390564647
1390564646
1390564586
1390564569
1390564563
1390564541
1390564499
1390564453
1390564417
1390564393
1390564367
1390564323
1390564282
1390564279
1390564260
1390564244
1390564241
1390564179
1390564157
1390564154
1390564067
1390564049
1390563987
1390563963
1390563924
1390563857
1390563829
1390563823
1390565590
1390565581
1390565553
1390565499
1390565484
1390565459
1390565324
1390565251
1390565245
1390565214
1390565203
1390565169
1390565123
1390565115
1390565111
1390565091
1390565088
1390565061
1390565032
1390564994
1390564987
1390564872
1390564848
1390564832
1390564803
1390564757
1390566518
1390566434
1390566418
1390566399
1390566391
1390566382
1390566356
1390566327
1390566326
1390566298
1390566261
1390566230
1390566202
1390566168
1390566166
1390566164
1390566156
1390566155
1390566146
1390566127
1390566125
1390566124
1390566109
1390566078
1390566075
1390566056
1390566033
1390566026
1390566011
1390565990
1390565984
1390565972
1390565969
1390565957
1390565953
1390565940
1390565872
1390565847
1390565840
1390565838
1390565800
1390565799
1390565787
1390565768
1390565756
1390565711
1390565696
1390565674
1390565623
1390567414
1390567411
1390567398
1390567324
1390567287
1390567280
1390567219
1390567205
1390567051
1390567045
1390567009
1390566999
1390566969
1390566963
1390566842
1390566802
1390566797
1390566782
1390566780
1390566764
1390566730
1390566727
1390566716
1390566697
1390566642
1390566574
1390566566
1390566557
1390566546
1390566546
1390566545
1390566530
1390568320
1390568294
1390568199
1390568150
1390568138
1390568134
1390568100
1390568088
1390568074
1390568064
1390568062
1390568051
1390567927
1390567882
1390567816
1390567773
1390567759
1390567666
1390567576
1390567569
1390567527
1390567515
1390567500
1390567460
1390569219
1390569214
1390569145
1390569087
1390569066
1390569045
1390569035
1390569020
1390569003
1390568975
1390568863
1390568862
1390568851
1390568820
1390568816
1390568626
1390568582
1390568579
1390568541
1390568520
1390568501
1390568472
1390568472
1390568435
1390570111
1390570086
1390570079
1390570065
1390570062
1390570061
1390570029
1390570016
1390569992
1390569966
1390569963
1390569963
1390569952
1390569924
1390569913
1390569898
1390569897
1390569894
1390569893
1390569886
1390569884
1390569877
1390569863
1390569859
1390569842
1390569765
1390569721
1390569699
1390569621
1390569606
1390569584
1390569560
1390569544
1390569542
1390569504
1390569500
1390569495
1390569458
1390569455
1390569450
1390569295
1390571010
1390570945
1390570813
1390570764
1390570750
1390570742
1390570729
1390570680
1390570645
1390570584
1390570547
1390570528
1390570517
1390570486
1390570477
1390570459
1390570428
1390570417
1390570407
1390570391
1390570344
1390570321
1390570272
1390570234
1390570221
1390570199
1390570163
1390570149
1390571889
1390571867
1390571860
1390571827
1390571784
1390571774
1390571752
1390571719
1390571711
1390571692
1390571668
1390571629
1390571625
1390571550
1390571544
1390571515
1390571511
1390571503
1390571487
1390571479
1390571475
1390571438
1390571428
1390571411
1390571388
1390571321
1390571303
1390571291
1390571287
1390571283
1390571273
1390571234
1390571160
1390571105
1390571104
1390571096
1390571079
1390571056
1390571049
1390571035
1390572814
1390572810
1390572776
1390572755
1390572753
1390572746
1390572732
1390572679
1390572664
1390572642
1390572622
1390572617
1390572615
1390572613
1390572553
1390572498
1390572492
1390572471
1390572438
1390572415
1390572410
1390572406
1390572404
1390572403
1390572314
1390572303
1390572297
1390572294
1390572257
1390572237
1390572214
1390572206
1390572203
1390572194
1390572186
1390572183
1390572160
1390572143
1390572133
1390572126
1390572103
1390572089
1390572066
1390572042
1390572014
1390571966
1390571960
1390571957
1390571951
1390571943
1390573697
1390573588
1390573575
1390573571
1390573487
1390573464
1390573448
1390573440
1390573425
1390573407
1390573404
1390573357
1390573353
1390573323
1390573318
1390573270
1390573264
1390573219
1390573216
1390573201
1390573181
1390573166
1390573152
1390573132
1390573125
1390573113
1390573094
1390573090
1390573065
1390573045
1390573010
1390573003
1390573001
1390572996
1390572994
1390572987
1390572907
1390572903
1390572838
1390574514
1390574490
1390574475
1390574434
1390574353
1390574337
1390574324
1390574290
1390574256
1390574243
1390574237
1390574235
1390574226
1390574155
1390574151
1390574148
1390574086
1390574028
1390573986
1390573945
1390573940
1390573939
1390573939
1390573939
1390573922
1390573851
1390573850
1390573849
1390573800
1390573787
1390573758
1390573744
1390575474
1390575440
1390575437
1390575423
1390575404
1390575392
1390575326
1390575322
1390575318
1390575312
1390575310
1390575306
1390575296
1390575289
1390575284
1390575267
1390575257
1390575254
1390575239
1390575179
1390575107
1390575057
1390575055
1390575032
1390575025
1390575018
1390575013
1390575003
1390574969
1390574922
1390574894
1390574868
1390574840
1390574754
1390574683
1390574670
1390574642
1390574640
1390576435
1390576422
1390576388
1390576357
1390576356
1390576336
1390576335
1390576277
1390576248
1390576207
1390576203
1390576198
1390576188
1390576168
1390576165
1390576157
1390576147
1390576146
1390576137
1390576101
1390576095
1390576083
1390576081
1390576071
1390576057
1390576051
1390576024
1390576000
1390575988
1390575963
1390575960
1390575958
1390575937
1390575912
1390575900
1390575887
1390575858
1390575853
1390575850
1390575828
1390575808
1390575787
1390575755
1390575736
1390575705
1390575700
1390575678
1390575674
1390575632
1390575612
1390575602
1390575597
1390575588
1390575588
1390575587
1390575587
1390575586
1390575586
1390575585
1390575585
1390575584
1390575583
1390575583
1390575548
1390575535
1390577314
1390577297
1390577284
1390577278
1390577239
1390577231
1390577225
1390577195
1390577177
1390577146
1390577132
1390577131
1390577131
1390577076
1390577000
1390576969
1390576884
1390576882
1390576879
1390576816
1390576804
1390576799
1390576762
1390576748
1390576734
1390576715
1390576711
1390576705
1390576656
1390576612
1390576605
1390576603
1390576597
1390576594
1390576530
1390578191
1390578180
1390578173
1390578169
1390578160
1390578149
1390578136
1390578091
1390578056
1390578011
1390577964
1390577961
1390577946
1390577929
1390577926
1390577913
1390577912
1390577894
1390577869
1390577861
1390577842
1390577813
1390577795
1390577782
1390577765
1390577754
1390577746
1390577725
1390577709
1390577683
1390577642
1390577627
1390577611
1390577593
1390577589
1390577564
1390577562
1390577553
1390577544
1390577543
1390577535
1390577499
1390577473
1390577459
1390577428
1390579088
1390579078
1390579049
1390579029
1390579021
1390579006
1390579005
1390578964
1390578955
1390578884
1390578879
1390578819
1390578793
1390578760
1390578689
1390578591
1390578572
1390578555
1390578539
1390578531
1390578523
1390578521
1390578502
1390578496
1390578496
1390578495
1390578491
1390578488
1390578431
1390578418
1390578339
1390578331
1390578303
1390578288
1390578275
1390578270
1390580022
1390580000
1390579971
1390579964
1390579964
1390579962
1390579923
1390579884
1390579850
1390579842
1390579841
1390579839
1390579826
1390579792
1390579792
1390579782
1390579745
1390579745
1390579731
1390579717
1390579716
1390579674
1390579658
1390579651
1390579638
1390579632
1390579620
1390579611
1390579603
1390579602
1390579598
1390579581
1390579561
1390579542
1390579527
1390579500
1390579476
1390579462
1390579457
1390579439
1390579435
1390579385
1390579378
1390579377
1390579375
1390579357
1390579353
1390579353
1390579348
1390579332
1390579322
1390579274
1390579264
1390579253
1390579242
1390579242
1390579229
1390579226
1390580939
1390580927
1390580903
1390580888
1390580803
1390580786
1390580737
1390580722
1390580694
1390580683
1390580677
1390580666
1390580661
1390580660
1390580654
1390580625
1390580600
1390580576
1390580555
1390580478
1390580452
1390580431
1390580415
1390580395
1390580394
1390580369
1390580368
1390580300
1390580274
1390580120
1390580104
1390580100
1390580076
1390581832
1390581830
1390581795
1390581795
1390581791
1390581751
1390581751
1390581745
1390581732
1390581721
1390581699
1390581669
1390581660
1390581653
1390581643
1390581628
1390581626
1390581620
1390581615
1390581602
1390581595
1390581594
1390581587
1390581560
1390581536
1390581524
1390581518
1390581518
1390581465
1390581385
1390581384
1390581373
1390581365
1390581362
1390581347
1390581312
1390581309
1390581292
1390581271
1390581242
1390581242
1390581201
1390581173
1390581164
1390581097
1390581082
1390581069
1390581062
1390581059
1390581046
1390581042
1390582743
1390582738
1390582705
1390582702
1390582673
1390582668
1390582640
1390582588
1390582572
1390582531
1390582523
1390582473
1390582469
1390582468
1390582453
1390582442
1390582421
1390582418
1390582399
1390582378
1390582362
1390582331
1390582329
1390582327
1390582314
1390582291
1390582277
1390582256
1390582254
1390582222
1390582215
1390582204
1390582176
1390582173
1390582125
1390582067
1390582056
1390582037
1390582009
1390582002
1390581957
1390581944
1390581880
1390581862
1390583645
1390583643
1390583633
1390583601
1390583515
1390583465
1390583424
1390583406
1390583403
1390583393
1390583385
1390583365
1390583321
1390583288
1390583272
1390583270
1390583257
1390583214
1390583208
1390583174
1390583160
1390583134
1390583057
1390583037
1390583027
1390583016
1390582981
1390582963
1390582923
1390582905
1390582856
1390582849
1390582821
1390582790
1390582765
1390582758
1390584542
1390584527
1390584511
1390584502
1390584497
1390584476
1390584459
1390584457
1390584448
1390584399
1390584394
1390584386
1390584385
1390584377
1390584372
1390584364
1390584358
1390584325
1390584323
1390584303
1390584287
1390584279
1390584266
1390584257
1390584254
1390584237
1390584212
1390584177
1390584158
1390584146
1390584144
1390584129
1390584075
1390584068
1390584045
1390584042
1390584038
1390584017
1390584012
1390584012
1390583960
1390583897
1390583896
1390583867
1390583865
1390583857
1390583836
1390583800
1390583793
1390583785
1390583776
1390583769
1390583754
1390583751
1390583715
1390583704
1390583701
1390583699
1390583691
1390583685
1390583673
1390583671
1390585402
1390585392
1390585370
1390585366
1390585350
1390585324
1390585322
1390585308
1390585299
1390585298
1390585250
1390585049
1390585043
1390584977
1390584972
1390584971
1390584919
1390584911
1390584866
1390584864
1390584840
1390584812
1390584802
1390584795
1390584778
1390584721
1390584712
1390584708
1390584700
1390584657
1390584654
1390584648
1390584640
1390584634
1390584620
1390584604
1390584595
1390584579
1390586260
1390586228
1390586166
1390586161
1390586118
1390586107
1390585878
1390585840
1390585810
1390585801
1390585796
1390585791
1390585779
1390585739
1390585698
1390585694
1390585672
1390585622
1390585619
1390585590
1390585573
1390585569
1390585464
1390585449
1390587247
1390587245
1390587221
1390587179
1390587156
1390587138
1390587129
1390587119
1390587115
1390587109
1390587097
1390587094
1390587078
1390587065
1390587050
1390587046
1390587005
1390587002
1390586996
1390586965
1390586954
1390586916
1390586912
1390586896
1390586880
1390586879
1390586875
1390586862
1390586844
1390586839
1390586824
1390586822
1390586820
1390586819
1390586804
1390586749
1390586727
1390586703
1390586701
1390586701
1390586673
1390586661
1390586656
1390586651
1390586630
1390586600
1390586589
1390586587
1390586566
1390586561
1390586558
1390586515
1390586451
1390586449
1390586416
1390586401
1390586379
1390586373
1390586350
1390588151
1390588134
1390588120
1390588118
1390588104
1390588099
1390588094
1390588068
1390588023
1390588008
1390588008
1390588004
1390587999
1390587981
1390587937
1390587928
1390587889
1390587845
1390587822
1390587806
1390587802
1390587763
1390587755
1390587741
1390587727
1390587716
1390587695
1390587680
1390587674
1390587646
1390587601
1390587585
1390587564
1390587561
1390587515
1390587490
1390587452
1390587436
1390587417
1390587401
1390587376
1390587352
1390587331
1390587295
1390587293
1390587291
1390587278
1390587273
1390587268
1390587252
1390589032
1390589019
1390589017
1390589005
1390588988
1390588980
1390588857
1390588804
1390588761
1390588689
1390588665
1390588646
1390588550
1390588502
1390588502
1390588448
1390588435
1390588406
1390588395
1390588394
1390588394
1390588392
1390588386
1390588337
1390588324
1390588298
1390588295
1390588277
1390588258
1390588249
1390588248
1390588248
1390588214
1390588212
1390588208
1390588189
1390588181
1390588181
1390588173
1390588171
1390588168
1390588155
1390589946
1390589928
1390589910
1390589876
1390589851
1390589813
1390589791
1390589790
1390589736
1390589727
1390589714
1390589687
1390589620
1390589596
1390589572
1390589562
1390589544
1390589543
1390589541
1390589515
1390589514
1390589514
1390589513
1390589513
1390589512
1390589511
1390589511
1390589511
1390589509
1390589508
1390589508
1390589461
1390589454
1390589444
1390589442
1390589440
1390589400
1390589331
1390589291
1390589266
1390589259
1390589247
1390589244
1390589239
1390589189
1390589172
1390589156
1390589151
1390589123
1390590799
1390590782
1390590722
1390590702
1390590701
1390590661
1390590649
1390590618
1390590603
1390590598
1390590557
1390590540
1390590528
1390590466
1390590393
1390590388
1390590386
1390590366
1390590315
1390590300
1390590289
1390590264
1390590241
1390590215
1390590203
1390590151
1390590147
1390590121
1390590120
1390590102
1390590063
1390590054
1390590036
1390590025
1390590016
1390590003
1390590002
1390589969
1390591747
1390591734
1390591733
1390591701
1390591680
1390591666
1390591660
1390591611
1390591606
1390591597
1390591589
1390591585
1390591574
1390591568
1390591528
1390591504
1390591451
1390591436
1390591434
1390591399
1390591375
1390591350
1390591314
1390591306
1390591259
1390591258
1390591224
1390591220
1390591206
1390591190
1390591127
1390591125
1390591114
1390591101
1390591094
1390591072
1390591068
1390591038
1390591023
1390590997
1390590991
1390590980
1390590926
1390590913
1390590913
1390590898
1390590891
1390592657
1390592655
1390592598
1390592593
1390592575
1390592557
1390592542
1390592518
1390592467
1390592417
1390592392
1390592380
1390592380
1390592306
1390592293
1390592259
1390592226
1390592224
1390592215
1390592178
1390592172
1390592159
1390592128
1390592120
1390592097
1390592061
1390591998
1390591971
1390591962
1390591940
1390591908
1390591891
1390591885
1390591853
1390591764
1390591757
1390593555
1390593555
1390593542
1390593528
1390593507
1390593471
1390593427
1390593415
1390593367
1390593356
1390593349
1390593323
1390593308
1390593302
1390593281
1390593266
1390593228
1390593213
1390593213
1390593201
1390593189
1390593181
1390593181
1390593131
1390593131
1390593102
1390593031
1390593020
1390593015
1390593013
1390592996
1390592981
1390592957
1390592938
1390592932
1390592930
1390592929
1390592875
1390592860
1390592860
1390592858
1390592850
1390592803
1390592782
1390592762
1390592742
1390592736
1390592705
1390592701
1390592669
1390594455
1390594428
1390594426
1390594375
1390594354
1390594354
1390594314
1390594288
1390594236
1390594235
1390594232
1390594187
1390594156
1390594155
1390594150
1390594135
1390594130
1390594104
1390594090
1390594089
1390594086
1390594073
1390594070
1390594063
1390594055
1390594047
1390594046
1390594044
1390594041
1390594039
1390594031
1390594029
1390593967
1390593943
1390593921
1390593907
1390593907
1390593905
1390593853
1390593851
1390593847
1390593841
1390593827
1390593826
1390593823
1390593821
1390593815
1390593810
1390593762
1390593760
1390593752
1390593749
1390593740
1390593710
1390593701
1390593693
1390593688
1390593662
1390593633
1390593632
1390593616
1390593606
1390593606
1390593604
1390593595
1390593592
1390593576
1390595356
1390595356
1390595356
1390595356
1390595355
1390595355
1390595355
1390595355
1390595355
1390595355
1390595355
1390595355
1390595348
1390595346
1390595319
1390595260
1390595232
1390595203
1390595185
1390595182
1390595115
1390595103
1390595087
1390595076
1390595033
1390594987
1390594980
1390594968
1390594946
1390594930
1390594900
1390594897
1390594890
1390594845
1390594842
1390594708
1390594696
1390594687
1390594671
1390594652
1390594645
1390594638
1390594579
1390594550
1390594509
1390594498
1390594495
1390594489
1390594482
1390594462
1390596197
1390596121
1390596094
1390596092
1390596078
1390596042
1390596015
1390596001
1390595993
1390595991
1390595965
1390595919
1390595873
1390595851
1390595845
1390595809
1390595794
1390595788
1390595781
1390595756
1390595707
1390595705
1390595636
1390595631
1390595609
1390595608
1390595607
1390595605
1390595499
1390595471
1390595430
1390595418
1390595381
1390597154
1390597144
1390597127
1390597080
1390597054
1390597029
1390597028
1390597011
1390597008
1390597001
1390596975
1390596972
1390596960
1390596945
1390596809
1390596795
1390596793
1390596787
1390596730
1390596709
1390596627
1390596617
1390596590
1390596576
1390596551
1390596541
1390596527
1390596492
1390596492
1390596478
1390596468
1390596439
1390596408
1390596401
1390596385
1390596299
1390596276
1390598050
1390598021
1390597988
1390597977
1390597952
1390597950
1390597942
1390597934
1390597905
1390597886
1390597883
1390597882
1390597849
1390597824
1390597817
1390597815
1390597802
1390597800
1390597795
1390597665
1390597662
1390597655
1390597599
1390597548
1390597544
1390597535
1390597532
1390597525
1390597511
1390597511
1390597506
1390597445
1390597443
1390597428
1390597398
1390597386
1390597379
1390597365
1390597365
1390597335
1390597329
1390597323
1390597309
1390597287
1390597283
1390597249
1390597213
1390597198
1390597170
1390598958
1390598920
1390598919
1390598891
1390598860
1390598821
1390598792
1390598781
1390598743
1390598739
1390598556
1390598548
1390598542
1390598499
1390598460
1390598457
1390598447
1390598432
1390598428
1390598422
1390598414
1390598408
1390598386
1390598366
1390598355
1390598319
1390598315
1390598290
1390598254
1390598216
1390598188
1390598182
1390598163
1390598161
1390598150
1390598149
1390598137
1390598091
1390598086
1390598074
1390599848
1390599802
1390599778
1390599770
1390599769
1390599767
1390599757
1390599740
1390599720
1390599708
1390599658
1390599656
1390599619
1390599599
1390599599
1390599573
1390599565
1390599503
1390599489
1390599478
1390599475
1390599449
1390599435
1390599395
1390599382
1390599366
1390599349
1390599344
1390599333
1390599330
1390599307
1390599300
1390599290
1390599276
1390599251
1390599213
1390599204
1390599172
1390599171
1390599167
1390599167
1390599106
1390599033
1390599033
1390598978
1390600733
1390600714
1390600714
1390600692
1390600671
1390600650
1390600603
1390600602
1390600591
1390600539
1390600523
1390600502
1390600494
1390600486
1390600469
1390600451
1390600445
1390600436
1390600419
1390600405
1390600386
1390600381
1390600356
1390600356
1390600348
1390600339
1390600282
1390600272
1390600271
1390600221
1390600191
1390600177
1390600152
1390600144
1390600058
1390600000
1390599995
1390599989
1390599983
1390599946
1390599941
1390599927
1390599905
1390599904
1390599894
1390599886
1390599886
1390599875
1390601608
1390601503
1390601432
1390601429
1390601415
1390601414
1390601387
1390601381
1390601346
1390601323
1390601313
1390601309
1390601266
1390601229
1390601202
1390601185
1390601145
1390601112
1390601104
1390601103
1390601096
1390601068
1390601035
1390600994
1390600992
1390600985
1390600981
1390600968
1390600933
1390600921
1390600899
1390600893
1390600836
1390600831
1390600826
1390600819
1390600775
1390602513
1390602495
1390602481
1390602472
1390602463
1390602381
1390602363
1390602281
1390602220
1390602188
1390602184
1390602180
1390602115
1390602097
1390602087
1390602053
1390602053
1390602038
1390602022
1390602002
1390601984
1390601955
1390601945
1390601901
1390601879
1390601874
1390601871
1390601860
1390601691
1390603470
1390603432
1390603429
1390603374
1390603373
1390603359
1390603346
1390603344
1390603310
1390603262
1390603216
1390603211
1390603190
1390603141
1390603118
1390603055
1390603052
1390603050
1390603033
1390603027
1390603018
1390602986
1390602985
1390602956
1390602817
1390602811
1390602781
1390602780
1390602779
1390602768
1390602752
1390602713
1390602696
1390602687
1390602683
1390602682
1390602661
1390602645
1390602632
1390602632
1390602632
1390602629
1390602629
1390602601
1390602591
1390602573
1390604308
1390604307
1390604307
1390604293
1390604286
1390604203
1390604200
1390604199
1390604194
1390604172
1390604171
1390604164
1390604145
1390604139
1390604136
1390604123
1390604122
1390604091
1390604088
1390604070
1390604039
1390604021
1390604010
1390603992
1390603975
1390603956
1390603946
1390603932
1390603928
1390603921
1390603919
1390603918
1390603913
1390603903
1390603891
1390603854
1390603773
1390603770
1390603768
1390603755
1390603733
1390603705
1390603683
1390603649
1390603623
1390603614
1390603603
1390603584
1390603559
1390603552
1390603546
1390603532
1390603508
1390603487
1390603485
1390605259
1390605258
1390605257
1390605247
1390605246
1390605243
1390605224
1390605222
1390605195
1390605170
1390605133
1390605124
1390605052
1390605003
1390604990
1390604979
1390604920
1390604898
1390604886
1390604883
1390604877
1390604875
1390604868
1390604860
1390604829
1390604812
1390604782
1390604780
1390604777
1390604772
1390604755
1390604716
1390604702
1390604698
1390604668
1390604642
1390604637
1390604625
1390604587
1390604568
1390604557
1390604507
1390604486
1390604483
1390604472
1390604469
1390604453
1390604450
1390604430
1390604405
1390604389
1390604386
1390604377
1390606153
1390606112
1390606101
1390606094
1390606073
1390606056
1390606025
1390605992
1390605981
1390605935
1390605921
1390605916
1390605914
1390605904
1390605903
1390605896
1390605890
1390605873
1390605873
1390605870
1390605868
1390605861
1390605845
1390605842
1390605828
1390605820
1390605819
1390605808
1390605807
1390605799
1390605790
1390605787
1390605776
1390605770
1390605743
1390605719
1390605690
1390605658
1390605624
1390605619
1390605557
1390605516
1390605511
1390605507
1390605493
1390605485
1390605481
1390605455
1390605438
1390605403
1390605403
1390605383
1390605336
1390605333
1390605290
1390605286
1390607046
1390607014
1390607007
1390606978
1390606889
1390606834
1390606823
1390606808
1390606797
1390606786
1390606773
1390606728
1390606705
1390606702
1390606678
1390606664
1390606629
1390606614
1390606594
1390606575
1390606569
1390606557
1390606541
1390606464
1390606451
1390606420
1390606411
1390606392
1390606364
1390606363
1390606351
1390606329
1390606326
1390606282
1390606260
1390606254
1390606238
1390606207
1390606185
1390607958
1390607953
1390607935
1390607925
1390607914
1390607894
1390607867
1390607859
1390607838
1390607734
1390607729
1390607728
1390607707
1390607696
1390607657
1390607651
1390607642
1390607603
1390607560
1390607542
1390607540
1390607532
1390607523
1390607522
1390607518
1390607512
1390607505
1390607493
1390607491
1390607479
1390607454
1390607450
1390607447
1390607396
1390607386
1390607370
1390607327
1390607326
1390607308
1390607305
1390607270
1390607183
1390607172
1390607156
1390607150
1390607149
1390607132
1390607130
1390607099
1390607087
1390608849
1390608835
1390608822
1390608812
1390608808
1390608807
1390608787
1390608773
1390608745
1390608736
1390608722
1390608708
1390608650
1390608648
1390608638
1390608624
1390608608
1390608572
1390608556
1390608542
1390608481
1390608480
1390608479
1390608464
1390608408
1390608397
1390608335
1390608305
1390608296
1390608288
1390608244
1390608202
1390608180
1390608176
1390608155
1390608124
1390608123
1390608117
1390608103
1390608078
1390608065
1390608064
1390608015
1390609777
1390609753
1390609702
1390609699
1390609659
1390609636
1390609623
1390609622
1390609590
1390609588
1390609585
1390609565
1390609565
1390609544
1390609523
1390609473
1390609460
1390609441
1390609423
1390609419
1390609412
1390609408
1390609404
1390609380
1390609365
1390609355
1390609346
1390609294
1390609237
1390609229
1390609227
1390609223
1390609193
1390609171
1390609106
1390609088
1390609080
1390609057
1390609034
1390609021
1390608964
1390608948
1390610665
1390610613
1390610595
1390610547
1390610544
1390610514
1390610508
1390610504
1390610495
1390610483
1390610429
1390610426
1390610425
1390610416
1390610403
1390610377
1390610370
1390610324
1390610320
1390610236
1390610209
1390610198
1390610183
1390610135
1390610127
1390610090
1390610060
1390610056
1390610033
1390610009
1390609994
1390609988
1390609970
1390609944
1390609944
1390609915
1390609898
1390609897
1390609889
1390609842
1390609835
1390609790
1390611577
1390611544
1390611539
1390611511
1390611506
1390611460
1390611453
1390611433
1390611430
1390611388
1390611356
1390611340
1390611335
1390611325
1390611276
1390611240
1390611214
1390611197
1390611166
1390611155
1390611129
1390611120
1390611117
1390611108
1390611101
1390611096
1390611084
1390611055
1390611045
1390611025
1390611021
1390610973
1390610926
1390610920
1390610869
1390610822
1390610806
1390610795
1390610779
1390610774
1390610764
1390610759
1390610748
1390610729
1390610692
1390612431
1390612373
1390612369
1390612327
1390612320
1390612311
1390612290
1390612287
1390612283
1390612279
1390612253
1390612252
1390612224
1390612178
1390612141
1390612111
1390612107
1390612083
1390612079
1390612064
1390612055
1390612026
1390611998
1390611984
1390611970
1390611941
1390611931
1390611905
1390611899
1390611864
1390611846
1390611812
1390611808
1390611775
1390611730
1390611696
1390611683
1390611674
1390611672
1390611669
1390611631
1390611621
1390611619
1390611598
1390611595
1390613339
1390613302
1390613274
1390613219
1390613178
1390613163
1390613129
1390613127
1390613107
1390613102
1390613045
1390613023
1390613023
1390613000
1390612943
1390612930
1390612927
1390612923
1390612871
1390612870
1390612855
1390612766
1390612754
1390612738
1390612686
1390612675
1390612652
1390612641
1390612612
1390612599
1390612591
1390612539
1390612497
1390614281
1390614202
1390614186
1390614169
1390614144
1390614141
1390614128
1390614094
1390614068
1390614032
1390614000
1390613995
1390613972
1390613930
1390613905
1390613882
1390613839
1390613828
1390613789
1390613749
1390613728
1390613700
1390613624
1390613618
1390613604
1390613600
1390613551
1390613508
1390613494
1390613493
1390613440
1390613402
1390615184
1390615180
1390615155
1390615065
1390615023
1390615011
1390614994
1390614965
1390614960
1390614901
1390614896
1390614863
1390614843
1390614842
1390614834
1390614829
1390614815
1390614807
1390614803
1390614799
1390614764
1390614758
1390614731
1390614710
1390614710
1390614687
1390614659
1390614607
1390614565
1390614545
1390614511
1390614476
1390614457
1390614414
1390614374
1390614360
1390614313
1390614302
1390614298
1390614288
1390616073
1390615983
1390615972
1390615957
1390615902
1390615867
1390615791
1390615760
1390615758
1390615749
1390615730
1390615692
1390615668
1390615646
1390615629
1390615622
1390615587
1390615549
1390615489
1390615476
1390615475
1390615458
1390615428
1390615371
1390615298
1390615279
1390616973
1390616964
1390616950
1390616949
1390616947
1390616914
1390616894
1390616875
1390616823
1390616790
1390616742
1390616671
1390616657
1390616510
1390616496
1390616439
1390616428
1390616393
1390616391
1390616356
1390616298
1390616297
1390616285
1390616283
1390616263
1390616225
1390616204
1390616161
1390616134
1390616129
1390616111
1390616094
1390617865
1390617849
1390617791
1390617736
1390617723
1390617723
1390617683
1390617592
1390617555
1390617533
1390617502
1390617493
1390617491
1390617486
1390617475
1390617449
1390617435
1390617430
1390617391
1390617362
1390617338
1390617331
1390617096
1390617088
1390618778
1390618777
1390618770
1390618740
1390618734
1390618720
1390618712
1390618709
1390618694
1390618687
1390618686
1390618680
1390618648
1390618619
1390618583
1390618580
1390618578
1390618536
1390618502
1390618485
1390618464
1390618461
1390618429
1390618383
1390618321
1390618292
1390618284
1390618278
1390618276
1390618251
1390618206
1390618181
1390618172
1390618113
1390618039
1390617999
1390617943
1390617931
1390617910
1390617909
1390619689
1390619668
1390619632
1390619604
1390619595
1390619594
1390619589
1390619567
1390619551
1390619531
1390619516
1390619499
1390619485
1390619442
1390619416
1390619411
1390619399
1390619375
1390619363
1390619359
1390619350
1390619330
1390619316
1390619314
1390619306
1390619306
1390619293
1390619251
1390619244
1390619228
1390619217
1390619207
1390619206
1390619195
1390619162
1390619157
1390619146
1390619142
1390619037
1390618936
1390618928
1390618913
1390618898
1390618862
1390618842
1390618819
1390618797
1390620588
1390620515
1390620444
1390620439
1390620424
1390620396
1390620381
1390620376
1390620357
1390620335
1390620302
1390620301
1390620282
1390620213
1390620162
1390620082
1390620080
1390620068
1390620062
1390620060
1390620054
1390620021
1390619996
1390619994
1390619955
1390619936
1390619921
1390619914
1390619860
1390619809
1390619780
1390619779
1390619753
1390619727
1390621490
1390621487
1390621483
1390621480
1390621464
1390621221
1390621220
1390621203
1390621134
1390621126
1390621118
1390621093
1390621041
1390621041
1390620949
1390620946
1390620931
1390620907
1390620902
1390620876
1390620793
1390620781
1390620755
1390620747
1390620720
1390620696
1390620676
1390620610
1390622250
1390622196
1390622155
1390622143
1390622116
1390622098
1390622063
1390621983
1390621967
1390621931
1390621901
1390621884
1390621878
1390621857
1390621852
1390621840
1390621830
1390621822
1390621783
1390621782
1390621754
1390621737
1390621728
1390621675
1390621666
1390621629
1390621616
1390621586
1390621566
1390621563
1390621509
1390623281
1390623266
1390623258
1390623247
1390623233
1390623233
1390623161
1390623153
1390623114
1390623060
1390623002
1390622861
1390622860
1390622820
1390622809
1390622734
1390622706
1390622703
1390622702
1390622683
1390622669
1390622619
1390622568
1390622539
1390622515
1390622504
1390622473
1390622415
1390622401
1390624156
1390624139
1390624138
1390624064
1390624054
1390624029
1390623974
1390623951
1390623910
1390623903
1390623856
1390623852
1390623800
1390623795
1390623711
1390623653
1390623632
1390623515
1390623513
1390623481
1390623461
1390623452
1390623444
1390623438
1390623430
1390623423
1390623423
1390623389
1390623344
1390625097
1390625088
1390625075
1390624941
1390624928
1390624914
1390624913
1390624913
1390624862
1390624839
1390624759
1390624736
1390624736
1390624686
1390624626
1390624620
1390624602
1390624531
1390624523
1390624516
1390624477
1390624447
1390624413
1390624376
1390624344
1390624343
1390624322
1390624314
1390625900
1390625874
1390625833
1390625781
1390625764
1390625758
1390625748
1390625622
1390625592
1390625572
1390625529
1390625526
1390625491
1390625475
1390625466
1390625337
1390625333
1390625309
1390625277
1390625254
1390625154
1390625137
1390626780
1390626770
1390626709
1390626641
1390626507
1390626461
1390626390
1390626361
1390626316
1390626234
1390626227
1390626172
1390626069
1390626043
1390626007
1390627769
1390627741
1390627739
1390627730
1390627691
1390627662
1390627631
1390627520
1390627473
1390627444
1390627423
1390627388
1390627380
1390627364
1390627245
1390627245
1390627244
1390627195
1390627194
1390627156
1390627085
1390627059
1390627019
1390627003
1390626965
1390626921
1390628663
1390628655
1390628603
1390628549
1390628540
1390628489
1390628431
1390628414
1390628408
1390628381
1390628365
1390628364
1390628244
1390628242
1390628217
1390628212
1390628142
1390628135
1390628118
1390628006
1390627980
1390627971
1390627919
1390629541
1390629541
1390629502
1390629463
1390629436
1390629420
1390629418
1390629404
1390629371
1390629289
1390629258
1390629222
1390629210
1390629139
1390629104
1390629078
1390629049
1390628984
1390628957
1390628938
1390628750
1390628740
1390630503
1390630437
1390630436
1390630417
1390630402
1390630388
1390630382
1390630330
1390630322
1390630319
1390630294
1390630275
1390630256
1390630249
1390630235
1390630228
1390630221
1390630215
1390630199
1390630187
1390630155
1390630098
1390630045
1390630043
1390630019
1390630002
1390629978
1390629944
1390629912
1390629891
1390629780
1390629778
1390629731
1390629698
1390629686
1390629636
1390631353
1390631281
1390631263
1390631221
1390631175
1390631104
1390631034
1390631025
1390630971
1390630861
1390630845
1390630844
1390630819
1390630732
1390630699
1390630666
1390630556
1390632286
1390632226
1390632209
1390632120
1390632077
1390631972
1390631931
1390631644
1390631453
1390631414
1390633125
1390633060
1390633030
1390632886
1390632841
1390632840
1390632802
1390632658
1390632653
1390632627
1390632598
1390632586
1390632576
1390632554
1390632528
1390632469
1390632423
1390632365
1390634078
1390633948
1390633803
1390633793
1390633741
1390633733
1390633681
1390633584
1390633563
1390633548
1390633541
1390633534
1390633511
1390633405
1390633393
1390633364
1390633260
1390633254
1390634969
1390634959
1390634950
1390634893
1390634728
1390634693
1390634600
1390634582
1390634484
1390634428
1390634410
1390634377
1390634374
1390634367
1390634322
1390634266
1390634239
1390634231
1390634229
1390634178
1390634164
1390635807
1390635778
1390635769
1390635758
1390635700
1390635677
1390635671
1390635665
1390635613
1390635583
1390635557
1390635503
1390635462
1390635459
1390635414
1390635394
1390635380
1390635373
1390635318
1390635307
1390635234
1390635197
1390635184
1390635160
1390635124
1390635067
1390635058
1390635030
1390635024
1390636767
1390636763
1390636721
1390636670
1390636577
1390636538
1390636493
1390636486
1390636460
1390636448
1390636395
1390636373
1390636357
1390636285
1390636260
1390636250
1390636219
1390636208
1390636127
1390636046
1390635992
1390635930
1390635909
1390637639
1390637602
1390637461
1390637403
1390637362
1390637202
1390637137
1390637132
1390637114
1390637083
1390637081
1390637078
1390637049
1390636992
1390636888
1390638589
1390638582
1390638549
1390638470
1390638369
1390638347
1390638316
1390638315
1390638269
1390638258
1390638187
1390638154
1390638153
1390638149
1390638111
1390638054
1390637981
1390637971
1390637956
1390637921
1390637908
1390637900
1390637746
1390639490
1390639412
1390639347
1390639225
1390639169
1390639146
1390639116
1390638939
1390638754
1390638751
1390638735
1390638703
1390638674
1390638633
1390640316
1390640240
1390640170
1390640083
1390640060
1390640013
1390639963
1390639907
1390639903
1390639803
1390639668
1390639631
1390639571
1390639565
1390639562
1390639542
1390641209
1390641191
1390641123
1390641032
1390641027
1390640974
1390640841
1390640724
1390640673
1390640651
1390640609
1390640589
1390640578
1390640577
1390640543
1390640530
1390640504
1390640479
1390640475
1390642006
1390641950
1390641818
1390641747
1390641736
1390641670
1390641661
1390641602
1390641489
1390641424
1390641316
1390643021
1390642973
1390642825
1390642820
1390642819
1390642697
1390642567
1390642492
1390642370
1390642285
1390642252
1390643898
1390643890
1390643764
1390643677
1390643596
1390643500
1390643472
1390643466
1390643423
1390643406
1390643167
1390643157
1390644896
1390644869
1390644841
1390644784
1390644720
1390644696
1390644642
1390644505
1390644478
1390644387
1390644321
1390644242
1390644204
1390644120
1390644044
1390645814
1390645789
1390645778
1390645767
1390645762
1390645748
1390645709
1390645680
1390645668
1390645615
1390645586
1390645564
1390645559
1390645538
1390645511
1390645475
1390645448
1390645410
1390645409
1390645294
1390645137
1390645126
1390645105
1390645026
1390645000
1390644970
1390646691
1390646691
1390646691
1390646669
1390646647
1390646625
1390646593
1390646584
1390646570
1390646556
1390646494
1390646491
1390646448
1390646391
1390646382
1390646341
1390646328
1390646282
1390646262
1390646224
1390646175
1390646143
1390646106
1390646021
1390645952
1390645919
1390647609
1390647599
1390647570
1390647569
1390647524
1390647399
1390647357
1390647328
1390647300
1390647290
1390647256
1390647208
1390647182
1390647145
1390647131
1390647077
1390647063
1390647031
1390647012
1390646918
1390646894
1390646884
1390646849
1390646809
1390646793
1390646779
1390646777
1390648349
1390648237
1390648157
1390648140
1390648100
1390647838
1390647820
1390647773
1390647762
1390647677
1390649260
1390649185
1390649132
1390649075
1390648808
1390648743
1390648733
1390648701
1390648634
1390648632
1390650259
1390650252
1390650236
1390650199
1390650144
1390650082
1390650070
1390650049
1390650002
1390649846
1390649627
1390649619
1390649462
1390649450
1390649433
1390649427
1390651222
1390651195
1390651172
1390651145
1390651042
1390651041
1390650938
1390650915
1390650871
1390650865
1390650725
1390650718
1390650660
1390650655
1390650654
1390650643
1390650618
1390650618
1390650597
1390650593
1390650550
1390650503
1390650490
1390650477
1390650439
1390650422
1390650389
1390650374
1390652110
1390652108
1390652093
1390651951
1390651936
1390651922
1390651887
1390651874
1390651844
1390651816
1390651801
1390651800
1390651799
1390651737
1390651723
1390651519
1390651493
1390651466
1390651458
1390651359
1390651339
1390651330
1390651309
1390651243
1390652941
1390652891
1390652885
1390652876
1390652836
1390652781
1390652777
1390652742
1390652616
1390652601
1390652597
1390652537
1390652513
1390652502
1390652482
1390652421
1390652362
1390652358
1390652328
1390652226
1390652157
1390652149
1390653906
1390653898
1390653892
1390653773
1390653715
1390653679
1390653602
1390653599
1390653591
1390653579
1390653541
1390653486
1390653454
1390653379
1390653323
1390653297
1390653239
1390653097
1390653079
1390654754
1390654751
1390654732
1390654701
1390654668
1390654549
1390654338
1390654240
1390654228
1390654224
1390654220
1390654216
1390654198
1390654167
1390654111
1390654077
1390654071
1390655721
1390655703
1390655689
1390655679
1390655670
1390655633
1390655588
1390655566
1390655493
1390655432
1390655422
1390655382
1390655307
1390655296
1390655294
1390655222
1390655190
1390655178
1390655167
1390655151
1390655145
1390655054
1390655054
1390655054
1390655052
1390655030
1390654948
1390654943
1390654895
1390654882
1390654876
1390654872
1390654860
1390656505
1390656486
1390656481
1390656477
1390656439
1390656437
1390656426
1390656419
1390656364
1390656350
1390656327
1390656327
1390656314
1390656301
1390656278
1390656267
1390656201
1390656137
1390656113
1390656087
1390656044
1390656005
1390656003
1390655983
1390655975
1390655957
1390655823
1390655793
1390657505
1390657495
1390657429
1390657420
1390657395
1390657383
1390657369
1390657347
1390657345
1390657332
1390657326
1390657309
1390657285
1390657285
1390657267
1390657252
1390657227
1390657217
1390657136
1390657133
1390657128
1390657124
1390657110
1390657107
1390657068
1390657051
1390657041
1390657029
1390657021
1390656971
1390656968
1390656966
1390656963
1390656939
1390656897
1390656833
1390658419
1390658403
1390658310
1390658308
1390658294
1390658213
1390658174
1390658165
1390658130
1390658078
1390658067
1390657924
1390657814
1390657803
1390657776
1390657763
1390657729
1390657725
1390657707
1390657688
1390657679
1390657575
1390657569
1390657561
1390657543
1390657541
1390659330
1390659324
1390659289
1390659255
1390659237
1390659211
1390659178
1390659162
1390659152
1390659141
1390659129
1390659059
1390659056
1390659047
1390659044
1390659035
1390659011
1390659004
1390658977
1390658971
1390658941
1390658937
1390658894
1390658889
1390658859
1390658786
1390658784
1390658746
1390658739
1390658706
1390658649
1390658612
1390658490
1390660229
1390660222
1390660115
1390660097
1390660074
1390660067
1390660059
1390660054
1390660041
1390659974
1390659953
1390659947
1390659900
1390659873
1390659778
1390659650
1390659649
1390659625
1390659619
1390659615
1390659587
1390659536
1390659516
1390659457
1390659453
1390659369
1390659341
1390659335
1390661101
1390661084
1390661069
1390661057
1390661055
1390661028
1390660955
1390660936
1390660930
1390660905
1390660898
1390660858
1390660847
1390660828
1390660819
1390660808
1390660789
1390660787
1390660786
1390660785
1390660766
1390660707
1390660679
1390660676
1390660666
1390660644
1390660605
1390660558
1390660507
1390660400
1390660354
1390660330
1390660313
1390660256
1390662034
1390662013
1390661996
1390661976
1390661948
1390661939
1390661919
1390661913
1390661908
1390661888
1390661881
1390661865
1390661860
1390661859
1390661855
1390661838
1390661781
1390661765
1390661651
1390661648
1390661641
1390661640
1390661629
1390661615
1390661607
1390661604
1390661522
1390661456
1390661440
1390661338
1390661291
1390661246
1390661243
1390661239
1390661209
1390662931
1390662889
1390662870
1390662868
1390662804
1390662701
1390662692
1390662653
1390662569
1390662551
1390662549
1390662543
1390662517
1390662507
1390662493
1390662437
1390662424
1390662397
1390662388
1390662375
1390662358
1390662331
1390662318
1390662313
1390662286
1390662262
1390662261
1390662235
1390662209
1390662196
1390662193
1390662189
1390662170
1390662161
1390662159
1390662158
1390662144
1390662134
1390662134
1390662134
1390662106
1390662070
1390662061
1390662038
1390663809
1390663808
1390663804
1390663801
1390663777
1390663696
1390663688
1390663679
1390663673
1390663669
1390663643
1390663618
1390663596
1390663581
1390663543
1390663526
1390663509
1390663495
1390663460
1390663454
1390663450
1390663429
1390663418
1390663345
1390663340
1390663295
1390663284
1390663219
1390663218
1390663206
1390663201
1390663191
1390663186
1390663178
1390663165
1390663155
1390663147
1390663147
1390663110
1390663104
1390663069
1390663054
1390663051
1390663021
1390663011
1390662980
1390662971
1390662971
1390662937
1390664722
1390664668
1390664666
1390664661
1390664627
1390664617
1390664603
1390664581
1390664545
1390664526
1390664514
1390664415
1390664406
1390664345
1390664305
1390664302
1390664300
1390664285
1390664277
1390664220
1390664213
1390664199
1390664085
1390664055
1390664039
1390664039
1390663984
1390663967
1390663954
1390663931
1390663905
1390663892
1390663874
1390663843
1390663843
1390665630
1390665612
1390665526
1390665511
1390665488
1390665469
1390665464
1390665460
1390665445
1390665282
1390665225
1390665179
1390665119
1390665092
1390665088
1390665069
1390665052
1390665020
1390665010
1390664995
1390664979
1390664934
1390664934
1390664892
1390664887
1390664879
1390664867
1390664851
1390664830
1390664825
1390664814
1390664813
1390664766
1390666482
1390666432
1390666431
1390666422
1390666415
1390666363
1390666333
1390666306
1390666286
1390666246
1390666217
1390666213
1390666213
1390666092
1390666073
1390666062
1390666036
1390666007
1390665954
1390665943
1390665832
1390665820
1390665819
1390665771
1390665758
1390665753
1390665735
1390667432
1390667429
1390667361
1390667360
1390667323
1390667295
1390667251
1390667250
1390667207
1390667135
1390667073
1390667073
1390667048
1390667010
1390666992
1390666991
1390666870
1390666856
1390666840
1390666838
1390666825
1390666819
1390666814
1390666796
1390666739
1390666712
1390666675
1390666671
1390666570
1390668337
1390668310
1390668306
1390668286
1390668264
1390668239
1390668230
1390668229
1390668225
1390668184
1390668077
1390668074
1390668043
1390668038
1390668029
1390667941
1390667918
1390667895
1390667882
1390667861
1390667817
1390667793
1390667774
1390667773
1390667659
1390667656
1390667628
1390667621
1390667619
1390667603
1390667597
1390667590
1390667566
1390667556
1390667540
1390667494
1390667468
1390667447
1390669207
1390669174
1390669172
1390669109
1390669098
1390669083
1390669080
1390668993
1390668956
1390668938
1390668901
1390668894
1390668849
1390668816
1390668810
1390668802
1390668794
1390668715
1390668664
1390668620
1390668616
1390668589
1390668536
1390668515
1390668498
1390668494
1390668486
1390668467
1390668427
1390668344
1390670135
1390670082
1390670072
1390670052
1390670032
1390670030
1390669998
1390669983
1390669938
1390669901
1390669890
1390669889
1390669832
1390669813
1390669803
1390669795
1390669793
1390669788
1390669786
1390669769
1390669767
1390669753
1390669545
1390669484
1390669453
1390669339
1390669299
1390669284
1390669260
1390671044
1390671017
1390671009
1390671009
1390671001
1390670995
1390670967
1390670959
1390670955
1390670951
1390670903
1390670900
1390670895
1390670853
1390670846
1390670700
1390670673
1390670665
1390670565
1390670549
1390670547
1390670514
1390670506
1390670504
1390670446
1390670438
1390670423
1390670362
1390670329
1390670315
1390670263
1390670222
1390670201
1390670193
1390670185
1390670172
1390671941
1390671915
1390671887
1390671808
1390671808
1390671789
1390671756
1390671744
1390671735
1390671729
1390671703
1390671668
1390671633
1390671625
1390671601
1390671599
1390671559
1390671534
1390671531
1390671500
1390671467
1390671395
1390671388
1390671368
1390671331
1390671317
1390671261
1390671238
1390671096
1390672816
1390672815
1390672809
1390672797
1390672785
1390672745
1390672737
1390672730
1390672726
1390672719
1390672649
1390672628
1390672589
1390672589
1390672549
1390672495
1390672479
1390672470
1390672470
1390672445
1390672426
1390672409
1390672380
1390672374
1390672370
1390672306
1390672303
1390672299
1390672298
1390672259
1390672252
1390672249
1390672242
1390672208
1390672203
1390672199
1390672183
1390672159
1390672143
1390672116
1390672020
1390671999
1390671987
1390671969
1390671954
1390673740
1390673721
1390673683
1390673641
1390673639
1390673631
1390673630
1390673622
1390673602
1390673593
1390673577
1390673571
1390673565
1390673552
1390673541
1390673517
1390673488
1390673482
1390673479
1390673466
1390673448
1390673400
1390673379
1390673376
1390673372
1390673363
1390673337
1390673319
1390673317
1390673308
1390673256
1390673220
1390673217
1390673206
1390673184
1390673166
1390673162
1390673155
1390673093
1390673088
1390673077
1390673053
1390673030
1390673011
1390672998
1390672990
1390672983
1390672970
1390672939
1390672930
1390672923
1390672853
1390674641
1390674628
1390674621
1390674597
1390674596
1390674567
1390674564
1390674550
1390674550
1390674461
1390674453
1390674450
1390674444
1390674438
1390674422
1390674402
1390674398
1390674379
1390674378
1390674365
1390674361
1390674336
1390674263
1390674237
1390674235
1390674207
1390674203
1390674188
1390674162
1390674145
1390674128
1390674121
1390674083
1390674031
1390674011
1390674009
1390674003
1390673967
1390673958
1390673949
1390673945
1390673940
1390673931
1390673886
1390673876
1390675538
1390675531
1390675498
1390675496
1390675493
1390675484
1390675474
1390675455
1390675417
1390675361
1390675347
1390675340
1390675329
1390675300
1390675288
1390675283
1390675240
1390675236
1390675159
1390675157
1390675152
1390675141
1390675129
1390675102
1390675071
1390675058
1390674990
1390674985
1390674922
1390674906
1390674896
1390674889
1390674872
1390674871
1390674869
1390674852
1390674848
1390674846
1390674828
1390674827
1390674826
1390674824
1390674818
1390674817
1390674815
1390674763
1390674757
1390674757
1390674752
1390674741
1390674740
1390674721
1390674708
1390674707
1390674706
1390674687
1390674684
1390674682
1390674680
1390674679
1390674652
1390676437
1390676391
1390676376
1390676312
1390676249
1390676236
1390676216
1390676146
1390676143
1390676140
1390676115
1390676086
1390676073
1390676044
1390676039
1390675978
1390675971
1390675864
1390675793
1390675777
1390675765
1390675756
1390675745
1390675729
1390675719
1390675703
1390675701
1390675692
1390675667
1390675615
1390675578
1390675564
1390677318
1390677298
1390677272
1390677259
1390677175
1390677174
1390677134
1390677132
1390677130
1390677119
1390677103
1390677100
1390677094
1390677016
1390677016
1390676976
1390676975
1390676958
1390676945
1390676939
1390676931
1390676923
1390676917
1390676893
1390676877
1390676874
1390676870
1390676828
1390676820
1390676812
1390676805
1390676802
1390676794
1390676793
1390676782
1390676780
1390676736
1390676701
1390676699
1390676690
1390676633
1390676607
1390676599
1390676567
1390676525
1390676514
1390678241
1390678211
1390678194
1390678183
1390678178
1390678165
1390678138
1390678133
1390678126
1390678114
1390678091
1390678089
1390678050
1390678044
1390678039
1390678036
1390678025
1390678006
1390678000
1390677994
1390677961
1390677940
1390677920
1390677910
1390677902
1390677853
1390677817
1390677804
1390677678
1390677668
1390677640
1390677607
1390677585
1390677584
1390677584
1390677544
1390677523
1390677478
1390677456
1390677452
1390677434
1390677396
1390679080
1390679059
1390679049
1390679041
1390679021
1390679020
1390678977
1390678970
1390678896
1390678828
1390678797
1390678736
1390678675
1390678670
1390678667
1390678639
1390678587
1390678562
1390678526
1390678485
1390678444
1390678427
1390678425
1390678405
1390678397
1390678304
1390678291
1390680055
1390680052
1390680021
1390680015
1390680011
1390680001
1390679941
1390679928
1390679878
1390679849
1390679847
1390679824
1390679815
1390679813
1390679804
1390679798
1390679722
1390679704
1390679680
1390679663
1390679662
1390679635
1390679605
1390679602
1390679585
1390679564
1390679496
1390679461
1390679460
1390679457
1390679436
1390679417
1390679344
1390679305
1390679300
1390679268
1390679252
1390679238
1390679236
1390679194
1390679186
1390680934
1390680926
1390680899
1390680885
1390680854
1390680825
1390680811
1390680766
1390680752
1390680737
1390680736
1390680700
1390680682
1390680658
1390680654
1390680653
1390680651
1390680602
1390680601
1390680585
1390680585
1390680578
1390680568
1390680533
1390680531
1390680523
1390680487
1390680456
1390680444
1390680418
1390680403
1390680400
1390680389
1390680333
1390680331
1390680301
1390680293
1390680208
1390680200
1390680200
1390680159
1390680126
1390680119
1390680116
1390680104
1390680096
1390680093
1390680076
1390680075
1390680074
1390681832
1390681817
1390681804
1390681718
1390681711
1390681702
1390681666
1390681635
1390681623
1390681572
1390681561
1390681528
1390681508
1390681501
1390681478
1390681465
1390681450
1390681429
1390681425
1390681419
1390681343
1390681331
1390681313
1390681255
1390681246
1390681230
1390681201
1390681190
1390681183
1390681181
1390681162
1390681115
1390681099
1390681058
1390681011
1390680982
1390682757
1390682751
1390682742
1390682662
1390682636
1390682611
1390682585
1390682585
1390682573
1390682557
1390682518
1390682500
1390682491
1390682459
1390682324
1390682298
1390682296
1390682259
1390682201
1390682176
1390682170
1390682146
1390682117
1390682111
1390682083
1390682063
1390682055
1390682017
1390681962
1390681956
1390681941
1390681923
1390681879
1390681874
1390683624
1390683601
1390683580
1390683580
1390683569
1390683517
1390683506
1390683500
1390683473
1390683472
1390683465
1390683458
1390683457
1390683387
1390683377
1390683353
1390683330
1390683327
1390683319
1390683316
1390683310
1390683302
1390683251
1390683231
1390683198
1390683196
1390683195
1390683113
1390683104
1390683084
1390683067
1390683034
1390683032
1390682940
1390682925
1390682919
1390682904
1390682903
1390682900
1390682883
1390682881
1390682877
1390682834
1390682820
1390682802
1390682777
1390684556
1390684554
1390684480
1390684356
1390684340
1390684335
1390684278
1390684277
1390684230
1390684215
1390684207
1390684159
1390684144
1390684079
1390684058
1390684038
1390684026
1390684012
1390684009
1390684004
1390683993
1390683956
1390683933
1390683923
1390683905
1390683900
1390683878
1390683848
1390683830
1390683827
1390683820
1390683795
1390683779
1390683765
1390683723
1390683673
1390685401
1390685398
1390685352
1390685342
1390685341
1390685323
1390685263
1390685225
1390685212
1390685174
1390685151
1390685101
1390685098
1390685089
1390685080
1390685075
1390685068
1390685020
1390684998
1390684991
1390684977
1390684959
1390684950
1390684947
1390684884
1390684797
1390684737
1390684730
1390684726
1390684717
1390684651
1390684638
1390684625
1390686319
1390686275
1390686260
1390686255
1390686249
1390686242
1390686223
1390686223
1390686197
1390686188
1390686185
1390686182
1390686162
1390686161
1390686159
1390686149
1390686111
1390686109
1390686073
1390686065
1390686055
1390686041
1390686014
1390686002
1390685993
1390685984
1390685954
1390685947
1390685945
1390685908
1390685880
1390685873
1390685850
1390685833
1390685810
1390685802
1390685759
1390685740
1390685703
1390685657
1390685621
1390685619
1390685606
1390685590
1390685565
1390685564
1390685563
1390685531
1390685525
1390687261
1390687190
1390687185
1390687180
1390687172
1390687166
1390687087
1390687077
1390687070
1390687035
1390687035
1390687025
1390686984
1390686960
1390686951
1390686911
1390686871
1390686870
1390686852
1390686819
1390686816
1390686781
1390686642
1390686615
1390686602
1390686592
1390686552
1390686545
1390686530
1390686501
1390686482
1390686452
1390686431
1390688148
1390688134
1390688086
1390688084
1390688064
1390688043
1390688037
1390688023
1390687995
1390687992
1390687962
1390687945
1390687900
1390687899
1390687898
1390687880
1390687855
1390687828
1390687823
1390687819
1390687807
1390687807
1390687807
1390687807
1390687806
1390687791
1390687772
1390687767
1390687765
1390687734
1390687720
1390687715
1390687675
1390687656
1390687511
1390687499
1390687489
1390687464
1390687425
1390687413
1390687413
1390687386
1390687288
1390687278
1390689034
1390689028
1390688989
1390688979
1390688975
1390688943
1390688904
1390688822
1390688818
1390688811
1390688802
1390688787
1390688786
1390688773
1390688771
1390688763
1390688751
1390688739
1390688721
1390688715
1390688698
1390688692
1390688638
1390688541
1390688525
1390688502
1390688498
1390688492
1390688485
1390688453
1390688449
1390688445
1390688444
1390688434
1390688369
1390688365
1390688341
1390688339
1390688324
1390688305
1390688270
1390688255
1390688246
1390688207
1390688197
1390688189
1390688175
1390689947
1390689888
1390689856
1390689829
1390689743
1390689715
1390689679
1390689672
1390689654
1390689640
1390689630
1390689536
1390689461
1390689448
1390689427
1390689416
1390689410
1390689403
1390689388
1390689363
1390689326
1390689237
1390689216
1390689186
1390689090
1390689086
1390689084
1390690868
1390690858
1390690854
1390690840
1390690810
1390690802
1390690801
1390690757
1390690755
1390690727
1390690632
1390690541
1390690448
1390690442
1390690432
1390690423
1390690414
1390690396
1390690393
1390690363
1390690333
1390690326
1390690317
1390690312
1390690295
1390690284
1390690262
1390690258
1390690244
1390690244
1390690242
1390690231
1390690221
1390690200
1390690189
1390690172
1390690171
1390690133
1390690117
1390690114
1390690113
1390690098
1390690076
1390690055
1390690031
1390690021
1390690019
1390690001
1390691772
1390691761
1390691729
1390691718
1390691718
1390691713
1390691708
1390691691
1390691688
1390691682
1390691638
1390691593
1390691567
1390691558
1390691555
1390691534
1390691491
1390691472
1390691405
1390691396
1390691384
1390691381
1390691348
1390691340
1390691301
1390691280
1390691251
1390691221
1390691204
1390691194
1390691170
1390691163
1390691145
1390691141
1390691127
1390691103
1390691096
1390691094
1390691093
1390691073
1390691049
1390691023
1390691018
1390690937
1390690922
1390690879
1390692660
1390692644
1390692640
1390692597
1390692543
1390692494
1390692491
1390692445
1390692439
1390692432
1390692425
1390692406
1390692388
1390692372
1390692360
1390692339
1390692329
1390692298
1390692286
1390692274
1390692248
1390692239
1390692225
1390692216
1390692205
1390692202
1390692185
1390692179
1390692163
1390692156
1390692154
1390692148
1390692128
1390692110
1390692089
1390692081
1390692071
1390692053
1390692036
1390692016
1390692006
1390691994
1390691991
1390691964
1390691961
1390691951
1390691940
1390691934
1390691920
1390691899
1390691898
1390691892
1390691801
1390691800
1390691780
1390691777
1390693555
1390693517
1390693487
1390693407
1390693406
1390693367
1390693328
1390693315
1390693304
1390693298
1390693271
1390693263
1390693241
1390693227
1390693210
1390693170
1390693162
1390693129
1390693102
1390693098
1390693066
1390693062
1390693060
1390693040
1390692999
1390692998
1390692966
1390692904
1390692897
1390692872
1390692871
1390692868
1390692824
1390692802
1390692771
1390692747
1390692693
1390694467
1390694443
1390694435
1390694430
1390694421
1390694407
1390694398
1390694394
1390694389
1390694385
1390694343
1390694334
1390694331
1390694313
1390694298
1390694292
1390694257
1390694256
1390694249
1390694244
1390694224
1390694184
1390694152
1390694092
1390694089
1390694087
1390694080
1390694073
1390694063
1390694033
1390694022
1390694016
1390694014
1390693968
1390693953
1390693936
1390693917
1390693869
1390693868
1390693838
1390693829
1390693822
1390693752
1390693684
1390693651
1390693641
1390693633
1390693622
1390693619
1390693617
1390693616
1390695359
1390695353
1390695347
1390695330
1390695321
1390695307
1390695300
1390695289
1390695287
1390695285
1390695260
1390695257
1390695253
1390695246
1390695243
1390695241
1390695235
1390695234
1390695223
1390695212
1390695193
1390695192
1390695183
1390695177
1390695176
1390695174
1390695167
1390695163
1390695152
1390695131
1390695094
1390695091
1390695087
1390695076
1390695055
1390695029
1390695017
1390695001
1390694997
1390694996
1390694985
1390694978
1390694944
1390694941
1390694921
1390694920
1390694909
1390694907
1390694883
1390694874
1390694849
1390694820
1390694816
1390694813
1390694778
1390694777
1390694725
1390694710
1390694659
1390694564
1390694535
1390694526
1390694520
1390694504
1390694504
1390694504
1390694504
1390694503
1390694502
1390696251
1390696247
1390696238
1390696158
1390696150
1390696124
1390696100
1390696091
1390696076
1390696070
1390696069
1390696065
1390696007
1390696007
1390695972
1390695942
1390695932
1390695932
1390695913
1390695862
1390695861
1390695807
1390695785
1390695784
1390695766
1390695739
1390695737
1390695735
1390695725
1390695721
1390695715
1390695694
1390695693
1390695669
1390695661
1390695657
1390695652
1390695651
1390695650
1390695649
1390695648
1390695646
1390695634
1390695633
1390695624
1390695619
1390695618
1390695615
1390695611
1390695597
1390695588
1390695588
1390695578
1390695562
1390695558
1390695556
1390695549
1390695543
1390695536
1390695516
1390695490
1390695482
1390695482
1390695473
1390695472
1390695469
1390695467
1390695450
1390695408
1390695382
1390695382
1390697176
1390697147
1390697128
1390697108
1390697104
1390697104
1390697097
1390697071
1390697044
1390697021
1390697018
1390696978
1390696943
1390696902
1390696853
1390696822
1390696780
1390696775
1390696762
1390696735
1390696719
1390696696
1390696659
1390696631
1390696613
1390696611
1390696598
1390696480
1390696478
1390696452
1390696414
1390696392
1390696366
1390696362
1390696354
1390696305
1390696288
1390698026
1390698005
1390698005
1390698001
1390697997
1390697983
1390697952
1390697930
1390697918
1390697891
1390697863
1390697807
1390697773
1390697772
1390697770
1390697748
1390697725
1390697688
1390697668
1390697668
1390697664
1390697658
1390697615
1390697611
1390697586
1390697576
1390697566
1390697553
1390697551
1390697541
1390697537
1390697526
1390697523
1390697509
1390697503
1390697485
1390697464
1390697464
1390697383
1390697344
1390697319
1390697315
1390697313
1390697302
1390697285
1390697284
1390697271
1390697261
1390697238
1390697227
1390697226
1390697209
1390697201
1390697199
1390697196
1390697190
1390698900
1390698858
1390698848
1390698837
1390698835
1390698789
1390698786
1390698773
1390698768
1390698766
1390698756
1390698734
1390698728
1390698727
1390698724
1390698702
1390698694
1390698688
1390698686
1390698682
1390698666
1390698607
1390698578
1390698573
1390698554
1390698551
1390698523
1390698512
1390698475
1390698465
1390698456
1390698415
1390698393
1390698301
1390698301
1390698288
1390698288
1390698277
1390698212
1390698190
1390698180
1390698128
1390698114
1390699853
1390699844
1390699833
1390699783
1390699782
1390699745
1390699733
1390699729
1390699725
1390699711
1390699685
1390699662
1390699658
1390699658
1390699632
1390699593
1390699584
1390699574
1390699531
1390699518
1390699516
1390699507
1390699501
1390699494
1390699476
1390699472
1390699422
1390699418
1390699410
1390699395
1390699357
1390699333
1390699329
1390699289
1390699262
1390699236
1390699215
1390699169
1390699160
1390699156
1390699155
1390699130
1390699108
1390699094
1390699058
1390699041
1390700784
1390700782
1390700771
1390700700
1390700700
1390700691
1390700672
1390700656
1390700647
1390700643
1390700556
1390700542
1390700529
1390700518
1390700514
1390700507
1390700466
1390700450
1390700450
1390700422
1390700415
1390700406
1390700377
1390700373
1390700352
1390700332
1390700298
1390700295
1390700271
1390700250
1390700129
1390700084
1390700084
1390700082
1390700005
1390699994
1390699988
1390699985
1390699968
1390699955
1390699951
1390699913
1390699910
1390701638
1390701632
1390701606
1390701552
1390701515
1390701491
1390701483
1390701479
1390701471
1390701415
1390701409
1390701400
1390701392
1390701370
1390701354
1390701354
1390701342
1390701335
1390701331
1390701328
1390701281
1390701273
1390701269
1390701250
1390701243
1390701241
1390701240
1390701225
1390701205
1390701198
1390701180
1390701162
1390701160
1390701086
1390701071
1390701001
1390700984
1390700974
1390700952
1390700949
1390700918
1390700917
1390700896
1390700891
1390700872
1390700872
1390700860
1390700854
1390700846
1390700839
1390700836
1390700835
1390700834
1390700823
1390700817
1390702583
1390702580
1390702572
1390702566
1390702562
1390702561
1390702556
1390702539
1390702537
1390702527
1390702478
1390702478
1390702433
1390702371
1390702301
1390702262
1390702260
1390702228
1390702228
1390702212
1390702204
1390702202
1390702191
1390702176
1390702167
1390702164
1390702162
1390702130
1390702129
1390702105
1390702079
1390702075
1390702072
1390702048
1390702038
1390701998
1390701936
1390701908
1390701858
1390701855
1390701847
1390701738
1390701732
1390701728
1390701707
1390701689
1390701689
1390701689
1390703457
1390703430
1390703419
1390703404
1390703403
1390703393
1390703374
1390703369
1390703363
1390703334
1390703311
1390703308
1390703289
1390703268
1390703237
1390703215
1390703205
1390703181
1390703130
1390703091
1390703089
1390703071
1390703007
1390703000
1390702984
1390702957
1390702956
1390702942
1390702931
1390702931
1390702895
1390702881
1390702869
1390702851
1390702831
1390702694
1390702677
1390702598
1390704365
1390704354
1390704354
1390704323
1390704271
1390704257
1390704252
1390704249
1390704226
1390704211
1390704211
1390704191
1390704177
1390704171
1390704170
1390704157
1390704079
1390704015
1390704006
1390703964
1390703905
1390703873
1390703859
1390703821
1390703810
1390703797
1390703784
1390703761
1390703747
1390703703
1390703678
1390703673
1390703648
1390703641
1390703540
1390703528
1390705244
1390705226
1390705217
1390705207
1390705191
1390705178
1390705175
1390705100
1390705089
1390705081
1390705077
1390705074
1390705073
1390705048
1390705014
1390704933
1390704909
1390704909
1390704884
1390704857
1390704854
1390704825
1390704814
1390704783
1390704781
1390704739
1390704693
1390704692
1390704672
1390704670
1390704642
1390704581
1390704549
1390704513
1390704486
1390704474
1390704458
1390704446
1390704430
1390706190
1390706160
1390706141
1390706107
1390706036
1390706001
1390705964
1390705939
1390705916
1390705900
1390705876
1390705876
1390705844
1390705825
1390705815
1390705807
1390705732
1390705716
1390705676
1390705651
1390705641
1390705638
1390705630
1390705573
1390705567
1390705565
1390705540
1390705519
1390705456
1390705447
1390705418
1390705370
1390705363
1390705331
1390705306
1390705297
1390707049
1390706995
1390706975
1390706964
1390706938
1390706924
1390706900
1390706874
1390706865
1390706842
1390706838
1390706838
1390706830
1390706817
1390706812
1390706767
1390706758
1390706757
1390706743
1390706727
1390706723
1390706646
1390706629
1390706579
1390706577
1390706552
1390706544
1390706523
1390706512
1390706432
1390706410
1390706390
1390706277
1390706262
1390706216
1390706206
1390707985
1390707955
1390707936
1390707892
1390707880
1390707814
1390707764
1390707737
1390707726
1390707678
1390707644
1390707561
1390707525
1390707500
1390707429
1390707314
1390707291
1390707149
1390707144
1390707131
1390708881
1390708880
1390708873
1390708866
1390708861
1390708765
1390708765
1390708748
1390708733
1390708676
1390708642
1390708621
1390708611
1390708589
1390708561
1390708536
1390708508
1390708502
1390708498
1390708483
1390708420
1390708416
1390708395
1390708392
1390708375
1390708358
1390708355
1390708355
1390708322
1390708313
1390708305
1390708292
1390708289
1390708264
1390708259
1390708241
1390708180
1390708142
1390708128
1390708095
1390708021
1390708000
1390709754
1390709728
1390709696
1390709685
1390709684
1390709653
1390709619
1390709606
1390709591
1390709588
1390709556
1390709531
1390709528
1390709486
1390709429
1390709428
1390709410
1390709409
1390709384
1390709353
1390709335
1390709300
1390709262
1390709244
1390709242
1390709217
1390709209
1390709206
1390709184
1390709170
1390709159
1390709116
1390709099
1390709099
1390709093
1390709065
1390709057
1390709046
1390709045
1390709036
1390709035
1390708928
1390710583
1390710553
1390710541
1390710456
1390710454
1390710404
1390710337
1390710329
1390710249
1390710180
1390710165
1390710136
1390710134
1390710112
1390710044
1390709976
1390709968
1390709953
1390709948
1390709913
1390709888
1390709884
1390709859
1390709826
1390709815
1390709811
1390711574
1390711431
1390711412
1390711398
1390711364
1390711363
1390711322
1390711296
1390711288
1390711273
1390711246
1390711245
1390711195
1390711188
1390711155
1390711140
1390711113
1390711109
1390711102
1390711079
1390710916
1390710910
1390710908
1390710868
1390710756
1390710722
1390712447
1390712443
1390712408
1390712354
1390712282
1390712243
1390712227
1390712224
1390712139
1390712097
1390711950
1390711928
1390711886
1390711810
1390711788
1390711669
1390711654
1390711628
1390711619
1390711614
1390713388
1390713386
1390713361
1390713357
1390713344
1390713341
1390713340
1390713315
1390713311
1390713270
1390713258
1390713246
1390713245
1390713232
1390713232
1390713202
1390713178
1390713107
1390713044
1390712888
1390712854
1390712832
1390712798
1390712767
1390712739
1390712733
1390712715
1390712661
1390712642
1390712630
1390712612
1390712571
1390712545
1390712520
1390712520
1390712507
1390714270
1390714244
1390714225
1390714185
1390714158
1390714095
1390714088
1390714085
1390714061
1390714011
1390714000
1390713990
1390713980
1390713932
1390713929
1390713887
1390713863
1390713849
1390713825
1390713820
1390713804
1390713763
1390713760
1390713737
1390713723
1390713673
1390713611
1390713604
1390713581
1390713489
1390713444
1390713430
1390713408
1390715007
1390714652
1390714590
1390714535
1390714520
1390714457
1390714395
1390714390
1390714386
1390714386
1390714354
1390714342
1390714341
1390714327
1390714310
1390714308
1390716102
1390716100
1390716044
1390716039
1390716022
1390715995
1390715932
1390715901
1390715896
1390715890
1390715786
1390715762
1390715723
1390715654
1390715616
1390715461
1390715450
1390715442
1390715441
1390715380
1390715378
1390715333
1390715316
1390715300
1390715278
1390715258
1390716984
1390716979
1390716945
1390716759
1390716693
1390716664
1390716636
1390716632
1390716540
1390716495
1390716437
1390716398
1390716392
1390716389
1390716331
1390716310
1390716271
1390716191
1390716160
1390716119
1390716105
1390717807
1390717791
1390717738
1390717684
1390717679
1390717644
1390717627
1390717572
1390717541
1390717533
1390717495
1390717332
1390717236
1390717128
1390718756
1390718643
1390718610
1390718606
1390718605
1390718484
1390718478
1390718459
1390718280
1390718256
1390718235
1390718192
1390718111
1390718078
1390718066
1390718024
1390718021
1390717986
1390717978
1390717963
1390717925
1390717907
1390719672
1390719516
1390719508
1390719501
1390719449
1390719435
1390719416
1390719414
1390719396
1390719385
1390719326
1390719288
1390719231
1390719164
1390719133
1390719092
1390719062
1390719040
1390719026
1390718956
1390718939
1390718899
1390718874
1390720585
1390720543
1390720521
1390720491
1390720463
1390720462
1390720455
1390720453
1390720400
1390720273
1390720234
1390720196
1390720126
1390720123
1390720037
1390719995
1390719942
1390719932
1390719743
1390719732
1390719711
1390721445
1390721233
1390721128
1390721127
1390721057
1390721023
1390720958
1390720951
1390720893
1390720800
1390722304
1390722285
1390722280
1390722279
1390722262
1390722260
1390722255
1390722252
1390722236
1390722233
1390722228
1390722225
1390722208
1390722187
1390722169
1390722157
1390722155
1390722057
1390722034
1390721997
1390721885
1390721869
1390721867
1390721835
1390721799
1390721716
1390721568
1390723271
1390723261
1390723259
1390723244
1390723087
1390723053
1390723046
1390723019
1390722928
1390722901
1390722868
1390722864
1390722809
1390722769
1390722676
1390722604
1390722576
1390724193
1390724186
1390724115
1390724112
1390724085
1390724061
1390723900
1390723893
1390723876
1390723865
1390723845
1390723837
1390723831
1390723819
1390723730
1390723711
1390723699
1390723698
1390723689
1390723668
1390723667
1390723604
1390723564
1390723553
1390723483
1390723453
1390723445
1390723415
1390723409
1390723332
1390723316
1390725028
1390725010
1390724967
1390724917
1390724911
1390724911
1390724904
1390724882
1390724815
1390724744
1390724694
1390724580
1390724578
1390724548
1390724517
1390724402
1390724392
1390724299
1390724224
1390725971
1390725960
1390725930
1390725930
1390725924
1390725916
1390725896
1390725891
1390725829
1390725821
1390725770
1390725757
1390725753
1390725743
1390725729
1390725621
1390725597
1390725553
1390725530
1390725508
1390725478
1390725466
1390725441
1390725391
1390725344
1390725303
1390725301
1390725290
1390725289
1390725230
1390725223
1390725216
1390726877
1390726830
1390726661
1390726540
1390726531
1390726513
1390726492
1390726461
1390726432
1390726427
1390726406
1390726328
1390726249
1390726213
1390726191
1390726179
1390726078
1390726052
1390726040
1390727789
1390727774
1390727721
1390727696
1390727585
1390727523
1390727471
1390727422
1390727324
1390727262
1390727194
1390727141
1390727137
1390727091
1390727073
1390727049
1390728713
1390728706
1390728688
1390728646
1390728644
1390728628
1390728550
1390728535
1390728463
1390728444
1390728378
1390728267
1390728248
1390728238
1390728225
1390728220
1390728216
1390728203
1390728162
1390728145
1390728145
1390728144
1390728045
1390728032
1390728009
1390727993
1390727966
1390727957
1390727912
1390727907
1390727832
1390729589
1390729564
1390729541
1390729513
1390729361
1390729317
1390729253
1390729250
1390729233
1390729080
1390728816
1390728798
1390730468
1390730331
1390730310
1390730240
1390730186
1390730127
1390730034
1390729765
1390729747
1390729692
1390729659
1390729659
1390729654
1390731376
1390731276
1390731246
1390731216
1390731199
1390731051
1390731043
1390730957
1390730856
1390730819
1390730782
1390730721
1390730693
1390730657
1390730571
1390732165
1390732054
1390732034
1390732023
1390731988
1390731920
1390731835
1390731701
1390731687
1390731657
1390731631
1390731617
1390731591
1390731528
1390731522
1390731512
1390731454
1390731445
1390731422
1390733185
1390733097
1390733034
1390733026
1390733011
1390732998
1390732994
1390732973
1390732952
1390732948
1390732845
1390732823
1390732755
1390732750
1390732685
1390732681
1390732582
1390732581
1390732572
1390732571
1390732388
1390732346
1390732324
1390732319
1390734077
1390734019
1390733855
1390733830
1390733822
1390733812
1390733783
1390733782
1390733779
1390733779
1390733715
1390733715
1390733708
1390733691
1390733688
1390733642
1390733587
1390733556
1390733546
1390733425
1390733338
1390733338
1390733337
1390733308
1390733235
1390735013
1390734988
1390734979
1390734971
1390734971
1390734938
1390734933
1390734928
1390734922
1390734803
1390734749
1390734735
1390734685
1390734671
1390734664
1390734662
1390734630
1390734623
1390734321
1390734318
1390734268
1390734242
1390734234
1390734202
1390734194
1390734178
1390734165
1390734126
1390735911
1390735888
1390735851
1390735832
1390735798
1390735746
1390735660
1390735592
1390735579
1390735570
1390735493
1390735491
1390735462
1390735447
1390735415
1390735409
1390735369
1390735360
1390735336
1390735332
1390735267
1390735234
1390735233
1390735217
1390735202
1390735194
1390735180
1390735171
1390735132
1390735125
1390735103
1390735101
1390735097
1390735077
1390735069
1390735058
1390735055
1390735035
1390735034
1390735027
1390736711
1390736599
1390736588
1390736580
1390736569
1390736569
1390736563
1390736513
1390736481
1390736420
1390736414
1390736334
1390736296
1390736290
1390736289
1390736271
1390736267
1390736261
1390736257
1390736206
1390736204
1390736168
1390736159
1390736113
1390736105
1390736092
1390736080
1390737661
1390737600
1390737597
1390737588
1390737404
1390737391
1390737359
1390737293
1390737242
1390737192
1390737127
1390737005
1390736991
1390736977
1390736971
1390736955
1390736912
1390736905
1390736890
1390736847
1390736829
1390738612
1390738612
1390738576
1390738529
1390738457
1390738434
1390738422
1390738361
1390738304
1390738294
1390738241
1390738208
1390738138
1390738124
1390738116
1390738084
1390738013
1390737852
1390739517
1390739475
1390739400
1390739364
1390739253
1390739225
1390739214
1390739190
1390739075
1390739047
1390738993
1390738922
1390738918
1390738902
1390738812
1390738783
1390738746
1390738710
1390738706
1390740417
1390740322
1390740305
1390740255
1390740092
1390740077
1390740033
1390739954
1390739939
1390739916
1390739907
1390739846
1390739738
1390739727
1390739531
1390741316
1390741300
1390741280
1390741279
1390741255
1390741244
1390741203
1390741180
1390741152
1390740939
1390740915
1390740914
1390740910
1390740855
1390740843
1390740823
1390740822
1390740763
1390740742
1390740630
1390740606
1390740562
1390740524
1390740502
1390740462
1390742155
1390742115
1390742092
1390742088
1390742060
1390742039
1390742027
1390741997
1390741895
1390741865
1390741844
1390741835
1390741800
1390741782
1390741773
1390741717
1390741704
1390741696
1390741692
1390741666
1390741578
1390741535
1390741495
1390741414
1390741414
1390741372
1390741343
1390743123
1390743115
1390743016
1390742886
1390742848
1390742814
1390742808
1390742793
1390742760
1390742746
1390742674
1390742662
1390742629
1390742628
1390742559
1390742559
1390742506
1390742504
1390742452
1390742430
1390742378
1390742295
1390743972
1390743963
1390743954
1390743947
1390743889
1390743837
1390743786
1390743743
1390743693
1390743689
1390743686
1390743674
1390743606
1390743597
1390743581
1390743563
1390743562
1390743557
1390743528
1390743472
1390743365
1390743364
1390743294
1390743269
1390743263
1390743234
1390743213
1390744931
1390744904
1390744885
1390744828
1390744804
1390744763
1390744758
1390744758
1390744702
1390744571
1390744498
1390744470
1390744468
1390744461
1390744418
1390744384
1390744369
1390744317
1390744307
1390744305
1390744262
1390744237
1390744154
1390744115
1390745805
1390745787
1390745738
1390745665
1390745609
1390745580
1390745569
1390745509
1390745399
1390745390
1390745358
1390745354
1390745337
1390745325
1390745281
1390745276
1390745175
1390745092
1390745074
1390744974
1390744973
1390744964
1390744945
1390746729
1390746703
1390746701
1390746684
1390746660
1390746659
1390746658
1390746658
1390746657
1390746656
1390746646
1390746628
1390746614
1390746589
1390746582
1390746570
1390746519
1390746506
1390746431
1390746388
1390746383
1390746367
1390746360
1390746359
1390746302
1390746298
1390746274
1390746145
1390746132
1390746122
1390746110
1390746063
1390746048
1390746033
1390746015
1390746005
1390745998
1390745993
1390745990
1390745982
1390745975
1390745972
1390745935
1390745909
1390745896
1390747588
1390747543
1390747478
1390747469
1390747468
1390747467
1390747397
1390747357
1390747346
1390747340
1390747316
1390747314
1390747309
1390747271
1390747251
1390747241
1390747180
1390747141
1390747113
1390747085
1390747045
1390747043
1390747031
1390747017
1390747004
1390746986
1390746956
1390746889
1390746863
1390746839
1390746832
1390746832
1390746824
1390746804
1390746799
1390746799
1390746790
1390746761
1390746759
1390746743
1390748533
1390748532
1390748526
1390748489
1390748469
1390748460
1390748421
1390748419
1390748383
1390748321
1390748246
1390748215
1390748214
1390748186
1390748140
1390748125
1390748119
1390748077
1390748050
1390747931
1390747928
1390747899
1390747819
1390747795
1390747667
1390749279
1390749237
1390749200
1390749139
1390749068
1390749033
1390749025
1390749009
1390748986
1390748984
1390748959
1390748946
1390748944
1390748933
1390748931
1390748881
1390748867
1390748867
1390748856
1390748856
1390748789
1390748774
1390748762
1390748759
1390748686
1390748684
1390748589
1390750335
1390750329
1390750308
1390750305
1390750291
1390750281
1390750232
1390750166
1390750159
1390750149
1390750113
1390750041
1390750029
1390750011
1390749992
1390749992
1390749930
1390749903
1390749791
1390749781
1390749772
1390749749
1390749747
1390749670
1390749635
1390749587
1390749571
1390749559
1390749529
1390749482
1390749466
1390749459
1390749442
1390751238
1390751145
1390751103
1390751095
1390751051
1390751032
1390751024
1390750847
1390750821
1390750767
1390750694
1390750645
1390750632
1390750595
1390750582
1390750576
1390750573
1390750557
1390750532
1390750499
1390750498
1390750487
1390750412
1390750364
1390752116
1390752115
1390752112
1390752110
1390752060
1390752023
1390752004
1390751985
1390751931
1390751842
1390751827
1390751813
1390751787
1390751740
1390751733
1390751727
1390751681
1390751663
1390751646
1390751617
1390751590
1390751589
1390751570
1390751569
1390751517
1390751422
1390751301
1390751280
1390751259
1390751249
1390753035
1390753034
1390753027
1390752958
1390752945
1390752898
1390752825
1390752820
1390752760
1390752752
1390752717
1390752667
1390752653
1390752619
1390752576
1390752571
1390752559
1390752554
1390752496
1390752476
1390752358
1390752265
1390752246
1390752233
1390752199
1390752178
1390752164
1390753941
1390753939
1390753919
1390753919
1390753914
1390753907
1390753904
1390753891
1390753883
1390753883
1390753882
1390753873
1390753868
1390753863
1390753861
1390753857
1390753846
1390753843
1390753804
1390753793
1390753785
1390753745
1390753738
1390753707
1390753704
1390753691
1390753691
1390753688
1390753682
1390753672
1390753658
1390753612
1390753604
1390753565
1390753536
1390753524
1390753511
1390753462
1390753452
1390753392
1390753384
1390753375
1390753370
1390753351
1390753308
1390753277
1390753255
1390753242
1390753238
1390753205
1390753187
1390753164
1390753154
1390753150
1390753111
1390753103
1390753100
1390753077
1390754830
1390754827
1390754780
1390754775
1390754748
1390754736
1390754736
1390754724
1390754718
1390754674
1390754670
1390754655
1390754638
1390754633
1390754630
1390754628
1390754620
1390754610
1390754552
1390754530
1390754475
1390754455
1390754452
1390754434
1390754421
1390754419
1390754402
1390754398
1390754365
1390754337
1390754311
1390754247
1390754235
1390754230
1390754206
1390754195
1390754127
1390754077
1390754063
1390754063
1390754057
1390754057
1390754057
1390754035
1390754027
1390754011
1390754007
1390753992
1390753989
1390753963
1390753962
1390753961
1390755737
1390755723
1390755666
1390755630
1390755586
1390755585
1390755579
1390755519
1390755511
1390755499
1390755486
1390755415
1390755404
1390755388
1390755387
1390755350
1390755330
1390755330
1390755280
1390755246
1390755244
1390755243
1390755197
1390755180
1390755177
1390755171
1390755164
1390755131
1390755127
1390755124
1390755114
1390755073
1390755038
1390755035
1390755021
1390754987
1390754982
1390754977
1390754977
1390754963
1390754956
1390754954
1390754950
1390754886
1390754872
1390754864
1390754861
1390754853
1390756637
1390756587
1390756576
1390756536
1390756533
1390756490
1390756436
1390756419
1390756402
1390756402
1390756393
1390756392
1390756356
1390756352
1390756324
1390756278
1390756230
1390756199
1390756190
1390756178
1390756120
1390756113
1390756107
1390756085
1390756046
1390756014
1390756012
1390756003
1390755985
1390755975
1390755968
1390755947
1390755941
1390755938
1390755938
1390755938
1390755938
1390755933
1390755912
1390755899
1390755883
1390755858
1390755844
1390755769
1390755763
1390755755
1390757528
1390757450
1390757430
1390757385
1390757379
1390757370
1390757345
1390757321
1390757308
1390757293
1390757269
1390757185
1390757170
1390757129
1390757129
1390757125
1390757104
1390757089
1390757074
1390757072
1390757065
1390757061
1390757057
1390757038
1390757035
1390757027
1390757017
1390756973
1390756940
1390756928
1390756907
1390756903
1390756851
1390756848
1390756845
1390756829
1390756773
1390756767
1390756701
1390756700
1390756674
1390758436
1390758388
1390758362
1390758317
1390758223
1390758199
1390758153
1390758141
1390758100
1390758095
1390757967
1390757937
1390757857
1390757850
1390757809
1390757772
1390757753
1390757742
1390757703
1390757679
1390757612
1390757611
1390759330
1390759315
1390759306
1390759300
1390759299
1390759281
1390759263
1390759244
1390759235
1390759222
1390759214
1390759173
1390759114
1390759111
1390759101
1390759070
1390759068
1390759036
1390759010
1390759000
1390758955
1390758952
1390758951
1390758947
1390758902
1390758896
1390758849
1390758847
1390758837
1390758793
1390758761
1390758758
1390758698
1390758665
1390758651
1390758633
1390758604
1390758592
1390758563
1390758559
1390758533
1390758492
1390758471
1390758465
1390760205
1390760136
1390760132
1390760122
1390760098
1390760096
1390760090
1390760069
1390760062
1390760050
1390760036
1390760033
1390760016
1390760006
1390759976
1390759966
1390759963
1390759930
1390759916
1390759896
1390759894
1390759837
1390759824
1390759794
1390759788
1390759783
1390759771
1390759771
1390759764
1390759747
1390759730
1390759723
1390759688
1390759681
1390759653
1390759647
1390759643
1390759642
1390759628
1390759604
1390759577
1390759563
1390759542
1390759512
1390759485
1390759475
1390759428
1390759425
1390759413
1390759360
1390761103
1390761101
1390761091
1390761038
1390761023
1390761019
1390761010
1390760999
1390760967
1390760919
1390760883
1390760872
1390760828
1390760801
1390760800
1390760791
1390760790
1390760782
1390760775
1390760767
1390760748
1390760744
1390760742
1390760678
1390760617
1390760615
1390760594
1390760579
1390760575
1390760565
1390760556
1390760478
1390760476
1390760341
1390760341
1390760281
1390760270
1390762034
1390762006
1390762005
1390762005
1390761877
1390761832
1390761810
1390761789
1390761728
1390761717
1390761692
1390761662
1390761606
1390761526
1390761420
1390761403
1390761339
1390761273
1390761272
1390761267
1390761239
1390761227
1390761225
1390761183
1390761169
1390762917
1390762910
1390762905
1390762872
1390762786
1390762763
1390762721
1390762719
1390762633
1390762621
1390762616
1390762607
1390762581
1390762557
1390762487
1390762435
1390762377
1390762356
1390762355
1390762307
1390762288
1390762226
1390762186
1390762120
1390762117
1390763746
1390763740
1390763727
1390763717
1390763691
1390763688
1390763592
1390763552
1390763534
1390763359
1390763277
1390763264
1390763263
1390763247
1390763244
1390763218
1390763163
1390763145
1390763119
1390763105
1390763091
1390763072
1390763061
1390763055
1390763041
1390763039
1390763030
1390763008
1390764752
1390764739
1390764723
1390764717
1390764665
1390764658
1390764641
1390764639
1390764609
1390764582
1390764498
1390764487
1390764479
1390764471
1390764418
1390764365
1390764360
1390764326
1390764273
1390764253
1390764236
1390764203
1390764167
1390764165
1390764145
1390764122
1390764042
1390764005
1390763995
1390763939
1390763933
1390763927
1390763909
1390763861
1390765591
1390765529
1390765526
1390765470
1390765423
1390765390
1390765382
1390765371
1390765367
1390765275
1390765259
1390765229
1390765214
1390765184
1390765096
1390765024
1390764987
1390764955
1390764879
1390764872
1390764799
1390764795
1390764775
1390766540
1390766523
1390766521
1390766501
1390766485
1390766472
1390766451
1390766408
1390766395
1390766383
1390766346
1390766267
1390766247
1390766214
1390766197
1390766092
1390766065
1390765860
1390765854
1390765851
1390765782
1390765735
1390765733
1390765712
1390765707
1390765700
1390765683
1390765680
1390767456
1390767446
1390767436
1390767420
1390767405
1390767394
1390767384
1390767360
1390767343
1390767322
1390767281
1390767244
1390767116
1390767114
1390767087
1390767086
1390767061
1390767054
1390767052
1390767038
1390767001
1390766988
1390766916
1390766880
1390766862
1390766815
1390766810
1390766777
1390766761
1390766725
1390766704
1390766698
1390766690
1390766672
1390766617
1390766572
1390768273
1390768267
1390768245
1390768217
1390768201
1390768195
1390768193
1390768147
1390768133
1390768131
1390768118
1390768115
1390768109
1390768069
1390768060
1390768021
1390768018
1390767975
1390767964
1390767946
1390767944
1390767916
1390767898
1390767886
1390767816
1390767815
1390767770
1390767753
1390767706
1390767702
1390767691
1390767675
1390767612
1390767585
1390767583
1390767567
1390767559
1390767558
1390767555
1390767545
1390767528
1390767464
1390769261
1390769260
1390769223
1390769212
1390769184
1390769144
1390769093
1390769055
1390769055
1390769050
1390769027
1390769019
1390769012
1390769002
1390768865
1390768858
1390768839
1390768825
1390768809
1390768796
1390768693
1390768668
1390768667
1390768663
1390768568
1390768534
1390768526
1390768513
1390768510
1390768487
1390768471
1390768452
1390768432
1390768415
1390768370
1390770114
1390770113
1390770076
1390770043
1390770023
1390770017
1390770003
1390769958
1390769926
1390769867
1390769845
1390769812
1390769783
1390769756
1390769638
1390769593
1390769592
1390769562
1390769557
1390769545
1390769484
1390769477
1390769473
1390769452
1390769440
1390769422
1390769416
1390769414
1390769367
1390769362
1390769361
1390769335
1390769311
1390769311
1390769304
1390769296
1390769284
1390769277
1390769265
1390770985
1390770899
1390770898
1390770881
1390770862
1390770850
1390770837
1390770817
1390770793
1390770765
1390770616
1390770598
1390770525
1390770452
1390770408
1390770401
1390770399
1390770385
1390770334
1390770326
1390770309
1390770295
1390770280
1390770228
1390770216
1390770182
1390770176
1390771960
1390771956
1390771930
1390771892
1390771836
1390771833
1390771736
1390771725
1390771666
1390771661
1390771638
1390771617
1390771600
1390771595
1390771586
1390771533
1390771501
1390771478
1390771456
1390771420
1390771413
1390771404
1390771404
1390771384
1390771330
1390771309
1390771293
1390771195
1390771192
1390771179
1390771171
1390771165
1390771159
1390771134
1390771131
1390771122
1390771106
1390771104
1390771069
1390772857
1390772823
1390772812
1390772798
1390772797
1390772788
1390772780
1390772655
1390772608
1390772575
1390772562
1390772533
1390772492
1390772455
1390772446
1390772434
1390772365
1390772308
1390772281
1390772263
1390772253
1390772227
1390772207
1390772196
1390772192
1390772191
1390772181
1390772143
1390772138
1390772103
1390771982
1390773683
1390773642
1390773556
1390773518
1390773511
1390773505
1390773431
1390773412
1390773388
1390773381
1390773380
1390773380
1390773379
1390773364
1390773351
1390773345
1390773338
1390773287
1390773285
1390773271
1390773269
1390773253
1390773240
1390773228
1390773202
1390773175
1390773150
1390773139
1390773114
1390773106
1390773097
1390773085
1390773085
1390773032
1390773007
1390772997
1390772988
1390772987
1390772925
1390772899
1390772867
1390774669
1390774646
1390774644
1390774616
1390774599
1390774571
1390774555
1390774551
1390774542
1390774524
1390774520
1390774499
1390774442
1390774435
1390774434
1390774433
1390774430
1390774408
1390774402
1390774391
1390774389
1390774388
1390774387
1390774384
1390774297
1390774295
1390774217
1390774197
1390774178
1390774177
1390774161
1390774148
1390774122
1390774093
1390774093
1390774080
1390774050
1390774043
1390774040
1390774038
1390774006
1390774003
1390773982
1390773857
1390773815
1390773808
1390775552
1390775537
1390775485
1390775485
1390775482
1390775438
1390775407
1390775405
1390775372
1390775361
1390775329
1390775295
1390775291
1390775246
1390775147
1390775120
1390775109
1390775107
1390775084
1390775076
1390775074
1390775007
1390775005
1390775004
1390775004
1390774940
1390774937
1390774896
1390774895
1390774894
1390774893
1390774890
1390774865
1390774817
1390774798
1390774795
1390774793
1390774743
1390774719
1390774670
1390776455
1390776453
1390776424
1390776419
1390776413
1390776397
1390776383
1390776371
1390776363
1390776317
1390776317
1390776300
1390776248
1390776228
1390776179
1390776134
1390776076
1390776058
1390776054
1390776022
1390776016
1390775978
1390775957
1390775955
1390775952
1390775925
1390775918
1390775912
1390775901
1390775899
1390775861
1390775829
1390775820
1390775807
1390775783
1390775749
1390775723
1390775715
1390775702
1390775699
1390775654
1390775634
1390777368
1390777353
1390777302
1390777283
1390777216
1390777214
1390777205
1390777169
1390777146
1390777093
1390777058
1390777046
1390777007
1390777002
1390776971
1390776958
1390776942
1390776938
1390776926
1390776917
1390776898
1390776894
1390776881
1390776856
1390776790
1390776783
1390776750
1390776712
1390776688
1390776687
1390776662
1390776647
1390776633
1390776613
1390776612
1390776607
1390776585
1390776583
1390776567
1390776532
1390776511
1390776509
1390776493
1390776493
1390776483
1390776480
1390776479
1390778268
1390778240
1390778163
1390778154
1390778138
1390778137
1390778108
1390778100
1390778082
1390777988
1390777967
1390777899
1390777881
1390777879
1390777850
1390777821
1390777723
1390777699
1390777698
1390777654
1390777639
1390777528
1390777521
1390777493
1390777464
1390777443
1390777400
1390777379
1390779169
1390779167
1390779156
1390779132
1390779123
1390779108
1390779099
1390779092
1390779081
1390779079
1390779060
1390779029
1390779009
1390779005
1390778946
1390778940
1390778907
1390778868
1390778807
1390778774
1390778760
1390778732
1390778732
1390778700
1390778680
1390778678
1390778676
1390778674
1390778605
1390778582
1390778559
1390778552
1390778535
1390778498
1390778484
1390778471
1390778440
1390778439
1390778434
1390778418
1390778400
1390778400
1390778399
1390778351
1390778306
1390778303
1390780016
1390780013
1390779962
1390779947
1390779923
1390779843
1390779842
1390779834
1390779809
1390779775
1390779758
1390779689
1390779652
1390779643
1390779636
1390779618
1390779532
1390779482
1390779482
1390779455
1390779400
1390779388
1390779376
1390779328
1390779327
1390779320
1390779306
1390779301
1390779290
1390779249
1390779248
1390779217
1390779187
1390780963
1390780954
1390780941
1390780827
1390780805
1390780774
1390780760
1390780717
1390780692
1390780663
1390780653
1390780578
1390780563
1390780549
1390780516
1390780495
1390780475
1390780436
1390780426
1390780425
1390780380
1390780354
1390780351
1390780349
1390780346
1390780283
1390780273
1390780269
1390780261
1390780252
1390780236
1390780219
1390780207
1390780206
1390781868
1390781865
1390781832
1390781777
1390781753
1390781720
1390781714
1390781702
1390781691
1390781676
1390781669
1390781654
1390781653
1390781626
1390781617
1390781611
1390781601
1390781597
1390781549
1390781472
1390781461
1390781436
1390781399
1390781379
1390781377
1390781368
1390781301
1390781254
1390781243
1390781202
1390781200
1390781197
1390781154
1390781123
1390781089
1390781057
1390781042
1390781028
1390781001
1390782768
1390782752
1390782738
1390782734
1390782718
1390782716
1390782714
1390782699
1390782698
1390782686
1390782680
1390782665
1390782645
1390782630
1390782607
1390782543
1390782534
1390782393
1390782391
1390782388
1390782368
1390782364
1390782345
1390782285
1390782247
1390782227
1390782221
1390782209
1390782193
1390782172
1390782121
1390782001
1390781983
1390781966
1390781956
1390781909
1390781886
1390783655
1390783563
1390783562
1390783550
1390783472
1390783393
1390783391
1390783386
1390783305
1390783288
1390783241
1390783229
1390783207
1390783181
1390783164
1390783163
1390783156
1390783125
1390783104
1390783031
1390783024
1390782963
1390782876
1390782874
1390782829
1390782828
1390782802
1390782802
1390784552
1390784501
1390784484
1390784418
1390784374
1390784356
1390784340
1390784336
1390784307
1390784254
1390784252
1390784236
1390784178
1390784132
1390784123
1390784115
1390784103
1390784085
1390784054
1390784017
1390783997
1390783950
1390783943
1390783894
1390783872
1390783868
1390783821
1390783816
1390783779
1390783753
1390783750
1390783737
1390783701
1390783699
1390785478
1390785440
1390785436
1390785407
1390785354
1390785344
1390785310
1390785307
1390785298
1390785283
1390785277
1390785253
1390785234
1390785211
1390785172
1390785166
1390785132
1390785110
1390785109
1390785104
1390785081
1390785050
1390785042
1390785041
1390785029
1390785029
1390785006
1390785004
1390784999
1390784981
1390784935
1390784924
1390784912
1390784876
1390784869
1390784868
1390784863
1390784860
1390784846
1390784822
1390784793
1390784777
1390784744
1390784742
1390784739
1390784737
1390784725
1390784694
1390784688
1390784677
1390784676
1390784655
1390784654
1390784643
1390784634
1390784612
1390786366
1390786336
1390786323
1390786314
1390786164
1390786146
1390786112
1390786085
1390786067
1390786001
1390785908
1390785904
1390785883
1390785841
1390785809
1390785779
1390785750
1390785706
1390785703
1390785649
1390785628
1390785597
1390785594
1390785593
1390785572
1390785550
1390785505
1390785505
1390785501
1390785488
1390785488
1390787285
1390787260
1390787166
1390787161
1390787105
1390787088
1390787071
1390787049
1390787025
1390786999
1390786978
1390786959
1390786935
1390786926
1390786926
1390786907
1390786886
1390786865
1390786840
1390786833
1390786828
1390786789
1390786761
1390786745
1390786739
1390786722
1390786707
1390786657
1390786643
1390786615
1390786612
1390786583
1390786574
1390786567
1390786556
1390786537
1390786511
1390786496
1390786481
1390786413
1390786413
1390788152
1390788130
1390788056
1390788056
1390788007
1390788001
1390787986
1390787980
1390787956
1390787943
1390787907
1390787896
1390787890
1390787883
1390787833
1390787823
1390787774
1390787729
1390787724
1390787722
1390787713
1390787712
1390787612
1390787520
1390787447
1390787446
1390787437
1390787433
1390787400
1390787397
1390787385
1390787379
1390787358
1390787357
1390787299
1390787288
1390789042
1390788916
1390788908
1390788904
1390788889
1390788882
1390788872
1390788868
1390788863
1390788852
1390788843
1390788840
1390788824
1390788811
1390788799
1390788797
1390788787
1390788682
1390788674
1390788639
1390788637
1390788627
1390788624
1390788610
1390788537
1390788536
1390788524
1390788483
1390788478
1390788475
1390788463
1390788441
1390788436
1390788402
1390788314
1390788291
1390788189
1390789984
1390789955
1390789906
1390789897
1390789807
1390789752
1390789701
1390789668
1390789651
1390789650
1390789633
1390789540
1390789489
1390789403
1390789369
1390789334
1390789296
1390789278
1390789271
1390789222
1390789208
1390789150
1390789148
1390789116
1390790884
1390790847
1390790843
1390790826
1390790799
1390790795
1390790764
1390790737
1390790728
1390790727
1390790720
1390790692
1390790672
1390790644
1390790623
1390790593
1390790574
1390790517
1390790514
1390790468
1390790372
1390790313
1390790294
1390790197
1390790129
1390790115
1390790106
1390790067
1390790042
1390789994
1390791788
1390791764
1390791685
1390791681
1390791513
1390791511
1390791486
1390791483
1390791452
1390791436
1390791409
1390791403
1390791389
1390791372
1390791349
1390791327
1390791326
1390791295
1390791267
1390791217
1390791178
1390791162
1390791128
1390791110
1390791037
1390790947
1390790914
1390790902
1390792649
1390792642
1390792592
1390792546
1390792515
1390792474
1390792449
1390792418
1390792357
1390792343
1390792304
1390792247
1390792213
1390792109
1390792029
1390791870
1390793583
1390793576
1390793564
1390793507
1390793310
1390793290
1390793264
1390793252
1390793083
1390793017
1390792977
1390792924
1390792786
1390792744
1390792731
1390792714
1390794439
1390794409
1390794339
1390794306
1390794250
1390794200
1390794160
1390794108
1390794068
1390794006
1390794002
1390793966
1390793928
1390793926
1390793875
1390793872
1390793848
1390793844
1390793776
1390793772
1390793753
1390793670
1390793664
1390793618
1390793618
1390793599
1390793597
1390795393
1390795391
1390795376
1390795357
1390795334
1390795329
1390795325
1390795324
1390795314
1390795246
1390795246
1390795236
1390795223
1390795212
1390795207
1390795207
1390795183
1390795152
1390795148
1390795132
1390795102
1390795060
1390794961
1390794898
1390794882
1390794764
1390794604
1390794587
1390796235
1390796222
1390796161
1390796158
1390796150
1390795834
1390795808
1390795780
1390795656
1390795651
1390795631
1390795605
1390795542
1390795529
1390795496
1390795487
1390795485
1390795479
1390795452
1390795433
1390795415
1390797149
1390797056
1390797040
1390797027
1390797003
1390796965
1390796937
1390796904
1390796861
1390796732
1390796728
1390796707
1390796637
1390796555
1390796508
1390796500
1390796438
1390796396
1390798022
1390797995
1390797995
1390797901
1390797898
1390797884
1390797873
1390797806
1390797786
1390797666
1390797520
1390797493
1390797393
1390797387
1390797329
1390797252
1390798948
1390798920
1390798918
1390798864
1390798796
1390798779
1390798730
1390798518
1390798493
1390798457
1390798428
1390798233
1390798175
1390798153
1390798139
1390798134
1390798131
1390798127
1390799878
1390799876
1390799827
1390799824
1390799803
1390799789
1390799716
1390799700
1390799517
1390799239
1390799201
1390800787
1390800774
1390800758
1390800736
1390800566
1390800540
1390800529
1390800446
1390800364
1390800330
1390800299
1390800253
1390800166
1390800162
1390800144
1390800083
1390800025
1390799960
1390799955
1390799939
1390801494
1390801484
1390801440
1390801414
1390801374
1390801359
1390801312
1390801306
1390801196
1390801158
1390801151
1390801085
1390801033
1390800933
1390800847
1390802561
1390802534
1390802504
1390802380
1390802363
1390802361
1390802345
1390802316
1390802304
1390802292
1390802045
1390802031
1390801955
1390801905
1390801836
1390801709
1390803449
1390803414
1390803266
1390803262
1390803258
1390803229
1390803228
1390803205
1390803081
1390802965
1390802884
1390802814
1390802764
1390802733
1390802645
1390802614
1390804371
1390804369
1390804366
1390804333
1390804305
1390804301
1390804112
1390804090
1390804054
1390804037
1390804031
1390803907
1390803860
1390803853
1390803831
1390803778
1390803755
1390803700
1390803624
1390803548
1390805264
1390805237
1390805215
1390805215
1390805203
1390805189
1390805182
1390805177
1390805148
1390805128
1390805121
1390805116
1390805095
1390805060
1390805052
1390805049
1390805029
1390804990
1390804962
1390804784
1390804772
1390804771
1390804758
1390804749
1390804743
1390804724
1390804711
1390804684
1390804681
1390804647
1390804643
1390804643
1390804639
1390804637
1390804635
1390804572
1390804544
1390806090
1390806078
1390806017
1390805978
1390805965
1390805900
1390805841
1390805806
1390805777
1390805630
1390805586
1390805335
1390807070
1390806956
1390806956
1390806729
1390806721
1390806706
1390806686
1390806534
1390806470
1390806470
1390806206
1390807988
1390807963
1390807889
1390807864
1390807838
1390807837
1390807820
1390807789
1390807758
1390807736
1390807733
1390807684
1390807627
1390807612
1390807607
1390807595
1390807570
1390807569
1390807564
1390807501
1390807443
1390807421
1390807417
1390807255
1390807165
1390808882
1390808848
1390808808
1390808789
1390808772
1390808631
1390808611
1390808565
1390808562
1390808526
1390808523
1390808516
1390808490
1390808478
1390808477
1390808329
1390808241
1390808098
1390808056
1390808012
1390809790
1390809753
1390809712
1390809692
1390809679
1390809669
1390809663
1390809660
1390809638
1390809583
1390809529
1390809415
1390809387
1390809364
1390809363
1390809342
1390809330
1390809278
1390809104
1390809006
1390808988
1390808931
1390808912
1390810642
1390810636
1390810629
1390810605
1390810592
1390810587
1390810574
1390810499
1390810486
1390810477
1390810451
1390810447
1390810427
1390810419
1390810381
1390810300
1390810204
1390810168
1390810161
1390810146
1390810141
1390810109
1390809984
1390809976
1390809952
1390809917
1390809914
1390809910
1390811592
1390811521
1390811394
1390811174
1390811119
1390811082
1390811028
1390810891
1390810784
1390810782
1390810756
1390812482
1390812470
1390812430
1390812430
1390812430
1390812429
1390812429
1390812369
1390812116
1390812098
1390812033
1390811865
1390811792
1390811725
1390811685
1390811680
1390811641
1390811622
1390811615
1390813380
1390813339
1390813339
1390813313
1390813236
1390813203
1390813200
1390813137
1390813116
1390813114
1390813089
1390813008
1390812924
1390812914
1390812899
1390812884
1390812859
1390812785
1390812735
1390812677
1390812638
1390812615
1390812548
1390812530
1390814125
1390814014
1390814011
1390814003
1390813875
1390813825
1390813788
1390813724
1390813706
1390813683
1390813669
1390813613
1390813590
1390813581
1390813547
1390813506
1390813482
1390813476
1390813432
1390815173
1390815154
1390814956
1390814848
1390814562
1390814386
1390816093
1390816067
1390816050
1390816049
1390816048
1390815998
1390815990
1390815951
1390815946
1390815930
1390815907
1390815895
1390815882
1390815882
1390815875
1390815869
1390815861
1390815851
1390815820
1390815784
1390815784
1390815779
1390815776
1390815761
1390815720
1390815708
1390815650
1390815648
1390815604
1390815602
1390815574
1390815568
1390815557
1390815461
1390815436
1390815332
1390815296
1390815286
1390815274
1390815238
1390816955
1390816930
1390816903
1390816888
1390816876
1390816872
1390816868
1390816865
1390816865
1390816861
1390816857
1390816853
1390816838
1390816835
1390816823
1390816821
1390816808
1390816806
1390816803
1390816762
1390816737
1390816667
1390816597
1390816592
1390816555
1390816495
1390816446
1390816408
1390816356
1390816175
1390816154
1390816139
1390816124
1390817827
1390817787
1390817778
1390817766
1390817765
1390817728
1390817657
1390817641
1390817632
1390817565
1390817558
1390817546
1390817498
1390817494
1390817480
1390817272
1390817258
1390817251
1390817229
1390817219
1390817212
1390817162
1390817105
1390817103
1390818796
1390818763
1390818752
1390818702
1390818634
1390818632
1390818511
1390818509
1390818508
1390818464
1390818450
1390818365
1390818344
1390818321
1390818268
1390818234
1390818205
1390818192
1390818138
1390818123
1390818112
1390818012
1390817971
1390817933
1390819657
1390819617
1390819590
1390819554
1390819554
1390819523
1390819472
1390819417
1390819416
1390819384
1390819384
1390819376
1390819339
1390819330
1390819314
1390819312
1390819298
1390819261
1390819239
1390819142
1390819115
1390819072
1390819043
1390819043
1390819020
1390818942
1390818905
1390818878
1390820617
1390820572
1390820552
1390820541
1390820503
1390820494
1390820450
1390820416
1390820366
1390820362
1390820290
1390820290
1390820247
1390820150
1390820114
1390820038
1390820033
1390820029
1390819973
1390819917
1390819914
1390819881
1390819849
1390819824
1390819819
1390819816
1390819812
1390819803
1390819799
1390819764
1390821474
1390821450
1390821153
1390821128
1390821126
1390821119
1390821102
1390821067
1390821057
1390821032
1390820969
1390820925
1390820892
1390820858
1390820814
1390820778
1390820757
1390820752
1390820734
1390820707
1390820690
1390820674
1390820669
1390822382
1390822363
1390822336
1390822317
1390822294
1390822281
1390822093
1390822086
1390822038
1390821889
1390821761
1390821738
1390821652
1390821623
1390823235
1390823226
1390823198
1390823192
1390823167
1390823166
1390823160
1390823140
1390823106
1390823105
1390823103
1390823080
1390823065
1390823043
1390823018
1390823004
1390822953
1390822932
1390822931
1390822897
1390822880
1390822876
1390822804
1390822784
1390822770
1390822696
1390822683
1390822676
1390822583
1390822557
1390822552
1390822498
1390822489
1390822464
1390822432
1390824069
1390824000
1390823997
1390823996
1390823980
1390823956
1390823949
1390823921
1390823859
1390823827
1390823826
1390823826
1390823825
1390823825
1390823824
1390823791
1390823766
1390823730
1390823664
1390823532
1390823460
1390825113
1390825109
1390825096
1390825091
1390825080
1390825050
1390825048
1390825046
1390825044
1390825042
1390825035
1390825020
1390825017
1390824991
1390824981
1390824967
1390824953
1390824945
1390824939
1390824928
1390824888
1390824886
1390824865
1390824857
1390824849
1390824847
1390824820
1390824815
1390824805
1390824796
1390824780
1390824774
1390824747
1390824744
1390824743
1390824734
1390824730
1390824728
1390824726
1390824720
1390824707
1390824693
1390824689
1390824678
1390824668
1390824653
1390824651
1390824639
1390824638
1390824636
1390824628
1390824624
1390824606
1390824605
1390824604
1390824589
1390824587
1390824579
1390824577
1390824571
1390824557
1390824557
1390824557
1390824553
1390824552
1390824543
1390824531
1390824525
1390824525
1390824511
1390824511
1390824511
1390824487
1390824480
1390824463
1390824461
1390824439
1390824386
1390824361
1390824323
1390824301
1390824297
1390824277
1390824229
1390824228
1390826017
1390826017
1390826014
1390826013
1390826005
1390825976
1390825969
1390825883
1390825879
1390825879
1390825879
1390825879
1390825879
1390825858
1390825858
1390825856
1390825855
1390825838
1390825810
1390825809
1390825791
1390825782
1390825779
1390825769
1390825745
1390825715
1390825685
1390825663
1390825658
1390825650
1390825644
1390825594
1390825593
1390825593
1390825591
1390825591
1390825589
1390825588
1390825586
1390825586
1390825543
1390825538
1390825534
1390825517
1390825495
1390825494
1390825482
1390825465
1390825465
1390825449
1390825444
1390825435
1390825417
1390825414
1390825410
1390825408
1390825403
1390825402
1390825396
1390825395
1390825384
1390825378
1390825377
1390825372
1390825365
1390825357
1390825357
1390825342
1390825342
1390825338
1390825329
1390825292
1390825290
1390825281
1390825280
1390825275
1390825273
1390825271
1390825265
1390825261
1390825256
1390825245
1390825238
1390825228
1390825222
1390825217
1390825214
1390825206
1390825170
1390825159
1390825155
1390825155
1390825149
1390825128
1390825124
1390826910
1390826908
1390826902
1390826882
1390826878
1390826869
1390826867
1390826863
1390826833
1390826822
1390826813
1390826810
1390826803
1390826802
1390826798
1390826795
1390826783
1390826773
1390826772
1390826767
1390826753
1390826748
1390826748
1390826746
1390826746
1390826714
1390826713
1390826710
1390826709
1390826704
1390826699
1390826699
1390826695
1390826682
1390826676
1390826673
1390826672
1390826647
1390826646
1390826637
1390826636
1390826631
1390826621
1390826595
1390826584
1390826569
1390826483
1390826481
1390826475
1390826471
1390826469
1390826436
1390826423
1390826418
1390826401
1390826400
1390826399
1390826399
1390826398
1390826394
1390826387
1390826376
1390826373
1390826360
1390826352
1390826313
1390826303
1390826272
1390826263
1390826261
1390826256
1390826243
1390826240
1390826235
1390826231
1390826229
1390826225
1390826214
1390826212
1390826202
1390826192
1390826179
1390826168
1390826153
1390826127
1390826107
1390826077
1390826062
1390826059
1390826045
1390826036
1390826036
1390826027
1390826026
1390826025
1390827803
1390827711
1390827703
1390827685
1390827684
1390827678
1390827631
1390827620
1390827618
1390827613
1390827611
1390827600
1390827599
1390827590
1390827588
1390827569
1390827554
1390827542
1390827524
1390827499
1390827489
1390827480
1390827474
1390827464
1390827446
1390827445
1390827439
1390827427
1390827415
1390827405
1390827396
1390827388
1390827385
1390827385
1390827373
1390827357
1390827340
1390827339
1390827326
1390827315
1390827301
1390827297
1390827250
1390827238
1390827228
1390827227
1390827210
1390827208
1390827207
1390827190
1390827184
1390827169
1390827169
1390827163
1390827154
1390827143
1390827138
1390827136
1390827132
1390827130
1390827128
1390827126
1390827123
1390827121
1390827116
1390827115
1390827113
1390827112
1390827111
1390827109
1390827105
1390827102
1390827095
1390827094
1390827094
1390827094
1390827093
1390827092
1390827091
1390827091
1390827091
1390827091
1390827090
1390827089
1390827088
1390827087
1390827087
1390827087
1390827087
1390827086
1390827084
1390827084
1390827084
1390827083
1390827082
1390827082
1390827065
1390827058
1390827056
1390827043
1390827031
1390827031
1390827020
1390827018
1390827016
1390827009
1390827007
1390827003
1390827003
1390827000
1390826979
1390826964
1390826959
1390826957
1390826947
1390826940
1390826934
1390826930
1390828727
1390828681
1390828681
1390828669
1390828655
1390828641
1390828637
1390828616
1390828600
1390828592
1390828557
1390828552
1390828512
1390828512
1390828509
1390828496
1390828484
1390828480
1390828467
1390828432
1390828424
1390828386
1390828375
1390828355
1390828271
1390828267
1390828260
1390828253
1390828241
1390828218
1390828209
1390828188
1390828179
1390828173
1390828134
1390828126
1390828120
1390828117
1390828096
1390828093
1390828090
1390828048
1390828034
1390828034
1390828019
1390828015
1390828013
1390828012
1390828008
1390828004
1390827991
1390827975
1390827959
1390827952
1390827885
1390827850
1390827845
1390827831
1390829604
1390829604
1390829536
1390829533
1390829500
1390829485
1390829483
1390829481
1390829423
1390829394
1390829370
1390829355
1390829339
1390829334
1390829317
1390829297
1390829284
1390829279
1390829269
1390829268
1390829246
1390829241
1390829229
1390829218
1390829201
1390829137
1390829132
1390829128
1390829110
1390829100
1390829079
1390829071
1390829068
1390829066
1390829059
1390829055
1390828961
1390828954
1390828934
1390828927
1390828900
1390828884
1390828863
1390828844
1390828835
1390828833
1390828829
1390828821
1390828815
1390828794
1390828791
1390828767
1390828762
1390830514
1390830510
1390830495
1390830489
1390830482
1390830433
1390830378
1390830357
1390830312
1390830306
1390830294
1390830292
1390830290
1390830262
1390830193
1390830171
1390830135
1390830135
1390830131
1390830089
1390830070
1390830065
1390830039
1390830036
1390829997
1390829974
1390829933
1390829928
1390829907
1390829866
1390829851
1390829851
1390829828
1390829802
1390829794
1390829722
1390829717
1390829705
1390831428
1390831398
1390831389
1390831386
1390831384
1390831362
1390831352
1390831246
1390831232
1390831221
1390831211
1390831203
1390831133
1390831131
1390831090
1390831085
1390831041
1390831011
1390830966
1390830964
1390830944
1390830934
1390830928
1390830887
1390830887
1390830846
1390830839
1390830812
1390830789
1390830776
1390830767
1390830760
1390830750
1390830739
1390830703
1390830682
1390830669
1390830613
1390830612
1390830561
1390830555
1390830547
1390832323
1390832320
1390832292
1390832282
1390832277
1390832274
1390832270
1390832258
1390832186
1390832118
1390832099
1390832070
1390832056
1390832042
1390832037
1390832029
1390832017
1390831988
1390831950
1390831945
1390831945
1390831887
1390831860
1390831853
1390831842
1390831820
1390831797
1390831759
1390831754
1390831733
1390831731
1390831722
1390831696
1390831613
1390831538
1390831526
1390831515
1390831512
1390831508
1390831474
1390831469
1390831447
1390833218
1390833207
1390833202
1390833197
1390833191
1390833186
1390833143
1390833137
1390833109
1390833109
1390833107
1390833101
1390833087
1390833081
1390833047
1390833046
1390833042
1390833010
1390832993
1390832987
1390832975
1390832922
1390832856
1390832851
1390832831
1390832797
1390832795
1390832759
1390832745
1390832734
1390832708
1390832701
1390832696
1390832683
1390832651
1390832624
1390832573
1390832566
1390832565
1390832532
1390832530
1390832528
1390832522
1390832517
1390832506
1390832482
1390832468
1390832439
1390832424
1390832406
1390832402
1390832388
1390832383
1390834145
1390834121
1390834108
1390834092
1390834079
1390834074
1390834054
1390834042
1390834041
1390834005
1390833998
1390833995
1390833983
1390833965
1390833951
1390833931
1390833924
1390833921
1390833921
1390833919
1390833907
1390833906
1390833886
1390833877
1390833850
1390833836
1390833823
1390833808
1390833799
1390833775
1390833764
1390833733
1390833662
1390833650
1390833646
1390833625
1390833601
1390833581
1390833534
1390833516
1390833511
1390833500
1390833497
1390833477
1390833441
1390833431
1390833425
1390833402
1390833393
1390833391
1390833378
1390833372
1390833349
1390833337
1390833326
1390833314
1390833313
1390833307
1390833300
1390833276
1390833265
1390833257
1390833249
1390835050
1390835043
1390834975
1390834951
1390834929
1390834927
1390834886
1390834884
1390834855
1390834850
1390834846
1390834842
1390834802
1390834795
1390834781
1390834728
1390834698
1390834695
1390834688
1390834687
1390834661
1390834648
1390834637
1390834590
1390834587
1390834530
1390834524
1390834438
1390834429
1390834420
1390834417
1390834394
1390834392
1390834360
1390834345
1390834330
1390834296
1390834277
1390834272
1390834267
1390834214
1390834165
1390834160
1390834154
1390835915
1390835894
1390835873
1390835852
1390835843
1390835831
1390835791
1390835753
1390835742
1390835734
1390835697
1390835690
1390835687
1390835675
1390835661
1390835644
1390835634
1390835610
1390835561
1390835500
1390835498
1390835479
1390835470
1390835468
1390835437
1390835408
1390835392
1390835387
1390835363
1390835342
1390835341
1390835341
1390835329
1390835278
1390835260
1390835226
1390835209
1390835189
1390835185
1390835159
1390835159
1390835155
1390835154
1390835141
1390835139
1390835128
1390835111
1390835111
1390835079
1390835051
1390836850
1390836842
1390836833
1390836818
1390836807
1390836771
1390836769
1390836764
1390836759
1390836758
1390836749
1390836738
1390836714
1390836709
1390836708
1390836623
1390836612
1390836602
1390836564
1390836529
1390836524
1390836461
1390836448
1390836443
1390836422
1390836402
1390836397
1390836373
1390836346
1390836335
1390836334
1390836325
1390836315
1390836311
1390836297
1390836257
1390836237
1390836236
1390836219
1390836197
1390836193
1390836192
1390836166
1390836154
1390836145
1390836144
1390836142
1390836142
1390836141
1390836135
1390836112
1390836109
1390836098
1390836074
1390836053
1390836028
1390836027
1390836026
1390836015
1390836012
1390836004
1390836000
1390835996
1390835993
1390835985
1390835976
1390835951
1390837731
1390837652
1390837649
1390837626
1390837574
1390837511
1390837480
1390837469
1390837450
1390837441
1390837419
1390837405
1390837395
1390837393
1390837382
1390837375
1390837372
1390837341
1390837334
1390837318
1390837304
1390837284
1390837281
1390837279
1390837229
1390837195
1390837193
1390837165
1390837107
1390837091
1390837067
1390837060
1390837056
1390836966
1390836956
1390836951
1390836913
1390836904
1390836874
1390836869
1390836853
1390838640
1390838625
1390838617
1390838583
1390838577
1390838565
1390838559
1390838559
1390838534
1390838527
1390838504
1390838484
1390838466
1390838440
1390838429
1390838412
1390838368
1390838367
1390838351
1390838314
1390838306
1390838282
1390838270
1390838263
1390838238
1390838217
1390838181
1390838165
1390838152
1390838142
1390838132
1390838123
1390838103
1390838101
1390838087
1390838070
1390837983
1390837983
1390837971
1390837956
1390837953
1390837928
1390837907
1390837879
1390837879
1390837861
1390837851
1390837842
1390837826
1390837811
1390839542
1390839542
1390839514
1390839513
1390839466
1390839458
1390839378
1390839333
1390839285
1390839279
1390839227
1390839221
1390839208
1390839123
1390839097
1390839076
1390839068
1390839052
1390838977
1390838963
1390838956
1390838953
1390838952
1390838947
1390838886
1390838847
1390838834
1390838821
1390838796
1390838794
1390838755
1390838708
1390838664
1390840371
1390840360
1390840266
1390840265
1390840254
1390840247
1390840217
1390840205
1390840172
1390840156
1390840150
1390840142
1390840049
1390840024
1390840024
1390840023
1390839969
1390839932
1390839877
1390839805
1390839737
1390839723
1390839703
1390839686
1390839680
1390839668
1390839663
1390839640
1390839635
1390839626
1390839593
1390841356
1390841338
1390841335
1390841332
1390841331
1390841310
1390841309
1390841288
1390841276
1390841241
1390841230
1390841219
1390841144
1390841049
1390840980
1390840926
1390840886
1390840870
1390840860
1390840856
1390840815
1390840808
1390840806
1390840745
1390840606
1390840602
1390840600
1390840477
1390842236
1390842201
1390842184
1390842161
1390842149
1390842142
1390842127
1390842113
1390842090
1390842077
1390842030
1390842013
1390842007
1390842001
1390841994
1390841991
1390841957
1390841945
1390841933
1390841918
1390841898
1390841893
1390841891
1390841872
1390841858
1390841845
1390841838
1390841831
1390841804
1390841786
1390841775
1390841750
1390841740
1390841734
1390841731
1390841705
1390841699
1390841693
1390841688
1390841671
1390841656
1390841641
1390841639
1390841617
1390841615
1390841596
1390841593
1390841588
1390841480
1390841464
1390841445
1390843150
1390843135
1390843118
1390843098
1390843097
1390843094
1390843070
1390843070
1390843053
1390843046
1390843042
1390843030
1390843018
1390842984
1390842954
1390842894
1390842850
1390842843
1390842842
1390842837
1390842808
1390842792
1390842782
1390842773
1390842711
1390842661
1390842654
1390842602
1390842598
1390842596
1390842510
1390842456
1390842409
1390842406
1390842393
1390842382
1390842381
1390842380
1390842380
1390842380
1390842379
1390842379
1390842378
1390842377
1390842358
1390842357
1390842354
1390842352
1390842351
1390842348
1390842346
1390842345
1390842342
1390842328
1390842303
1390842301
1390842276
1390844040
1390844039
1390844015
1390844001
1390843978
1390843941
1390843926
1390843925
1390843918
1390843908
1390843898
1390843858
1390843848
1390843839
1390843827
1390843820
1390843799
1390843775
1390843646
1390843513
1390843506
1390843443
1390843430
1390843425
1390843417
1390843395
1390843388
1390843377
1390843370
1390843370
1390843362
1390843352
1390843317
1390843295
1390843230
1390843213
1390843193
1390844914
1390844889
1390844820
1390844809
1390844753
1390844716
1390844705
1390844705
1390844689
1390844667
1390844633
1390844608
1390844544
1390844528
1390844479
1390844464
1390844451
1390844391
1390844387
1390844383
1390844361
1390844321
1390844303
1390844262
1390844259
1390844253
1390844237
1390844233
1390844219
1390844142
1390845829
1390845823
1390845798
1390845753
1390845695
1390845692
1390845690
1390845689
1390845673
1390845663
1390845635
1390845634
1390845620
1390845608
1390845598
1390845585
1390845572
1390845560
1390845538
1390845536
1390845534
1390845529
1390845528
1390845522
1390845494
1390845489
1390845465
1390845456
1390845427
1390845405
1390845372
1390845353
1390845347
1390845301
1390845127
1390845106
1390845070
1390845049
1390845020
1390845012
1390844974
1390844969
1390846735
1390846726
1390846717
1390846685
1390846668
1390846653
1390846646
1390846638
1390846620
1390846583
1390846555
1390846539
1390846521
1390846510
1390846498
1390846421
1390846413
1390846403
1390846374
1390846350
1390846327
1390846309
1390846304
1390846268
1390846245
1390846213
1390846166
1390846150
1390846107
1390846095
1390846093
1390846091
1390846051
1390846032
1390846022
1390845974
1390845949
1390845937
1390845922
1390845908
1390845890
1390845886
1390847660
1390847651
1390847635
1390847559
1390847555
1390847552
1390847551
1390847543
1390847489
1390847454
1390847442
1390847441
1390847383
1390847349
1390847337
1390847332
1390847248
1390847226
1390847209
1390847191
1390847188
1390847174
1390847164
1390847157
1390847147
1390847147
1390847117
1390847095
1390847095
1390847086
1390847080
1390847072
1390847070
1390847018
1390847018
1390847011
1390846988
1390846980
1390846939
1390846900
1390846897
1390846894
1390846876
1390846861
1390846852
1390846851
1390846823
1390846801
1390846794
1390846781
1390846776
1390846773
1390848562
1390848515
1390848495
1390848441
1390848438
1390848431
1390848430
1390848426
1390848426
1390848406
1390848395
1390848393
1390848374
1390848335
1390848323
1390848313
1390848307
1390848285
1390848275
1390848260
1390848236
1390848211
1390848182
1390848173
1390848139
1390848114
1390848112
1390848090
1390848080
1390848071
1390848056
1390847988
1390847961
1390847960
1390847954
1390847953
1390847929
1390847905
1390847905
1390847902
1390847845
1390847842
1390847783
1390847781
1390847746
1390847738
1390847698
1390847677
1390849444
1390849429
1390849407
1390849399
1390849396
1390849370
1390849338
1390849305
1390849296
1390849289
1390849216
1390849108
1390849086
1390849034
1390848998
1390848982
1390848934
1390848919
1390848882
1390848881
1390848879
1390848844
1390848838
1390848835
1390848823
1390848818
1390848796
1390848786
1390848785
1390848779
1390848768
1390848760
1390848725
1390848718
1390848710
1390848691
1390848635
1390848596
1390848586
1390850340
1390850329
1390850271
1390850265
1390850254
1390850204
1390850137
1390850099
1390850067
1390850042
1390850030
1390850021
1390850015
1390850001
1390849988
1390849903
1390849810
1390849805
1390849790
1390849779
1390849757
1390849756
1390849704
1390849704
1390849653
1390849650
1390849632
1390849623
1390849622
1390849612
1390849589
1390849586
1390849580
1390849535
1390849530
1390849525
1390851255
1390851188
1390851166
1390851099
1390851069
1390851041
1390850976
1390850876
1390850874
1390850862
1390850821
1390850752
1390850716
1390850709
1390850685
1390850626
1390850616
1390850600
1390850553
1390850477
1390850445
1390850424
1390850413
1390850408
1390850404
1390850387
1390852173
1390852146
1390852139
1390852137
1390852110
1390852073
1390852043
1390851979
1390851918
1390851893
1390851882
1390851863
1390851748
1390851735
1390851722
1390851697
1390851689
1390851676
1390851672
1390851656
1390851639
1390851631
1390851623
1390851596
1390851544
1390851527
1390851509
1390851501
1390851493
1390851466
1390851464
1390851461
1390851386
1390851327
1390851309
1390852984
1390852934
1390852907
1390852900
1390852881
1390852877
1390852802
1390852745
1390852724
1390852708
1390852671
1390852655
1390852646
1390852636
1390852622
1390852614
1390852608
1390852594
1390852585
1390852543
1390852525
1390852480
1390852471
1390852433
1390852381
1390852372
1390852310
1390852223
1390852218
1390852179
1390853936
1390853904
1390853871
1390853776
1390853667
1390853662
1390853607
1390853601
1390853494
1390853478
1390853469
1390853450
1390853417
1390853406
1390853338
1390853329
1390853324
1390853281
1390853263
1390853262
1390853233
1390853211
1390853193
1390853081
1390853078
1390854782
1390854770
1390854715
1390854713
1390854704
1390854656
1390854613
1390854552
1390854481
1390854469
1390854466
1390854441
1390854351
1390854288
1390854287
1390854279
1390854220
1390854114
1390854084
1390854081
1390854073
1390854070
1390854051
1390854026
1390854014
1390853994
1390855650
1390855580
1390855579
1390855545
1390855520
1390855479
1390855472
1390855457
1390855419
1390855412
1390855394
1390855364
1390855333
1390855306
1390855284
1390855227
1390855199
1390855195
1390855193
1390855163
1390855155
1390855112
1390855110
1390855093
1390855084
1390855051
1390854994
1390854979
1390854974
1390854972
1390854931
1390854916
1390854898
1390856655
1390856641
1390856621
1390856621
1390856543
1390856541
1390856531
1390856527
1390856526
1390856513
1390856489
1390856479
1390856451
1390856448
1390856407
1390856384
1390856380
1390856371
1390856342
1390856311
1390856289
1390856232
1390856227
1390856212
1390856160
1390856156
1390856106
1390856102
1390856027
1390856013
1390855944
1390855920
1390855892
1390855875
1390855869
1390855866
1390855808
1390855808
1390855780
1390857536
1390857525
1390857524
1390857510
1390857379
1390857339
1390857310
1390857307
1390857303
1390857301
1390857289
1390857275
1390857274
1390857254
1390857229
1390857213
1390857205
1390857200
1390857197
1390857180
1390857173
1390857110
1390857101
1390857060
1390857060
1390857058
1390856989
1390856979
1390856964
1390856954
1390856941
1390856893
1390856817
1390856809
1390856793
1390856763
1390856682
1390856682
1390858474
1390858414
1390858412
1390858402
1390858396
1390858347
1390858299
1390858263
1390858198
1390858175
1390858094
1390858093
1390858083
1390858054
1390858049
1390858041
1390858040
1390858026
1390858021
1390858016
1390857917
1390857900
1390857897
1390857891
1390857889
1390857875
1390857856
1390857853
1390857825
1390857821
1390857818
1390857759
1390857728
1390857722
1390857699
1390857689
1390857661
1390857656
1390857594
1390857589
1390859335
1390859328
1390859322
1390859274
1390859216
1390859190
1390859183
1390859171
1390859039
1390859001
1390858908
1390858904
1390858756
1390858653
1390858604
1390858601
1390858591
1390858566
1390858517
1390858503
1390858484
1390860272
1390860252
1390860235
1390860211
1390860197
1390860147
1390860131
1390860102
1390860064
1390860061
1390860024
1390860002
1390859949
1390859879
1390859827
1390859827
1390859819
1390859770
1390859738
1390859737
1390859685
1390859635
1390859634
1390859609
1390859585
1390859553
1390859533
1390859532
1390859520
1390859456
1390859436
1390859417
1390859389
1390861121
1390861085
1390861067
1390861007
1390860994
1390860987
1390860981
1390860977
1390860965
1390860948
1390860947
1390860919
1390860879
1390860841
1390860808
1390860799
1390860776
1390860757
1390860727
1390860709
1390860690
1390860681
1390860681
1390860647
1390860622
1390860579
1390860516
1390860501
1390860475
1390860475
1390860459
1390860424
1390860421
1390860402
1390860396
1390860381
1390860381
1390860366
1390860350
1390860341
1390862087
1390862086
1390862085
1390862074
1390862048
1390862015
1390862002
1390861978
1390861965
1390861958
1390861953
1390861949
1390861946
1390861928
1390861870
1390861836
1390861826
1390861820
1390861799
1390861793
1390861763
1390861751
1390861724
1390861702
1390861696
1390861692
1390861678
1390861670
1390861668
1390861661
1390861649
1390861630
1390861630
1390861601
1390861585
1390861572
1390861564
1390861523
1390861510
1390861477
1390861446
1390861392
1390861392
1390861377
1390861369
1390861356
1390861337
1390861332
1390861211
1390862971
1390862936
1390862864
1390862853
1390862845
1390862835
1390862833
1390862831
1390862824
1390862803
1390862739
1390862716
1390862711
1390862710
1390862709
1390862708
1390862689
1390862579
1390862539
1390862448
1390862394
1390862377
1390862350
1390862347
1390862328
1390862275
1390862229
1390862215
1390862163
1390862158
1390862139
1390862131
1390862093
1390863855
1390863846
1390863802
1390863798
1390863787
1390863760
1390863751
1390863632
1390863606
1390863509
1390863483
1390863389
1390863360
1390863358
1390863350
1390863285
1390863281
1390863271
1390863258
1390863203
1390863185
1390863181
1390863134
1390863110
1390863010
1390864662
1390864625
1390864623
1390864595
1390864546
1390864483
1390864416
1390864390
1390864367
1390864349
1390864335
1390864279
1390864275
1390864264
1390864258
1390864226
1390864220
1390864216
1390864193
1390864174
1390864121
1390864102
1390864071
1390864064
1390864034
1390863999
1390863963
1390863935
1390863907
1390865685
1390865649
1390865629
1390865622
1390865596
1390865591
1390865559
1390865559
1390865518
1390865488
1390865487
1390865475
1390865452
1390865380
1390865367
1390865352
1390865334
1390865307
1390865269
1390865233
1390865228
1390865197
1390865113
1390865033
1390865023
1390865015
1390865006
1390865004
1390864922
1390864917
1390864909
1390864888
1390864816
1390864814
1390864810
1390864806
1390866533
1390866519
1390866508
1390866421
1390866403
1390866388
1390866361
1390866331
1390866301
1390866299
1390866275
1390866257
1390866145
1390866090
1390866049
1390865946
1390865913
1390865879
1390865863
1390865856
1390865854
1390867481
1390867464
1390867438
1390867434
1390867428
1390867428
1390867403
1390867400
1390867393
1390867391
1390867312
1390867243
1390867229
1390867222
1390867214
1390867152
1390867148
1390867088
1390866952
1390866950
1390866902
1390866900
1390866788
1390866786
1390866733
1390866707
1390866684
1390866674
1390866668
1390866621
1390866610
1390868357
1390868350
1390868350
1390868328
1390868321
1390868321
1390868314
1390868285
1390868268
1390868241
1390868227
1390868188
1390868151
1390868107
1390868069
1390868043
1390868037
1390868033
1390868019
1390867993
1390867988
1390867956
1390867954
1390867936
1390867934
1390867806
1390867792
1390867781
1390867747
1390867696
1390867682
1390867672
1390867652
1390867647
1390867627
1390867627
1390867593
1390867577
1390867571
1390867533
1390867510
1390869281
1390869251
1390869164
1390869155
1390869136
1390869094
1390869048
1390868996
1390868980
1390868975
1390868955
1390868922
1390868921
1390868921
1390868915
1390868900
1390868881
1390868869
1390868860
1390868831
1390868743
1390868698
1390868697
1390868644
1390868604
1390868600
1390868542
1390868501
1390868491
1390868489
1390870183
1390870168
1390870131
1390870095
1390870068
1390870042
1390870008
1390869979
1390869974
1390869952
1390869857
1390869782
1390869753
1390869737
1390869727
1390869633
1390869595
1390869441
1390869423
1390869389
1390871055
1390871033
1390871025
1390871025
1390871011
1390870975
1390870947
1390870919
1390870902
1390870885
1390870872
1390870870
1390870834
1390870810
1390870779
1390870774
1390870768
1390870755
1390870712
1390870671
1390870660
1390870656
1390870654
1390870609
1390870546
1390870446
1390870444
1390870425
1390870411
1390870406
1390870362
1390870240
1390870208
1390871985
1390871981
1390871975
1390871972
1390871950
1390871912
1390871908
1390871906
1390871902
1390871897
1390871882
1390871878
1390871830
1390871801
1390871789
1390871774
1390871772
1390871716
1390871710
1390871686
1390871669
1390871606
1390871571
1390871526
1390871515
1390871507
1390871494
1390871426
1390871423
1390871421
1390871402
1390871271
1390871269
1390871266
1390871186
1390871170
1390871165
1390871129
1390871120
1390871120
1390872860
1390872839
1390872829
1390872821
1390872813
1390872727
1390872687
1390872679
1390872677
1390872667
1390872665
1390872631
1390872629
1390872620
1390872595
1390872580
1390872561
1390872549
1390872526
1390872511
1390872474
1390872465
1390872456
1390872324
1390872297
1390872286
1390872262
1390872239
1390872201
1390872168
1390872132
1390872105
1390872063
1390872051
1390872022
1390872006
1390873774
1390873757
1390873698
1390873652
1390873603
1390873526
1390873497
1390873490
1390873464
1390873410
1390873390
1390873368
1390873344
1390873239
1390873162
1390873121
1390873099
1390873092
1390873074
1390873058
1390873036
1390872916
1390874674
1390874637
1390874593
1390874592
1390874570
1390874540
1390874534
1390874522
1390874497
1390874487
1390874460
1390874449
1390874449
1390874428
1390874414
1390874354
1390874321
1390874295
1390874262
1390874259
1390874219
1390874184
1390873992
1390873929
1390873923
1390873851
1390875585
1390875577
1390875569
1390875492
1390875449
1390875385
1390875376
1390875330
1390875315
1390875310
1390875301
1390875286
1390875265
1390875105
1390875071
1390875058
1390875035
1390874982
1390874941
1390874938
1390874881
1390874867
1390874851
1390874835
1390874812
1390874808
1390874776
1390874753
1390874736
1390876476
1390876467
1390876453
1390876437
1390876346
1390876316
1390876313
1390876253
1390876242
1390876211
1390876179
1390876109
1390876101
1390876089
1390876078
1390876075
1390876036
1390876031
1390876019
1390875985
1390875974
1390875922
1390875913
1390875910
1390875861
1390875860
1390875782
1390875686
1390877345
1390877341
1390877321
1390877313
1390877279
1390877248
1390877236
1390877230
1390877205
1390877197
1390877194
1390877177
1390877116
1390877108
1390877082
1390877034
1390877029
1390877006
1390876966
1390876946
1390876892
1390876889
1390876805
1390876715
1390876619
1390876508
1390878287
1390878268
1390878246
1390878203
1390878182
1390878163
1390878136
1390878122
1390878109
1390878102
1390878075
1390878066
1390878054
1390877983
1390877954
1390877897
1390877877
1390877868
1390877843
1390877840
1390877804
1390877730
1390877728
1390877713
1390877695
1390877690
1390877632
1390877620
1390877613
1390877606
1390877539
1390879171
1390879089
1390879085
1390879050
1390879049
1390878988
1390878907
1390878905
1390878884
1390878857
1390878848
1390878823
1390878823
1390878812
1390878721
1390878717
1390878689
1390878670
1390878632
1390878613
1390878613
1390878598
1390878578
1390878566
1390878559
1390878557
1390878530
1390878512
1390878478
1390878456
1390878418
1390878382
1390878366
1390880078
1390880042
1390879981
1390879973
1390879892
1390879879
1390879861
1390879820
1390879768
1390879761
1390879748
1390879731
1390879726
1390879698
1390879686
1390879652
1390879634
1390879628
1390879621
1390879544
1390879542
1390879533
1390879532
1390879468
1390879404
1390879387
1390879310
1390879300
1390879296
1390879268
1390879244
1390880927
1390880844
1390880832
1390880800
1390880615
1390880604
1390880571
1390880517
1390880513
1390880423
1390880398
1390880390
1390880380
1390880332
1390880317
1390880299
1390880299
1390880288
1390880221
1390880209
1390880133
1390881742
1390881697
1390881574
1390881566
1390881548
1390881474
1390881457
1390881455
1390881323
1390881250
1390881162
1390881099
1390881073
1390881017
1390882777
1390882637
1390882637
1390882518
1390882481
1390882465
1390882426
1390882307
1390882284
1390882196
1390882166
1390882055
1390881976
1390881974
1390881969
1390881956
1390883599
1390883447
1390883440
1390883403
1390883378
1390883342
1390883333
1390883313
1390883307
1390883296
1390883240
1390883229
1390883174
1390883101
1390883058
1390882985
1390882966
1390882960
1390882946
1390882912
1390882908
1390882896
1390882840
1390884609
1390884587
1390884468
1390884363
1390884300
1390884204
1390884197
1390884053
1390883985
1390883899
1390883883
1390883872
1390883862
1390883805
1390883727
1390885460
1390885457
1390885386
1390885371
1390885279
1390885247
1390885136
1390885095
1390885082
1390885060
1390885060
1390884995
1390884976
1390884953
1390884881
1390884814
1390884775
1390884760
1390884686
1390886395
1390886394
1390886392
1390886386
1390886347
1390886342
1390886309
1390886265
1390885947
1390885935
1390885909
1390885893
1390885867
1390885822
1390885822
1390885806
1390885783
1390885708
1390885659
1390887313
1390887228
1390887125
1390887072
1390886980
1390886957
1390886770
1390886757
1390886715
1390886654
1390886645
1390886641
1390886566
1390886524
1390886490
1390886466
1390886457
1390886425
1390888191
1390888178
1390888161
1390888106
1390888073
1390888025
1390888005
1390887989
1390887974
1390887955
1390887922
1390887885
1390887861
1390887860
1390887859
1390887781
1390887738
1390887633
1390887604
1390887604
1390887569
1390887554
1390887552
1390887540
1390887519
1390887509
1390887473
1390887460
1390887403
1390889112
1390889035
1390889033
1390889013
1390888876
1390888808
1390888790
1390888678
1390888576
1390888560
1390888556
1390888421
1390888385
1390888330
1390888232
1390889855
1390889597
1390889592
1390889590
1390889552
1390889519
1390889515
1390889487
1390889396
1390889357
1390889126
1390890716
1390890420
1390890411
1390890393
1390890352
1390890208
1390890172
1390890106
1390891746
1390891554
1390891551
1390891526
1390891514
1390891500
1390891453
1390891433
1390891416
1390891357
1390891348
1390891330
1390891323
1390891286
1390891251
1390891094
1390891039
1390890997
1390892696
1390892693
1390892668
1390892654
1390892644
1390892641
1390892424
1390892418
1390892392
1390892391
1390892371
1390892272
1390892058
1390892029
1390892014
1390891989
1390891966
1390891827
1390893551
1390893466
1390893403
1390893394
1390893354
1390893325
1390893323
1390893315
1390893305
1390893297
1390893255
1390893247
1390893157
1390893126
1390893006
1390892976
1390892848
1390892753
1390892750
1390892743
1390892728
1390894494
1390894474
1390894415
1390894411
1390894360
1390894084
1390894057
1390893947
1390893946
1390893781
1390893680
1390893637
1390893629
1390893624
1390895408
1390895343
1390895274
1390895266
1390895102
1390895093
1390895066
1390895021
1390894982
1390894883
1390894865
1390894825
1390894802
1390894766
1390894643
1390894629
1390894566
1390896311
1390896272
1390896187
1390896187
1390896183
1390896133
1390896132
1390896079
1390896074
1390896058
1390896047
1390896037
1390895976
1390895938
1390895893
1390895875
1390895842
1390895814
1390895659
1390897213
1390897021
1390896974
1390896973
1390896968
1390896914
1390896894
1390896892
1390896755
1390896662
1390896648
1390896625
1390896619
1390896606
1390896604
1390896453
1390896443
1390896440
1390896423
1390896412
1390896407
1390896402
1390896392
1390896383
1390896330
1390898106
1390898081
1390898079
1390898012
1390897976
1390897941
1390897915
1390897889
1390897884
1390897872
1390897848
1390897815
1390897756
1390897721
1390897710
1390897706
1390897705
1390897705
1390897705
1390897704
1390897704
1390897682
1390897661
1390897615
1390897586
1390897571
1390897541
1390897506
1390897482
1390897439
1390897390
1390897383
1390897372
1390897332
1390897254
1390899000
1390898971
1390898946
1390898930
1390898881
1390898836
1390898829
1390898823
1390898757
1390898747
1390898742
1390898598
1390898542
1390898537
1390898535
1390898402
1390898376
1390898209
1390898174
1390898153
1390899918
1390899846
1390899820
1390899702
1390899491
1390899470
1390899455
1390899408
1390899167
1390899152
1390899129
1390899104
1390899077
1390900748
1390900694
1390900666
1390900658
1390900594
1390900590
1390900588
1390900585
1390900582
1390900540
1390900502
1390900494
1390900481
1390900411
1390900407
1390900343
1390900321
1390900315
1390900251
1390900223
1390900223
1390900199
1390900167
1390900099
1390900091
1390899960
1390899944
1390901646
1390901469
1390901452
1390901432
1390901388
1390901363
1390901326
1390901307
1390901300
1390901292
1390901230
1390901219
1390901218
1390901179
1390901116
1390901109
1390901105
1390901068
1390901027
1390900967
1390900961
1390900951
1390900942
1390900912
1390900898
1390900877
1390900873
1390902602
1390902575
1390902517
1390902497
1390902477
1390902472
1390902387
1390902378
1390902371
1390902356
1390902315
1390902192
1390902192
1390902173
1390901959
1390901891
1390901846
1390901836
1390901813
1390903414
1390903331
1390903266
1390903262
1390903262
1390903258
1390903254
1390903250
1390903242
1390903234
1390903101
1390903067
1390903023
1390903014
1390902851
1390902684
1390902671
1390902663
1390902648
1390902640
1390904400
1390904322
1390904237
1390904213
1390904144
1390904111
1390904085
1390904053
1390904051
1390904045
1390904005
1390903970
1390903917
1390903779
1390903747
1390903746
1390903740
1390903693
1390903651
1390903648
1390903641
1390903615
1390905223
1390905167
1390905156
1390905112
1390905103
1390905099
1390905092
1390905069
1390905002
1390904979
1390904954
1390904860
1390904854
1390904826
1390904790
1390904790
1390904721
1390904669
1390904657
1390904650
1390904644
1390904583
1390904563
1390904525
1390904521
1390904499
1390904468
1390904467
1390906210
1390906204
1390906204
1390906203
1390906156
1390906153
1390906147
1390906097
1390906092
1390906036
1390906023
1390905956
1390905946
1390905935
1390905923
1390905819
1390905802
1390905705
1390905688
1390905684
1390905661
1390905610
1390905548
1390905538
1390905440
1390905437
1390905379
1390905356
1390905347
1390907114
1390907079
1390907076
1390907058
1390907016
1390906886
1390906861
1390906826
1390906817
1390906812
1390906790
1390906786
1390906785
1390906700
1390906698
1390906676
1390906634
1390906595
1390906568
1390906504
1390906469
1390906462
1390906458
1390906430
1390906421
1390906358
1390906342
1390906287
1390906265
1390906260
1390906260
1390906255
1390907926
1390907870
1390907739
1390907697
1390907671
1390907648
1390907635
1390907630
1390907624
1390907557
1390907478
1390907462
1390907418
1390907335
1390907240
1390907190
1390907187
1390907162
1390908906
1390908893
1390908863
1390908775
1390908744
1390908729
1390908709
1390908702
1390908676
1390908596
1390908594
1390908568
1390908521
1390908500
1390908489
1390908459
1390908434
1390908400
1390908399
1390908379
1390908353
1390908325
1390908313
1390908244
1390908061
1390909803
1390909796
1390909763
1390909762
1390909705
1390909673
1390909611
1390909574
1390909557
1390909482
1390909456
1390909434
1390909433
1390909413
1390909341
1390909227
1390909179
1390909048
1390910702
1390910627
1390910624
1390910606
1390910598
1390910542
1390910541
1390910466
1390910425
1390910377
1390910349
1390910332
1390910322
1390910293
1390910284
1390910174
1390910168
1390910108
1390910056
1390910053
1390910017
1390909983
1390909966
1390909925
1390909917
1390909852
1390911509
1390911495
1390911449
1390911338
1390911250
1390911142
1390911139
1390911099
1390911062
1390910974
1390910913
1390910874
1390910839
1390910782
1390910748
1390912537
1390912533
1390912510
1390912484
1390912458
1390912456
1390912443
1390912433
1390912428
1390912424
1390912419
1390912412
1390912371
1390912337
1390912319
1390912307
1390912215
1390912201
1390912148
1390912074
1390911995
1390911984
1390911964
1390911961
1390911955
1390911922
1390911838
1390911790
1390911788
1390911760
1390911711
1390911702
1390911660
1390913413
1390913409
1390913380
1390913376
1390913338
1390913318
1390913302
1390913289
1390913225
1390913214
1390913213
1390913202
1390913157
1390913145
1390913141
1390913133
1390913119
1390913108
1390913102
1390913063
1390913030
1390913004
1390912935
1390912922
1390912899
1390912883
1390912881
1390912843
1390912824
1390912803
1390912764
1390912743
1390912718
1390912644
1390912599
1390912587
1390912584
1390912579
1390914331
1390914315
1390914314
1390914279
1390914279
1390914271
1390914239
1390914234
1390914221
1390914218
1390914212
1390914204
1390914144
1390914140
1390914140
1390914133
1390914131
1390914116
1390914108
1390914092
1390914074
1390914056
1390914050
1390914046
1390914023
1390914012
1390913996
1390913982
1390913934
1390913927
1390913885
1390913878
1390913857
1390913818
1390913808
1390913790
1390913787
1390913751
1390913740
1390913730
1390913699
1390913656
1390913643
1390913607
1390913603
1390913594
1390913578
1390913547
1390913544
1390913500
1390913491
1390913481
1390915245
1390915205
1390915153
1390915149
1390915146
1390915137
1390915120
1390915069
1390915067
1390915064
1390915064
1390915064
1390915064
1390915059
1390915055
1390915054
1390915012
1390915000
1390914992
1390914982
1390914977
1390914975
1390914966
1390914962
1390914954
1390914935
1390914858
1390914809
1390914793
1390914767
1390914766
1390914698
1390914651
1390914647
1390914632
1390914544
1390914534
1390914509
1390914504
1390914467
1390914454
1390914390
1390914383
1390916149
1390916134
1390916130
1390916106
1390916105
1390916043
1390916020
1390916009
1390915997
1390915925
1390915922
1390915921
1390915919
1390915872
1390915852
1390915814
1390915812
1390915747
1390915708
1390915663
1390915656
1390915630
1390915622
1390915614
1390915608
1390915602
1390915594
1390915588
1390915525
1390915484
1390915470
1390915462
1390915412
1390915411
1390915346
1390915344
1390915341
1390915322
1390915297
1390915262
1390915258
1390917031
1390917024
1390917020
1390916989
1390916970
1390916958
1390916950
1390916882
1390916863
1390916858
1390916851
1390916833
1390916806
1390916789
1390916751
1390916647
1390916617
1390916548
1390916477
1390916475
1390916438
1390916425
1390916338
1390916319
1390916299
1390916218
1390916183
1390916157
1390916155
1390917898
1390917865
1390917861
1390917854
1390917801
1390917779
1390917757
1390917743
1390917720
1390917712
1390917709
1390917708
1390917688
1390917686
1390917662
1390917642
1390917624
1390917610
1390917601
1390917574
1390917526
1390917508
1390917505
1390917505
1390917500
1390917485
1390917475
1390917467
1390917446
1390917436
1390917425
1390917393
1390917384
1390917327
1390917203
1390917168
1390917091
1390917087
1390918852
1390918812
1390918769
1390918756
1390918741
1390918738
1390918735
1390918728
1390918711
1390918702
1390918701
1390918692
1390918681
1390918659
1390918625
1390918623
1390918577
1390918562
1390918554
1390918539
1390918522
1390918510
1390918482
1390918479
1390918448
1390918445
1390918442
1390918432
1390918426
1390918425
1390918415
1390918411
1390918409
1390918406
1390918404
1390918400
1390918397
1390918395
1390918381
1390918373
1390918365
1390918365
1390918358
1390918328
1390918319
1390918310
1390918308
1390918288
1390918259
1390918257
1390918243
1390918239
1390918233
1390918232
1390918224
1390918208
1390918190
1390918136
1390918125
1390918125
1390918103
1390918100
1390918050
1390918042
1390918015
1390917972
1390919749
1390919703
1390919693
1390919692
1390919691
1390919690
1390919688
1390919676
1390919641
1390919622
1390919621
1390919608
1390919575
1390919520
1390919462
1390919462
1390919440
1390919420
1390919411
1390919377
1390919373
1390919372
1390919368
1390919361
1390919348
1390919325
1390919312
1390919311
1390919309
1390919303
1390919290
1390919285
1390919278
1390919259
1390919204
1390919152
1390919113
1390919112
1390919103
1390919096
1390919071
1390919064
1390919056
1390919038
1390919013
1390918993
1390918941
1390918909
1390918877
1390920658
1390920645
1390920574
1390920570
1390920531
1390920523
1390920518
1390920509
1390920505
1390920497
1390920496
1390920473
1390920464
1390920459
1390920452
1390920442
1390920439
1390920429
1390920411
1390920388
1390920387
1390920386
1390920383
1390920336
1390920330
1390920322
1390920321
1390920307
1390920305
1390920292
1390920285
1390920281
1390920252
1390920242
1390920213
1390920198
1390920198
1390920174
1390920085
1390920080
1390919980
1390919971
1390919951
1390919940
1390919932
1390919912
1390919884
1390919869
1390919858
1390919849
1390919842
1390919826
1390919810
1390919788
1390921515
1390921510
1390921465
1390921444
1390921442
1390921438
1390921418
1390921417
1390921414
1390921406
1390921379
1390921371
1390921330
1390921307
1390921296
1390921284
1390921270
1390921265
1390921235
1390921150
1390921131
1390921099
1390921065
1390921011
1390920939
1390920911
1390920910
1390920872
1390920860
1390920767
1390920758
1390920728
1390920725
1390920720
1390920693
1390920686
1390920677
1390920672
1390920662
1390922462
1390922456
1390922455
1390922394
1390922394
1390922379
1390922334
1390922332
1390922307
1390922295
1390922269
1390922257
1390922235
1390922231
1390922207
1390922186
1390922178
1390922154
1390922141
1390922112
1390922072
1390922069
1390922044
1390922020
1390922015
1390921997
1390921966
1390921954
1390921927
1390921926
1390921906
1390921865
1390921846
1390921820
1390921815
1390921784
1390921748
1390921747
1390921723
1390921700
1390921671
1390921627
1390921600
1390921577
1390923344
1390923328
1390923299
1390923280
1390923277
1390923242
1390923200
1390923199
1390923127
1390923115
1390923035
1390922983
1390922977
1390922965
1390922960
1390922879
1390922863
1390922863
1390922845
1390922810
1390922794
1390922787
1390922783
1390922774
1390922762
1390922749
1390922748
1390922746
1390922741
1390922740
1390922729
1390922722
1390922634
1390922579
1390922562
1390922554
1390922540
1390922527
1390922521
1390922515
1390922495
1390922474
1390924249
1390924244
1390924241
1390924213
1390924206
1390924201
1390924153
1390924125
1390924118
1390924115
1390924110
1390924106
1390924100
1390924067
1390924013
1390924009
1390924004
1390923992
1390923903
1390923877
1390923871
1390923854
1390923842
1390923811
1390923799
1390923762
1390923761
1390923748
1390923731
1390923723
1390923718
1390923716
1390923687
1390923668
1390923656
1390923614
1390923558
1390923542
1390923473
1390923444
1390923437
1390923374
1390925163
1390925155
1390925154
1390925153
1390925150
1390925130
1390925129
1390925127
1390925121
1390925115
1390925113
1390925103
1390925093
1390925081
1390925078
1390925023
1390925017
1390925014
1390924982
1390924975
1390924945
1390924923
1390924912
1390924854
1390924842
1390924809
1390924796
1390924774
1390924764
1390924763
1390924753
1390924748
1390924747
1390924721
1390924683
1390924676
1390924663
1390924649
1390924622
1390924601
1390924542
1390924538
1390924492
1390924490
1390924487
1390924469
1390924458
1390924455
1390924441
1390924437
1390924406
1390924368
1390924348
1390924292
1390924286
1390926047
1390926018
1390926015
1390925981
1390925969
1390925915
1390925907
1390925889
1390925837
1390925835
1390925832
1390925784
1390925777
1390925775
1390925769
1390925758
1390925746
1390925745
1390925741
1390925731
1390925718
1390925708
1390925669
1390925653
1390925646
1390925637
1390925632
1390925614
1390925609
1390925596
1390925591
1390925541
1390925535
1390925526
1390925507
1390925503
1390925455
1390925443
1390925439
1390925431
1390925418
1390925381
1390925359
1390925354
1390925338
1390925333
1390925328
1390925311
1390925308
1390925280
1390925254
1390925253
1390925247
1390925242
1390925223
1390925213
1390925209
1390925203
1390925201
1390925194
1390925186
1390925171
1390926953
1390926942
1390926904
1390926898
1390926891
1390926870
1390926856
1390926851
1390926774
1390926774
1390926732
1390926725
1390926690
1390926678
1390926581
1390926559
1390926496
1390926495
1390926494
1390926491
1390926475
1390926440
1390926431
1390926386
1390926375
1390926358
1390926344
1390926288
1390926268
1390926245
1390926228
1390926219
1390926211
1390926211
1390926207
1390926197
1390926194
1390926190
1390926189
1390926183
1390926159
1390926143
1390926142
1390926117
1390926097
1390926091
1390927834
1390927810
1390927786
1390927780
1390927768
1390927755
1390927728
1390927717
1390927708
1390927686
1390927671
1390927663
1390927618
1390927613
1390927591
1390927571
1390927524
1390927509
1390927499
1390927490
1390927489
1390927470
1390927450
1390927430
1390927423
1390927409
1390927397
1390927373
1390927351
1390927350
1390927288
1390927266
1390927243
1390927226
1390927215
1390927171
1390927168
1390927135
1390927078
1390927066
1390927050
1390927048
1390927008
1390926998
1390926973
1390928710
1390928695
1390928661
1390928658
1390928641
1390928636
1390928616
1390928589
1390928566
1390928550
1390928527
1390928525
1390928516
1390928453
1390928451
1390928448
1390928434
1390928407
1390928370
1390928370
1390928319
1390928315
1390928280
1390928270
1390928259
1390928239
1390928228
1390928195
1390928190
1390928183
1390928166
1390928164
1390928128
1390928083
1390928058
1390928035
1390928029
1390927954
1390927947
1390927909
1390927902
1390929647
1390929612
1390929602
1390929595
1390929572
1390929558
1390929556
1390929538
1390929514
1390929500
1390929418
1390929414
1390929410
1390929319
1390929315
1390929312
1390929294
1390929276
1390929274
1390929253
1390929145
1390929123
1390929098
1390929077
1390929058
1390929036
1390929024
1390928981
1390928976
1390928961
1390928907
1390928900
1390928891
1390928859
1390928844
1390928834
1390928777
1390930521
1390930500
1390930448
1390930318
1390930294
1390930235
1390930219
1390930201
1390930184
1390930160
1390930140
1390930082
1390930044
1390930023
1390929923
1390929893
1390929862
1390929862
1390929850
1390929845
1390929799
1390929772
1390929739
1390929732
1390929722
1390931467
1390931460
1390931458
1390931436
1390931430
1390931400
1390931368
1390931352
1390931333
1390931262
1390931255
1390931246
1390931246
1390931216
1390931189
1390931147
1390931137
1390931102
1390931057
1390931055
1390931048
1390931031
1390931017
1390930972
1390930972
1390930964
1390930944
1390930925
1390930843
1390930785
1390930779
1390930766
1390930760
1390930752
1390930738
1390930710
1390930699
1390930673
1390930627
1390930611
1390930604
1390932340
1390932335
1390932327
1390932318
1390932316
1390932310
1390932295
1390932238
1390932214
1390932204
1390932172
1390932134
1390932130
1390932126
1390932110
1390932096
1390932083
1390932066
1390932040
1390932033
1390932033
1390931956
1390931937
1390931934
1390931934
1390931907
1390931906
1390931893
1390931891
1390931830
1390931788
1390931771
1390931684
1390931680
1390931679
1390931670
1390931623
1390931510
1390931509
1390933266
1390933262
1390933251
1390933238
1390933233
1390933172
1390933158
1390933130
1390933119
1390933102
1390933100
1390933085
1390933051
1390933027
1390932982
1390932980
1390932979
1390932977
1390932977
1390932966
1390932927
1390932907
1390932902
1390932854
1390932853
1390932778
1390932753
1390932726
1390932676
1390932644
1390932577
1390932556
1390932475
1390932437
1390932435
1390932383
1390934156
1390934129
1390934113
1390934047
1390934042
1390934030
1390934011
1390934000
1390933999
1390933986
1390933957
1390933922
1390933912
1390933883
1390933876
1390933859
1390933856
1390933738
1390933662
1390933636
1390933611
1390933562
1390933561
1390933553
1390933542
1390933503
1390933473
1390933432
1390933389
1390933360
1390933347
1390933315
1390933281
1390935078
1390935075
1390935058
1390935045
1390935031
1390935027
1390935008
1390935000
1390934996
1390934974
1390934914
1390934900
1390934837
1390934734
1390934714
1390934693
1390934680
1390934676
1390934669
1390934653
1390934648
1390934640
1390934635
1390934624
1390934620
1390934611
1390934596
1390934595
1390934517
1390934517
1390934505
1390934466
1390934451
1390934448
1390934435
1390934433
1390934424
1390934413
1390934408
1390934396
1390934394
1390934387
1390934381
1390934378
1390934375
1390934371
1390934364
1390934355
1390934353
1390934351
1390934348
1390934344
1390934344
1390934341
1390934339
1390934338
1390934337
1390934337
1390934333
1390934330
1390934329
1390934320
1390934317
1390934313
1390934311
1390934308
1390934308
1390934307
1390934306
1390934306
1390934293
1390934288
1390934287
1390934285
1390934270
1390934266
1390934261
1390934258
1390934257
1390934249
1390934233
1390934214
1390934213
1390934212
1390935977
1390935958
1390935946
1390935945
1390935944
1390935941
1390935906
1390935895
1390935895
1390935853
1390935823
1390935818
1390935799
1390935791
1390935756
1390935722
1390935694
1390935689
1390935680
1390935677
1390935620
1390935606
1390935602
1390935517
1390935514
1390935503
1390935502
1390935444
1390935437
1390935425
1390935411
1390935402
1390935402
1390935401
1390935373
1390935361
1390935357
1390935351
1390935296
1390935275
1390935249
1390935242
1390935207
1390935160
1390935155
1390935133
1390935120
1390935108
1390935101
1390936866
1390936857
1390936819
1390936799
1390936774
1390936761
1390936738
1390936715
1390936712
1390936706
1390936698
1390936685
1390936680
1390936661
1390936615
1390936569
1390936560
1390936557
1390936549
1390936543
1390936540
1390936536
1390936495
1390936476
1390936459
1390936448
1390936436
1390936434
1390936412
1390936411
1390936404
1390936377
1390936364
1390936363
1390936314
1390936298
1390936258
1390936257
1390936252
1390936249
1390936228
1390936221
1390936218
1390936218
1390936192
1390936181
1390936164
1390936161
1390936154
1390936138
1390936125
1390936125
1390936119
1390936076
1390936076
1390936042
1390936041
1390936041
1390936025
1390936017
1390936002
1390937732
1390937718
1390937713
1390937633
1390937584
1390937578
1390937577
1390937575
1390937565
1390937528
1390937512
1390937512
1390937505
1390937417
1390937405
1390937403
1390937402
1390937381
1390937362
1390937348
1390937342
1390937336
1390937319
1390937314
1390937314
1390937296
1390937270
1390937232
1390937195
1390937193
1390937070
1390937069
1390937036
1390937035
1390937015
1390936998
1390936995
1390936992
1390936987
1390936969
1390936942
1390936907
1390936903
1390936902
1390938683
1390938651
1390938647
1390938645
1390938627
1390938614
1390938564
1390938490
1390938470
1390938460
1390938457
1390938440
1390938414
1390938304
1390938299
1390938281
1390938228
1390938226
1390938217
1390938198
1390938184
1390938165
1390938157
1390938121
1390938110
1390938098
1390938095
1390938084
1390938075
1390938049
1390938037
1390937967
1390937895
1390937889
1390937869
1390937829
1390937814
1390937813
1390937785
1390939554
1390939531
1390939521
1390939508
1390939501
1390939494
1390939490
1390939482
1390939473
1390939471
1390939427
1390939427
1390939387
1390939374
1390939369
1390939338
1390939319
1390939309
1390939305
1390939275
1390939255
1390939249
1390939214
1390939200
1390939144
1390939129
1390939126
1390939124
1390939124
1390939119
1390939117
1390939100
1390939087
1390939067
1390939051
1390939026
1390938972
1390938956
1390938956
1390938936
1390938843
1390938831
1390938823
1390938802
1390938796
1390938745
1390938687
1390940467
1390940444
1390940443
1390940433
1390940421
1390940414
1390940409
1390940395
1390940383
1390940338
1390940335
1390940321
1390940308
1390940304
1390940296
1390940266
1390940258
1390940255
1390940232
1390940221
1390940181
1390940143
1390940127
1390940095
1390940079
1390940063
1390940037
1390940015
1390940011
1390940006
1390939995
1390939985
1390939977
1390939941
1390939911
1390939867
1390939851
1390939835
1390939807
1390939800
1390939744
1390939739
1390939674
1390939618
1390939602
1390939598
1390939594
1390941364
1390941350
1390941272
1390941266
1390941195
1390941175
1390941146
1390941008
1390941000
1390940997
1390940985
1390940961
1390940827
1390940729
1390940726
1390940704
1390940646
1390940528
1390942285
1390942279
1390942245
1390942157
1390942156
1390942152
1390942118
1390942114
1390942112
1390942085
1390942064
1390942056
1390942042
1390942036
1390942017
1390941928
1390941890
1390941817
1390941811
1390941782
1390941780
1390941771
1390941692
1390941670
1390941619
1390941585
1390941571
1390941554
1390941529
1390941510
1390941409
1390943170
1390943102
1390943053
1390943026
1390943012
1390942986
1390942983
1390942969
1390942946
1390942927
1390942913
1390942886
1390942886
1390942876
1390942856
1390942824
1390942777
1390942756
1390942691
1390942647
1390942631
1390942601
1390942572
1390942563
1390942541
1390942516
1390942457
1390942411
1390942396
1390942387
1390942380
1390942376
1390942294
1390943913
1390943893
1390943876
1390943841
1390943810
1390943798
1390943789
1390943748
1390943723
1390943649
1390943599
1390943583
1390943560
1390943515
1390943499
1390943493
1390943442
1390943439
1390943433
1390943416
1390943391
1390943349
1390943335
1390943313
1390943250
1390943206
1390943204
1390944817
1390944772
1390944761
1390944690
1390944610
1390944575
1390944539
1390944519
1390944450
1390944437
1390944258
1390944252
1390944168
1390945895
1390945880
1390945839
1390945827
1390945822
1390945771
1390945724
1390945710
1390945700
1390945699
1390945698
1390945682
1390945660
1390945646
1390945642
1390945623
1390945605
1390945588
1390945502
1390945491
1390945486
1390945482
1390945470
1390945470
1390945443
1390945417
1390945339
1390945320
1390945307
1390945270
1390945248
1390945174
1390945108
1390945096
1390945084
1390945077
1390945024
1390944921
1390946795
1390946779
1390946752
1390946752
1390946745
1390946744
1390946736
1390946706
1390946669
1390946667
1390946665
1390946648
1390946647
1390946641
1390946633
1390946595
1390946576
1390946559
1390946536
1390946536
1390946534
1390946524
1390946514
1390946513
1390946493
1390946487
1390946480
1390946470
1390946441
1390946412
1390946400
1390946372
1390946366
1390946364
1390946337
1390946323
1390946305
1390946286
1390946286
1390946259
1390946249
1390946195
1390946193
1390946186
1390946146
1390946137
1390946128
1390946106
1390946050
1390945977
1390945957
1390945953
1390945952
1390945948
1390945944
1390945936
1390945914
1390945911
1390945897
1390947676
1390947668
1390947602
1390947596
1390947573
1390947569
1390947554
1390947533
1390947523
1390947523
1390947505
1390947483
1390947461
1390947438
1390947396
1390947383
1390947381
1390947380
1390947379
1390947343
1390947338
1390947323
1390947302
1390947284
1390947244
1390947204
1390947190
1390947185
1390947147
1390947135
1390947132
1390947128
1390947125
1390947066
1390946989
1390946976
1390946975
1390946960
1390946953
1390946912
1390946904
1390946891
1390946879
1390946878
1390946867
1390948599
1390948576
1390948562
1390948559
1390948548
1390948546
1390948538
1390948538
1390948536
1390948534
1390948492
1390948481
1390948452
1390948423
1390948337
1390948329
1390948320
1390948319
1390948314
1390948313
1390948310
1390948299
1390948296
1390948249
1390948219
1390948205
1390948201
1390948189
1390948185
1390948124
1390948120
1390948120
1390948119
1390948119
1390948118
1390948118
1390948111
1390948080
1390948068
1390948068
1390948067
1390948066
1390948066
1390948060
1390948043
1390948018
1390948015
1390948015
1390948015
1390948014
1390948013
1390947981
1390947973
1390947969
1390947967
1390947958
1390947949
1390947948
1390947938
1390947928
1390947922
1390947907
1390947882
1390947872
1390947854
1390947851
1390947850
1390947850
1390947839
1390947834
1390947800
1390947759
1390947741
1390949441
1390949417
1390949404
1390949397
1390949388
1390949354
1390949350
1390949304
1390949295
1390949260
1390949205
1390949165
1390949130
1390949125
1390949116
1390949072
1390949060
1390948979
1390948972
1390948950
1390948946
1390948924
1390948924
1390948892
1390948887
1390948859
1390948840
1390948817
1390948814
1390948774
1390948764
1390948763
1390948740
1390948698
1390948683
1390948676
1390948655
1390948655
1390948638
1390948618
1390948602
1390950383
1390950372
1390950317
1390950309
1390950303
1390950287
1390950283
1390950267
1390950267
1390950264
1390950251
1390950245
1390950237
1390950232
1390950227
1390950225
1390950216
1390950212
1390950210
1390950208
1390950200
1390950193
1390950128
1390950123
1390950114
1390950067
1390950048
1390950017
1390950013
1390950013
1390950012
1390950009
1390950001
1390949999
1390949999
1390949984
1390949978
1390949932
1390949916
1390949888
1390949886
1390949884
1390949879
1390949875
1390949826
1390949799
1390949737
1390949715
1390949710
1390949708
1390949696
1390949674
1390949605
1390949604
1390949548
1390949539
1390951281
1390951266
1390951241
1390951222
1390951175
1390951117
1390951111
1390951104
1390951088
1390951088
1390951087
1390951086
1390951071
1390951063
1390951049
1390951017
1390950963
1390950941
1390950940
1390950938
1390950895
1390950879
1390950876
1390950872
1390950838
1390950836
1390950803
1390950797
1390950796
1390950793
1390950790
1390950788
1390950756
1390950750
1390950726
1390950721
1390950713
1390950696
1390950685
1390950683
1390950671
1390950665
1390950643
1390950628
1390950625
1390950587
1390950584
1390950581
1390950553
1390950544
1390950526
1390950494
1390950492
1390950420
1390950420
1390952197
1390952171
1390952171
1390952158
1390952142
1390952137
1390952135
1390952101
1390952089
1390952046
1390952038
1390952020
1390952006
1390951979
1390951973
1390951891
1390951886
1390951873
1390951872
1390951853
1390951816
1390951813
1390951812
1390951772
1390951771
1390951762
1390951760
1390951736
1390951716
1390951692
1390951646
1390951645
1390951625
1390951601
1390951584
1390951560
1390951550
1390951545
1390951531
1390951488
1390951473
1390951469
1390951468
1390951360
1390951342
1390951315
1390951312
1390953099
1390953068
1390953058
1390952926
1390952918
1390952906
1390952900
1390952898
1390952888
1390952873
1390952870
1390952833
1390952811
1390952784
1390952775
1390952763
1390952739
1390952736
1390952720
1390952712
1390952697
1390952630
1390952551
1390952524
1390952521
1390952460
1390952362
1390952360
1390952228
1390953995
1390953936
1390953854
1390953846
1390953830
1390953794
1390953788
1390953758
1390953757
1390953715
1390953701
1390953700
1390953668
1390953645
1390953617
1390953615
1390953588
1390953577
1390953541
1390953512
1390953488
1390953418
1390953381
1390953368
1390953341
1390953327
1390953265
1390953211
1390953209
1390953178
1390953174
1390953174
1390953173
1390953120
1390954907
1390954815
1390954722
1390954710
1390954706
1390954659
1390954656
1390954644
1390954620
1390954517
1390954487
1390954485
1390954481
1390954456
1390954440
1390954398
1390954378
1390954354
1390954305
1390954270
1390954246
1390954234
1390954233
1390954232
1390954212
1390954197
1390954166
1390954163
1390954061
1390954050
1390954044
1390954041
1390955761
1390955759
1390955755
1390955717
1390955706
1390955689
1390955682
1390955663
1390955660
1390955624
1390955611
1390955598
1390955570
1390955570
1390955556
1390955494
1390955423
1390955409
1390955406
1390955402
1390955389
1390955302
1390955263
1390955225
1390955219
1390955071
1390955064
1390954919
1390954918
1390954916
1390956683
1390956605
1390956592
1390956591
1390956581
1390956527
1390956514
1390956501
1390956468
1390956461
1390956459
1390956455
1390956422
1390956337
1390956332
1390956271
1390956168
1390956162
1390956161
1390956141
1390956138
1390956111
1390956066
1390956052
1390955991
1390955970
1390955874
1390955854
1390955854
1390955832
1390955826
1390957560
1390957559
1390957534
1390957530
1390957497
1390957425
1390957342
1390957338
1390957321
1390957286
1390957263
1390957255
1390957251
1390957232
1390957203
1390957133
1390957131
1390957125
1390957094
1390957093
1390957084
1390957078
1390956941
1390956892
1390956863
1390956850
1390956844
1390956840
1390956818
1390956818
1390956817
1390956817
1390956816
1390956791
1390956779
1390956757
1390956757
1390958508
1390958505
1390958496
1390958460
1390958384
1390958319
1390958316
1390958316
1390958253
1390958174
1390958171
1390958170
1390958124
1390958100
1390957956
1390957921
1390957873
1390957864
1390957862
1390957829
1390957772
1390957761
1390957690
1390959397
1390959340
1390959320
1390959277
1390959272
1390959251
1390959250
1390959246
1390959231
1390959220
1390959207
1390959175
1390959109
1390959092
1390959024
1390958972
1390958936
1390958931
1390958885
1390958817
1390958815
1390958754
1390958723
1390958714
1390958701
1390958670
1390958640
1390958615
1390958546
1390958544
1390960265
1390960191
1390960183
1390960161
1390960068
1390960062
1390959938
1390959928
1390959902
1390959857
1390959846
1390959781
1390959773
1390959763
1390959728
1390959712
1390959703
1390959680
1390959654
1390959623
1390959601
1390959556
1390959498
1390959483
1390959477
1390959469
1390959427
1390961170
1390961100
1390961085
1390961055
1390961028
1390961019
1390961004
1390961004
1390960991
1390960991
1390960945
1390960920
1390960865
1390960858
1390960849
1390960730
1390960686
1390960678
1390960663
1390960661
1390960640
1390960597
1390960468
1390960462
1390960423
1390960404
1390960398
1390960397
1390960394
1390960349
1390960348
1390960332
1390962116
1390962091
1390962032
1390961940
1390961871
1390961704
1390961692
1390961601
1390961583
1390961541
1390961431
1390961427
1390961422
1390961385
1390961230
1390962969
1390962943
1390962937
1390962936
1390962897
1390962896
1390962825
1390962811
1390962800
1390962784
1390962783
1390962768
1390962761
1390962717
1390962695
1390962695
1390962689
1390962661
1390962625
1390962593
1390962505
1390962499
1390962451
1390962404
1390962379
1390962366
1390962363
1390962348
1390962340
1390962333
1390962305
1390962261
1390962255
1390962229
1390962194
1390962169
1390962168
1390963856
1390963784
1390963739
1390963724
1390963689
1390963677
1390963655
1390963644
1390963622
1390963606
1390963557
1390963552
1390963531
1390963503
1390963497
1390963461
1390963407
1390963394
1390963381
1390963380
1390963351
1390963302
1390963288
1390963276
1390963227
1390963192
1390963151
1390963067
1390963042
1390964819
1390964786
1390964761
1390964718
1390964695
1390964691
1390964674
1390964612
1390964567
1390964556
1390964525
1390964523
1390964519
1390964499
1390964497
1390964448
1390964390
1390964384
1390964353
1390964343
1390964213
1390964192
1390964175
1390964168
1390964121
1390964098
1390964095
1390964083
1390963955
1390963934
1390965711
1390965677
1390965669
1390965636
1390965628
1390965585
1390965527
1390965476
1390965457
1390965374
1390965348
1390965189
1390965144
1390965139
1390965120
1390965087
1390964952
1390964936
1390964918
1390964895
1390964891
1390964850
1390964846
1390964845
1390964829
1390966473
1390966302
1390966248
1390966229
1390966209
1390966206
1390966197
1390966185
1390966146
1390966110
1390965954
1390965911
1390965886
1390965843
1390965760
1390965741
1390967477
1390967476
1390967457
1390967419
1390967358
1390967302
1390967271
1390967249
1390967236
1390967216
1390967194
1390967121
1390967025
1390966959
1390966897
1390966860
1390966835
1390966804
1390966789
1390966778
1390966682
1390966667
1390966661
1390966646
1390966625
1390968382
1390968379
1390968314
1390968307
1390968222
1390968173
1390968072
1390968071
1390968023
1390968003
1390968003
1390967932
1390967921
1390967892
1390967806
1390967748
1390967729
1390967723
1390967696
1390967665
1390967656
1390967632
1390967543
1390967538
1390969277
1390969242
1390969195
1390969168
1390969143
1390969141
1390969140
1390969138
1390969134
1390969101
1390969085
1390969058
1390969047
1390969020
1390968997
1390968978
1390968968
1390968966
1390968932
1390968913
1390968906
1390968901
1390968840
1390968784
1390968755
1390968633
1390968628
1390968611
1390968575
1390968508
1390968486
1390968436
1390970178
1390970110
1390970036
1390969908
1390969879
1390969851
1390969827
1390969759
1390969728
1390969677
1390969675
1390969666
1390969665
1390969664
1390969664
1390969664
1390969644
1390969613
1390969609
1390969571
1390969521
1390969501
1390969465
1390969445
1390969397
1390969391
1390969350
1390969348
1390969341
1390969338
1390971077
1390971043
1390971036
1390971027
1390971026
1390970999
1390970849
1390970846
1390970769
1390970725
1390970712
1390970697
1390970661
1390970617
1390970583
1390970579
1390970578
1390970396
1390970277
1390970270
1390970267
1390970259
1390971804
1390971790
1390971773
1390971767
1390971649
1390971562
1390971446
1390971403
1390971232
1390972924
1390972901
1390972887
1390972783
1390972769
1390972702
1390972627
1390972621
1390972533
1390972528
1390972455
1390972449
1390972448
1390972430
1390972429
1390972412
1390972399
1390972376
1390972361
1390972354
1390972336
1390972292
1390972164
1390972075
1390972059
1390972037
1390973818
1390973795
1390973710
1390973707
1390973648
1390973643
1390973632
1390973586
1390973537
1390973416
1390973350
1390973321
1390973218
1390973196
1390973114
1390972980
1390972949
1390974722
1390974711
1390974703
1390974576
1390974509
1390974482
1390974473
1390974314
1390974307
1390974094
1390973950
1390973852
1390973843
1390973832
1390975608
1390975597
1390975437
1390975431
1390975409
1390975398
1390975366
1390975361
1390975349
1390975286
1390975250
1390975240
1390975232
1390975148
1390975128
1390975125
1390975080
1390975061
1390975060
1390975052
1390975020
1390975011
1390974922
1390974890
1390974791
1390976370
1390976217
1390976138
1390976058
1390976045
1390975799
1390975660
1390977395
1390977373
1390977368
1390977347
1390977290
1390977122
1390977113
1390977102
1390977035
1390977008
1390976970
1390976938
1390976898
1390976889
1390976746
1390978259
1390978258
1390978205
1390978196
1390978184
1390978166
1390978146
1390978014
1390977986
1390977973
1390977966
1390977944
1390977918
1390977916
1390977892
1390977804
1390977785
1390977762
1390977737
1390977727
1390977696
1390977690
1390977673
1390977601
1390977568
1390977527
1390977456
1390979120
1390979090
1390979074
1390979072
1390979071
1390979065
1390979044
1390979027
1390978906
1390978850
1390978578
1390978547
1390978353
1390978346
1390978343
1390978340
1390980128
1390980110
1390980068
1390980053
1390980006
1390979961
1390979894
1390979887
1390979807
1390979785
1390979735
1390979688
1390979646
1390979633
1390979602
1390979562
1390979549
1390979479
1390979478
1390979430
1390979420
1390979391
1390979350
1390979323
1390979312
1390979262
1390980964
1390980933
1390980891
1390980887
1390980885
1390980885
1390980873
1390980855
1390980850
1390980815
1390980789
1390980777
1390980746
1390980742
1390980724
1390980713
1390980674
1390980585
1390980574
1390980574
1390980543
1390980538
1390980511
1390980487
1390980478
1390980477
1390980461
1390980442
1390980376
1390980308
1390981923
1390981917
1390981907
1390981907
1390981879
1390981869
1390981856
1390981687
1390981646
1390981617
1390981608
1390981581
1390981559
1390981553
1390981549
1390981468
1390981441
1390981424
1390981376
1390981329
1390981288
1390981251
1390981122
1390981098
1390982726
1390982684
1390982594
1390982417
1390982407
1390982396
1390982346
1390982328
1390982323
1390982267
1390982139
1390982075
1390982059
1390982051
1390982020
1390981986
1390981986
1390981952
1390981947
1390981946
1390983694
1390983665
1390983423
1390983407
1390983388
1390983315
1390983309
1390983289
1390983281
1390983223
1390983167
1390983065
1390983048
1390983033
1390983031
1390983018
1390983003
1390982993
1390982953
1390982914
1390982864
1390982864
1390982858
1390984613
1390984611
1390984605
1390984561
1390984326
1390984264
1390984257
1390984249
1390984206
1390984180
1390984065
1390983950
1390983948
1390983794
1390985478
1390985470
1390985460
1390985458
1390985441
1390985430
1390985421
1390985346
1390985241
1390985209
1390985142
1390985100
1390985053
1390985030
1390984923
1390984812
1390984811
1390984805
1390984791
1390984770
1390984748
1390984682
1390986176
1390986164
1390986049
1390985975
1390985900
1390985898
1390985812
1390985695
1390985665
1390985632
1390985582
1390985576
1390987317
1390987315
1390987307
1390987296
1390987275
1390987224
1390987223
1390987195
1390987133
1390987125
1390986980
1390986956
1390986823
1390986821
1390986779
1390986669
1390986547
1390986454
1390988174
1390988172
1390988148
1390988123
1390988008
1390987976
1390987959
1390987957
1390987884
1390987862
1390987849
1390987816
1390987754
1390987726
1390987692
1390987568
1390987529
1390987526
1390987461
1390987449
1390987409
1390987403
1390987375
1390987369
1390989116
1390989104
1390989091
1390989049
1390989047
1390988989
1390988911
1390988787
1390988782
1390988768
1390988711
1390988664
1390988655
1390988648
1390988578
1390988474
1390988251
1390989972
1390989879
1390989808
1390989789
1390989780
1390989753
1390989736
1390989723
1390989720
1390989714
1390989706
1390989694
1390989684
1390989664
1390989622
1390989621
1390989620
1390989578
1390989565
1390989555
1390989535
1390989460
1390989417
1390989417
1390989404
1390989370
1390989350
1390989334
1390989317
1390989298
1390989285
1390989274
1390989253
1390989212
1390989191
1390989182
1390989177
1390989152
1390990941
1390990918
1390990893
1390990892
1390990772
1390990628
1390990614
1390990482
1390990445
1390990410
1390990405
1390990372
1390990326
1390990208
1390990193
1390990192
1390990163
1390990069
1390990063
1390991828
1390991788
1390991785
1390991716
1390991684
1390991638
1390991570
1390991516
1390991396
1390991396
1390991309
1390991231
1390991163
1390991156
1390991013
1390992700
1390992686
1390992675
1390992636
1390992562
1390992552
1390992521
1390992472
1390992405
1390992354
1390992295
1390992288
1390992286
1390992282
1390992262
1390992206
1390992200
1390992143
1390992031
1390992024
1390991979
1390991966
1390993635
1390993628
1390993598
1390993596
1390993549
1390993539
1390993492
1390993453
1390993429
1390993356
1390993317
1390993300
1390993292
1390993288
1390993284
1390993280
1390993277
1390993276
1390993273
1390993218
1390993208
1390993189
1390993094
1390993043
1390993014
1390992949
1390992932
1390992870
1390992766
1390992755
1390992755
1390994516
1390994507
1390994489
1390994445
1390994431
1390994429
1390994371
1390994331
1390994319
1390994255
1390994213
1390994121
1390994110
1390994103
1390994073
1390994023
1390994019
1390994008
1390993962
1390993959
1390993950
1390993942
1390993937
1390993935
1390993934
1390993837
1390993833
1390993822
1390993810
1390993792
1390993771
1390993753
1390993739
1390993676
1390993671
1390993667
1390993662
1390995306
1390995288
1390995284
1390995195
1390995195
1390995177
1390995172
1390995165
1390995162
1390995095
1390995050
1390995030
1390994988
1390994964
1390994910
1390994883
1390994844
1390994730
1390994726
1390994705
1390994613
1390994575
1390996288
1390996279
1390996164
1390996157
1390996117
1390996085
1390996070
1390996022
1390996020
1390996006
1390995997
1390995986
1390995974
1390995958
1390995803
1390995731
1390995616
1390995613
1390995601
1390997239
1390997178
1390997063
1390997052
1390997040
1390997006
1390996900
1390996880
1390996842
1390996775
1390996705
1390996686
1390996681
1390996680
1390996675
1390996670
1390996653
1390996629
1390996540
1390996525
1390996400
1390996359
1390998151
1390998145
1390998144
1390998133
1390998127
1390998083
1390998035
1390998029
1390998021
1390998016
1390997976
1390997929
1390997821
1390997769
1390997620
1390997607
1390997586
1390997584
1390997534
1390997518
1390997421
1390997359
1390997263
1390999056
1390999054
1390999054
1390998996
1390998995
1390998942
1390998934
1390998933
1390998910
1390998901
1390998876
1390998836
1390998833
1390998822
1390998812
1390998806
1390998792
1390998772
1390998770
1390998675
1390998654
1390998649
1390998642
1390998620
1390998562
1390998553
1390998537
1390998516
1390998453
1390998427
1390998403
1390998367
1390998363
1390998354
1390998332
1390998196
1390998196
1390998194
1390998171
1390999950
1390999949
1390999919
1390999908
1390999908
1390999874
1390999821
1390999817
1390999807
1390999790
1390999784
1390999777
1390999724
1390999715
1390999700
1390999684
1390999658
1390999595
1390999582
1390999546
1390999531
1390999509
1390999464
1390999379
1390999340
1390999339
1390999334
1390999277
1390999274
1390999227
1390999226
1390999224
1390999167
1390999161
1390999121
1390999105
1390999104
1390999095
1390999090
1390999068
1391000805
1391000780
1391000753
1391000710
1391000699
1391000617
1391000611
1391000592
1391000565
1391000538
1391000475
1391000471
1391000469
1391000448
1391000444
1391000437
1391000404
1391000402
1391000368
1391000344
1391000324
1391000278
1391000264
1391000256
1391000250
1391000250
1391000174
1391000163
1391000161
1391000095
1391000095
1391000069
1391000067
1391000058
1391000045
1391000038
1391000016
1390999987
1390999971
1390999968
1391001750
1391001731
1391001731
1391001714
1391001704
1391001691
1391001667
1391001648
1391001642
1391001624
1391001584
1391001580
1391001575
1391001573
1391001567
1391001561
1391001559
1391001542
1391001527
1391001520
1391001495
1391001428
1391001413
1391001396
1391001394
1391001384
1391001306
1391001289
1391001269
1391001193
1391001177
1391001134
1391001045
1391000984
1391000942
1391000878
1391002622
1391002621
1391002619
1391002613
1391002603
1391002592
1391002566
1391002508
1391002505
1391002501
1391002496
1391002485
1391002467
1391002463
1391002436
1391002428
1391002413
1391002402
1391002388
1391002380
1391002321
1391002308
1391002293
1391002267
1391002255
1391002213
1391002211
1391002195
1391002137
1391002131
1391002125
1391002105
1391002092
1391002077
1391002070
1391002041
1391002038
1391002035
1391002012
1391002004
1391001988
1391001966
1391001945
1391001913
1391001903
1391001897
1391001892
1391001861
1391001840
1391001820
1391001790
1391001788
1391001770
1391003552
1391003526
1391003519
1391003511
1391003507
1391003406
1391003383
1391003362
1391003333
1391003329
1391003326
1391003320
1391003288
1391003284
1391003265
1391003229
1391003215
1391003213
1391003165
1391003164
1391003138
1391003112
1391003104
1391003066
1391003057
1391003042
1391003034
1391003020
1391002999
1391002975
1391002950
1391002948
1391002934
1391002905
1391002904
1391002890
1391002886
1391002875
1391002843
1391002785
1391002772
1391002755
1391002720
1391002713
1391002698
1391002698
1391002681
1391004407
1391004378
1391004377
1391004370
1391004369
1391004325
1391004307
1391004267
1391004253
1391004250
1391004240
1391004229
1391004218
1391004216
1391004214
1391004212
1391004203
1391004191
1391004183
1391004171
1391004170
1391004168
1391004162
1391004150
1391004134
1391004133
1391004121
1391004118
1391004109
1391004089
1391004087
1391004079
1391004062
1391004049
1391004043
1391004038
1391004023
1391004014
1391003997
1391003972
1391003957
1391003954
1391003919
1391003899
1391003787
1391003778
1391003686
1391003670
1391003655
1391003642
1391003621
1391003604
1391003573
1391005367
1391005318
1391005299
1391005275
1391005250
1391005225
1391005216
1391005181
1391005119
1391005114
1391005112
1391005098
1391005082
1391005022
1391005013
1391005009
1391004993
1391004985
1391004951
1391004924
1391004902
1391004828
1391004824
1391004823
1391004799
1391004791
1391004790
1391004786
1391004767
1391004761
1391004749
1391004744
1391004741
1391004741
1391004740
1391004740
1391004740
1391004739
1391004734
1391004724
1391004714
1391004709
1391004652
1391004646
1391004645
1391004637
1391004631
1391004624
1391004619
1391004611
1391004604
1391004599
1391004568
1391004549
1391004546
1391004529
1391004514
1391004487
1391004468
1391006253
1391006245
1391006237
1391006224
1391006211
1391006208
1391006129
1391006127
1391006099
1391006092
1391006039
1391005997
1391005991
1391005946
1391005938
1391005895
1391005872
1391005826
1391005821
1391005819
1391005800
1391005767
1391005746
1391005729
1391005722
1391005701
1391005691
1391005684
1391005678
1391005672
1391005628
1391005615
1391005601
1391005574
1391005568
1391005557
1391005557
1391005523
1391005497
1391005464
1391005455
1391005407
1391005402
1391005390
1391007156
1391007128
1391007105
1391007036
1391006899
1391006892
1391006879
1391006878
1391006870
1391006862
1391006845
1391006842
1391006795
1391006765
1391006691
1391006674
1391006666
1391006644
1391006638
1391006622
1391006621
1391006607
1391006591
1391006567
1391006532
1391006522
1391006520
1391006519
1391006473
1391006465
1391006465
1391006460
1391006446
1391006445
1391006425
1391006423
1391006402
1391006388
1391006365
1391006340
1391006329
1391006288
1391006286
1391008070
1391008025
1391008012
1391008011
1391007987
1391007854
1391007842
1391007811
1391007810
1391007787
1391007781
1391007747
1391007671
1391007658
1391007638
1391007612
1391007601
1391007510
1391007414
1391007401
1391007391
1391007362
1391007342
1391007313
1391007299
1391007211
1391008957
1391008932
1391008873
1391008823
1391008815
1391008772
1391008706
1391008683
1391008632
1391008629
1391008621
1391008608
1391008575
1391008568
1391008560
1391008552
1391008498
1391008430
1391008397
1391008362
1391008326
1391008308
1391008293
1391008282
1391008253
1391008236
1391008216
1391008216
1391008211
1391008166
1391008117
1391008096
1391009833
1391009804
1391009796
1391009771
1391009749
1391009729
1391009720
1391009691
1391009651
1391009644
1391009629
1391009618
1391009611
1391009584
1391009523
1391009502
1391009496
1391009443
1391009439
1391009437
1391009431
1391009422
1391009420
1391009390
1391009371
1391009341
1391009331
1391009326
1391009318
1391009261
1391009208
1391009197
1391009195
1391009131
1391009127
1391009060
1391010728
1391010691
1391010603
1391010601
1391010543
1391010511
1391010492
1391010422
1391010405
1391010353
1391010340
1391010329
1391010312
1391010284
1391010268
1391010238
1391010228
1391010221
1391010174
1391010157
1391010119
1391010096
1391010062
1391010005
1391009970
1391009944
1391009913
1391011626
1391011589
1391011572
1391011572
1391011554
1391011539
1391011537
1391011533
1391011511
1391011508
1391011507
1391011502
1391011421
1391011405
1391011383
1391011379
1391011347
1391011342
1391011330
1391011320
1391011319
1391011285
1391011256
1391011250
1391011248
1391011240
1391011238
1391011237
1391011236
1391011216
1391011210
1391011208
1391011208
1391011206
1391011201
1391011192
1391011189
1391011110
1391011109
1391011054
1391011039
1391010986
1391010946
1391010939
1391010938
1391010927
1391010920
1391010918
1391010868
1391010858
1391010852
1391010827
1391012539
1391012491
1391012483
1391012482
1391012482
1391012478
1391012467
1391012464
1391012442
1391012439
1391012424
1391012421
1391012406
1391012371
1391012370
1391012366
1391012347
1391012343
1391012333
1391012308
1391012298
1391012283
1391012272
1391012265
1391012248
1391012246
1391012232
1391012207
1391012190
1391012179
1391012165
1391012124
1391012122
1391012098
1391012080
1391012077
1391012071
1391012059
1391012019
1391012005
1391012003
1391011988
1391011959
1391011947
1391011936
1391011925
1391011893
1391011888
1391011869
1391011860
1391011830
1391011819
1391011815
1391011797
1391011797
1391011789
1391011778
1391011771
1391011768
1391011763
1391011753
1391011734
1391011711
1391011681
1391013439
1391013437
1391013411
1391013408
1391013404
1391013384
1391013313
1391013207
1391013170
1391013065
1391013057
1391013050
1391013048
1391013047
1391013043
1391013013
1391012975
1391012972
1391012967
1391012951
1391012914
1391012869
1391012757
1391012739
1391012736
1391012688
1391012679
1391014367
1391014365
1391014356
1391014350
1391014323
1391014314
1391014291
1391014266
1391014260
1391014258
1391014239
1391014235
1391014235
1391014203
1391014187
1391014185
1391014116
1391014109
1391014076
1391014005
1391013986
1391013875
1391013867
1391013823
1391013803
1391013763
1391013743
1391013721
1391013711
1391013642
1391013620
1391013613
1391013573
1391013546
1391013536
1391013529
1391013486
1391015232
1391015213
1391015146
1391015141
1391015077
1391015061
1391015044
1391015040
1391015036
1391015029
1391015026
1391014990
1391014980
1391014961
1391014941
1391014938
1391014927
1391014911
1391014905
1391014887
1391014840
1391014802
1391014785
1391014766
1391014700
1391014684
1391014663
1391014616
1391014585
1391014581
1391014559
1391014535
1391014526
1391014525
1391014435
1391014428
1391014398
1391014396
1391016154
1391016135
1391016112
1391016104
1391016084
1391016036
1391016030
1391016030
1391016001
1391015981
1391015962
1391015951
1391015911
1391015891
1391015846
1391015826
1391015824
1391015792
1391015776
1391015775
1391015724
1391015699
1391015668
1391015608
1391015551
1391015524
1391015503
1391015479
1391015472
1391015469
1391015460
1391015460
1391015457
1391015442
1391015394
1391015393
1391015390
1391015378
1391015371
1391015344
1391015313
1391015290
1391017063
1391017058
1391016920
1391016908
1391016741
1391016726
1391016721
1391016700
1391016671
1391016665
1391016648
1391016627
1391016616
1391016451
1391016422
1391016398
1391016362
1391016358
1391016306
1391016301
1391016280
1391016258
1391017982
1391017970
1391017966
1391017963
1391017944
1391017927
1391017917
1391017898
1391017875
1391017832
1391017826
1391017815
1391017801
1391017781
1391017746
1391017730
1391017725
1391017666
1391017663
1391017655
1391017643
1391017635
1391017633
1391017627
1391017624
1391017614
1391017612
1391017607
1391017606
1391017572
1391017555
1391017518
1391017508
1391017485
1391017460
1391017454
1391017453
1391017431
1391017420
1391017409
1391017394
1391017390
1391017389
1391017321
1391017313
1391017313
1391017300
1391017293
1391017198
1391018876
1391018834
1391018819
1391018807
1391018793
1391018724
1391018718
1391018703
1391018698
1391018685
1391018664
1391018660
1391018658
1391018626
1391018618
1391018615
1391018592
1391018588
1391018577
1391018505
1391018485
1391018468
1391018465
1391018455
1391018438
1391018437
1391018426
1391018406
1391018401
1391018398
1391018381
1391018356
1391018350
1391018339
1391018338
1391018320
1391018240
1391018223
1391018201
1391018176
1391018155
1391018140
1391018132
1391018109
1391018067
1391018038
1391018029
1391018028
1391018006
1391019785
1391019751
1391019734
1391019731
1391019700
1391019650
1391019644
1391019637
1391019597
1391019551
1391019529
1391019522
1391019470
1391019462
1391019459
1391019434
1391019429
1391019391
1391019365
1391019350
1391019336
1391019298
1391019225
1391019206
1391019127
1391019119
1391019099
1391019089
1391019088
1391019026
1391019010
1391019010
1391018982
1391018981
1391018938
1391018938
1391018935
1391018927
1391018918
1391018907
1391018898
1391020684
1391020673
1391020653
1391020645
1391020636
1391020629
1391020615
1391020587
1391020567
1391020563
1391020560
1391020547
1391020542
1391020531
1391020514
1391020487
1391020462
1391020458
1391020416
1391020403
1391020387
1391020384
1391020384
1391020370
1391020367
1391020366
1391020350
1391020341
1391020276
1391020275
1391020272
1391020266
1391020242
1391020242
1391020220
1391020211
1391020192
1391020164
1391020164
1391020156
1391020137
1391020128
1391020080
1391020079
1391020050
1391020028
1391019903
1391019882
1391019880
1391019803
1391019800
1391019794
1391021588
1391021584
1391021569
1391021533
1391021528
1391021490
1391021478
1391021449
1391021417
1391021404
1391021397
1391021393
1391021366
1391021356
1391021331
1391021330
1391021324
1391021303
1391021302
1391021286
1391021278
1391021255
1391021216
1391021196
1391021184
1391021174
1391021134
1391021093
1391021057
1391021047
1391021029
1391021016
1391021014
1391020993
1391020912
1391020883
1391020834
1391020794
1391020763
1391020722
1391020718
1391020704
1391022490
1391022474
1391022428
1391022427
1391022416
1391022415
1391022383
1391022369
1391022342
1391022323
1391022295
1391022246
1391022232
1391022216
1391022212
1391022183
1391022171
1391022170
1391022136
1391022116
1391022108
1391022062
1391022046
1391022037
1391022016
1391022008
1391021982
1391021969
1391021964
1391021962
1391021893
1391021885
1391021865
1391021765
1391021708
1391021688
1391021617
1391021614
1391021602
1391023376
1391023361
1391023337
1391023334
1391023330
1391023276
1391023241
1391023239
1391023175
1391023166
1391023147
1391023012
1391022976
1391022972
1391022960
1391022894
1391022882
1391022869
1391022860
1391022848
1391022818
1391022802
1391022794
1391022783
1391022755
1391022739
1391022738
1391022687
1391022664
1391022631
1391022610
1391022602
1391022592
1391022578
1391022572
1391022572
1391022564
1391022553
1391022547
1391022539
1391022526
1391022513
1391024242
1391024192
1391024180
1391024160
1391024142
1391024040
1391024033
1391024025
1391024023
1391023994
1391023971
1391023940
1391023892
1391023892
1391023887
1391023882
1391023878
1391023868
1391023864
1391023864
1391023862
1391023824
1391023820
1391023796
1391023764
1391023756
1391023747
1391023734
1391023720
1391023711
1391023703
1391023698
1391023693
1391023687
1391023671
1391023648
1391023635
1391023635
1391023618
1391023591
1391023571
1391023567
1391023549
1391023514
1391023501
1391023476
1391023459
1391023456
1391023426
1391023425
1391023421
1391023407
1391025158
1391025107
1391025079
1391025073
1391024962
1391024955
1391024908
1391024901
1391024890
1391024881
1391024879
1391024850
1391024780
1391024769
1391024765
1391024757
1391024756
1391024713
1391024705
1391024664
1391024663
1391024628
1391024597
1391024573
1391024569
1391024514
1391024476
1391024471
1391024410
1391024407
1391024402
1391024359
1391024350
1391026050
1391025988
1391025983
1391025972
1391025959
1391025927
1391025856
1391025847
1391025835
1391025833
1391025809
1391025748
1391025644
1391025584
1391025583
1391025582
1391025570
1391025567
1391025566
1391025529
1391025524
1391025509
1391025504
1391025480
1391025437
1391025434
1391025394
1391025378
1391025344
1391025341
1391025316
1391025275
1391025260
1391025253
1391025243
1391025230
1391025222
1391026972
1391026830
1391026809
1391026808
1391026779
1391026767
1391026603
1391026556
1391026547
1391026475
1391026474
1391026466
1391026462
1391026431
1391026430
1391026406
1391026398
1391026363
1391026321
1391026312
1391026308
1391026303
1391026290
1391026267
1391026264
1391026250
1391026242
1391026216
1391026202
1391026136
1391027875
1391027844
1391027839
1391027837
1391027822
1391027813
1391027784
1391027748
1391027719
1391027704
1391027651
1391027648
1391027632
1391027627
1391027622
1391027602
1391027574
1391027517
1391027511
1391027511
1391027498
1391027495
1391027474
1391027469
1391027435
1391027401
1391027401
1391027395
1391027372
1391027343
1391027311
1391027297
1391027291
1391027287
1391027263
1391027258
1391027237
1391027233
1391027228
1391027206
1391027202
1391027174
1391027118
1391027103
1391027087
1391027062
1391027054
1391027020
1391027013
1391027010
1391028773
1391028763
1391028695
1391028655
1391028645
1391028598
1391028571
1391028564
1391028555
1391028553
1391028520
1391028515
1391028499
1391028492
1391028470
1391028465
1391028450
1391028355
1391028245
1391028243
1391028228
1391028173
1391028155
1391028145
1391028143
1391028141
1391028128
1391028120
1391028062
1391028049
1391028042
1391027995
1391029674
1391029669
1391029665
1391029653
1391029648
1391029637
1391029633
1391029587
1391029577
1391029566
1391029557
1391029554
1391029515
1391029476
1391029468
1391029443
1391029439
1391029405
1391029393
1391029390
1391029383
1391029378
1391029375
1391029365
1391029348
1391029316
1391029308
1391029291
1391029279
1391029265
1391029262
1391029240
1391029232
1391029231
1391029202
1391029197
1391029178
1391029170
1391029150
1391029136
1391029104
1391029039
1391028892
1391028889
1391028869
1391028868
1391028851
1391028815
1391030599
1391030595
1391030591
1391030565
1391030481
1391030348
1391030288
1391030231
1391030208
1391030161
1391030159
1391030139
1391030131
1391030110
1391030108
1391030097
1391030092
1391030088
1391030054
1391030025
1391029977
1391029965
1391029941
1391029911
1391029879
1391029874
1391029861
1391029820
1391029820
1391029818
1391029817
1391029803
1391029788
1391029781
1391029781
1391029778
1391029759
1391029753
1391029715
1391031500
1391031492
1391031486
1391031480
1391031475
1391031472
1391031471
1391031470
1391031463
1391031453
1391031453
1391031452
1391031444
1391031436
1391031425
1391031425
1391031421
1391031408
1391031407
1391031399
1391031397
1391031393
1391031387
1391031386
1391031385
1391031380
1391031380
1391031379
1391031370
1391031366
1391031366
1391031365
1391031361
1391031355
1391031351
1391031336
1391031335
1391031324
1391031322
1391031313
1391031300
1391031282
1391031247
1391031234
1391031231
1391031221
1391031201
1391031194
1391031179
1391031177
1391031148
1391031133
1391031127
1391031124
1391031110
1391031110
1391031107
1391031075
1391031067
1391031062
1391031033
1391031030
1391031027
1391030988
1391030967
1391030966
1391030942
1391030938
1391030865
1391030863
1391030862
1391030778
1391030768
1391030742
1391030724
1391030718
1391030705
1391030651
1391030640
1391030636
1391030628
1391030614
1391032394
1391032356
1391032351
1391032338
1391032295
1391032262
1391032258
1391032253
1391032245
1391032185
1391032170
1391032163
1391032159
1391032126
1391032125
1391032092
1391032082
1391032072
1391032071
1391032046
1391032015
1391032011
1391032003
1391031983
1391031983
1391031952
1391031939
1391031927
1391031926
1391031918
1391031910
1391031901
1391031895
1391031893
1391031869
1391031842
1391031832
1391031829
1391031825
1391031823
1391031818
1391031805
1391031795
1391031791
1391031786
1391031773
1391031769
1391031756
1391031739
1391031725
1391031719
1391031716
1391031713
1391031708
1391031701
1391031689
1391031677
1391031670
1391031669
1391031638
1391031632
1391031621
1391031615
1391031607
1391031599
1391031598
1391031590
1391031570
1391031567
1391031567
1391031560
1391031557
1391031536
1391031535
1391031535
1391031527
1391031522
1391031517
1391031514
1391033306
1391033180
1391033145
1391033142
1391033083
1391033063
1391033054
1391033025
1391032954
1391032953
1391032952
1391032937
1391032891
1391032863
1391032861
1391032839
1391032827
1391032825
1391032804
1391032803
1391032788
1391032725
1391032718
1391032710
1391032709
1391032676
1391032664
1391032656
1391032611
1391032610
1391032604
1391032603
1391032592
1391032590
1391032571
1391032524
1391032504
1391032491
1391032489
1391032471
1391032469
1391032468
1391032454
1391032445
1391032444
1391032435
1391034193
1391034145
1391034133
1391034115
1391034064
1391034044
1391034029
1391034010
1391034006
1391033977
1391033977
1391033907
1391033888
1391033852
1391033832
1391033765
1391033760
1391033755
1391033729
1391033727
1391033722
1391033711
1391033623
1391033620
1391033591
1391033577
1391033560
1391033489
1391033486
1391033455
1391033395
1391033382
1391033380
1391033380
1391033369
1391033348
1391033345
1391033330
1391035054
1391035027
1391034936
1391034901
1391034891
1391034884
1391034846
1391034846
1391034790
1391034783
1391034768
1391034764
1391034762
1391034668
1391034631
1391034605
1391034538
1391034533
1391034527
1391034517
1391034500
1391034492
1391034486
1391034482
1391034480
1391034471
1391034464
1391034442
1391034427
1391034368
1391034360
1391034331
1391034324
1391034298
1391034295
1391034285
1391034279
1391034244
1391034242
1391034235
1391035913
1391035904
1391035902
1391035883
1391035881
1391035880
1391035851
1391035841
1391035766
1391035745
1391035745
1391035743
1391035733
1391035714
1391035677
1391035643
1391035640
1391035614
1391035595
1391035571
1391035561
1391035545
1391035502
1391035492
1391035490
1391035465
1391035462
1391035457
1391035422
1391035390
1391035364
1391035343
1391035342
1391035303
1391035231
1391035226
1391035217
1391035194
1391035146
1391035124
1391035117
1391036888
1391036886
1391036826
1391036820
1391036771
1391036742
1391036723
1391036703
1391036701
1391036687
1391036672
1391036607
1391036603
1391036596
1391036540
1391036503
1391036421
1391036402
1391036313
1391036283
1391036281
1391036259
1391036178
1391036173
1391036159
1391036146
1391036117
1391036106
1391036103
1391036067
1391036037
1391037807
1391037774
1391037774
1391037747
1391037662
1391037631
1391037614
1391037612
1391037583
1391037565
1391037510
1391037495
1391037482
1391037452
1391037429
1391037423
1391037410
1391037386
1391037377
1391037291
1391037260
1391037244
1391037163
1391037124
1391037070
1391037065
1391037059
1391037045
1391036984
1391036943
1391036936
1391036925
1391038708
1391038621
1391038615
1391038593
1391038550
1391038545
1391038525
1391038465
1391038460
1391038447
1391038357
1391038343
1391038342
1391038338
1391038317
1391038243
1391038239
1391038188
1391038159
1391038148
1391038134
1391038121
1391038100
1391038047
1391038033
1391037973
1391037967
1391037953
1391037939
1391037922
1391037907
1391037901
1391037898
1391037883
1391037883
1391037870
1391039611
1391039594
1391039563
1391039513
1391039477
1391039420
1391039418
1391039319
1391039308
1391039295
1391039273
1391039269
1391039267
1391039262
1391039237
1391039217
1391039202
1391039200
1391039198
1391039198
1391039194
1391039187
1391039187
1391039140
1391039119
1391039081
1391039041
1391039034
1391039015
1391038999
1391038980
1391038915
1391038908
1391038893
1391038854
1391038840
1391038838
1391038763
1391038735
1391038722
1391040501
1391040488
1391040457
1391040433
1391040417
1391040411
1391040410
1391040386
1391040348
1391040309
1391040289
1391040274
1391040254
1391040249
1391040210
1391040158
1391040153
1391040149
1391040146
1391040138
1391040121
1391040112
1391040106
1391040077
1391040039
1391040008
1391040006
1391039937
1391039923
1391039914
1391039900
1391039869
1391039813
1391039811
1391039809
1391039808
1391039783
1391039759
1391039741
1391039739
1391039727
1391039711
1391039694
1391039676
1391039646
1391039643
1391039624
1391039622
1391041390
1391041357
1391041354
1391041335
1391041303
1391041299
1391041278
1391041275
1391041229
1391041201
1391041171
1391041157
1391041142
1391040993
1391040988
1391040950
1391040948
1391040928
1391040918
1391040897
1391040888
1391040852
1391040811
1391040787
1391040704
1391040667
1391040617
1391040593
1391040586
1391040521
1391040519
1391042287
1391042274
1391042258
1391042247
1391042246
1391042170
1391042148
1391042099
1391042019
1391042013
1391042004
1391042001
1391041994
1391041975
1391041970
1391041957
1391041942
1391041929
1391041908
1391041900
1391041891
1391041846
1391041836
1391041791
1391041784
1391041764
1391041751
1391041705
1391041678
1391041677
1391041658
1391041640
1391041624
1391041619
1391041508
1391041507
1391041457
1391041450
1391041449
1391041445
1391043212
1391043192
1391043157
1391043143
1391043140
1391043052
1391043046
1391043023
1391043012
1391043010
1391042954
1391042942
1391042912
1391042889
1391042884
1391042868
1391042856
1391042836
1391042816
1391042801
1391042799
1391042796
1391042788
1391042774
1391042763
1391042760
1391042740
1391042740
1391042739
1391042702
1391042695
1391042689
1391042682
1391042669
1391042661
1391042648
1391042626
1391042621
1391042613
1391042612
1391042602
1391042583
1391042579
1391042573
1391042549
1391042541
1391042539
1391042527
1391042514
1391042441
1391042439
1391042406
1391042325
1391044086
1391044079
1391044077
1391044057
1391044004
1391044002
1391043957
1391043940
1391043916
1391043903
1391043891
1391043876
1391043843
1391043793
1391043754
1391043734
1391043725
1391043677
1391043668
1391043650
1391043648
1391043647
1391043645
1391043630
1391043628
1391043625
1391043624
1391043624
1391043617
1391043608
1391043584
1391043578
1391043559
1391043553
1391043550
1391043550
1391043544
1391043539
1391043486
1391043466
1391043460
1391043451
1391043439
1391043431
1391043415
1391043351
1391043332
1391043318
1391043312
1391043282
1391043268
1391043262
1391043258
1391043237
1391045020
1391045010
1391045008
1391044971
1391044888
1391044871
1391044861
1391044850
1391044812
1391044811
1391044802
1391044770
1391044723
1391044716
1391044698
1391044698
1391044666
1391044654
1391044630
1391044613
1391044609
1391044586
1391044560
1391044560
1391044556
1391044509
1391044503
1391044500
1391044498
1391044483
1391044479
1391044467
1391044443
1391044423
1391044419
1391044416
1391044388
1391044382
1391044354
1391044346
1391044340
1391044302
1391044292
1391044283
1391044267
1391044245
1391044226
1391044220
1391044215
1391044213
1391044197
1391044141
1391044130
1391044129
1391045916
1391045913
1391045904
1391045896
1391045872
1391045860
1391045848
1391045834
1391045827
1391045796
1391045769
1391045736
1391045720
1391045698
1391045690
1391045664
1391045651
1391045647
1391045643
1391045615
1391045594
1391045526
1391045506
1391045493
1391045492
1391045483
1391045478
1391045448
1391045427
1391045397
1391045394
1391045382
1391045369
1391045340
1391045340
1391045333
1391045321
1391045303
1391045282
1391045270
1391045248
1391045243
1391045243
1391045235
1391045233
1391045232
1391045224
1391045199
1391045186
1391045181
1391045169
1391045127
1391045060
1391045038
1391046823
1391046809
1391046799
1391046795
1391046783
1391046776
1391046762
1391046739
1391046723
1391046692
1391046673
1391046636
1391046629
1391046615
1391046585
1391046569
1391046554
1391046519
1391046410
1391046405
1391046391
1391046313
1391046300
1391046294
1391046262
1391046243
1391046241
1391046220
1391046218
1391046199
1391046198
1391046183
1391046159
1391046159
1391046144
1391046118
1391046112
1391046103
1391046094
1391046080
1391046068
1391046061
1391046054
1391046043
1391046022
1391046003
1391045973
1391047723
1391047711
1391047708
1391047657
1391047649
1391047633
1391047627
1391047622
1391047621
1391047609
1391047605
1391047603
1391047583
1391047576
1391047549
1391047547
1391047546
1391047539
1391047534
1391047510
1391047502
1391047488
1391047463
1391047442
1391047431
1391047426
1391047417
1391047395
1391047394
1391047386
1391047348
1391047336
1391047321
1391047298
1391047291
1391047272
1391047220
1391047216
1391047200
1391047195
1391047174
1391047174
1391047172
1391047164
1391047121
1391047067
1391047026
1391047012
1391047005
1391047000
1391046988
1391046985
1391046939
1391046924
1391046897
1391046878
1391046856
1391046845
1391048597
1391048586
1391048579
1391048542
1391048529
1391048515
1391048504
1391048497
1391048369
1391048349
1391048343
1391048321
1391048305
1391048256
1391048212
1391048210
1391048171
1391048168
1391048057
1391048014
1391047992
1391047973
1391047968
1391047956
1391047951
1391047937
1391047930
1391047889
1391047888
1391047853
1391047827
1391047814
1391047805
1391047772
1391047766
1391047755
1391047746
1391049530
1391049529
1391049523
1391049510
1391049488
1391049479
1391049467
1391049444
1391049443
1391049439
1391049413
1391049403
1391049398
1391049398
1391049380
1391049355
1391049344
1391049320
1391049316
1391049293
1391049287
1391049264
1391049223
1391049221
1391049212
1391049160
1391049148
1391049123
1391049109
1391049106
1391049105
1391049092
1391049030
1391049030
1391049016
1391049012
1391048982
1391048970
1391048960
1391048936
1391048898
1391048886
1391048791
1391048774
1391048768
1391048750
1391048715
1391048693
1391048672
1391048648
1391048643
1391048641
1391048629
1391050430
1391050337
1391050300
1391050291
1391050283
1391050278
1391050264
1391050262
1391050212
1391050192
1391050191
1391050169
1391050150
1391050139
1391050134
1391050123
1391050122
1391050111
1391050060
1391050052
1391050028
1391049993
1391049987
1391049981
1391049955
1391049949
1391049930
1391049930
1391049928
1391049907
1391049872
1391049871
1391049868
1391049783
1391049759
1391049741
1391049730
1391049719
1391049694
1391049687
1391049656
1391049639
1391049631
1391049611
1391049590
1391049574
1391049559
1391051320
1391051267
1391051235
1391051203
1391051182
1391051137
1391051135
1391051131
1391051130
1391051002
1391050980
1391050840
1391050826
1391050824
1391050823
1391050786
1391050777
1391050775
1391050734
1391050685
1391050668
1391050636
1391050624
1391050572
1391050537
1391050490
1391050438
1391050436
1391050434
1391052228
1391052186
1391052118
1391052077
1391052069
1391052052
1391052019
1391051925
1391051903
1391051872
1391051855
1391051844
1391051795
1391051763
1391051758
1391051741
1391051720
1391051716
1391051693
1391051625
1391051625
1391051458
1391051442
1391051408
1391051354
1391053122
1391053099
1391053089
1391053035
1391052995
1391052761
1391052670
1391052669
1391052568
1391052554
1391052550
1391052374
1391052351
1391052349
1391052243
1391054029
1391053994
1391053980
1391053933
1391053856
1391053803
1391053799
1391053723
1391053665
1391053632
1391053619
1391053605
1391053579
1391053514
1391053502
1391053498
1391053471
1391053434
1391053394
1391053375
1391053340
1391053335
1391053331
1391053322
1391053305
1391053207
1391053205
1391054921
1391054874
1391054833
1391054736
1391054735
1391054676
1391054509
1391054485
1391054463
1391054444
1391054368
1391054338
1391054333
1391054326
1391054242
1391054234
1391054188
1391054145
1391054096
1391054039
1391055704
1391055573
1391055449
1391055435
1391055413
1391055384
1391055375
1391055327
1391055255
1391055235
1391055217
1391055115
1391055001
1391054969
1391054953
1391056661
1391056611
1391056597
1391056555
1391056514
1391056353
1391056302
1391056295
1391056261
1391056228
1391056217
1391056205
1391056189
1391056163
1391056108
1391056038
1391055943
1391055933
1391057551
1391057483
1391057335
1391057316
1391057276
1391057252
1391057112
1391057097
1391057093
1391056967
1391056914
1391056838
1391056750
1391058521
1391058411
1391058340
1391058310
1391058276
1391058190
1391058179
1391058169
1391058155
1391058149
1391058055
1391058050
1391058040
1391058015
1391057938
1391057903
1391057866
1391057824
1391057727
1391059428
1391059426
1391059406
1391059392
1391059385
1391059378
1391059377
1391059264
1391059260
1391059201
1391059086
1391059056
1391059003
1391058970
1391058924
1391058912
1391058903
1391058895
1391058889
1391058888
1391058885
1391058878
1391058873
1391058789
1391058724
1391058705
1391058685
1391058682
1391058677
1391058665
1391058657
1391058638
1391058615
1391058576
1391060294
1391060231
1391060174
1391060173
1391060149
1391060089
1391060068
1391060063
1391060055
1391060042
1391060021
1391060015
1391059983
1391059938
1391059921
1391059894
1391059821
1391059744
1391059730
1391059703
1391059680
1391059626
1391059587
1391059586
1391059483
1391059473
1391059465
1391061204
1391061203
1391061161
1391061154
1391060995
1391060991
1391060947
1391060848
1391060754
1391060744
1391060699
1391060698
1391060578
1391060556
1391060505
1391060455
1391060374
1391062074
1391062053
1391061978
1391061831
1391061703
1391061701
1391061671
1391061667
1391061646
1391061640
1391061625
1391061590
1391061571
1391061545
1391061541
1391061536
1391061510
1391061465
1391061341
1391061335
1391061329
1391061258
1391063033
1391063023
1391062941
1391062929
1391062859
1391062829
1391062673
1391062565
1391062494
1391062477
1391062459
1391062454
1391062451
1391062373
1391062357
1391062291
1391062277
1391062246
1391062238
1391062198
1391062198
1391062171
1391063813
1391063780
1391063760
1391063729
1391063646
1391063634
1391063576
1391063532
1391063486
1391063479
1391063423
1391063332
1391063298
1391063248
1391063197
1391063182
1391063151
1391063114
1391063081
1391064713
1391064591
1391064591
1391064564
1391064471
1391064448
1391064313
1391064304
1391064232
1391064054
1391064040
1391064024
1391064009
1391064007
1391065714
1391065713
1391065662
1391065604
1391065603
1391065460
1391065455
1391065422
1391065408
1391065356
1391065313
1391065309
1391065305
1391065229
1391065225
1391065215
1391065155
1391065122
1391065098
1391065093
1391065066
1391065028
1391065027
1391065018
1391064919
1391064852
1391066612
1391066564
1391066561
1391066559
1391066557
1391066482
1391066477
1391066385
1391066384
1391066224
1391066025
1391066021
1391065934
1391065878
1391065829
1391067493
1391067253
1391067247
1391067181
1391067121
1391067105
1391067099
1391067055
1391067011
1391067003
1391066957
1391066945
1391066793
1391066766
1391066759
1391066751
1391066727
1391068404
1391068256
1391068250
1391068214
1391068099
1391068049
1391068021
1391067960
1391067949
1391067947
1391067940
1391067918
1391067866
1391067861
1391067827
1391067710
1391067681
1391067595
1391067557
1391069193
1391069172
1391069172
1391069171
1391069171
1391069171
1391069170
1391069152
1391069101
1391069052
1391068992
1391068875
1391068751
1391068672
1391068456
1391068456
1391068456
1391068456
1391070244
1391070225
1391070212
1391070161
1391070160
1391070135
1391070106
1391070104
1391070037
1391070036
1391070025
1391070005
1391069991
1391069892
1391069874
1391069854
1391069807
1391069801
1391069771
1391069755
1391069690
1391069684
1391069676
1391069634
1391069613
1391069555
1391069533
1391069503
1391069479
1391069412
1391069412
1391069403
1391069391
1391069367
1391071088
1391071079
1391071026
1391071023
1391071011
1391070986
1391070918
1391070870
1391070845
1391070839
1391070824
1391070816
1391070760
1391070654
1391070650
1391070634
1391070621
1391070574
1391070551
1391070537
1391070533
1391070532
1391070506
1391070490
1391070489
1391070461
1391070452
1391070402
1391070368
1391070344
1391070343
1391070337
1391070311
1391070308
1391072037
1391072020
1391072003
1391071968
1391071955
1391071954
1391071928
1391071927
1391071920
1391071841
1391071809
1391071808
1391071759
1391071731
1391071630
1391071625
1391071601
1391071582
1391071574
1391071456
1391071437
1391071387
1391071371
1391071359
1391071347
1391071345
1391071332
1391071261
1391071257
1391071249
1391071248
1391071163
1391072952
1391072865
1391072835
1391072813
1391072709
1391072687
1391072683
1391072674
1391072668
1391072655
1391072640
1391072597
1391072591
1391072534
1391072527
1391072526
1391072489
1391072459
1391072457
1391072352
1391072261
1391072246
1391072212
1391072205
1391072203
1391072189
1391073830
1391073768
1391073762
1391073719
1391073716
1391073702
1391073609
1391073542
1391073511
1391073500
1391073488
1391073487
1391073487
1391073472
1391073446
1391073422
1391073374
1391073362
1391073331
1391073314
1391073213
1391073180
1391073170
1391073159
1391073072
1391073037
1391073022
1391073002
1391072998
1391072978
1391074739
1391074730
1391074695
1391074652
1391074632
1391074610
1391074592
1391074448
1391074416
1391074361
1391074352
1391074339
1391074311
1391074231
1391074173
1391074136
1391074103
1391074078
1391074073
1391074064
1391074062
1391073998
1391073917
1391073866
1391075650
1391075641
1391075606
1391075575
1391075575
1391075573
1391075488
1391075467
1391075465
1391075454
1391075448
1391075372
1391075323
1391075297
1391075254
1391075238
1391075190
1391075170
1391075150
1391075105
1391075104
1391075050
1391074999
1391074990
1391074953
1391074927
1391074904
1391074855
1391074824
1391074780
1391074777
1391076503
1391076467
1391076444
1391076416
1391076415
1391076406
1391076367
1391076356
1391076356
1391076343
1391076331
1391076328
1391076278
1391076277
1391076250
1391076245
1391076188
1391076165
1391076155
1391076146
1391076072
1391076071
1391076055
1391076046
1391076045
1391076039
1391076030
1391076023
1391076021
1391076017
1391076003
1391075963
1391075934
1391075931
1391075866
1391075849
1391075752
1391077376
1391077255
1391077173
1391077138
1391077091
1391077076
1391076970
1391076970
1391076932
1391076905
1391076903
1391076873
1391076844
1391076802
1391076788
1391076769
1391076749
1391076739
1391076723
1391076714
1391076665
1391076661
1391076618
1391076600
1391076590
1391076560
1391078330
1391078321
1391078296
1391078279
1391078243
1391078207
1391078177
1391078157
1391078137
1391078136
1391078104
1391078094
1391078072
1391078067
1391078019
1391077976
1391077859
1391077848
1391077833
1391077824
1391077823
1391077815
1391077806
1391077780
1391077769
1391077707
1391077707
1391077707
1391077695
1391077682
1391077605
1391077591
1391077590
1391077590
1391077522
1391077517
1391077511
1391077507
1391077502
1391079230
1391079217
1391079009
1391078971
1391078971
1391078949
1391078870
1391078669
1391078610
1391078597
1391078596
1391078573
1391078560
1391078556
1391078507
1391078486
1391078470
1391078457
1391078445
1391078425
1391078420
1391080140
1391080131
1391080129
1391080118
1391080105
1391080062
1391080056
1391080005
1391079962
1391079953
1391079923
1391079910
1391079907
1391079898
1391079898
1391079888
1391079883
1391079866
1391079860
1391079831
1391079827
1391079825
1391079825
1391079823
1391079820
1391079808
1391079784
1391079772
1391079765
1391079756
1391079747
1391079718
1391079681
1391079590
1391079549
1391079534
1391079513
1391079497
1391079472
1391079403
1391079348
1391079339
1391079295
1391079276
1391081056
1391081041
1391081037
1391081024
1391081018
1391080944
1391080908
1391080797
1391080793
1391080791
1391080780
1391080755
1391080727
1391080714
1391080709
1391080677
1391080597
1391080580
1391080563
1391080558
1391080508
1391080470
1391080463
1391080444
1391080440
1391080363
1391080338
1391080317
1391080314
1391080298
1391080291
1391080290
1391080259
1391080246
1391080227
1391080226
1391080225
1391080204
1391080178
1391081945
1391081918
1391081903
1391081881
1391081860
1391081850
1391081845
1391081769
1391081768
1391081751
1391081721
1391081677
1391081660
1391081659
1391081651
1391081618
1391081612
1391081605
1391081525
1391081513
1391081513
1391081512
1391081495
1391081492
1391081419
1391081403
1391081389
1391081380
1391081350
1391081307
1391081261
1391081238
1391081227
1391081223
1391081189
1391081181
1391081181
1391081138
1391081136
1391081099
1391081066
1391082835
1391082817
1391082816
1391082804
1391082787
1391082786
1391082766
1391082555
1391082508
1391082504
1391082503
1391082503
1391082482
1391082392
1391082373
1391082366
1391082359
1391082347
1391082199
1391082174
1391082174
1391082163
1391082117
1391082053
1391082034
1391082016
1391083718
1391083687
1391083668
1391083624
1391083623
1391083616
1391083613
1391083609
1391083533
1391083529
1391083508
1391083505
1391083444
1391083383
1391083383
1391083383
1391083339
1391083309
1391083289
1391083260
1391083242
1391083209
1391083181
1391083176
1391083174
1391083166
1391082967
1391082938
1391082920
1391082919
1391082890
1391084638
1391084609
1391084577
1391084539
1391084491
1391084401
1391084386
1391084378
1391084341
1391084320
1391084305
1391084276
1391084250
1391084209
1391084185
1391084167
1391084130
1391084051
1391084028
1391084020
1391084007
1391083940
1391083891
1391083854
1391083845
1391083833
1391083786
1391085529
1391085474
1391085452
1391085433
1391085423
1391085420
1391085394
1391085378
1391085373
1391085326
1391085304
1391085245
1391085223
1391085220
1391085210
1391085210
1391085198
1391085195
1391085161
1391085134
1391085131
1391085103
1391085094
1391085031
1391084994
1391084958
1391084944
1391084910
1391084900
1391084897
1391084867
1391084843
1391084817
1391084730
1391084694
1391084686
1391086437
1391086400
1391086337
1391086335
1391086335
1391086320
1391086288
1391086214
1391086212
1391086146
1391086064
1391086015
1391085992
1391085983
1391085972
1391085967
1391085954
1391085953
1391085939
1391085935
1391085905
1391085899
1391085898
1391085807
1391085772
1391085751
1391085738
1391085724
1391085698
1391085661
1391085599
1391085579
1391087366
1391087342
1391087328
1391087312
1391087300
1391087225
1391087189
1391087178
1391087111
1391087028
1391086975
1391086952
1391086952
1391086945
1391086849
1391086849
1391086824
1391086789
1391086779
1391086763
1391086755
1391086744
1391086741
1391086735
1391086735
1391086683
1391086637
1391086633
1391086533
1391086494
1391088188
1391088118
1391088096
1391088090
1391088068
1391088055
1391088015
1391087988
1391087967
1391087943
1391087929
1391087926
1391087922
1391087918
1391087877
1391087862
1391087849
1391087826
1391087822
1391087808
1391087806
1391087802
1391087797
1391087781
1391087761
1391087761
1391087736
1391087725
1391087714
1391087676
1391087673
1391087656
1391087633
1391087618
1391087519
1391087515
1391087491
1391087451
1391089155
1391089115
1391089051
1391089025
1391088997
1391088993
1391088986
1391088975
1391088974
1391088970
1391088958
1391088950
1391088930
1391088921
1391088909
1391088858
1391088856
1391088854
1391088825
1391088822
1391088811
1391088782
1391088758
1391088753
1391088743
1391088698
1391088678
1391088671
1391088667
1391088646
1391088641
1391088638
1391088628
1391088607
1391088605
1391088578
1391088569
1391088564
1391088539
1391088539
1391088528
1391088509
1391088500
1391088497
1391088462
1391088443
1391088431
1391088426
1391088403
1391088387
1391088387
1391088372
1391088362
1391088336
1391088332
1391088325
1391088325
1391090057
1391090052
1391090044
1391090034
1391090030
1391089983
1391089968
1391089933
1391089925
1391089897
1391089886
1391089867
1391089858
1391089844
1391089844
1391089841
1391089831
1391089821
1391089820
1391089736
1391089687
1391089629
1391089552
1391089549
1391089541
1391089535
1391089526
1391089525
1391089523
1391089498
1391089488
1391089465
1391089463
1391089456
1391089434
1391089414
1391089405
1391089399
1391089365
1391089295
1391089274
1391089262
1391089256
1391089256
1391089252
1391089248
1391089223
1391089202
1391089177
1391090928
1391090901
1391090892
1391090876
1391090871
1391090847
1391090838
1391090835
1391090810
1391090803
1391090793
1391090779
1391090773
1391090763
1391090753
1391090743
1391090739
1391090723
1391090713
1391090700
1391090644
1391090634
1391090628
1391090616
1391090528
1391090498
1391090426
1391090426
1391090424
1391090349
1391090320
1391090312
1391090303
1391090295
1391090294
1391090276
1391090226
1391090201
1391090185
1391090182
1391090171
1391090160
1391090154
1391090146
1391090138
1391090133
1391090086
1391091867
1391091865
1391091861
1391091842
1391091826
1391091793
1391091732
1391091673
1391091634
1391091622
1391091587
1391091582
1391091553
1391091543
1391091532
1391091531
1391091527
1391091513
1391091511
1391091506
1391091497
1391091462
1391091304
1391091281
1391091235
1391091233
1391091221
1391091215
1391091185
1391091180
1391091180
1391091164
1391091136
1391091112
1391091110
1391091077
1391091066
1391091065
1391091034
1391091024
1391091017
1391092762
1391092752
1391092709
1391092692
1391092668
1391092641
1391092604
1391092572
1391092554
1391092499
1391092432
1391092406
1391092406
1391092329
1391092329
1391092326
1391092293
1391092291
1391092291
1391092283
1391092260
1391092235
1391092220
1391092134
1391092122
1391092112
1391092085
1391092070
1391092015
1391092004
1391092000
1391091982
1391091929
1391091894
1391093608
1391093581
1391093562
1391093528
1391093525
1391093508
1391093462
1391093425
1391093419
1391093382
1391093373
1391093373
1391093342
1391093338
1391093235
1391093205
1391093204
1391093191
1391093134
1391093109
1391093106
1391093102
1391093088
1391093077
1391093056
1391093037
1391093024
1391092914
1391092913
1391092878
1391092867
1391092856
1391092792
1391094579
1391094566
1391094536
1391094535
1391094530
1391094524
1391094523
1391094523
1391094488
1391094438
1391094430
1391094408
1391094342
1391094325
1391094316
1391094296
1391094281
1391094259
1391094256
1391094232
1391094216
1391094196
1391094193
1391094154
1391094154
1391094149
1391094145
1391094141
1391094134
1391094129
1391094109
1391094083
1391094069
1391094048
1391094040
1391094019
1391093980
1391093962
1391093934
1391093915
1391093899
1391093898
1391093872
1391093847
1391093830
1391093820
1391093797
1391093795
1391093788
1391093780
1391093765
1391093737
1391093733
1391093730
1391093711
1391093696
1391093695
1391095416
1391095412
1391095408
1391095398
1391095397
1391095395
1391095320
1391095236
1391095183
1391095180
1391095179
1391095170
1391095134
1391095124
1391095109
1391095070
1391095038
1391095027
1391094916
1391094851
1391094837
1391094833
1391094829
1391094802
1391094791
1391094751
1391094718
1391094717
1391094712
1391094700
1391094699
1391094673
1391094663
1391094661
1391094635
1391094616
1391094607
1391094602
1391096351
1391096349
1391096338
1391096306
1391096294
1391096292
1391096270
1391096262
1391096252
1391096226
1391096218
1391096156
1391096068
1391096051
1391096037
1391096030
1391095974
1391095955
1391095891
1391095891
1391095866
1391095851
1391095844
1391095838
1391095834
1391095822
1391095779
1391095720
1391095662
1391095661
1391095654
1391095649
1391095608
1391095598
1391095576
1391095561
1391095560
1391095551
1391095545
1391095543
1391095504
1391095497
1391097275
1391097270
1391097251
1391097214
1391097199
1391097185
1391097180
1391097132
1391097116
1391097070
1391097031
1391097010
1391097006
1391096981
1391096978
1391096975
1391096970
1391096966
1391096900
1391096827
1391096821
1391096812
1391096807
1391096807
1391096806
1391096794
1391096788
1391096786
1391096786
1391096736
1391096734
1391096717
1391096710
1391096704
1391096698
1391096691
1391096687
1391096675
1391096662
1391096662
1391096652
1391096632
1391096619
1391096603
1391096602
1391096598
1391096585
1391096579
1391096568
1391096564
1391096557
1391096533
1391096519
1391096517
1391096479
1391096475
1391096462
1391096455
1391096439
1391096437
1391096416
1391096416
1391096413
1391096412
1391098179
1391098148
1391098137
1391098130
1391098119
1391098103
1391098095
1391098088
1391098068
1391098060
1391098049
1391098020
1391098010
1391097994
1391097971
1391097923
1391097910
1391097909
1391097885
1391097846
1391097808
1391097801
1391097787
1391097761
1391097730
1391097726
1391097710
1391097664
1391097634
1391097633
1391097544
1391097538
1391097526
1391097518
1391097511
1391097462
1391097450
1391097442
1391097428
1391097410
1391097406
1391097399
1391097391
1391097345
1391097313
1391097291
1391099090
1391099063
1391099016
1391099006
1391098912
1391098891
1391098863
1391098848
1391098844
1391098828
1391098827
1391098821
1391098786
1391098753
1391098753
1391098739
1391098734
1391098729
1391098722
1391098720
1391098718
1391098704
1391098703
1391098690
1391098674
1391098657
1391098614
1391098613
1391098585
1391098531
1391098527
1391098504
1391098496
1391098491
1391098490
1391098470
1391098466
1391098457
1391098449
1391098444
1391098416
1391098375
1391098368
1391098332
1391098299
1391098295
1391098290
1391098289
1391098274
1391098252
1391099979
1391099976
1391099952
1391099945
1391099930
1391099914
1391099899
1391099866
1391099861
1391099856
1391099815
1391099807
1391099791
1391099741
1391099738
1391099733
1391099676
1391099665
1391099642
1391099637
1391099634
1391099627
1391099612
1391099610
1391099597
1391099585
1391099582
1391099558
1391099550
1391099547
1391099539
1391099497
1391099492
1391099488
1391099480
1391099471
1391099445
1391099434
1391099409
1391099389
1391099388
1391099374
1391099355
1391099343
1391099332
1391099325
1391099260
1391099253
1391099246
1391099234
1391099232
1391099204
1391099145
1391099112
1391099093
1391100883
1391100865
1391100864
1391100818
1391100804
1391100777
1391100768
1391100744
1391100740
1391100735
1391100728
1391100700
1391100667
1391100643
1391100622
1391100616
1391100584
1391100561
1391100558
1391100539
1391100538
1391100538
1391100537
1391100536
1391100536
1391100536
1391100535
1391100535
1391100534
1391100533
1391100533
1391100532
1391100532
1391100531
1391100531
1391100530
1391100530
1391100530
1391100497
1391100489
1391100479
1391100457
1391100429
1391100412
1391100395
1391100392
1391100391
1391100376
1391100364
1391100339
1391100301
1391100283
1391100274
1391100210
1391100208
1391100163
1391100137
1391100128
1391100113
1391100089
1391100062
1391100046
1391100038
1391100016
1391099999
1391099996
1391101761
1391101753
1391101727
1391101725
1391101718
1391101711
1391101695
1391101688
1391101684
1391101680
1391101669
1391101661
1391101653
1391101650
1391101644
1391101602
1391101599
1391101576
1391101482
1391101464
1391101461
1391101446
1391101446
1391101443
1391101439
1391101427
1391101413
1391101410
1391101409
1391101403
1391101373
1391101367
1391101365
1391101332
1391101317
1391101309
1391101286
1391101271
1391101233
1391101230
1391101215
1391101180
1391101156
1391101143
1391101129
1391101076
1391101065
1391101001
1391101001
1391100999
1391100997
1391100988
1391100972
1391100954
1391100951
1391100951
1391100948
1391100939
1391100931
1391100909
1391100897
1391102691
1391102678
1391102639
1391102634
1391102590
1391102576
1391102573
1391102497
1391102488
1391102468
1391102453
1391102447
1391102447
1391102413
1391102395
1391102392
1391102379
1391102355
1391102312
1391102302
1391102283
1391102274
1391102242
1391102234
1391102219
1391102203
1391102191
1391102186
1391102130
1391102128
1391102119
1391102098
1391102095
1391102071
1391102016
1391101954
1391101949
1391101921
1391101917
1391101896
1391101889
1391101885
1391101870
1391101861
1391101822
1391101803
1391101802
1391103576
1391103574
1391103560
1391103548
1391103544
1391103533
1391103529
1391103512
1391103486
1391103478
1391103472
1391103457
1391103446
1391103418
1391103406
1391103376
1391103306
1391103286
1391103281
1391103263
1391103214
1391103208
1391103207
1391103193
1391103169
1391103165
1391103156
1391103145
1391103135
1391103120
1391103118
1391103104
1391103080
1391103075
1391103039
1391102972
1391102963
1391102935
1391102925
1391102918
1391102876
1391102868
1391102841
1391102841
1391102794
1391104472
1391104464
1391104464
1391104439
1391104412
1391104391
1391104341
1391104341
1391104293
1391104276
1391104274
1391104268
1391104244
1391104242
1391104241
1391104232
1391104220
1391104198
1391104197
1391104188
1391104171
1391104169
1391104152
1391104115
1391104064
1391104021
1391104003
1391103995
1391103983
1391103966
1391103947
1391103879
1391103873
1391103868
1391103842
1391103836
1391103822
1391103820
1391103813
1391103803
1391103752
1391103730
1391103729
1391103719
1391103702
1391103683
1391103657
1391103648
1391103645
1391103644
1391103642
1391103622
1391103620
1391103614
1391103606
1391105396
1391105346
1391105283
1391105272
1391105264
1391105259
1391105243
1391105217
1391105198
1391105170
1391105143
1391105142
1391105139
1391105116
1391105097
1391105076
1391105060
1391105051
1391105043
1391105040
1391105035
1391105025
1391105025
1391105020
1391105006
1391105005
1391105004
1391105000
1391104989
1391104987
1391104985
1391104975
1391104974
1391104935
1391104931
1391104909
1391104905
1391104883
1391104882
1391104881
1391104874
1391104864
1391104858
1391104841
1391104835
1391104819
1391104813
1391104810
1391104793
1391104776
1391104769
1391104732
1391104714
1391104709
1391104707
1391104687
1391104675
1391104670
1391104656
1391104650
1391104638
1391104636
1391104585
1391104554
1391104547
1391106297
1391106294
1391106287
1391106280
1391106214
1391106204
1391106202
1391106196
1391106129
1391106127
1391106124
1391106123
1391106121
1391106118
1391106115
1391106104
1391106098
1391106096
1391106079
1391106064
1391106064
1391106030
1391105994
1391105895
1391105893
1391105880
1391105878
1391105871
1391105862
1391105856
1391105802
1391105794
1391105786
1391105772
1391105769
1391105749
1391105743
1391105716
1391105705
1391105682
1391105679
1391105664
1391105660
1391105658
1391105657
1391105636
1391105620
1391105600
1391105598
1391105596
1391105594
1391105585
1391105569
1391105536
1391105506
1391105500
1391105500
1391105476
1391105461
1391105456
1391105452
1391105422
1391107204
1391107163
1391107115
1391107108
1391107102
1391107077
1391107046
1391107045
1391107037
1391107031
1391107023
1391107020
1391107017
1391107016
1391107012
1391106951
1391106947
1391106937
1391106931
1391106919
1391106884
1391106879
1391106837
1391106831
1391106831
1391106820
1391106812
1391106798
1391106792
1391106781
1391106756
1391106755
1391106741
1391106735
1391106729
1391106729
1391106722
1391106684
1391106674
1391106637
1391106581
1391106577
1391106573
1391106567
1391106499
1391106490
1391106483
1391106482
1391106455
1391106427
1391106418
1391106417
1391106414
1391106400
1391106397
1391106376
1391106367
1391106345
1391106344
1391106333
1391106333
1391106310
1391106302
1391106300
1391108095
1391108087
1391108087
1391108087
1391108052
1391108038
1391108026
1391108012
1391108006
1391107990
1391107981
1391107969
1391107950
1391107931
1391107893
1391107891
1391107891
1391107875
1391107861
1391107860
1391107850
1391107845
1391107826
1391107808
1391107795
1391107781
1391107751
1391107750
1391107744
1391107710
1391107682
1391107676
1391107673
1391107639
1391107631
1391107594
1391107574
1391107572
1391107562
1391107552
1391107548
1391107511
1391107485
1391107484
1391107479
1391107464
1391107457
1391107445
1391107445
1391107431
1391107372
1391107371
1391107344
1391107332
1391107320
1391107319
1391107312
1391107300
1391107290
1391107288
1391107277
1391107272
1391107241
1391107225
1391107205
1391108984
1391108884
1391108866
1391108854
1391108848
1391108846
1391108825
1391108812
1391108787
1391108778
1391108769
1391108762
1391108751
1391108741
1391108739
1391108733
1391108732
1391108731
1391108689
1391108687
1391108650
1391108634
1391108619
1391108606
1391108599
1391108594
1391108557
1391108549
1391108509
1391108501
1391108490
1391108477
1391108451
1391108434
1391108373
1391108334
1391108305
1391108289
1391108239
1391108191
1391108178
1391108143
1391108142
1391108139
1391108121
1391108108
1391109895
1391109891
1391109883
1391109882
1391109869
1391109865
1391109842
1391109834
1391109718
1391109711
1391109700
1391109660
1391109644
1391109626
1391109625
1391109612
1391109606
1391109599
1391109557
1391109552
1391109549
1391109529
1391109510
1391109495
1391109377
1391109367
1391109350
1391109345
1391109310
1391109303
1391109284
1391109262
1391109252
1391109212
1391109175
1391109172
1391109128
1391109101
1391109093
1391109088
1391109086
1391109077
1391109048
1391109034
1391109031
1391109022
1391110799
1391110781
1391110768
1391110746
1391110733
1391110724
1391110719
1391110716
1391110709
1391110707
1391110702
1391110697
1391110690
1391110687
1391110683
1391110682
1391110674
1391110667
1391110661
1391110658
1391110657
1391110654
1391110617
1391110617
1391110616
1391110609
1391110601
1391110601
1391110539
1391110533
1391110522
1391110520
1391110466
1391110462
1391110457
1391110452
1391110441
1391110410
1391110390
1391110387
1391110375
1391110365
1391110365
1391110363
1391110353
1391110323
1391110322
1391110320
1391110317
1391110286
1391110282
1391110261
1391110231
1391110221
1391110200
1391110178
1391110168
1391110151
1391110140
1391110110
1391110085
1391110078
1391110065
1391110060
1391110053
1391110037
1391110009
1391109989
1391109983
1391109928
1391109920
1391109907
1391111710
1391111702
1391111682
1391111681
1391111680
1391111680
1391111678
1391111673
1391111668
1391111662
1391111657
1391111650
1391111633
1391111608
1391111591
1391111582
1391111572
1391111564
1391111556
1391111519
1391111511
1391111495
1391111484
1391111466
1391111451
1391111433
1391111421
1391111408
1391111403
1391111402
1391111402
1391111390
1391111381
1391111355
1391111351
1391111321
1391111314
1391111309
1391111279
1391111268
1391111267
1391111263
1391111253
1391111251
1391111241
1391111231
1391111224
1391111207
1391111201
1391111189
1391111183
1391111155
1391111151
1391111150
1391111149
1391111127
1391111105
1391111103
1391111086
1391111084
1391111078
1391111072
1391111070
1391111009
1391111001
1391110986
1391110984
1391110973
1391110959
1391110944
1391110943
1391110927
1391110925
1391110901
1391110876
1391110868
1391110863
1391110859
1391110846
1391112567
1391112540
1391112529
1391112501
1391112499
1391112485
1391112468
1391112410
1391112400
1391112382
1391112380
1391112378
1391112377
1391112318
1391112311
1391112294
1391112247
1391112242
1391112236
1391112227
1391112202
1391112188
1391112174
1391112139
1391112133
1391112129
1391112070
1391112063
1391112040
1391112040
1391111953
1391111920
1391111901
1391111896
1391111893
1391111883
1391111858
1391111795
1391111762
1391111747
1391113500
1391113487
1391113476
1391113463
1391113448
1391113383
1391113363
1391113309
1391113294
1391113267
1391113236
1391113178
1391113167
1391113164
1391113128
1391113113
1391113110
1391113046
1391113039
1391113022
1391112969
1391112935
1391112896
1391112873
1391112872
1391112848
1391112844
1391112788
1391112784
1391112776
1391112763
1391112703
1391112703
1391112685
1391112660
1391112629
1391114405
1391114377
1391114296
1391114285
1391114263
1391114131
1391113990
1391113974
1391113969
1391113966
1391113898
1391113895
1391113872
1391113811
1391113798
1391113798
1391113776
1391113763
1391113740
1391113727
1391113717
1391113716
1391113685
1391113675
1391113659
1391113648
1391113638
1391113625
1391113617
1391113562
1391113538
1391115312
1391115294
1391115285
1391115257
1391115251
1391115247
1391115215
1391115210
1391115190
1391115150
1391115134
1391115134
1391115099
1391115096
1391115041
1391115036
1391115035
1391115034
1391115022
1391115011
1391115011
1391114974
1391114922
1391114921
1391114904
1391114878
1391114855
1391114852
1391114839
1391114768
1391114768
1391114759
1391114745
1391114719
1391114687
1391114664
1391114616
1391114615
1391114597
1391114589
1391114589
1391114580
1391114572
1391114571
1391114568
1391114528
1391114476
1391114444
1391116204
1391116186
1391116176
1391116163
1391116102
1391116085
1391116080
1391116075
1391116053
1391116036
1391116034
1391116022
1391116020
1391116016
1391116006
1391115955
1391115952
1391115943
1391115873
1391115871
1391115806
1391115806
1391115805
1391115789
1391115774
1391115765
1391115762
1391115737
1391115720
1391115710
1391115697
1391115669
1391115669
1391115659
1391115625
1391115612
1391115603
1391115575
1391115572
1391115554
1391115514
1391115509
1391115477
1391115468
1391115466
1391115379
1391117120
1391117112
1391117103
1391117103
1391117094
1391117091
1391117086
1391117062
1391117058
1391117055
1391117055
1391117053
1391117053
1391117053
1391117053
1391117052
1391117051
1391117046
1391117037
1391117033
1391117033
1391117033
1391117033
1391117030
1391117030
1391117030
1391117008
1391117008
1391117001
1391116988
1391116984
1391116952
1391116943
1391116914
1391116896
1391116875
1391116863
1391116837
1391116835
1391116830
1391116828
1391116828
1391116812
1391116811
1391116810
1391116810
1391116810
1391116810
1391116810
1391116809
1391116808
1391116806
1391116806
1391116806
1391116806
1391116803
1391116801
1391116801
1391116801
1391116801
1391116798
1391116795
1391116791
1391116790
1391116785
1391116773
1391116773
1391116717
1391116682
1391116681
1391116679
1391116675
1391116675
1391116672
1391116671
1391116668
1391116666
1391116561
1391116550
1391116547
1391116541
1391116540
1391116539
1391116514
1391116479
1391116450
1391116443
1391116393
1391116389
1391116360
1391116307
1391116266
1391116254
1391116243
1391116225
1391118016
1391118003
1391117977
1391117966
1391117893
1391117869
1391117861
1391117860
1391117849
1391117830
1391117820
1391117819
1391117806
1391117797
1391117789
1391117786
1391117762
1391117760
1391117755
1391117749
1391117713
1391117695
1391117660
1391117639
1391117607
1391117600
1391117598
1391117585
1391117547
1391117512
1391117512
1391117512
1391117506
1391117491
1391117484
1391117482
1391117450
1391117437
1391117392
1391117376
1391117373
1391117367
1391117349
1391117340
1391117321
1391117313
1391117294
1391117293
1391117282
1391117282
1391117279
1391117275
1391117275
1391117275
1391117272
1391117270
1391117270
1391117270
1391117268
1391117265
1391117263
1391117259
1391117257
1391117253
1391117251
1391117249
1391117247
1391117242
1391117240
1391117239
1391117236
1391117229
1391117223
1391117221
1391117218
1391117198
1391117172
1391117148
1391117122
1391118907
1391118791
1391118730
1391118694
1391118678
1391118564
1391118561
1391118555
1391118555
1391118550
1391118539
1391118535
1391118516
1391118506
1391118488
1391118476
1391118474
1391118436
1391118420
1391118414
1391118365
1391118351
1391118238
1391118201
1391118187
1391118158
1391118154
1391118136
1391118117
1391118107
1391118107
1391118075
1391118070
1391119755
1391119747
1391119737
1391119730
1391119713
1391119674
1391119662
1391119650
1391119616
1391119607
1391119509
1391119500
1391119482
1391119468
1391119426
1391119403
1391119352
1391119347
1391119347
1391119311
1391119300
1391119298
1391119296
1391119263
1391119171
1391119158
1391119138
1391119068
1391119053
1391118989
1391118959
1391118956
1391118951
1391120681
1391120670
1391120618
1391120603
1391120598
1391120563
1391120541
1391120540
1391120449
1391120422
1391120393
1391120369
1391120360
1391120316
1391120252
1391120252
1391120242
1391120212
1391120161
1391120154
1391119979
1391119969
1391119898
1391119876
1391119832
1391121606
1391121601
1391121580
1391121539
1391121509
1391121446
1391121446
1391121442
1391121421
1391121398
1391121390
1391121385
1391121379
1391121358
1391121342
1391121298
1391121255
1391121241
1391121214
1391121198
1391121193
1391121078
1391121053
1391121029
1391121022
1391120981
1391120977
1391120976
1391120958
1391120928
1391120911
1391120894
1391120855
1391120847
1391120837
1391120814
1391120802
1391122509
1391122480
1391122477
1391122448
1391122431
1391122431
1391122419
1391122394
1391122369
1391122343
1391122341
1391122340
1391122313
1391122275
1391122265
1391122260
1391122230
1391122200
1391122091
1391122078
1391122077
1391122061
1391122028
1391121975
1391121964
1391121957
1391121933
1391121926
1391121879
1391121858
1391121844
1391121832
1391121829
1391121821
1391121805
1391121795
1391121766
1391121730
1391121696
1391123387
1391123371
1391123361
1391123317
1391123291
1391123092
1391123078
1391123054
1391123020
1391123009
1391122987
1391122976
1391122928
1391122918
1391122899
1391122883
1391122872
1391122869
1391122845
1391122827
1391122739
1391122720
1391122717
1391122675
1391122648
1391122559
1391122557
1391122554
1391124314
1391124313
1391124267
1391124255
1391124204
1391124185
1391124163
1391124126
1391124086
1391124066
1391123953
1391123891
1391123890
1391123843
1391123819
1391123814
1391123810
1391123807
1391123698
1391123688
1391123682
1391123670
1391123650
1391123632
1391123603
1391123584
1391123582
1391123578
1391123573
1391123552
1391123549
1391123546
1391123518
1391123506
1391123487
1391125231
1391125229
1391125221
1391125158
1391125137
1391125111
1391125106
1391125040
1391125018
1391124954
1391124929
1391124893
1391124868
1391124834
1391124831
1391124831
1391124782
1391124771
1391124766
1391124747
1391124745
1391124693
1391124682
1391124652
1391124600
1391124593
1391124590
1391124565
1391124548
1391124492
1391124489
1391124486
1391124471
1391124461
1391124426
1391124386
1391124372
1391124360
1391126133
1391126101
1391126095
1391126013
1391126008
1391126007
1391125997
1391125933
1391125931
1391125930
1391125919
1391125907
1391125898
1391125895
1391125892
1391125836
1391125830
1391125778
1391125750
1391125703
1391125672
1391125654
1391125572
1391125507
1391125460
1391125433
1391125400
1391125307
1391125251
1391126992
1391126989
1391126962
1391126962
1391126946
1391126926
1391126921
1391126902
1391126879
1391126864
1391126818
1391126804
1391126795
1391126776
1391126774
1391126749
1391126744
1391126696
1391126646
1391126500
1391126440
1391126427
1391126348
1391126339
1391126309
1391126293
1391126251
1391126195
1391126195
1391126193
1391126183
1391126167
1391127920
1391127918
1391127901
1391127834
1391127776
1391127737
1391127710
1391127690
1391127672
1391127670
1391127614
1391127608
1391127607
1391127535
1391127527
1391127476
1391127450
1391127421
1391127303
1391127296
1391127268
1391127263
1391127226
1391127198
1391127195
1391127175
1391127134
1391127119
1391127078
1391127057
1391127050
1391127037
1391128834
1391128786
1391128764
1391128760
1391128736
1391128725
1391128690
1391128659
1391128659
1391128659
1391128635
1391128604
1391128598
1391128598
1391128587
1391128576
1391128574
1391128557
1391128556
1391128551
1391128539
1391128505
1391128495
1391128445
1391128372
1391128322
1391128244
1391128239
1391128238
1391128234
1391128214
1391128194
1391128190
1391128176
1391128102
1391128093
1391128079
1391128056
1391128016
1391129617
1391129587
1391129554
1391129518
1391129487
1391129454
1391129397
1391129335
1391129328
1391129325
1391129293
1391129257
1391129221
1391129221
1391129208
1391129108
1391129101
1391129099
1391129080
1391129066
1391129034
1391129028
1391129024
1391129021
1391129002
1391128992
1391128987
1391128982
1391128974
1391128956
1391128942
1391128918
1391128895
1391128855
1391128846
1391128843
1391130624
1391130616
1391130608
1391130581
1391130576
1391130570
1391130514
1391130491
1391130486
1391130463
1391130425
1391130423
1391130389
1391130377
1391130350
1391130342
1391130341
1391130324
1391130248
1391130246
1391130202
1391130190
1391130189
1391130122
1391130098
1391130076
1391130070
1391130018
1391130002
1391129986
1391129979
1391129950
1391129874
1391129751
1391129743
1391131524
1391131522
1391131423
1391131412
1391131395
1391131392
1391131382
1391131374
1391131278
1391131227
1391131148
1391131146
1391131141
1391131141
1391131121
1391131104
1391131099
1391131078
1391131017
1391131007
1391130989
1391130985
1391130964
1391130926
1391130902
1391130889
1391130865
1391130840
1391130838
1391130837
1391130806
1391130785
1391130774
1391130759
1391130719
1391130713
1391130704
1391130655
1391130653
1391132438
1391132421
1391132420
1391132396
1391132361
1391132311
1391132289
1391132288
1391132166
1391132125
1391132119
1391132114
1391132108
1391132073
1391132066
1391132065
1391132062
1391132034
1391132031
1391132026
1391132018
1391131967
1391131966
1391131964
1391131961
1391131955
1391131943
1391131913
1391131883
1391131872
1391131858
1391131837
1391131803
1391131792
1391131776
1391131742
1391131736
1391131732
1391131724
1391131705
1391131703
1391131643
1391131638
1391131625
1391131583
1391131565
1391131551
1391133341
1391133338
1391133311
1391133306
1391133252
1391133238
1391133213
1391133201
1391133198
1391133185
1391133176
1391133133
1391133109
1391133104
1391133102
1391133102
1391133071
1391133070
1391133067
1391133067
1391133041
1391133024
1391132991
1391132967
1391132962
1391132958
1391132903
1391132884
1391132873
1391132861
1391132853
1391132843
1391132832
1391132817
1391132778
1391132778
1391132766
1391132699
1391132641
1391132629
1391132597
1391132596
1391132578
1391132567
1391132553
1391132547
1391132506
1391132477
1391132450
1391134197
1391134153
1391134132
1391134122
1391134085
1391134070
1391134070
1391134047
1391134028
1391134018
1391134000
1391133981
1391133909
1391133892
1391133861
1391133840
1391133831
1391133815
1391133807
1391133798
1391133772
1391133744
1391133685
1391133650
1391133646
1391133614
1391133592
1391133578
1391133559
1391133549
1391133542
1391133536
1391133520
1391133506
1391133489
1391133486
1391133479
1391133468
1391133429
1391133425
1391133424
1391133422
1391133411
1391133395
1391133368
1391133353
1391135100
1391135092
1391135090
1391135062
1391135044
1391135017
1391135003
1391134990
1391134984
1391134980
1391134944
1391134928
1391134917
1391134908
1391134892
1391134892
1391134884
1391134878
1391134848
1391134821
1391134817
1391134812
1391134785
1391134743
1391134722
1391134717
1391134653
1391134625
1391134622
1391134607
1391134604
1391134590
1391134559
1391134549
1391134541
1391134534
1391134534
1391134525
1391134512
1391134504
1391134497
1391134474
1391134472
1391134413
1391134380
1391134335
1391134245
1391136028
1391135929
1391135891
1391135886
1391135877
1391135874
1391135872
1391135859
1391135765
1391135699
1391135690
1391135661
1391135641
1391135622
1391135566
1391135549
1391135463
1391135422
1391135292
1391135249
1391135237
1391135223
1391135219
1391135204
1391136868
1391136850
1391136836
1391136812
1391136801
1391136776
1391136764
1391136731
1391136715
1391136699
1391136622
1391136610
1391136598
1391136507
1391136485
1391136469
1391136466
1391136448
1391136422
1391136420
1391136338
1391136306
1391136275
1391136245
1391136109
1391137814
1391137804
1391137804
1391137794
1391137782
1391137779
1391137748
1391137743
1391137733
1391137730
1391137670
1391137644
1391137614
1391137614
1391137611
1391137601
1391137588
1391137583
1391137579
1391137562
1391137559
1391137538
1391137516
1391137513
1391137493
1391137489
1391137473
1391137468
1391137466
1391137462
1391137376
1391137375
1391137358
1391137341
1391137334
1391137323
1391137322
1391137305
1391137274
1391137266
1391137265
1391137131
1391137014
1391136975
1391136962
1391138679
1391138587
1391138509
1391138505
1391138408
1391138386
1391138359
1391138337
1391138272
1391138219
1391138206
1391138201
1391138200
1391138198
1391138169
1391138136
1391138102
1391138081
1391138072
1391138064
1391138049
1391138044
1391138025
1391137954
1391137920
1391137889
1391137875
1391139650
1391139648
1391139625
1391139619
1391139584
1391139569
1391139444
1391139438
1391139415
1391139409
1391139398
1391139398
1391139389
1391139379
1391139360
1391139325
1391139312
1391139281
1391139249
1391139218
1391139182
1391139158
1391139135
1391139124
1391139093
1391139092
1391139092
1391139091
1391139091
1391139091
1391139090
1391139089
1391139089
1391139088
1391139087
1391139086
1391139086
1391139086
1391139084
1391139083
1391139083
1391139082
1391139082
1391139081
1391139080
1391139079
1391139077
1391139077
1391139076
1391139076
1391139075
1391139074
1391139074
1391139073
1391139073
1391139072
1391139072
1391139071
1391139051
1391139049
1391139029
1391138996
1391138965
1391138935
1391138900
1391138873
1391138864
1391138841
1391138830
1391140537
1391140510
1391140496
1391140467
1391140429
1391140348
1391140345
1391140295
1391140290
1391140288
1391140282
1391140282
1391140213
1391140211
1391140196
1391140158
1391140152
1391140093
1391140056
1391140050
1391140019
1391140007
1391139977
1391139947
1391139888
1391139876
1391139826
1391139793
1391139754
1391139721
1391139716
1391139675
1391139675
1391139655
1391141383
1391141377
1391141346
1391141298
1391141253
1391141210
1391141178
1391141134
1391141130
1391141119
1391141062
1391141040
1391140961
1391140869
1391140847
1391140821
1391140746
1391140706
1391140697
1391140684
1391140647
1391140580
1391142317
1391142312
1391142285
1391142228
1391142218
1391142181
1391142169
1391142169
1391142149
1391142128
1391142096
1391142095
1391142082
1391142063
1391141978
1391141963
1391141939
1391141865
1391141834
1391141744
1391141680
1391141632
1391141631
1391141571
1391141557
1391141556
1391141555
1391141478
1391143177
1391143144
1391143127
1391143107
1391143005
1391142976
1391142970
1391142936
1391142907
1391142854
1391142841
1391142840
1391142757
1391142748
1391142733
1391142715
1391142693
1391142671
1391142660
1391142645
1391142576
1391142564
1391142558
1391142514
1391142466
1391142454
1391142415
1391142413
1391142401
1391142387
1391142382
1391142379
1391142369
1391144082
1391144064
1391144002
1391143949
1391143929
1391143835
1391143802
1391143707
1391143695
1391143582
1391143556
1391143465
1391143463
1391143443
1391143410
1391143307
1391145003
1391144981
1391144957
1391144941
1391144941
1391144939
1391144931
1391144931
1391144913
1391144879
1391144876
1391144870
1391144850
1391144723
1391144722
1391144707
1391144597
1391144453
1391144419
1391144362
1391144349
1391144244
1391145897
1391145868
1391145838
1391145810
1391145780
1391145777
1391145698
1391145692
1391145675
1391145662
1391145643
1391145636
1391145612
1391145489
1391145362
1391145336
1391145258
1391145243
1391145236
1391145232
1391145146
1391146758
1391146754
1391146751
1391146700
1391146597
1391146592
1391146590
1391146513
1391146461
1391146452
1391146356
1391146314
1391146284
1391146251
1391146216
1391146133
1391146129
1391146107
1391146075
1391146068
1391146052
1391146043
1391146039
1391147712
1391147692
1391147683
1391147639
1391147620
1391147610
1391147572
1391147528
1391147476
1391147455
1391147407
1391147383
1391147258
1391147223
1391147184
1391147173
1391147165
1391147136
1391147133
1391147111
1391147106
1391147102
1391147081
1391147080
1391147043
1391146940
1391146874
1391146869
1391148607
1391148606
1391148585
1391148564
1391148564
1391148556
1391148526
1391148504
1391148480
1391148470
1391148435
1391148401
1391148387
1391148349
1391148345
1391148249
1391148163
1391148112
1391148039
1391148018
1391147972
1391147929
1391147818
1391149553
1391149432
1391149409
1391149390
1391149350
1391149343
1391149260
1391149184
1391149180
1391149170
1391149159
1391149158
1391149056
1391149012
1391149010
1391148998
1391148971
1391148959
1391148846
1391148826
1391148815
1391148809
1391148804
1391148785
1391148733
1391150431
1391150396
1391150388
1391150366
1391150304
1391150102
1391150089
1391150018
1391149985
1391149940
1391149869
1391149828
1391149821
1391149818
1391149789
1391149615
1391151363
1391151355
1391151355
1391151333
1391151307
1391151285
1391151283
1391151226
1391151221
1391151160
1391151131
1391151117
1391151046
1391151044
1391151025
1391150956
1391150921
1391150912
1391150846
1391150743
1391150629
1391150628
1391150554
1391152207
1391152174
1391152162
1391152099
1391152096
1391152043
1391152029
1391152026
1391152018
1391152013
1391152008
1391151990
1391151982
1391151955
1391151922
1391151921
1391151919
1391151911
1391151892
1391151840
1391151816
1391151732
1391151664
1391151652
1391151652
1391151612
1391151604
1391151599
1391151591
1391151565
1391151517
1391151466
1391151464
1391151450
1391151443
1391151423
1391153130
1391153065
1391153050
1391153045
1391153012
1391153009
1391153002
1391152999
1391152996
1391152968
1391152940
1391152907
1391152882
1391152875
1391152848
1391152842
1391152841
1391152819
1391152816
1391152794
1391152788
1391152778
1391152777
1391152748
1391152744
1391152736
1391152732
1391152730
1391152717
1391152716
1391152711
1391152647
1391152597
1391152560
1391152553
1391152539
1391152538
1391152525
1391152475
1391152469
1391152467
1391152448
1391152437
1391152437
1391152393
1391152382
1391152361
1391152300
1391153942
1391153933
1391153813
1391153727
1391153686
1391153682
1391153651
1391153620
1391153613
1391153612
1391153590
1391153531
1391153526
1391153484
1391153407
1391153404
1391153393
1391153381
1391153379
1391153332
1391153289
1391153270
1391153269
1391153263
1391153260
1391153196
1391153167
1391154852
1391154833
1391154811
1391154696
1391154665
1391154649
1391154635
1391154634
1391154531
1391154469
1391154416
1391154410
1391154392
1391154373
1391154366
1391154325
1391154226
1391154215
1391154209
1391154192
1391154156
1391154151
1391154148
1391154108
1391154073
1391155860
1391155859
1391155840
1391155810
1391155797
1391155741
1391155687
1391155605
1391155601
1391155560
1391155536
1391155523
1391155466
1391155366
1391155352
1391155324
1391155292
1391155263
1391155237
1391155166
1391155133
1391156766
1391156764
1391156682
1391156680
1391156666
1391156637
1391156611
1391156591
1391156581
1391156560
1391156472
1391156466
1391156417
1391156411
1391156408
1391156336
1391156318
1391156310
1391156293
1391156267
1391156200
1391156118
1391156088
1391156052
1391157616
1391157595
1391157540
1391157534
1391157530
1391157501
1391157495
1391157465
1391157421
1391157406
1391157402
1391157397
1391157366
1391157362
1391157349
1391157337
1391157307
1391157282
1391157274
1391157272
1391157252
1391157221
1391157213
1391157180
1391157177
1391157134
1391157119
1391157115
1391157111
1391157085
1391157077
1391157075
1391157046
1391157024
1391156975
1391156899
1391156870
1391156849
1391156810
1391156808
1391156800
1391156785
1391156781
1391158552
1391158550
1391158507
1391158364
1391158275
1391158255
1391158239
1391158200
1391158184
1391158175
1391158163
1391158094
1391158077
1391158074
1391158052
1391158013
1391158005
1391157995
1391157987
1391157983
1391157904
1391157896
1391157849
1391157777
1391157766
1391157749
1391157712
1391157689
1391157689
1391159432
1391159407
1391159384
1391159315
1391159264
1391159259
1391159236
1391159102
1391159050
1391159010
1391158922
1391158921
1391158897
1391158848
1391158814
1391158802
1391158794
1391158790
1391158785
1391158764
1391158713
1391158700
1391158672
1391158620
1391158589
1391158588
1391158586
1391158578
1391160345
1391160094
1391160075
1391160071
1391160055
1391160028
1391160015
1391160015
1391160015
1391160002
1391160002
1391159967
1391159959
1391159910
1391159900
1391159872
1391159839
1391159810
1391159740
1391159730
1391159710
1391159680
1391159657
1391159640
1391159629
1391159620
1391159603
1391159552
1391159490
1391159482
1391161273
1391161262
1391161188
1391161127
1391161009
1391161008
1391160983
1391160942
1391160911
1391160901
1391160851
1391160839
1391160766
1391160730
1391160697
1391160690
1391160652
1391160638
1391160621
1391160579
1391160573
1391160526
1391160462
1391160415
1391160414
1391160388
1391162165
1391162145
1391162131
1391162056
1391162016
1391161957
1391161952
1391161907
1391161905
1391161903
1391161896
1391161870
1391161862
1391161845
1391161825
1391161823
1391161823
1391161795
1391161728
1391161671
1391161487
1391161475
1391161413
1391161408
1391161306
1391163066
1391163063
1391163046
1391163045
1391163039
1391163033
1391163021
1391163015
1391163007
1391162992
1391162963
1391162954
1391162942
1391162940
1391162937
1391162898
1391162896
1391162884
1391162878
1391162857
1391162843
1391162831
1391162813
1391162765
1391162745
1391162666
1391162659
1391162647
1391162595
1391162551
1391162528
1391162508
1391162492
1391162427
1391162423
1391162411
1391162403
1391162399
1391162314
1391162307
1391162202
1391162199
1391163978
1391163875
1391163871
1391163865
1391163829
1391163813
1391163808
1391163777
1391163766
1391163745
1391163737
1391163733
1391163728
1391163727
1391163689
1391163689
1391163687
1391163687
1391163661
1391163622
1391163622
1391163601
1391163587
1391163581
1391163579
1391163560
1391163558
1391163542
1391163534
1391163502
1391163493
1391163469
1391163465
1391163462
1391163456
1391163449
1391163449
1391163434
1391163400
1391163394
1391163372
1391163361
1391163350
1391163349
1391163337
1391163335
1391163333
1391163327
1391163316
1391163304
1391163275
1391163266
1391163254
1391163207
1391163172
1391163170
1391163169
1391163168
1391163163
1391163156
1391163149
1391163144
1391163132
1391163130
1391163125
1391163115
1391163092
1391163088
1391163078
1391164876
1391164865
1391164864
1391164843
1391164838
1391164835
1391164793
1391164756
1391164750
1391164726
1391164652
1391164628
1391164593
1391164584
1391164579
1391164575
1391164547
1391164537
1391164533
1391164517
1391164515
1391164507
1391164438
1391164401
1391164396
1391164383
1391164362
1391164311
1391164294
1391164281
1391164267
1391164201
1391164195
1391164159
1391164149
1391164127
1391164116
1391164096
1391164063
1391164053
1391164030
1391164009
1391165756
1391165716
1391165696
1391165650
1391165619
1391165619
1391165586
1391165502
1391165498
1391165486
1391165486
1391165480
1391165473
1391165462
1391165432
1391165432
1391165429
1391165425
1391165418
1391165410
1391165373
1391165356
1391165353
1391165333
1391165329
1391165327
1391165317
1391165309
1391165299
1391165285
1391165242
1391165242
1391165232
1391165231
1391165220
1391165201
1391165182
1391165122
1391165114
1391165063
1391165039
1391165037
1391165033
1391165016
1391165010
1391165008
1391165008
1391165004
1391164976
1391164970
1391164959
1391164931
1391164923
1391164915
1391164897
1391164897
1391164889
1391164887
1391166664
1391166663
1391166585
1391166560
1391166559
1391166537
1391166537
1391166489
1391166488
1391166463
1391166443
1391166403
1391166401
1391166334
1391166319
1391166281
1391166258
1391166230
1391166226
1391166214
1391166160
1391166160
1391166159
1391166148
1391166136
1391166125
1391166120
1391166095
1391166062
1391165995
1391165984
1391165981
1391165981
1391165958
1391165925
1391165923
1391165904
1391165853
1391165844
1391165844
1391165821
1391165821
1391165801
1391165791
1391167564
1391167545
1391167491
1391167486
1391167478
1391167383
1391167363
1391167335
1391167309
1391167304
1391167290
1391167238
1391167222
1391167187
1391167171
1391167140
1391167065
1391167046
1391167034
1391167028
1391166957
1391166856
1391166849
1391166836
1391166831
1391166777
1391166774
1391166716
1391168463
1391168451
1391168431
1391168431
1391168363
1391168329
1391168329
1391168326
1391168325
1391168324
1391168289
1391168263
1391168230
1391168187
1391168141
1391168135
1391168074
1391168074
1391167995
1391167951
1391167920
1391167917
1391167894
1391167891
1391167890
1391167883
1391167865
1391167815
1391167808
1391167801
1391167773
1391167707
1391167704
1391167667
1391167661
1391167649
1391167645
1391167644
1391167619
1391167596
1391167593
1391169372
1391169364
1391169335
1391169326
1391169325
1391169307
1391169297
1391169286
1391169268
1391169250
1391169243
1391169209
1391169206
1391169195
1391169159
1391169150
1391169136
1391169117
1391169097
1391169026
1391169023
1391169017
1391169012
1391169005
1391168982
1391168970
1391168966
1391168961
1391168958
1391168956
1391168933
1391168903
1391168874
1391168865
1391168814
1391168767
1391168763
1391168746
1391168745
1391168744
1391168731
1391168730
1391168728
1391168710
1391168651
1391168648
1391168642
1391168606
1391168605
1391168605
1391168518
1391170233
1391170218
1391170207
1391170206
1391170196
1391170126
1391170124
1391170112
1391170060
1391170052
1391170049
1391170038
1391170034
1391169994
1391169965
1391169955
1391169940
1391169912
1391169904
1391169892
1391169868
1391169848
1391169823
1391169791
1391169774
1391169750
1391169696
1391169681
1391169671
1391169661
1391169653
1391169641
1391169580
1391169576
1391169555
1391169476
1391169436
1391169408
1391171188
1391171185
1391171184
1391171167
1391171143
1391171129
1391171122
1391171098
1391171076
1391171052
1391171048
1391171011
1391171011
1391171010
1391170982
1391170961
1391170958
1391170954
1391170948
1391170939
1391170925
1391170903
1391170900
1391170855
1391170844
1391170827
1391170805
1391170790
1391170727
1391170651
1391170631
1391170619
1391170617
1391170614
1391170603
1391170595
1391170585
1391170550
1391170548
1391170528
1391170504
1391170446
1391170437
1391170402
1391170353
1391170335
1391170291
1391172024
1391171998
1391171973
1391171970
1391171966
1391171952
1391171952
1391171935
1391171908
1391171906
1391171842
1391171826
1391171810
1391171798
1391171767
1391171755
1391171736
1391171731
1391171719
1391171706
1391171644
1391171639
1391171609
1391171608
1391171599
1391171597
1391171596
1391171563
1391171559
1391171547
1391171543
1391171540
1391171527
1391171518
1391171500
1391171492
1391171488
1391171415
1391171413
1391171343
1391171286
1391171267
1391171251
1391171248
1391171224
1391171216
1391171194
1391172983
1391172953
1391172940
1391172927
1391172903
1391172860
1391172701
1391172690
1391172674
1391172642
1391172629
1391172619
1391172577
1391172574
1391172573
1391172537
1391172533
1391172472
1391172470
1391172443
1391172435
1391172411
1391172374
1391172353
1391172325
1391172312
1391172280
1391172264
1391172181
1391172126
1391173895
1391173885
1391173832
1391173832
1391173819
1391173816
1391173805
1391173794
1391173776
1391173776
1391173748
1391173737
1391173717
1391173692
1391173682
1391173680
1391173671
1391173653
1391173647
1391173644
1391173595
1391173545
1391173545
1391173509
1391173480
1391173472
1391173429
1391173416
1391173385
1391173380
1391173359
1391173351
1391173331
1391173317
1391173313
1391173307
1391173305
1391173263
1391173260
1391173257
1391173203
1391173201
1391173193
1391173159
1391173113
1391173098
1391173067
1391173067
1391173024
1391174794
1391174775
1391174766
1391174755
1391174741
1391174653
1391174624
1391174622
1391174580
1391174573
1391174565
1391174505
1391174503
1391174478
1391174464
1391174445
1391174436
1391174391
1391174373
1391174371
1391174362
1391174342
1391174332
1391174321
1391174315
1391174285
1391174277
1391174261
1391174246
1391174242
1391174222
1391174099
1391174089
1391174073
1391174072
1391174055
1391174050
1391174003
1391173959
1391173950
1391173931
1391173930
1391175682
1391175647
1391175605
1391175579
1391175579
1391175566
1391175556
1391175518
1391175477
1391175472
1391175471
1391175464
1391175461
1391175450
1391175449
1391175448
1391175437
1391175432
1391175405
1391175399
1391175381
1391175379
1391175286
1391175217
1391175210
1391175169
1391175146
1391175138
1391175136
1391175065
1391175054
1391175029
1391175026
1391175015
1391175002
1391174990
1391174985
1391174972
1391174964
1391174964
1391174955
1391174947
1391174921
1391174894
1391174893
1391174883
1391174874
1391174860
1391174856
1391174827
1391174824
1391174802
1391176549
1391176548
1391176519
1391176486
1391176479
1391176477
1391176475
1391176469
1391176446
1391176436
1391176430
1391176380
1391176340
1391176300
1391176294
1391176262
1391176232
1391176210
1391176195
1391176186
1391176160
1391176146
1391176140
1391176115
1391176098
1391176064
1391176063
1391176062
1391176060
1391176055
1391176055
1391176052
1391176013
1391175984
1391175983
1391175966
1391175931
1391175930
1391175908
1391175904
1391175860
1391175829
1391175808
1391175804
1391175802
1391175794
1391175793
1391175791
1391175729
1391175724
1391177492
1391177492
1391177438
1391177420
1391177406
1391177383
1391177341
1391177284
1391177279
1391177273
1391177250
1391177225
1391177222
1391177205
1391177193
1391177193
1391177162
1391177159
1391177139
1391177136
1391177134
1391177121
1391177086
1391177086
1391177084
1391177064
1391177018
1391177014
1391177013
1391176993
1391176962
1391176956
1391176949
1391176945
1391176919
1391176917
1391176917
1391176915
1391176911
1391176899
1391176844
1391176842
1391176827
1391176815
1391176811
1391176810
1391176804
1391176802
1391176758
1391176752
1391176750
1391176738
1391176733
1391176685
1391176684
1391176662
1391176644
1391176636
1391176628
1391176606
1391178397
1391178373
1391178372
1391178372
1391178371
1391178358
1391178329
1391178327
1391178325
1391178293
1391178278
1391178275
1391178274
1391178250
1391178242
1391178213
1391178194
1391178095
1391178074
1391178071
1391178053
1391178050
1391178043
1391178030
1391178019
1391178017
1391177977
1391177967
1391177958
1391177925
1391177903
1391177896
1391177886
1391177865
1391177860
1391177810
1391177800
1391177775
1391177760
1391177748
1391177728
1391177705
1391177698
1391177681
1391177642
1391177621
1391177611
1391177608
1391177600
1391177571
1391177533
1391177522
1391177521
1391177508
1391179300
1391179282
1391179282
1391179270
1391179230
1391179210
1391179160
1391179156
1391179150
1391179123
1391179121
1391179106
1391179099
1391179091
1391179080
1391179042
1391179039
1391179032
1391179022
1391179021
1391179006
1391179005
1391178986
1391178980
1391178979
1391178929
1391178926
1391178921
1391178909
1391178896
1391178874
1391178855
1391178819
1391178810
1391178804
1391178792
1391178789
1391178783
1391178782
1391178755
1391178723
1391178719
1391178710
1391178695
1391178689
1391178670
1391178655
1391178652
1391178651
1391178638
1391178600
1391178594
1391178579
1391178572
1391178537
1391178526
1391178523
1391178523
1391178517
1391178481
1391178463
1391178451
1391178448
1391178447
1391178414
1391180184
1391180171
1391180155
1391180139
1391180130
1391180121
1391180119
1391180112
1391180100
1391180076
1391180075
1391180048
1391179955
1391179923
1391179916
1391179912
1391179900
1391179899
1391179896
1391179889
1391179885
1391179871
1391179866
1391179855
1391179849
1391179839
1391179831
1391179824
1391179782
1391179781
1391179746
1391179739
1391179731
1391179688
1391179683
1391179678
1391179678
1391179676
1391179659
1391179649
1391179645
1391179644
1391179641
1391179610
1391179604
1391179572
1391179557
1391179549
1391179545
1391179535
1391179520
1391179492
1391179468
1391179462
1391179454
1391179453
1391179452
1391179438
1391179437
1391179424
1391179394
1391179382
1391179373
1391179361
1391179346
1391179324
1391179314
1391179313
1391179312
1391181107
1391181103
1391181042
1391181009
1391181008
1391180935
1391180885
1391180880
1391180837
1391180805
1391180795
1391180781
1391180767
1391180767
1391180719
1391180706
1391180685
1391180666
1391180643
1391180618
1391180610
1391180585
1391180563
1391180519
1391180516
1391180513
1391180478
1391180476
1391180462
1391180402
1391180400
1391180375
1391180366
1391180356
1391180223
1391182007
1391182001
1391181981
1391181976
1391181974
1391181967
1391181956
1391181944
1391181919
1391181900
1391181893
1391181888
1391181847
1391181832
1391181801
1391181801
1391181801
1391181798
1391181777
1391181770
1391181746
1391181681
1391181645
1391181632
1391181627
1391181579
1391181577
1391181566
1391181557
1391181542
1391181508
1391181503
1391181473
1391181396
1391181394
1391181327
1391181320
1391181266
1391181262
1391181222
1391181220
1391181213
1391181213
1391181210
1391181209
1391181206
1391181206
1391181190
1391181161
1391181149
1391181128
1391182911
1391182909
1391182906
1391182902
1391182887
1391182865
1391182840
1391182840
1391182837
1391182836
1391182796
1391182796
1391182792
1391182776
1391182773
1391182745
1391182744
1391182736
1391182732
1391182709
1391182705
1391182674
1391182669
1391182661
1391182655
1391182648
1391182612
1391182591
1391182551
1391182531
1391182530
1391182507
1391182474
1391182466
1391182466
1391182430
1391182417
1391182415
1391182415
1391182415
1391182415
1391182387
1391182366
1391182353
1391182349
1391182308
1391182282
1391182280
1391182278
1391182225
1391182205
1391182202
1391182167
1391182159
1391182151
1391182142
1391182122
1391182122
1391182097
1391182018
1391182016
1391182016
1391182010
1391183801
1391183792
1391183750
1391183718
1391183701
1391183680
1391183661
1391183660
1391183649
1391183610
1391183589
1391183584
1391183577
1391183575
1391183559
1391183538
1391183536
1391183511
1391183510
1391183483
1391183460
1391183439
1391183435
1391183397
1391183392
1391183388
1391183380
1391183362
1391183345
1391183300
1391183296
1391183295
1391183291
1391183289
1391183278
1391183222
1391183216
1391183182
1391183169
1391183152
1391183149
1391183131
1391183113
1391183110
1391183097
1391183044
1391183038
1391183038
1391183023
1391183018
1391183014
1391182991
1391182967
1391182966
1391182951
1391182944
1391182927
1391184714
1391184704
1391184695
1391184674
1391184672
1391184655
1391184645
1391184600
1391184511
1391184508
1391184499
1391184498
1391184436
1391184368
1391184355
1391184293
1391184250
1391184243
1391184225
1391184203
1391184145
1391184142
1391184130
1391184120
1391184112
1391184067
1391184061
1391184048
1391184025
1391183999
1391183921
1391183917
1391183877
1391183871
1391183864
1391183860
1391183845
1391183835
1391185611
1391185608
1391185607
1391185592
1391185588
1391185578
1391185561
1391185546
1391185511
1391185495
1391185448
1391185410
1391185278
1391185241
1391185235
1391185228
1391185228
1391185224
1391185216
1391185209
1391185194
1391185178
1391185169
1391185142
1391185049
1391185042
1391184977
1391184969
1391184966
1391184959
1391184943
1391184924
1391184878
1391184873
1391184859
1391184839
1391184775
1391186452
1391186430
1391186428
1391186420
1391186379
1391186367
1391186349
1391186322
1391186293
1391186280
1391186279
1391186276
1391186265
1391186245
1391186233
1391186196
1391186185
1391186163
1391186158
1391186142
1391186141
1391186121
1391186091
1391186087
1391186002
1391185980
1391185962
1391185954
1391185949
1391185921
1391185851
1391185819
1391185802
1391185796
1391185777
1391185704
1391185689
1391185667
1391185660
1391185658
1391185654
1391185645
1391185630
1391187371
1391187323
1391187319
1391187302
1391187286
1391187278
1391187247
1391187193
1391187119
1391187089
1391187041
1391187036
1391187028
1391187020
1391187019
1391187006
1391186998
1391186978
1391186965
1391186953
1391186953
1391186927
1391186926
1391186924
1391186923
1391186913
1391186903
1391186891
1391186886
1391186875
1391186866
1391186855
1391186853
1391186840
1391186830
1391186825
1391186785
1391186763
1391186754
1391186750
1391186704
1391186635
1391186574
1391188251
1391188231
1391188228
1391188200
1391188191
1391188184
1391188169
1391188153
1391188146
1391188139
1391188136
1391188133
1391188118
1391188099
1391188091
1391188065
1391188064
1391188055
1391188043
1391188035
1391188033
1391187997
1391187997
1391187973
1391187918
1391187917
1391187909
1391187897
1391187894
1391187891
1391187886
1391187870
1391187854
1391187839
1391187834
1391187832
1391187819
1391187790
1391187788
1391187785
1391187774
1391187765
1391187743
1391187743
1391187737
1391187727
1391187699
1391187653
1391187652
1391187650
1391187644
1391187606
1391187606
1391187599
1391187597
1391187572
1391187571
1391187549
1391187515
1391187497
1391187496
1391187489
1391187469
1391187442
1391187439
1391189215
1391189211
1391189205
1391189137
1391189131
1391189118
1391189097
1391189087
1391189071
1391189049
1391189039
1391189034
1391189003
1391188974
1391188933
1391188928
1391188908
1391188906
1391188887
1391188848
1391188840
1391188828
1391188807
1391188791
1391188790
1391188754
1391188735
1391188720
1391188702
1391188671
1391188635
1391188616
1391188574
1391188568
1391188564
1391188553
1391188552
1391188518
1391188502
1391188460
1391188454
1391188423
1391188422
1391188387
1391188375
1391188367
1391188363
1391188361
1391188337
1391188332
1391190118
1391190111
1391190091
1391190057
1391190055
1391190054
1391190052
1391190037
1391190033
1391190030
1391190027
1391190000
1391189935
1391189872
1391189871
1391189850
1391189838
1391189822
1391189816
1391189801
1391189771
1391189720
1391189649
1391189626
1391189619
1391189609
1391189593
1391189558
1391189554
1391189543
1391189518
1391189514
1391189435
1391189425
1391189403
1391189389
1391189386
1391189371
1391189353
1391189345
1391189304
1391189295
1391190996
1391190926
1391190925
1391190923
1391190878
1391190872
1391190868
1391190814
1391190792
1391190789
1391190779
1391190778
1391190776
1391190764
1391190757
1391190749
1391190743
1391190729
1391190710
1391190703
1391190674
1391190638
1391190631
1391190600
1391190581
1391190554
1391190544
1391190539
1391190486
1391190472
1391190447
1391190410
1391190390
1391190379
1391190370
1391190344
1391190331
1391190328
1391190323
1391190285
1391190279
1391190275
1391190267
1391190246
1391190225
1391190218
1391190204
1391190192
1391190138
1391191923
1391191840
1391191826
1391191822
1391191815
1391191796
1391191792
1391191782
1391191762
1391191754
1391191731
1391191721
1391191718
1391191709
1391191678
1391191674
1391191650
1391191638
1391191629
1391191587
1391191586
1391191552
1391191537
1391191508
1391191502
1391191486
1391191472
1391191467
1391191450
1391191446
1391191443
1391191433
1391191411
1391191410
1391191396
1391191375
1391191375
1391191353
1391191350
1391191337
1391191334
1391191295
1391191254
1391191213
1391191206
1391191176
1391191161
1391191159
1391191081
1391191067
1391191061
1391191037
1391191035
1391191030
1391192802
1391192792
1391192781
1391192770
1391192762
1391192739
1391192721
1391192720
1391192703
1391192693
1391192677
1391192659
1391192637
1391192623
1391192616
1391192601
1391192591
1391192576
1391192556
1391192554
1391192540
1391192519
1391192459
1391192458
1391192432
1391192423
1391192402
1391192386
1391192352
1391192280
1391192239
1391192205
1391192205
1391192195
1391192187
1391192174
1391192113
1391192105
1391192104
1391192076
1391192069
1391191948
1391191941
1391193717
1391193704
1391193697
1391193690
1391193687
1391193680
1391193677
1391193671
1391193654
1391193642
1391193639
1391193619
1391193617
1391193533
1391193530
1391193527
1391193499
1391193484
1391193472
1391193465
1391193459
1391193446
1391193439
1391193407
1391193402
1391193380
1391193355
1391193348
1391193331
1391193287
1391193286
1391193268
1391193234
1391193190
1391193183
1391193157
1391193140
1391193113
1391193064
1391193062
1391193019
1391193011
1391193010
1391193003
1391192985
1391192978
1391192967
1391192914
1391192912
1391192894
1391192889
1391192874
1391192856
1391192853
1391192850
1391192847
1391192834
1391194616
1391194604
1391194576
1391194571
1391194559
1391194537
1391194496
1391194461
1391194443
1391194433
1391194416
1391194378
1391194373
1391194340
1391194317
1391194309
1391194278
1391194275
1391194272
1391194270
1391194237
1391194229
1391194222
1391194190
1391194178
1391194173
1391194170
1391194064
1391194064
1391194040
1391194039
1391193995
1391193990
1391193979
1391193964
1391193952
1391193945
1391193943
1391193928
1391193924
1391193919
1391193872
1391193840
1391193830
1391193822
1391193815
1391193812
1391193797
1391193797
1391193792
1391193778
1391193729
1391195492
1391195442
1391195440
1391195425
1391195412
1391195406
1391195406
1391195406
1391195403
1391195389
1391195353
1391195343
1391195330
1391195301
1391195295
1391195287
1391195272
1391195269
1391195256
1391195253
1391195230
1391195212
1391195150
1391195117
1391195076
1391195063
1391195044
1391194965
1391194952
1391194948
1391194916
1391194910
1391194909
1391194845
1391194814
1391194805
1391196402
1391196393
1391196379
1391196310
1391196309
1391196273
1391196251
1391196220
1391196216
1391196215
1391196183
1391196143
1391196122
1391196089
1391196088
1391196087
1391196077
1391196033
1391195976
1391195972
1391195970
1391195962
1391195947
1391195930
1391195916
1391195838
1391195795
1391195762
1391195743
1391195736
1391195733
1391195720
1391195712
1391195686
1391195674
1391195656
1391195649
1391195647
1391195646
1391195639
1391195637
1391195628
1391195601
1391195599
1391195598
1391195583
1391195582
1391195574
1391195561
1391195547
1391195546
1391195542
1391197330
1391197326
1391197313
1391197226
1391197210
1391197174
1391197132
1391197119
1391197098
1391197088
1391197082
1391197081
1391197070
1391197047
1391197038
1391197029
1391197027
1391197009
1391197001
1391196988
1391196966
1391196954
1391196951
1391196946
1391196944
1391196933
1391196921
1391196921
1391196911
1391196889
1391196839
1391196821
1391196820
1391196810
1391196745
1391196700
1391196615
1391196611
1391196592
1391196578
1391196573
1391196525
1391196503
1391196484
1391196476
1391196460
1391196452
1391198225
1391198219
1391198196
1391198180
1391198115
1391198102
1391198098
1391198090
1391198054
1391198044
1391198038
1391198022
1391198017
1391197998
1391197978
1391197968
1391197901
1391197865
1391197831
1391197775
1391197759
1391197679
1391197669
1391197644
1391197629
1391197604
1391197591
1391197560
1391197544
1391197542
1391197542
1391197471
1391197446
1391197442
1391197413
1391197352
1391197332
1391199133
1391199117
1391199040
1391199029
1391199020
1391199019
1391199011
1391198968
1391198921
1391198914
1391198873
1391198870
1391198829
1391198824
1391198815
1391198807
1391198765
1391198738
1391198733
1391198689
1391198673
1391198672
1391198668
1391198666
1391198638
1391198588
1391198562
1391198529
1391198526
1391198518
1391198504
1391198481
1391198476
1391198472
1391198470
1391198411
1391198373
1391198338
1391198338
1391198335
1391198332
1391198321
1391198239
1391198237
1391198237
1391198234
1391200000
1391199969
1391199965
1391199962
1391199961
1391199937
1391199899
1391199885
1391199882
1391199877
1391199863
1391199847
1391199839
1391199817
1391199757
1391199731
1391199710
1391199692
1391199690
1391199646
1391199634
1391199632
1391199631
1391199613
1391199598
1391199562
1391199559
1391199555
1391199544
1391199531
1391199512
1391199500
1391199468
1391199466
1391199465
1391199464
1391199435
1391199431
1391199405
1391199389
1391199388
1391199355
1391199354
1391199350
1391199341
1391199338
1391199334
1391199323
1391199320
1391199288
1391199276
1391199256
1391199212
1391199196
1391199166
1391199159
1391200906
1391200903
1391200880
1391200858
1391200833
1391200824
1391200818
1391200808
1391200800
1391200796
1391200782
1391200736
1391200704
1391200681
1391200677
1391200666
1391200659
1391200579
1391200548
1391200543
1391200543
1391200533
1391200509
1391200506
1391200437
1391200427
1391200412
1391200405
1391200364
1391200310
1391200294
1391200292
1391200283
1391200281
1391200273
1391200256
1391200238
1391200223
1391200220
1391200206
1391200161
1391200141
1391200126
1391200120
1391200070
1391200069
1391200066
1391200041
1391201822
1391201810
1391201804
1391201787
1391201763
1391201728
1391201696
1391201685
1391201677
1391201676
1391201670
1391201669
1391201654
1391201624
1391201624
1391201573
1391201557
1391201497
1391201441
1391201426
1391201424
1391201422
1391201410
1391201398
1391201384
1391201355
1391201337
1391201299
1391201299
1391201263
1391201261
1391201224
1391201224
1391201169
1391201164
1391201148
1391201061
1391201055
1391201033
1391201023
1391201020
1391201009
1391202737
1391202723
1391202717
1391202690
1391202679
1391202679
1391202659
1391202644
1391202643
1391202637
1391202597
1391202588
1391202583
1391202562
1391202562
1391202561
1391202536
1391202535
1391202532
1391202514
1391202486
1391202436
1391202432
1391202397
1391202395
1391202388
1391202386
1391202373
1391202372
1391202361
1391202356
1391202288
1391202287
1391202267
1391202266
1391202224
1391202221
1391202218
1391202214
1391202212
1391202209
1391202165
1391202159
1391202106
1391202092
1391202083
1391202072
1391202068
1391202065
1391202063
1391202053
1391202046
1391202036
1391202028
1391202024
1391202017
1391201975
1391201969
1391201966
1391201960
1391201958
1391201938
1391201935
1391201935
1391201929
1391201926
1391201911
1391201891
1391201876
1391201874
1391201856
1391201850
1391203629
1391203613
1391203607
1391203601
1391203590
1391203587
1391203580
1391203560
1391203551
1391203536
1391203536
1391203529
1391203527
1391203526
1391203523
1391203521
1391203515
1391203514
1391203513
1391203502
1391203501
1391203497
1391203490
1391203487
1391203481
1391203446
1391203433
1391203415
1391203412
1391203404
1391203382
1391203367
1391203357
1391203357
1391203351
1391203342
1391203341
1391203327
1391203317
1391203314
1391203311
1391203306
1391203303
1391203286
1391203281
1391203274
1391203254
1391203247
1391203233
1391203218
1391203216
1391203216
1391203212
1391203202
1391203191
1391203190
1391203171
1391203158
1391203148
1391203143
1391203113
1391203064
1391203059
1391203058
1391203038
1391203021
1391203007
1391202943
1391202930
1391202876
1391202869
1391202841
1391202835
1391202828
1391202817
1391202798
1391202776
1391202758
1391204536
1391204530
1391204500
1391204488
1391204444
1391204409
1391204404
1391204383
1391204363
1391204329
1391204296
1391204237
1391204195
1391204189
1391204152
1391204130
1391204100
1391204080
1391204060
1391204054
1391204039
1391204036
1391204012
1391204010
1391203996
1391203975
1391203926
1391203923
1391203898
1391203894
1391203888
1391203887
1391203862
1391203851
1391203836
1391203815
1391203796
1391203787
1391203774
1391203735
1391203723
1391205439
1391205407
1391205394
1391205392
1391205392
1391205387
1391205350
1391205345
1391205334
1391205321
1391205316
1391205315
1391205298
1391205268
1391205245
1391205242
1391205239
1391205218
1391205217
1391205199
1391205184
1391205147
1391205132
1391205122
1391205100
1391205095
1391205070
1391205024
1391205008
1391204964
1391204963
1391204896
1391204874
1391204867
1391204795
1391204783
1391204773
1391204772
1391204748
1391204747
1391204742
1391204706
1391204655
1391204633
1391204630
1391204581
1391204576
1391204555
1391204554
1391206317
1391206305
1391206295
1391206292
1391206290
1391206232
1391206206
1391206180
1391206071
1391206065
1391206036
1391206020
1391205965
1391205950
1391205941
1391205926
1391205916
1391205910
1391205905
1391205903
1391205901
1391205892
1391205884
1391205797
1391205777
1391205747
1391205731
1391205720
1391205703
1391205698
1391205686
1391205667
1391205659
1391205612
1391205598
1391205571
1391205554
1391205499
1391205459
1391207199
1391207198
1391207150
1391207133
1391207059
1391207040
1391207038
1391207037
1391207005
1391206952
1391206904
1391206903
1391206877
1391206787
1391206754
1391206749
1391206745
1391206736
1391206695
1391206684
1391206660
1391206636
1391206628
1391206621
1391206591
1391206575
1391206568
1391206559
1391206518
1391206498
1391206447
1391206428
1391206394
1391206369
1391206365
1391208138
1391208087
1391208086
1391208077
1391208063
1391208056
1391208036
1391208021
1391207991
1391207985
1391207982
1391207957
1391207955
1391207952
1391207945
1391207925
1391207925
1391207917
1391207917
1391207903
1391207887
1391207882
1391207869
1391207861
1391207858
1391207841
1391207841
1391207840
1391207834
1391207831
1391207830
1391207814
1391207802
1391207795
1391207771
1391207767
1391207762
1391207755
1391207736
1391207735
1391207723
1391207718
1391207711
1391207690
1391207675
1391207669
1391207657
1391207643
1391207642
1391207614
1391207610
1391207606
1391207601
1391207578
1391207555
1391207553
1391207543
1391207534
1391207490
1391207484
1391207429
1391207416
1391207412
1391207407
1391207385
1391207381
1391207355
1391207313
1391209048
1391209034
1391209033
1391209029
1391208987
1391208967
1391208950
1391208941
1391208933
1391208920
1391208905
1391208900
1391208898
1391208881
1391208843
1391208837
1391208773
1391208773
1391208732
1391208731
1391208722
1391208707
1391208693
1391208670
1391208652
1391208621
1391208606
1391208589
1391208587
1391208582
1391208550
1391208525
1391208524
1391208512
1391208506
1391208494
1391208473
1391208453
1391208452
1391208440
1391208433
1391208431
1391208425
1391208404
1391208381
1391208375
1391208351
1391208329
1391208306
1391208299
1391208289
1391208259
1391208244
1391208228
1391208221
1391208214
1391208205
1391208200
1391208169
1391208162
1391208162
1391208158
1391209948
1391209939
1391209919
1391209916
1391209914
1391209889
1391209883
1391209874
1391209857
1391209837
1391209829
1391209733
1391209685
1391209677
1391209654
1391209652
1391209645
1391209635
1391209621
1391209613
1391209609
1391209599
1391209577
1391209560
1391209559
1391209557
1391209539
1391209501
1391209482
1391209396
1391209394
1391209371
1391209367
1391209350
1391209342
1391209342
1391209297
1391209231
1391209228
1391209204
1391209202
1391209201
1391209198
1391209131
1391209098
1391209080
1391209078
1391210852
1391210851
1391210825
1391210823
1391210791
1391210789
1391210784
1391210775
1391210773
1391210767
1391210752
1391210716
1391210713
1391210697
1391210694
1391210683
1391210683
1391210677
1391210675
1391210665
1391210664
1391210649
1391210641
1391210638
1391210622
1391210597
1391210596
1391210590
1391210569
1391210557
1391210552
1391210503
1391210487
1391210484
1391210478
1391210423
1391210417
1391210408
1391210403
1391210393
1391210379
1391210371
1391210365
1391210343
1391210328
1391210298
1391210249
1391210209
1391210196
1391210179
1391210147
1391210112
1391210077
1391210064
1391210041
1391210034
1391210028
1391210001
1391210000
1391209994
1391209993
1391209969
1391211723
1391211695
1391211675
1391211666
1391211614
1391211600
1391211567
1391211543
1391211541
1391211527
1391211503
1391211498
1391211498
1391211497
1391211489
1391211470
1391211465
1391211464
1391211460
1391211458
1391211446
1391211445
1391211441
1391211407
1391211405
1391211387
1391211382
1391211372
1391211371
1391211369
1391211361
1391211358
1391211357
1391211343
1391211339
1391211331
1391211323
1391211315
1391211310
1391211277
1391211242
1391211235
1391211163
1391211113
1391211061
1391211057
1391211054
1391211023
1391211021
1391210996
1391210980
1391210969
1391210960
1391210932
1391210924
1391210924
1391210907
1391210899
1391210897
1391210877
1391212637
1391212578
1391212574
1391212525
1391212520
1391212517
1391212439
1391212427
1391212400
1391212395
1391212352
1391212340
1391212340
1391212335
1391212324
1391212296
1391212287
1391212241
1391212203
1391212175
1391212154
1391212097
1391212096
1391212080
1391212065
1391212046
1391212028
1391212007
1391211997
1391211993
1391211962
1391211949
1391211931
1391211927
1391211912
1391211906
1391211892
1391211879
1391211872
1391211868
1391211815
1391211788
1391213534
1391213521
1391213519
1391213477
1391213476
1391213476
1391213433
1391213422
1391213420
1391213417
1391213405
1391213358
1391213356
1391213317
1391213299
1391213279
1391213209
1391213185
1391213184
1391212991
1391212945
1391212934
1391212870
1391212857
1391212853
1391212850
1391212848
1391212842
1391212784
1391212751
1391212749
1391212670
1391214455
1391214454
1391214449
1391214448
1391214414
1391214405
1391214401
1391214363
1391214283
1391214280
1391214216
1391214212
1391214210
1391214117
1391214060
1391214043
1391214004
1391213996
1391213944
1391213910
1391213859
1391213851
1391213816
1391213767
1391213739
1391213737
1391213737
1391213699
1391213678
1391213655
1391213585
1391213579
1391213579
1391213576
1391213572
1391215339
1391215333
1391215332
1391215251
1391215245
1391215244
1391215229
1391215177
1391215169
1391215159
1391215150
1391215148
1391215135
1391215104
1391215098
1391215057
1391215010
1391215000
1391214994
1391214920
1391214917
1391214852
1391214820
1391214754
1391214751
1391214717
1391214712
1391214673
1391214671
1391214667
1391214662
1391214607
1391214596
1391214592
1391214484
1391216251
1391216247
1391216198
1391216194
1391216109
1391216055
1391215984
1391215914
1391215895
1391215846
1391215839
1391215818
1391215792
1391215792
1391215767
1391215749
1391215734
1391215700
1391215695
1391215694
1391215667
1391215657
1391215631
1391215625
1391215609
1391215578
1391215570
1391215536
1391215366
1391217157
1391217155
1391217141
1391217131
1391217129
1391217128
1391217121
1391217121
1391217093
1391217091
1391217091
1391217056
1391217020
1391217009
1391216994
1391216985
1391216981
1391216978
1391216946
1391216944
1391216924
1391216916
1391216906
1391216869
1391216868
1391216864
1391216847
1391216717
1391216712
1391216692
1391216691
1391216691
1391216691
1391216688
1391216666
1391216623
1391216619
1391216577
1391216563
1391216557
1391216555
1391216533
1391216500
1391216499
1391216496
1391216493
1391216467
1391216467
1391216440
1391216411
1391216402
1391216395
1391216374
1391216336
1391216323
1391216316
1391216298
1391216261
1391218046
1391218034
1391217980
1391217968
1391217967
1391217928
1391217911
1391217859
1391217844
1391217841
1391217802
1391217776
1391217743
1391217715
1391217672
1391217598
1391217588
1391217574
1391217544
1391217516
1391217495
1391217482
1391217469
1391217445
1391217444
1391217437
1391217428
1391217419
1391217413
1391217408
1391217395
1391217389
1391217379
1391217376
1391217371
1391217348
1391217346
1391217336
1391217335
1391217313
1391217311
1391217311
1391217294
1391217289
1391217275
1391217246
1391217235
1391217228
1391217225
1391217182
1391217167
1391218937
1391218911
1391218875
1391218827
1391218810
1391218807
1391218777
1391218746
1391218744
1391218732
1391218731
1391218721
1391218718
1391218626
1391218575
1391218573
1391218483
1391218476
1391218454
1391218444
1391218438
1391218400
1391218389
1391218378
1391218279
1391218270
1391218269
1391218262
1391218195
1391218191
1391218072
1391219844
1391219834
1391219814
1391219758
1391219758
1391219747
1391219745
1391219664
1391219652
1391219614
1391219598
1391219580
1391219574
1391219558
1391219545
1391219486
1391219464
1391219457
1391219444
1391219422
1391219419
1391219418
1391219415
1391219394
1391219369
1391219356
1391219351
1391219327
1391219301
1391219281
1391219261
1391219258
1391219161
1391219118
1391219092
1391219087
1391219058
1391219028
1391219021
1391218978
1391218973
1391220756
1391220751
1391220718
1391220716
1391220710
1391220678
1391220663
1391220661
1391220644
1391220639
1391220637
1391220632
1391220618
1391220597
1391220583
1391220582
1391220582
1391220518
1391220514
1391220510
1391220502
1391220497
1391220488
1391220390
1391220386
1391220383
1391220383
1391220356
1391220310
1391220294
1391220293
1391220289
1391220221
1391220213
1391220173
1391220168
1391220125
1391220104
1391220097
1391220094
1391220055
1391220043
1391220035
1391220018
1391220016
1391219896
1391219883
1391219876
1391221665
1391221572
1391221541
1391221539
1391221536
1391221517
1391221464
1391221434
1391221419
1391221390
1391221362
1391221347
1391221342
1391221333
1391221329
1391221324
1391221301
1391221299
1391221290
1391221279
1391221264
1391221236
1391221233
1391221181
1391221177
1391221136
1391221117
1391221100
1391221077
1391221040
1391221033
1391221017
1391220986
1391220982
1391220971
1391220883
1391220849
1391220849
1391220821
1391222548
1391222547
1391222530
1391222426
1391222419
1391222385
1391222370
1391222355
1391222333
1391222331
1391222329
1391222304
1391222286
1391222284
1391222269
1391222239
1391222235
1391222189
1391222161
1391222115
1391222113
1391222078
1391222056
1391222010
1391222007
1391222004
1391222003
1391221928
1391221883
1391221850
1391221819
1391221818
1391221760
1391221753
1391221745
1391221728
1391221697
1391221696
1391221681
1391221677
1391221673
1391223461
1391223442
1391223430
1391223411
1391223410
1391223391
1391223381
1391223378
1391223343
1391223322
1391223313
1391223298
1391223285
1391223282
1391223267
1391223267
1391223252
1391223235
1391223203
1391223200
1391223167
1391223107
1391223100
1391223083
1391223044
1391223043
1391222917
1391222851
1391222851
1391222839
1391222828
1391222786
1391222781
1391222779
1391222771
1391222767
1391222733
1391222622
1391222598
1391224355
1391224354
1391224342
1391224322
1391224299
1391224278
1391224271
1391224259
1391224253
1391224248
1391224148
1391224142
1391224130
1391224054
1391224031
1391224025
1391224002
1391223984
1391223937
1391223936
1391223912
1391223901
1391223886
1391223880
1391223864
1391223843
1391223839
1391223821
1391223818
1391223809
1391223801
1391223795
1391223774
1391223768
1391223758
1391223742
1391223720
1391223716
1391223714
1391223714
1391223709
1391223697
1391223695
1391223677
1391223674
1391223670
1391223670
1391223666
1391223652
1391223648
1391223641
1391223641
1391223635
1391223621
1391223619
1391223609
1391223603
1391223574
1391223558
1391223554
1391223536
1391223531
1391223529
1391223516
1391223510
1391223480
1391225259
1391225210
1391225131
1391225094
1391225018
1391225009
1391225003
1391224969
1391224964
1391224920
1391224918
1391224880
1391224874
1391224862
1391224840
1391224827
1391224824
1391224809
1391224800
1391224792
1391224779
1391224757
1391224747
1391224741
1391224724
1391224714
1391224700
1391224675
1391224674
1391224668
1391224658
1391224652
1391224642
1391224641
1391224633
1391224625
1391224612
1391224583
1391224583
1391224565
1391224563
1391224557
1391224529
1391224524
1391224519
1391224516
1391224495
1391224492
1391224490
1391224486
1391224484
1391224482
1391224470
1391224462
1391224447
1391224402
1391224399
1391224397
1391226165
1391226157
1391226139
1391226089
1391226069
1391226063
1391226053
1391226031
1391226027
1391226024
1391225969
1391225967
1391225936
1391225892
1391225853
1391225834
1391225734
1391225705
1391225703
1391225701
1391225670
1391225657
1391225655
1391225649
1391225645
1391225583
1391225575
1391225575
1391225527
1391225516
1391225511
1391225445
1391225440
1391225438
1391225426
1391225389
1391225375
1391225368
1391225346
1391225322
1391225303
1391227063
1391227062
1391227050
1391227050
1391227042
1391227039
1391227022
1391227021
1391227016
1391227016
1391227002
1391226945
1391226921
1391226908
1391226887
1391226864
1391226860
1391226853
1391226833
1391226819
1391226810
1391226790
1391226786
1391226775
1391226773
1391226769
1391226761
1391226757
1391226754
1391226742
1391226736
1391226711
1391226710
1391226688
1391226652
1391226651
1391226613
1391226559
1391226559
1391226510
1391226472
1391226446
1391226440
1391226438
1391226392
1391226379
1391226231
1391226231
1391226213
1391226200
1391226194
1391226184
1391226176
1391227938
1391227935
1391227930
1391227879
1391227853
1391227842
1391227839
1391227810
1391227781
1391227780
1391227776
1391227743
1391227734
1391227701
1391227699
1391227682
1391227663
1391227653
1391227589
1391227588
1391227588
1391227585
1391227477
1391227474
1391227381
1391227309
1391227256
1391227254
1391227253
1391227225
1391227209
1391227173
1391227151
1391228796
1391228742
1391228703
1391228694
1391228669
1391228627
1391228623
1391228583
1391228560
1391228535
1391228491
1391228403
1391228389
1391228376
1391228349
1391228343
1391228309
1391228305
1391228241
1391228232
1391228113
1391228087
1391228054
1391228030
1391228020
1391229748
1391229733
1391229724
1391229674
1391229628
1391229603
1391229575
1391229572
1391229567
1391229564
1391229562
1391229534
1391229513
1391229474
1391229468
1391229416
1391229408
1391229407
1391229394
1391229314
1391229274
1391229268
1391229266
1391229244
1391229209
1391229205
1391229190
1391229186
1391229116
1391229070
1391229056
1391229030
1391229002
1391228999
1391228999
1391228905
1391228903
1391230662
1391230623
1391230598
1391230589
1391230563
1391230563
1391230557
1391230481
1391230462
1391230452
1391230432
1391230419
1391230245
1391230245
1391230157
1391230079
1391230020
1391230008
1391229995
1391229941
1391229938
1391229920
1391229844
1391229807
1391229794
1391231577
1391231544
1391231497
1391231487
1391231486
1391231465
1391231461
1391231438
1391231436
1391231431
1391231422
1391231406
1391231402
1391231369
1391231346
1391231344
1391231334
1391231325
1391231322
1391231315
1391231287
1391231162
1391231160
1391231121
1391231062
1391231022
1391230996
1391230947
1391230938
1391230922
1391230918
1391230897
1391230871
1391230871
1391230846
1391230816
1391230781
1391230769
1391230753
1391230729
1391230700
1391230688
1391230685
1391232471
1391232452
1391232405
1391232403
1391232299
1391232262
1391232256
1391232256
1391232217
1391232199
1391232194
1391232175
1391232152
1391232141
1391232108
1391232094
1391232091
1391232068
1391232010
1391231984
1391231938
1391231891
1391231881
1391231845
1391231801
1391231782
1391231778
1391231732
1391231686
1391231646
1391231621
1391233341
1391233334
1391233334
1391233331
1391233304
1391233296
1391233265
1391233262
1391233214
1391233193
1391233178
1391233110
1391233102
1391233086
1391233038
1391232983
1391232983
1391232977
1391232963
1391232949
1391232939
1391232913
1391232908
1391232905
1391232904
1391232835
1391232821
1391232799
1391232789
1391232787
1391232784
1391232756
1391232735
1391232707
1391232697
1391232681
1391232671
1391232664
1391232658
1391232658
1391232622
1391232602
1391232546
1391232506
1391234075
1391234072
1391234053
1391233984
1391233955
1391233954
1391233945
1391233906
1391233855
1391233855
1391233832
1391233819
1391233807
1391233766
1391233763
1391233739
1391233650
1391233640
1391233577
1391233489
1391233486
1391233448
1391233445
1391233415
1391233394
1391233391
1391235165
1391235165
1391235164
1391235163
1391235155
1391235130
1391235074
1391235064
1391235019
1391234995
1391234910
1391234857
1391234856
1391234849
1391234841
1391234828
1391234807
1391234800
1391234784
1391234780
1391234697
1391234693
1391234652
1391234633
1391234633
1391234624
1391234592
1391234587
1391234563
1391234554
1391234495
1391234462
1391234457
1391234453
1391234419
1391234285
1391236073
1391235910
1391235792
1391235755
1391235577
1391235532
1391235523
1391235456
1391235455
1391235427
1391235411
1391235399
1391235399
1391235357
1391235347
1391235340
1391235334
1391235329
1391235264
1391235228
1391235197
1391235191
1391235187
1391236982
1391236972
1391236966
1391236893
1391236888
1391236865
1391236862
1391236848
1391236723
1391236708
1391236701
1391236681
1391236621
1391236278
1391236214
1391236188
1391236169
1391236152
1391237736
1391237685
1391237621
1391237566
1391237561
1391237517
1391237493
1391237415
1391237409
1391237379
1391237330
1391237132
1391237126
1391237122
1391237006
1391236997
1391236987
1391238761
1391238465
1391238406
1391238229
1391238201
1391238157
1391238043
1391237968
1391237951
1391237923
1391237897
1391237888
1391239316
1391239284
1391239205
1391239059
1391239027
1391238936
1391238873
1391238829
1391238823
1391238792
1391240561
1391240500
1391240500
1391240461
1391240333
1391240270
1391240257
1391240224
1391240203
1391240195
1391240135
1391239881
1391239783
1391239754
1391239711
1391241462
1391241384
1391241025
1391241000
1391240878
1391240876
1391240845
1391240775
1391240691
1391240675
1391240656
1391240649
1391240647
1391240620
1391242322
1391242302
1391242299
1391242243
1391242225
1391242203
1391242185
1391242120
1391242075
1391242065
1391242015
1391241990
1391241972
1391241932
1391241927
1391241917
1391241866
1391241685
1391241679
1391241613
1391241610
1391241532
1391243283
1391243261
1391243211
1391243205
1391243151
1391243151
1391243151
1391243141
1391243134
1391243121
1391243119
1391243097
1391243094
1391242839
1391242837
1391242795
1391242745
1391242720
1391242714
1391242680
1391242669
1391242612
1391242584
1391242577
1391242540
1391242540
1391242539
1391242484
1391242471
1391242398
1391244154
1391244060
1391244030
1391244009
1391244008
1391243885
1391243800
1391243779
1391243772
1391243747
1391243743
1391243660
1391243632
1391243632
1391243536
1391243465
1391245073
1391245043
1391245040
1391244974
1391244895
1391244818
1391244797
1391244789
1391244779
1391244692
1391244635
1391244600
1391244549
1391244520
1391244453
1391244451
1391244403
1391244383
1391244284
1391244269
1391244239
1391244238
1391244237
1391244222
1391244213
1391245906
1391245878
1391245849
1391245833
1391245821
1391245766
1391245748
1391245731
1391245731
1391245700
1391245655
1391245650
1391245634
1391245629
1391245613
1391245613
1391245589
1391245580
1391245558
1391245553
1391245503
1391245425
1391245356
1391245274
1391245215
1391245205
1391245166
1391245120
1391245099
1391246839
1391246804
1391246799
1391246793
1391246762
1391246695
1391246627
1391246621
1391246564
1391246562
1391246478
1391246461
1391246438
1391246386
1391246308
1391246306
1391246306
1391246305
1391246288
1391246272
1391246183
1391246070
1391246039
1391246035
1391247770
1391247770
1391247602
1391247599
1391247540
1391247519
1391247483
1391247473
1391247457
1391247452
1391247436
1391247387
1391247351
1391247281
1391247260
1391247197
1391247062
1391246979
1391246942
1391246925
1391248666
1391248659
1391248649
1391248601
1391248587
1391248573
1391248461
1391248423
1391248371
1391248370
1391248370
1391248370
1391248369
1391248369
1391248369
1391248368
1391248368
1391248367
1391248367
1391248366
1391248366
1391248366
1391248366
1391248365
1391248365
1391248365
1391248365
1391248364
1391248364
1391248364
1391248363
1391248363
1391248363
1391248362
1391248362
1391248361
1391248361
1391248360
1391248360
1391248342
1391248334
1391248294
1391248287
1391248260
1391248227
1391248227
1391248222
1391248209
1391248166
1391248158
1391248157
1391248117
1391248108
1391248058
1391248018
1391248015
1391247995
1391247989
1391247980
1391247976
1391247900
1391247837
1391249577
1391249504
1391249504
1391249504
1391249503
1391249503
1391249503
1391249503
1391249503
1391249503
1391249502
1391249502
1391249502
1391249502
1391249502
1391249502
1391249501
1391249501
1391249501
1391249501
1391249501
1391249501
1391249501
1391249500
1391249500
1391249500
1391249500
1391249500
1391249500
1391249500
1391249499
1391249434
1391249295
1391249272
1391249258
1391249174
1391249130
1391249122
1391249118
1391249101
1391249076
1391249001
1391248914
1391248913
1391248912
1391248912
1391248911
1391248911
1391248911
1391248910
1391248909
1391248909
1391248909
1391248907
1391248906
1391248905
1391248904
1391248904
1391248904
1391248903
1391248903
1391248901
1391248901
1391248901
1391248901
1391248900
1391248899
1391248899
1391248898
1391248898
1391248897
1391248896
1391248868
1391248854
1391248819
1391248803
1391248720
1391248716
1391248702
1391248699
1391250487
1391250443
1391250433
1391250333
1391250322
1391250317
1391250306
1391250252
1391250241
1391250222
1391250204
1391250171
1391250160
1391250156
1391250134
1391250023
1391250021
1391249983
1391249982
1391249943
1391249885
1391249778
1391249765
1391249728
1391249725
1391249693
1391249693
1391249693
1391249693
1391249693
1391249692
1391249692
1391249692
1391249692
1391249692
1391249692
1391249692
1391249691
1391249691
1391249691
1391249691
1391249690
1391249690
1391249690
1391249690
1391249690
1391249690
1391249690
1391249690
1391249690
1391249689
1391249623
1391251352
1391251254
1391251222
1391251198
1391251164
1391251141
1391251116
1391251059
1391251015
1391250956
1391250928
1391250911
1391250892
1391250877
1391250853
1391250852
1391250843
1391250835
1391250832
1391250823
1391250799
1391250796
1391250792
1391250786
1391250779
1391250712
1391250707
1391250707
1391250625
1391250624
1391250624
1391250613
1391250608
1391250601
1391250577
1391250509
1391250505
1391252289
1391252274
1391252126
1391252120
1391252104
1391252085
1391252060
1391252050
1391251946
1391251929
1391251802
1391251791
1391251777
1391251654
1391251627
1391251587
1391251449
1391253200
1391253057
1391253014
1391252974
1391252964
1391252942
1391252938
1391252839
1391252749
1391252739
1391252714
1391252632
1391252614
1391252501
1391252469
1391252454
1391252404
1391252378
1391252368
1391252345
1391254105
1391254008
1391253983
1391253926
1391253777
1391253545
1391253517
1391253421
1391253381
1391254996
1391254865
1391254779
1391254763
1391254725
1391254673
1391254654
1391254640
1391254635
1391254613
1391254527
1391254513
1391254487
1391254417
1391254409
1391254311
1391254254
1391254217
1391254202
1391255832
1391255798
1391255798
1391255780
1391255767
1391255639
1391255628
1391255547
1391255485
1391255449
1391255352
1391255284
1391255278
1391255271
1391255261
1391255219
1391255210
1391255196
1391255176
1391255166
1391255162
1391255139
1391255108
1391255076
1391255056
1391255049
1391255024
1391255011
1391256776
1391256762
1391256717
1391256699
1391256689
1391256620
1391256604
1391256589
1391256478
1391256438
1391256351
1391256343
1391256328
1391256251
1391256221
1391256213
1391256210
1391256203
1391256079
1391256055
1391256026
1391255939
1391257665
1391257645
1391257644
1391257590
1391257578
1391257559
1391257543
1391257539
1391257490
1391257485
1391257464
1391257429
1391257420
1391257407
1391257394
1391257367
1391257333
1391257327
1391257281
1391257263
1391257187
1391257186
1391257181
1391257167
1391257138
1391257107
1391257102
1391257087
1391257069
1391257056
1391257021
1391257017
1391256954
1391256935
1391256925
1391256901
1391258593
1391258571
1391258571
1391258562
1391258560
1391258539
1391258513
1391258501
1391258501
1391258497
1391258420
1391258370
1391258350
1391258332
1391258327
1391258315
1391258267
1391258246
1391258235
1391258185
1391258176
1391258089
1391257997
1391257989
1391257975
1391257927
1391257917
1391257891
1391257802
1391257725
1391259493
1391259445
1391259426
1391259376
1391259351
1391259318
1391259312
1391259306
1391259251
1391259227
1391259188
1391259186
1391259179
1391259174
1391259173
1391259120
1391259101
1391259076
1391259061
1391259059
1391259051
1391259042
1391259041
1391259040
1391259040
1391259012
1391258987
1391258961
1391258946
1391258918
1391258918
1391258805
1391258793
1391258792
1391258785
1391258776
1391258739
1391258733
1391258677
1391260400
1391260383
1391260378
1391260314
1391260311
1391260296
1391260252
1391260250
1391260206
1391260196
1391260133
1391260132
1391260096
1391260094
1391260077
1391260019
1391260013
1391259961
1391259958
1391259926
1391259918
1391259885
1391259863
1391259854
1391259804
1391259797
1391259792
1391259741
1391259727
1391259727
1391259645
1391259617
1391259608
1391259588
1391259564
1391259540
1391259520
1391261286
1391261284
1391261283
1391261282
1391261280
1391261277
1391261275
1391261275
1391261273
1391261271
1391261269
1391261267
1391261265
1391261263
1391261260
1391261258
1391261256
1391261254
1391261252
1391261250
1391261247
1391261245
1391261243
1391261241
1391261241
1391261228
1391261226
1391261224
1391261222
1391261220
1391261219
1391261218
1391261216
1391261182
1391261121
1391260993
1391260978
1391260977
1391260954
1391260926
1391260908
1391260831
1391260746
1391260739
1391260737
1391260735
1391260670
1391260656
1391260652
1391260592
1391260552
1391260547
1391260545
1391260469
1391260468
1391262194
1391262155
1391262137
1391262129
1391262087
1391262018
1391262011
1391261991
1391261987
1391261948
1391261933
1391261924
1391261876
1391261792
1391261745
1391261664
1391261593
1391261541
1391261530
1391261504
1391261453
1391261441
1391261430
1391261423
1391261368
1391263116
1391263097
1391262963
1391262954
1391262941
1391262932
1391262909
1391262901
1391262885
1391262882
1391262779
1391262687
1391262615
1391262561
1391262557
1391262539
1391262531
1391262480
1391262442
1391262420
1391262415
1391262401
1391262391
1391262373
1391262336
1391262281
1391262273
1391262230
1391264019
1391264001
1391263989
1391263984
1391263979
1391263968
1391263936
1391263933
1391263914
1391263888
1391263818
1391263790
1391263742
1391263741
1391263719
1391263700
1391263660
1391263637
1391263592
1391263584
1391263555
1391263541
1391263528
1391263527
1391263505
1391263499
1391263473
1391263466
1391263459
1391263427
1391263424
1391263416
1391263394
1391263384
1391263374
1391263372
1391263361
1391263359
1391263297
1391263296
1391263274
1391263227
1391263127
1391263123
1391264919
1391264915
1391264891
1391264867
1391264860
1391264823
1391264779
1391264754
1391264745
1391264737
1391264727
1391264696
1391264657
1391264489
1391264466
1391264465
1391264423
1391264412
1391264399
1391264380
1391264371
1391264338
1391264334
1391264321
1391264287
1391264245
1391264233
1391264219
1391264213
1391264205
1391264182
1391264160
1391264137
1391264115
1391264029
1391265776
1391265774
1391265768
1391265759
1391265754
1391265749
1391265747
1391265745
1391265743
1391265740
1391265738
1391265736
1391265734
1391265731
1391265729
1391265727
1391265725
1391265723
1391265720
1391265718
1391265716
1391265714
1391265712
1391265710
1391265707
1391265705
1391265703
1391265694
1391265688
1391265686
1391265684
1391265681
1391265679
1391265677
1391265675
1391265585
1391265581
1391265554
1391265543
1391265523
1391265509
1391265503
1391265469
1391265469
1391265468
1391265460
1391265408
1391265391
1391265312
1391265305
1391265296
1391265280
1391265269
1391265264
1391265243
1391265194
1391265194
1391265177
1391265169
1391265162
1391265132
1391265073
1391265069
1391265041
1391264991
1391266713
1391266712
1391266703
1391266673
1391266651
1391266632
1391266623
1391266621
1391266615
1391266610
1391266607
1391266596
1391266568
1391266560
1391266550
1391266540
1391266527
1391266512
1391266494
1391266484
1391266473
1391266403
1391266382
1391266363
1391266294
1391266252
1391266245
1391266200
1391266181
1391266121
1391266110
1391266109
1391266083
1391266049
1391266042
1391266031
1391266005
1391266004
1391265984
1391265983
1391265914
1391265888
1391265870
1391265860
1391265829
1391267623
1391267617
1391267606
1391267603
1391267597
1391267590
1391267587
1391267578
1391267553
1391267547
1391267528
1391267485
1391267460
1391267448
1391267437
1391267416
1391267396
1391267361
1391267354
1391267338
1391267322
1391267289
1391267280
1391267274
1391267246
1391267217
1391267203
1391267194
1391267191
1391267189
1391267173
1391267165
1391267157
1391267152
1391267124
1391267115
1391267108
1391267099
1391267099
1391267082
1391267069
1391267065
1391267047
1391267031
1391267026
1391266999
1391266979
1391266946
1391266919
1391266901
1391266896
1391266854
1391266854
1391266851
1391266833
1391266822
1391266813
1391266797
1391266764
1391266736
1391268518
1391268434
1391268421
1391268373
1391268330
1391268287
1391268281
1391268280
1391268242
1391268232
1391268227
1391268210
1391268205
1391268197
1391268191
1391268164
1391268147
1391268101
1391268077
1391268076
1391268045
1391268031
1391268026
1391267984
1391267983
1391267981
1391267980
1391267973
1391267904
1391267900
1391267881
1391267872
1391267858
1391267856
1391267814
1391267807
1391267775
1391267715
1391267655
1391267649
1391269422
1391269405
1391269404
1391269384
1391269293
1391269283
1391269280
1391269244
1391269216
1391269196
1391269132
1391269120
1391269111
1391269092
1391269072
1391269069
1391269028
1391269020
1391269013
1391268998
1391268987
1391268892
1391268854
1391268839
1391268813
1391268764
1391268754
1391268752
1391268715
1391268701
1391268679
1391268661
1391268637
1391268627
1391268623
1391268599
1391268579
1391270303
1391270292
1391270279
1391270273
1391270252
1391270229
1391270221
1391270211
1391270185
1391270177
1391270133
1391270125
1391270104
1391270077
1391270074
1391270044
1391270036
1391270021
1391269990
1391269989
1391269966
1391269965
1391269950
1391269922
1391269876
1391269857
1391269830
1391269824
1391269801
1391269794
1391269792
1391269786
1391269778
1391269772
1391269770
1391269761
1391269760
1391269759
1391269738
1391269719
1391269701
1391269698
1391269676
1391269627
1391269582
1391269564
1391269559
1391269537
1391269521
1391269520
1391269500
1391269489
1391269474
1391269458
1391269439
1391271185
1391271180
1391271166
1391271159
1391271156
1391271154
1391271113
1391271105
1391271078
1391271047
1391271031
1391271030
1391271025
1391271016
1391271008
1391271006
1391271005
1391271001
1391270995
1391270993
1391270983
1391270976
1391270974
1391270962
1391270953
1391270945
1391270932
1391270919
1391270911
1391270900
1391270894
1391270866
1391270863
1391270860
1391270821
1391270806
1391270790
1391270755
1391270745
1391270745
1391270740
1391270722
1391270710
1391270709
1391270709
1391270702
1391270699
1391270692
1391270682
1391270682
1391270682
1391270667
1391270663
1391270662
1391270651
1391270647
1391270571
1391270552
1391270536
1391270518
1391270500
1391270488
1391270469
1391270441
1391270438
1391270431
1391270425
1391270407
1391270390
1391270384
1391270371
1391270333
1391272085
1391271962
1391271959
1391271918
1391271917
1391271888
1391271876
1391271871
1391271869
1391271835
1391271826
1391271798
1391271777
1391271769
1391271760
1391271747
1391271745
1391271725
1391271725
1391271719
1391271664
1391271649
1391271641
1391271609
1391271598
1391271551
1391271504
1391271486
1391271486
1391271472
1391271453
1391271445
1391271407
1391271391
1391271378
1391271342
1391271331
1391271264
1391271261
1391271244
1391273032
1391273029
1391273025
1391273016
1391273006
1391272996
1391272994
1391272992
1391272980
1391272946
1391272942
1391272940
1391272937
1391272895
1391272862
1391272843
1391272837
1391272826
1391272816
1391272801
1391272794
1391272746
1391272655
1391272630
1391272618
1391272617
1391272599
1391272580
1391272574
1391272570
1391272562
1391272517
1391272509
1391272479
1391272474
1391272472
1391272439
1391272428
1391272425
1391272406
1391272358
1391272357
1391272337
1391272335
1391272318
1391272283
1391272278
1391272276
1391272242
1391272227
1391272220
1391272213
1391272195
1391272144
1391272143
1391273929
1391273923
1391273921
1391273915
1391273875
1391273866
1391273801
1391273795
1391273793
1391273743
1391273694
1391273691
1391273682
1391273677
1391273662
1391273658
1391273631
1391273540
1391273535
1391273535
1391273529
1391273507
1391273500
1391273483
1391273475
1391273451
1391273447
1391273436
1391273427
1391273421
1391273402
1391273397
1391273342
1391273337
1391273271
1391273267
1391273265
1391273263
1391273237
1391273237
1391273194
1391273154
1391273149
1391273147
1391273129
1391273064
1391273061
1391273051
1391273049
1391273047
1391273045
1391273042
1391274798
1391274757
1391274739
1391274701
1391274677
1391274676
1391274671
1391274670
1391274639
1391274638
1391274631
1391274613
1391274591
1391274581
1391274572
1391274534
1391274500
1391274494
1391274452
1391274445
1391274442
1391274441
1391274439
1391274393
1391274386
1391274383
1391274367
1391274346
1391274343
1391274329
1391274307
1391274297
1391274257
1391274238
1391274212
1391274192
1391274192
1391274190
1391274186
1391274175
1391274167
1391274166
1391274160
1391274144
1391274123
1391274119
1391274087
1391274070
1391274026
1391274001
1391273972
1391273968
1391273964
1391273957
1391273956
1391273950
1391275719
1391275702
1391275641
1391275612
1391275610
1391275608
1391275595
1391275592
1391275590
1391275573
1391275564
1391275542
1391275541
1391275520
1391275513
1391275510
1391275508
1391275504
1391275473
1391275451
1391275417
1391275398
1391275396
1391275381
1391275322
1391275312
1391275292
1391275290
1391275285
1391275282
1391275266
1391275264
1391275258
1391275178
1391275167
1391275160
1391275157
1391275138
1391275129
1391275126
1391275122
1391275108
1391275094
1391275092
1391275082
1391275081
1391275064
1391275061
1391275047
1391275041
1391275020
1391275004
1391274957
1391274935
1391274900
1391274872
1391274863
1391274847
1391276637
1391276633
1391276591
1391276518
1391276511
1391276505
1391276483
1391276458
1391276432
1391276395
1391276336
1391276318
1391276291
1391276290
1391276249
1391276241
1391276133
1391276129
1391276117
1391276066
1391276061
1391276031
1391276002
1391276001
1391275983
1391275971
1391275968
1391275967
1391275963
1391275947
1391275914
1391275907
1391275905
1391275868
1391275857
1391275844
1391275831
1391275773
1391275759
1391277534
1391277534
1391277526
1391277521
1391277521
1391277521
1391277517
1391277506
1391277485
1391277482
1391277468
1391277462
1391277423
1391277416
1391277396
1391277389
1391277368
1391277360
1391277348
1391277345
1391277340
1391277334
1391277305
1391277295
1391277285
1391277276
1391277266
1391277241
1391277229
1391277228
1391277228
1391277222
1391277202
1391277194
1391277187
1391277183
1391277180
1391277172
1391277159
1391277148
1391277141
1391277138
1391277135
1391277116
1391277095
1391277083
1391277083
1391277066
1391277059
1391277055
1391277031
1391277012
1391276996
1391276979
1391276962
1391276959
1391276956
1391276942
1391276923
1391276922
1391276919
1391276889
1391276867
1391276854
1391276854
1391276845
1391276841
1391276825
1391276816
1391276803
1391276802
1391276784
1391276764
1391276752
1391276739
1391276687
1391276681
1391276674
1391276669
1391278397
1391278394
1391278384
1391278384
1391278380
1391278338
1391278337
1391278316
1391278261
1391278257
1391278234
1391278207
1391278150
1391278144
1391278136
1391278104
1391278089
1391278075
1391278069
1391278068
1391278063
1391278053
1391278052
1391278028
1391278013
1391278007
1391278003
1391277991
1391277962
1391277915
1391277905
1391277847
1391277829
1391277825
1391277811
1391277807
1391277762
1391277758
1391277752
1391277721
1391277711
1391277684
1391277668
1391277662
1391277651
1391277651
1391277595
1391277570
1391277566
1391279325
1391279323
1391279314
1391279305
1391279303
1391279296
1391279296
1391279278
1391279274
1391279271
1391279261
1391279252
1391279159
1391279154
1391279148
1391279137
1391279124
1391279105
1391279103
1391279064
1391279046
1391279042
1391279038
1391279000
1391278998
1391278963
1391278946
1391278944
1391278932
1391278931
1391278918
1391278880
1391278781
1391278772
1391278765
1391278728
1391278728
1391278713
1391278674
1391278668
1391278659
1391278621
1391278611
1391278599
1391278535
1391278532
1391278493
1391278492
1391278491
1391278491
1391278477
1391278457
1391278452
1391280172
1391280146
1391280127
1391280114
1391280108
1391280095
1391280071
1391280044
1391280032
1391280029
1391279993
1391279914
1391279894
1391279885
1391279863
1391279860
1391279847
1391279813
1391279790
1391279739
1391279736
1391279708
1391279683
1391279650
1391279617
1391279612
1391279602
1391279597
1391279592
1391279590
1391279584
1391279554
1391279532
1391279524
1391279523
1391279508
1391279504
1391279477
1391279460
1391279453
1391279440
1391279415
1391279410
1391279401
1391279392
1391279377
1391279343
1391281133
1391281124
1391281055
1391280995
1391280982
1391280975
1391280952
1391280895
1391280883
1391280882
1391280862
1391280855
1391280846
1391280819
1391280804
1391280793
1391280721
1391280698
1391280696
1391280688
1391280684
1391280677
1391280658
1391280617
1391280611
1391280591
1391280580
1391280567
1391280558
1391280503
1391280486
1391280485
1391280440
1391280439
1391280395
1391280384
1391280369
1391280363
1391280350
1391280349
1391280335
1391280335
1391280294
1391280283
1391280283
1391280277
1391280252
1391280245
1391282037
1391282010
1391281964
1391281935
1391281918
1391281913
1391281891
1391281856
1391281817
1391281803
1391281751
1391281737
1391281730
1391281713
1391281681
1391281675
1391281668
1391281665
1391281646
1391281624
1391281611
1391281606
1391281605
1391281600
1391281595
1391281558
1391281540
1391281538
1391281517
1391281500
1391281495
1391281477
1391281469
1391281462
1391281458
1391281455
1391281447
1391281418
1391281404
1391281396
1391281377
1391281347
1391281317
1391281307
1391281306
1391281306
1391281302
1391281292
1391281268
1391281232
1391281229
1391281227
1391281223
1391281206
1391281204
1391281174
1391281163
1391281149
1391282945
1391282908
1391282903
1391282888
1391282859
1391282853
1391282847
1391282827
1391282787
1391282758
1391282738
1391282707
1391282703
1391282688
1391282684
1391282683
1391282680
1391282660
1391282653
1391282621
1391282591
1391282587
1391282586
1391282560
1391282553
1391282551
1391282487
1391282469
1391282439
1391282436
1391282422
1391282407
1391282330
1391282327
1391282295
1391282290
1391282260
1391282230
1391282168
1391282158
1391282157
1391282134
1391282128
1391283836
1391283812
1391283796
1391283791
1391283787
1391283784
1391283781
1391283778
1391283770
1391283757
1391283722
1391283687
1391283653
1391283599
1391283591
1391283560
1391283552
1391283481
1391283464
1391283460
1391283438
1391283280
1391283274
1391283268
1391283225
1391283197
1391283181
1391283162
1391283133
1391283123
1391283122
1391283122
1391283113
1391283089
1391283088
1391283083
1391283077
1391283063
1391283051
1391283050
1391283048
1391283030
1391283030
1391283010
1391282998
1391282986
1391282978
1391282948
1391284744
1391284737
1391284723
1391284701
1391284667
1391284666
1391284653
1391284645
1391284630
1391284630
1391284597
1391284577
1391284575
1391284558
1391284556
1391284549
1391284543
1391284536
1391284514
1391284499
1391284477
1391284409
1391284364
1391284285
1391284210
1391284190
1391284160
1391284155
1391284139
1391284091
1391284042
1391284013
1391284007
1391283972
1391283932
1391283928
1391283898
1391283891
1391283874
1391285646
1391285614
1391285602
1391285587
1391285545
1391285545
1391285542
1391285527
1391285505
1391285479
1391285462
1391285453
1391285448
1391285444
1391285391
1391285382
1391285366
1391285337
1391285336
1391285287
1391285286
1391285282
1391285258
1391285198
1391285160
1391285125
1391285120
1391285114
1391285109
1391285100
1391285043
1391285024
1391285024
1391285014
1391285008
1391284986
1391284980
1391284966
1391284954
1391284940
1391284934
1391284909
1391284890
1391284881
1391284879
1391284872
1391284867
1391284857
1391284855
1391284829
1391284803
1391284802
1391284801
1391284780
1391286544
1391286518
1391286502
1391286470
1391286458
1391286424
1391286412
1391286385
1391286345
1391286325
1391286315
1391286247
1391286245
1391286230
1391286225
1391286224
1391286223
1391286220
1391286212
1391286196
1391286160
1391286150
1391286096
1391286075
1391286068
1391286020
1391285945
1391285911
1391285885
1391285847
1391285804
1391285789
1391285779
1391285776
1391285752
1391285749
1391285748
1391285730
1391285715
1391285714
1391285680
1391287429
1391287427
1391287425
1391287358
1391287312
1391287310
1391287258
1391287249
1391287240
1391287199
1391287180
1391287130
1391287089
1391287085
1391287084
1391287077
1391287076
1391287066
1391287022
1391286932
1391286922
1391286890
1391286855
1391286830
1391286811
1391286804
1391286802
1391286801
1391286796
1391286796
1391286765
1391286709
1391286684
1391286676
1391286662
1391286651
1391286635
1391286623
1391286617
1391286586
1391288273
1391288266
1391288228
1391288224
1391288220
1391288128
1391288123
1391288094
1391288087
1391288077
1391288069
1391288068
1391288043
1391288042
1391288017
1391288011
1391288001
1391287939
1391287866
1391287850
1391287842
1391287835
1391287806
1391287779
1391287772
1391287766
1391287747
1391287672
1391287651
1391287644
1391287621
1391287614
1391287597
1391287594
1391287523
1391287494
1391287456
1391289243
1391289204
1391289177
1391289175
1391289174
1391289131
1391289128
1391289106
1391289068
1391289048
1391289031
1391289011
1391288981
1391288981
1391288950
1391288949
1391288946
1391288940
1391288875
1391288829
1391288745
1391288741
1391288704
1391288698
1391288694
1391288691
1391288634
1391288632
1391288627
1391288616
1391288578
1391288554
1391288535
1391288533
1391288529
1391288477
1391288451
1391288434
1391288424
1391288419
1391288411
1391288397
1391288383
1391288371
1391288367
1391288361
1391290145
1391290137
1391290131
1391290029
1391290020
1391290003
1391289994
1391289937
1391289932
1391289920
1391289919
1391289914
1391289911
1391289890
1391289883
1391289833
1391289799
1391289782
1391289751
1391289747
1391289747
1391289738
1391289732
1391289649
1391289646
1391289626
1391289614
1391289512
1391289510
1391289499
1391289483
1391289479
1391289478
1391289465
1391289456
1391289452
1391289445
1391289425
1391289385
1391289361
1391289359
1391289345
1391289326
1391289321
1391289288
1391289284
1391291047
1391291031
1391291019
1391290991
1391290985
1391290934
1391290929
1391290883
1391290806
1391290749
1391290743
1391290741
1391290735
1391290713
1391290618
1391290618
1391290571
1391290518
1391290475
1391290465
1391290464
1391290453
1391290439
1391290438
1391290350
1391290345
1391290338
1391290335
1391290290
1391290229
1391290228
1391290181
1391290180
1391291951
1391291931
1391291926
1391291887
1391291880
1391291876
1391291860
1391291836
1391291820
1391291779
1391291763
1391291702
1391291656
1391291639
1391291633
1391291622
1391291621
1391291552
1391291511
1391291480
1391291479
1391291475
1391291461
1391291428
1391291428
1391291427
1391291412
1391291379
1391291372
1391291343
1391291301
1391291291
1391291266
1391291221
1391291164
1391291148
1391291126
1391291064
1391292847
1391292822
1391292777
1391292744
1391292738
1391292703
1391292692
1391292669
1391292667
1391292658
1391292605
1391292596
1391292543
1391292537
1391292536
1391292519
1391292495
1391292489
1391292487
1391292453
1391292430
1391292408
1391292406
1391292356
1391292329
1391292303
1391292259
1391292246
1391292239
1391292215
1391292197
1391292187
1391292134
1391292127
1391292087
1391292080
1391292079
1391292069
1391292065
1391292053
1391292052
1391292036
1391292027
1391292018
1391292000
1391291977
1391293749
1391293746
1391293721
1391293720
1391293614
1391293611
1391293602
1391293526
1391293524
1391293522
1391293493
1391293473
1391293425
1391293403
1391293309
1391293276
1391293245
1391293237
1391293228
1391293223
1391293198
1391293195
1391293138
1391293127
1391293111
1391293080
1391293062
1391292984
1391292955
1391292942
1391292936
1391292911
1391292901
1391292884
1391292866
1391294664
1391294655
1391294648
1391294646
1391294642
1391294641
1391294641
1391294639
1391294638
1391294633
1391294632
1391294632
1391294629
1391294628
1391294627
1391294625
1391294623
1391294619
1391294619
1391294616
1391294615
1391294585
1391294539
1391294533
1391294486
1391294458
1391294443
1391294437
1391294436
1391294388
1391294374
1391294368
1391294286
1391294282
1391294273
1391294243
1391294203
1391294202
1391294200
1391294188
1391294187
1391294154
1391294140
1391294107
1391294101
1391294043
1391294022
1391293986
1391293973
1391293958
1391293944
1391293936
1391293927
1391293907
1391293902
1391293868
1391293865
1391293861
1391293849
1391293846
1391293840
1391293824
1391295567
1391295558
1391295535
1391295493
1391295487
1391295480
1391295464
1391295366
1391295346
1391295340
1391295327
1391295307
1391295295
1391295279
1391295268
1391295225
1391295216
1391295170
1391295154
1391295154
1391295152
1391295152
1391295152
1391295150
1391295150
1391295150
1391295147
1391295147
1391295145
1391295114
1391295112
1391295102
1391295094
1391295093
1391295087
1391295078
1391295068
1391295059
1391295058
1391295054
1391295038
1391295019
1391295018
1391294991
1391294962
1391294933
1391294882
1391294875
1391294859
1391294803
1391294791
1391294769
1391294752
1391294740
1391294737
1391294726
1391294719
1391294714
1391294712
1391294710
1391294708
1391294706
1391294690
1391294688
1391294684
1391294683
1391294682
1391294675
1391294666
1391296465
1391296463
1391296449
1391296443
1391296428
1391296417
1391296402
1391296385
1391296302
1391296286
1391296238
1391296237
1391296199
1391296191
1391296188
1391296187
1391296180
1391296164
1391296162
1391296155
1391296147
1391296122
1391296118
1391296114
1391296107
1391296098
1391296090
1391296090
1391296020
1391295993
1391295987
1391295976
1391295901
1391295854
1391295851
1391295809
1391295797
1391295762
1391295754
1391295738
1391295726
1391295708
1391295687
1391295655
1391295649
1391295639
1391295606
1391295602
1391295599
1391295589
1391297365
1391297311
1391297275
1391297274
1391297267
1391297241
1391297206
1391297193
1391297154
1391297130
1391297108
1391297108
1391297092
1391297092
1391297085
1391297066
1391297048
1391297047
1391297040
1391297023
1391297016
1391296990
1391296959
1391296957
1391296956
1391296935
1391296847
1391296831
1391296805
1391296775
1391296773
1391296769
1391296742
1391296713
1391296711
1391296685
1391296663
1391296644
1391296613
1391296611
1391296610
1391296555
1391296536
1391296525
1391296482
1391296476
1391298265
1391298246
1391298241
1391298237
1391298229
1391298226
1391298225
1391298194
1391298180
1391298174
1391298174
1391298160
1391298142
1391298135
1391298131
1391298131
1391298129
1391298103
1391298079
1391298077
1391298069
1391298068
1391298067
1391298054
1391298053
1391298050
1391298049
1391298045
1391298044
1391298040
1391298036
1391298032
1391298031
1391298030
1391298026
1391298025
1391298025
1391298022
1391298021
1391298019
1391298019
1391298015
1391298015
1391298015
1391298014
1391298013
1391298012
1391298011
1391298009
1391298008
1391298007
1391298006
1391298004
1391298002
1391298002
1391298001
1391298000
1391297996
1391297995
1391297994
1391297992
1391297992
1391297987
1391297987
1391297981
1391297979
1391297978
1391297952
1391297944
1391297940
1391297911
1391297870
1391297841
1391297821
1391297815
1391297807
1391297799
1391297789
1391297772
1391297767
1391297758
1391297745
1391297730
1391297714
1391297709
1391297703
1391297675
1391297668
1391297659
1391297648
1391297633
1391297632
1391297626
1391297611
1391297599
1391297571
1391297552
1391297546
1391297509
1391297447
1391297445
1391297393
1391297379
1391297373
1391299179
1391299176
1391299070
1391299028
1391299027
1391299027
1391299023
1391299023
1391299022
1391299022
1391299022
1391299002
1391299000
1391298987
1391298978
1391298976
1391298972
1391298962
1391298955
1391298948
1391298943
1391298929
1391298907
1391298869
1391298863
1391298842
1391298841
1391298821
1391298805
1391298802
1391298796
1391298779
1391298773
1391298768
1391298762
1391298731
1391298731
1391298717
1391298713
1391298703
1391298667
1391298655
1391298638
1391298637
1391298635
1391298609
1391298606
1391298577
1391298565
1391298556
1391298530
1391298525
1391298522
1391298520
1391298518
1391298497
1391298490
1391298487
1391298482
1391298465
1391298445
1391298442
1391298422
1391298391
1391298389
1391298358
1391298326
1391298319
1391298310
1391300072
1391300027
1391300024
1391300008
1391299923
1391299916
1391299904
1391299901
1391299897
1391299882
1391299870
1391299849
1391299831
1391299824
1391299819
1391299792
1391299720
1391299717
1391299695
1391299666
1391299659
1391299631
1391299601
1391299586
1391299580
1391299543
1391299537
1391299508
1391299491
1391299489
1391299486
1391299455
1391299441
1391299439
1391299420
1391299410
1391299409
1391299398
1391299392
1391299348
1391299240
1391299218
1391299218
1391299196
1391300955
1391300946
1391300935
1391300932
1391300909
1391300881
1391300822
1391300816
1391300769
1391300760
1391300725
1391300706
1391300694
1391300684
1391300679
1391300675
1391300625
1391300610
1391300609
1391300600
1391300589
1391300553
1391300551
1391300528
1391300465
1391300460
1391300437
1391300437
1391300433
1391300425
1391300423
1391300404
1391300386
1391300360
1391300359
1391300323
1391300282
1391300276
1391300263
1391300234
1391300201
1391300121
1391301874
1391301850
1391301832
1391301832
1391301777
1391301755
1391301753
1391301745
1391301724
1391301720
1391301666
1391301627
1391301608
1391301589
1391301581
1391301576
1391301574
1391301571
1391301544
1391301519
1391301503
1391301479
1391301471
1391301459
1391301444
1391301438
1391301431
1391301379
1391301379
1391301374
1391301338
1391301307
1391301304
1391301302
1391301277
1391301272
1391301271
1391301213
1391301153
1391301132
1391301084
1391301078
1391301071
1391301053
1391301050
1391301050
1391302768
1391302745
1391302718
1391302689
1391302668
1391302647
1391302613
1391302577
1391302556
1391302556
1391302510
1391302463
1391302433
1391302420
1391302405
1391302402
1391302394
1391302392
1391302365
1391302316
1391302315
1391302314
1391302301
1391302295
1391302285
1391302273
1391302216
1391302215
1391302214
1391302176
1391302165
1391302134
1391302113
1391302086
1391302077
1391302060
1391302023
1391302008
1391301986
1391301982
1391301911
1391303629
1391303622
1391303616
1391303598
1391303540
1391303535
1391303530
1391303527
1391303515
1391303509
1391303485
1391303481
1391303435
1391303433
1391303428
1391303421
1391303407
1391303403
1391303363
1391303305
1391303295
1391303245
1391303241
1391303220
1391303197
1391303173
1391303165
1391303152
1391303070
1391303055
1391303047
1391303012
1391303003
1391302980
1391302938
1391302895
1391302892
1391302871
1391302844
1391302823
1391302816
1391302813
1391302812
1391304594
1391304593
1391304528
1391304499
1391304442
1391304406
1391304369
1391304357
1391304292
1391304285
1391304285
1391304282
1391304275
1391304270
1391304247
1391304228
1391304199
1391304198
1391304183
1391304177
1391304159
1391304158
1391304144
1391304138
1391304116
1391304115
1391304108
1391304098
1391304068
1391304067
1391304062
1391304054
1391304052
1391304039
1391304037
1391304028
1391303990
1391303930
1391303922
1391303904
1391303891
1391303877
1391303859
1391303839
1391303833
1391303823
1391303803
1391303800
1391303783
1391303771
1391303756
1391303746
1391303740
1391303723
1391303718
1391305494
1391305480
1391305470
1391305378
1391305374
1391305342
1391305340
1391305334
1391305325
1391305294
1391305203
1391305198
1391305197
1391305189
1391305181
1391305163
1391305161
1391305107
1391305070
1391305059
1391305008
1391305000
1391304980
1391304977
1391304971
1391304960
1391304946
1391304927
1391304912
1391304886
1391304874
1391304874
1391304852
1391304838
1391304826
1391304817
1391304814
1391304814
1391304786
1391304769
1391304744
1391304741
1391304711
1391304696
1391304687
1391304674
1391304649
1391304606
1391306398
1391306377
1391306339
1391306294
1391306261
1391306196
1391306126
1391306121
1391306111
1391306106
1391306084
1391306079
1391306055
1391306044
1391306027
1391306017
1391306017
1391306007
1391306006
1391305984
1391305958
1391305956
1391305928
1391305923
1391305907
1391305823
1391305781
1391305777
1391305740
1391305727
1391305697
1391305682
1391305680
1391305667
1391305612
1391307303
1391307273
1391307265
1391307257
1391307189
1391307157
1391307154
1391307136
1391307090
1391307082
1391307075
1391307068
1391307049
1391307027
1391307012
1391306997
1391306996
1391306972
1391306969
1391306925
1391306888
1391306881
1391306848
1391306838
1391306835
1391306828
1391306808
1391306801
1391306795
1391306768
1391306740
1391306731
1391306729
1391306710
1391306661
1391306661
1391306660
1391306660
1391306634
1391306623
1391306605
1391306577
1391306562
1391306561
1391306554
1391306530
1391306524
1391306515
1391306495
1391306492
1391306451
1391306416
1391308199
1391308194
1391308171
1391308165
1391308152
1391308118
1391308093
1391308052
1391308019
1391308007
1391307935
1391307876
1391307851
1391307844
1391307843
1391307833
1391307798
1391307782
1391307769
1391307686
1391307664
1391307662
1391307657
1391307642
1391307638
1391307620
1391307613
1391307600
1391307595
1391307592
1391307590
1391307584
1391307565
1391307530
1391307516
1391307464
1391307431
1391307353
1391307313
1391309106
1391309104
1391309082
1391309061
1391309060
1391309052
1391309001
1391308996
1391308951
1391308943
1391308939
1391308896
1391308849
1391308838
1391308834
1391308826
1391308801
1391308776
1391308736
1391308729
1391308662
1391308641
1391308623
1391308615
1391308561
1391308550
1391308518
1391308493
1391308490
1391308417
1391308379
1391308360
1391308356
1391308278
1391308241
1391308239
1391308237
1391308222
1391309970
1391309957
1391309917
1391309865
1391309858
1391309843
1391309767
1391309761
1391309727
1391309675
1391309667
1391309631
1391309597
1391309583
1391309575
1391309564
1391309563
1391309549
1391309547
1391309505
1391309451
1391309445
1391309404
1391309393
1391309381
1391309368
1391309363
1391309357
1391309339
1391309331
1391309317
1391309312
1391309311
1391309306
1391309258
1391309244
1391309230
1391309179
1391309168
1391309164
1391310911
1391310881
1391310870
1391310844
1391310761
1391310759
1391310750
1391310743
1391310718
1391310706
1391310703
1391310671
1391310652
1391310637
1391310608
1391310590
1391310551
1391310484
1391310438
1391310413
1391310387
1391310362
1391310337
1391310329
1391310318
1391310311
1391310283
1391310253
1391310229
1391310222
1391310201
1391310196
1391310195
1391310181
1391310174
1391310127
1391310126
1391310095
1391310084
1391310080
1391310071
1391310070
1391310068
1391310042
1391310020
1391311746
1391311732
1391311719
1391311691
1391311659
1391311631
1391311610
1391311603
1391311598
1391311585
1391311531
1391311531
1391311521
1391311409
1391311377
1391311365
1391311337
1391311315
1391311313
1391311288
1391311288
1391311257
1391311252
1391311238
1391311236
1391311229
1391311209
1391311179
1391311149
1391311130
1391311116
1391311093
1391311059
1391310998
1391310954
1391310952
1391310919
1391310916
1391312688
1391312675
1391312604
1391312585
1391312580
1391312498
1391312434
1391312417
1391312371
1391312354
1391312333
1391312331
1391312329
1391312294
1391312273
1391312251
1391312149
1391312143
1391312068
1391312058
1391312057
1391312038
1391312037
1391312029
1391312022
1391312018
1391312017
1391312004
1391312002
1391311964
1391311951
1391311936
1391311920
1391311910
1391311910
1391311910
1391311860
1391313585
1391313526
1391313509
1391313508
1391313502
1391313494
1391313470
1391313438
1391313433
1391313433
1391313430
1391313428
1391313413
1391313381
1391313377
1391313377
1391313367
1391313354
1391313329
1391313321
1391313272
1391313268
1391313246
1391313233
1391313193
1391313116
1391313101
1391313080
1391313073
1391313066
1391313030
1391313028
1391313025
1391313003
1391313000
1391312964
1391312922
1391312856
1391312856
1391312720
1391314512
1391314469
1391314452
1391314452
1391314436
1391314389
1391314355
1391314303
1391314297
1391314275
1391314270
1391314219
1391314219
1391314203
1391314167
1391314164
1391314160
1391314129
1391314110
1391314108
1391314105
1391314102
1391314083
1391314081
1391314073
1391313956
1391313840
1391313810
1391313803
1391313795
1391313786
1391313780
1391313736
1391313733
1391313710
1391313684
1391313667
1391313646
1391313631
1391313626
1391313619
1391315415
1391315394
1391315386
1391315344
1391315333
1391315332
1391315331
1391315322
1391315314
1391315306
1391315284
1391315278
1391315267
1391315264
1391315260
1391315254
1391315254
1391315221
1391315188
1391315179
1391315057
1391315049
1391315044
1391315034
1391315012
1391314980
1391314979
1391314978
1391314943
1391314896
1391314893
1391314865
1391314845
1391314835
1391314819
1391314802
1391314792
1391314787
1391314764
1391314747
1391314717
1391314686
1391314684
1391314674
1391314659
1391314641
1391314634
1391314611
1391314590
1391314587
1391314569
1391316315
1391316234
1391316204
1391316195
1391316159
1391316106
1391316098
1391316097
1391316066
1391316063
1391316025
1391316018
1391315998
1391315957
1391315937
1391315934
1391315912
1391315896
1391315890
1391315869
1391315827
1391315793
1391315780
1391315758
1391315742
1391315707
1391315701
1391315690
1391315671
1391315669
1391315668
1391315644
1391315638
1391315613
1391315598
1391315582
1391315547
1391315546
1391315539
1391315510
1391315483
1391315437
1391317209
1391317203
1391317200
1391317161
1391317031
1391317016
1391317012
1391316885
1391316864
1391316859
1391316830
1391316788
1391316774
1391316772
1391316761
1391316754
1391316741
1391316733
1391316732
1391316677
1391316653
1391316616
1391316586
1391316586
1391316571
1391316517
1391316412
1391316397
1391316367
1391316365
1391316357
1391316352
1391316342
1391316338
1391318119
1391318069
1391318024
1391317962
1391317950
1391317944
1391317932
1391317915
1391317903
1391317866
1391317835
1391317748
1391317701
1391317670
1391317619
1391317609
1391317603
1391317526
1391317524
1391317508
1391317419
1391317374
1391317344
1391317306
1391317227
1391319020
1391319019
1391319012
1391318992
1391318989
1391318957
1391318951
1391318921
1391318907
1391318870
1391318869
1391318844
1391318836
1391318830
1391318817
1391318792
1391318662
1391318628
1391318624
1391318622
1391318614
1391318592
1391318551
1391318522
1391318466
1391318453
1391318440
1391318418
1391318405
1391318380
1391318359
1391318336
1391318314
1391318274
1391318256
1391318250
1391318239
1391318177
1391318171
1391318156
1391318143
1391319901
1391319898
1391319880
1391319861
1391319859
1391319857
1391319822
1391319813
1391319813
1391319811
1391319763
1391319735
1391319731
1391319680
1391319652
1391319635
1391319635
1391319615
1391319576
1391319511
1391319498
1391319459
1391319456
1391319429
1391319361
1391319355
1391319347
1391319303
1391319275
1391319264
1391319249
1391319204
1391319103
1391319067
1391319066
1391319056
1391320795
1391320791
1391320777
1391320731
1391320721
1391320596
1391320568
1391320558
1391320549
1391320475
1391320461
1391320412
1391320326
1391320325
1391320301
1391320243
1391320218
1391320186
1391320119
1391320108
1391320040
1391320040
1391320039
1391320028
1391319999
1391319979
1391321695
1391321677
1391321576
1391321553
1391321477
1391321396
1391321363
1391321316
1391321172
1391321158
1391321083
1391321065
1391321052
1391321040
1391320951
1391320940
1391320900
1391322588
1391322579
1391322567
1391322560
1391322557
1391322534
1391322454
1391322445
1391322389
1391322381
1391322371
1391322363
1391322362
1391322346
1391322338
1391322278
1391322232
1391322195
1391322183
1391322124
1391322121
1391322012
1391322010
1391322003
1391321998
1391321993
1391321937
1391321919
1391321912
1391321766
1391321746
1391323486
1391323465
1391323423
1391323416
1391323407
1391323358
1391323296
1391323204
1391323175
1391323049
1391322991
1391322987
1391322959
1391322953
1391322847
1391322819
1391322802
1391322778
1391322773
1391322700
1391324401
1391324372
1391324365
1391324354
1391324329
1391324323
1391324291
1391324239
1391324237
1391324188
1391324187
1391324166
1391324137
1391324110
1391324105
1391324084
1391324073
1391324067
1391324014
1391324003
1391323975
1391323947
1391323901
1391323855
1391323707
1391323692
1391323668
1391323635
1391323587
1391323536
1391325326
1391325323
1391325318
1391325204
1391325126
1391325111
1391325066
1391325035
1391324990
1391324906
1391324822
1391324819
1391324817
1391324801
1391324755
1391324708
1391324668
1391324656
1391324646
1391324632
1391324629
1391324612
1391324594
1391324574
1391324559
1391324497
1391324489
1391324477
1391324469
1391324431
1391326211
1391326209
1391326196
1391326159
1391326107
1391326081
1391326059
1391325992
1391325900
1391325893
1391325847
1391325703
1391325691
1391325627
1391325626
1391325591
1391325522
1391325448
1391327128
1391327085
1391327040
1391327010
1391326987
1391326926
1391326889
1391326886
1391326879
1391326718
1391326685
1391326666
1391326661
1391326613
1391326509
1391326484
1391326464
1391326360
1391326270
1391326239
1391328008
1391327870
1391327852
1391327846
1391327780
1391327756
1391327502
1391327470
1391327371
1391327214
1391327135
1391328902
1391328855
1391328794
1391328647
1391328485
1391328434
1391328352
1391328295
1391328295
1391328276
1391328261
1391328222
1391328203
1391328141
1391329813
1391329598
1391329592
1391329586
1391329559
1391329542
1391329538
1391329460
1391329448
1391329439
1391329382
1391329281
1391329260
1391329237
1391329207
1391329149
1391329139
1391329091
1391329072
1391329026
1391328978
1391330715
1391330693
1391330659
1391330495
1391330347
1391330327
1391330239
1391330238
1391330187
1391330151
1391330098
1391330011
1391329964
1391329961
1391329936
1391329925
1391331598
1391331494
1391331472
1391331391
1391331385
1391331366
1391331328
1391331298
1391331285
1391331244
1391331204
1391331196
1391331182
1391331172
1391331162
1391331152
1391331142
1391331133
1391331113
1391331027
1391331026
1391330946
1391330920
1391330883
1391330830
1391330777
1391332536
1391332525
1391332494
1391332452
1391332394
1391332355
1391332339
1391332286
1391332249
1391332243
1391332184
1391332157
1391332099
1391332008
1391331922
1391331889
1391331833
1391331806
1391331795
1391331786
1391331774
1391331712
1391333388
1391333256
1391333227
1391333211
1391333184
1391333181
1391333164
1391333038
1391333029
1391333020
1391332988
1391332918
1391332842
1391332842
1391332684
1391332599
1391332569
1391332557
1391334253
1391334183
1391334178
1391334140
1391334130
1391334078
1391334049
1391334021
1391334017
1391333956
1391333864
1391333775
1391333726
1391333615
1391333610
1391333594
1391333593
1391333586
1391333560
1391333472
1391333447
1391335180
1391335105
1391335083
1391334926
1391334876
1391334797
1391334686
1391334683
1391334674
1391334553
1391334501
1391334422
1391334377
1391336094
1391336008
1391335920
1391335700
1391335690
1391335658
1391335536
1391335487
1391335346
1391335265
1391335255
1391337013
1391336901
1391336884
1391336834
1391336825
1391336802
1391336791
1391336754
1391336585
1391336545
1391336527
1391336437
1391336292
1391336155
1391337877
1391337857
1391337840
1391337780
1391337767
1391337732
1391337711
1391337678
1391337661
1391337642
1391337613
1391337504
1391337343
1391337334
1391337322
1391337222
1391337177
1391337134
1391337131
1391337119
1391337109
1391337098
1391337072
1391338840
1391338840
1391338818
1391338806
1391338756
1391338721
1391338707
1391338694
1391338663
1391338632
1391338516
1391338491
1391338486
1391338478
1391338437
1391338277
1391338238
1391338204
1391338189
1391338173
1391338039
1391338020
1391338018
1391337977
1391339726
1391339720
1391339695
1391339688
1391339594
1391339564
1391339431
1391339389
1391339349
1391339263
1391339261
1391339254
1391339223
1391339214
1391339196
1391339173
1391339143
1391339097
1391338971
1391338881
1391338846
1391340634
1391340606
1391340604
1391340492
1391340466
1391340403
1391340325
1391340319
1391340295
1391340285
1391340206
1391340169
1391340151
1391340078
1391340061
1391339881
1391341507
1391341481
1391341417
1391341272
1391341272
1391341261
1391341255
1391341249
1391341197
1391341170
1391341065
1391341018
1391340787
1391340782
1391340758
1391340736
1391340707
1391340659
1391342401
1391342373
1391342305
1391342076
1391342039
1391342034
1391342003
1391341933
1391341795
1391341752
1391341684
1391341637
1391343308
1391343307
1391343298
1391343199
1391343178
1391343167
1391343143
1391343083
1391342994
1391342994
1391342941
1391342935
1391342930
1391342829
1391342790
1391342765
1391342749
1391342736
1391342734
1391342661
1391342638
1391344230
1391344162
1391344089
1391344044
1391344018
1391344012
1391344007
1391343993
1391343986
1391343960
1391343938
1391343932
1391343888
1391343862
1391343853
1391343844
1391343808
1391343796
1391343791
1391343781
1391343766
1391343753
1391343736
1391343731
1391343697
1391343686
1391343663
1391343651
1391343584
1391343573
1391343428
1391343404
1391343378
1391343356
1391343356
1391345136
1391345125
1391345120
1391345073
1391345043
1391345014
1391345006
1391344827
1391344812
1391344773
1391344757
1391344754
1391344735
1391344704
1391344682
1391344563
1391344560
1391344560
1391344505
1391344465
1391344401
1391344377
1391344305
1391344297
1391344296
1391344290
1391346047
1391346042
1391345999
1391345970
1391345965
1391345959
1391345910
1391345905
1391345898
1391345856
1391345850
1391345837
1391345790
1391345787
1391345710
1391345689
1391345665
1391345648
1391345641
1391345632
1391345631
1391345623
1391345616
1391345586
1391345552
1391345547
1391345493
1391345487
1391345441
1391345432
1391345429
1391345419
1391345348
1391345318
1391345301
1391345248
1391345233
1391345227
1391345225
1391345154
1391346930
1391346875
1391346808
1391346731
1391346703
1391346635
1391346611
1391346559
1391346557
1391346532
1391346523
1391346514
1391346505
1391346451
1391346445
1391346412
1391346402
1391346388
1391346339
1391346326
1391346319
1391346280
1391346274
1391346253
1391346159
1391346134
1391346133
1391346108
1391346100
1391347853
1391347847
1391347792
1391347781
1391347723
1391347709
1391347675
1391347656
1391347578
1391347546
1391347543
1391347528
1391347523
1391347418
1391347367
1391347356
1391347294
1391347229
1391347205
1391347132
1391347127
1391348712
1391348689
1391348653
1391348599
1391348587
1391348546
1391348538
1391348531
1391348527
1391348524
1391348518
1391348515
1391348458
1391348381
1391348302
1391348286
1391348231
1391348209
1391348158
1391348023
1391348010
1391347970
1391347948
1391347946
1391349629
1391349610
1391349602
1391349523
1391349465
1391349403
1391349388
1391349358
1391349314
1391349286
1391349265
1391349249
1391349172
1391349164
1391349101
1391349081
1391349001
1391348986
1391348959
1391348944
1391348912
1391348910
1391348855
1391348835
1391348765
1391350552
1391350506
1391350505
1391350457
1391350452
1391350451
1391350442
1391350383
1391350380
1391350343
1391350298
1391350263
1391350229
1391350177
1391350133
1391350101
1391350096
1391350094
1391350092
1391350025
1391349964
1391349929
1391349878
1391349801
1391349740
1391349737
1391349709
1391351432
1391351430
1391351420
1391351400
1391351389
1391351385
1391351341
1391351340
1391351316
1391351238
1391351196
1391351186
1391351076
1391351037
1391351031
1391351018
1391351016
1391350992
1391350966
1391350800
1391350696
1391350648
1391350646
1391352343
1391352335
1391352227
1391352189
1391352154
1391352091
1391352005
1391351955
1391351872
1391351805
1391351794
1391351721
1391351706
1391351584
1391351583
1391351564
1391351550
1391351494
1391351461
1391353216
1391353205
1391353161
1391353134
1391353128
1391353068
1391353031
1391353008
1391352983
1391352976
1391352894
1391352866
1391352824
1391352694
1391352667
1391352625
1391352624
1391352617
1391352603
1391352586
1391352553
1391352542
1391352536
1391352521
1391352444
1391352443
1391352407
1391354125
1391354116
1391354110
1391354106
1391354083
1391354052
1391353948
1391353936
1391353925
1391353899
1391353897
1391353855
1391353855
1391353845
1391353843
1391353828
1391353816
1391353805
1391353798
1391353787
1391353776
1391353770
1391353765
1391353726
1391353709
1391353708
1391353697
1391353673
1391353600
1391353599
1391353580
1391353576
1391353561
1391353546
1391353542
1391353499
1391353494
1391353449
1391353444
1391353380
1391353358
1391353337
1391353332
1391353332
1391353299
1391353294
1391355050
1391355027
1391355015
1391354978
1391354959
1391354945
1391354934
1391354904
1391354903
1391354895
1391354891
1391354880
1391354876
1391354850
1391354782
1391354751
1391354738
1391354729
1391354711
1391354703
1391354700
1391354697
1391354692
1391354675
1391354667
1391354659
1391354650
1391354629
1391354620
1391354590
1391354589
1391354555
1391354529
1391354526
1391354524
1391354515
1391354479
1391354472
1391354470
1391354461
1391354425
1391354420
1391354396
1391354391
1391354322
1391354310
1391354291
1391354291
1391354285
1391354273
1391354249
1391354249
1391354241
1391354213
1391354176
1391354174
1391355951
1391355949
1391355942
1391355934
1391355810
1391355804
1391355756
1391355753
1391355748
1391355714
1391355712
1391355701
1391355696
1391355680
1391355676
1391355668
1391355646
1391355569
1391355534
1391355497
1391355483
1391355468
1391355412
1391355367
1391355365
1391355325
1391355294
1391355261
1391355228
1391355217
1391355214
1391355157
1391355103
1391355070
1391356866
1391356849
1391356826
1391356813
1391356805
1391356802
1391356787
1391356780
1391356761
1391356740
1391356736
1391356715
1391356689
1391356688
1391356684
1391356681
1391356582
1391356579
1391356571
1391356570
1391356562
1391356543
1391356528
1391356496
1391356467
1391356461
1391356446
1391356439
1391356422
1391356385
1391356378
1391356369
1391356345
1391356337
1391356321
1391356321
1391356315
1391356315
1391356313
1391356312
1391356304
1391356299
1391356252
1391356200
1391356188
1391356172
1391356153
1391356136
1391356133
1391356117
1391356112
1391356075
1391356063
1391356054
1391356046
1391356032
1391356014
1391355980
1391355973
1391355971
1391357762
1391357760
1391357741
1391357718
1391357706
1391357699
1391357697
1391357677
1391357605
1391357576
1391357532
1391357489
1391357431
1391357399
1391357364
1391357252
1391357242
1391357230
1391357203
1391357197
1391357163
1391357130
1391357122
1391357070
1391357059
1391357049
1391357034
1391357028
1391356980
1391356963
1391356940
1391356939
1391356910
1391356879
1391358657
1391358634
1391358599
1391358591
1391358579
1391358566
1391358533
1391358440
1391358397
1391358363
1391358347
1391358265
1391358255
1391358247
1391358223
1391358214
1391358196
1391358189
1391358167
1391358161
1391358151
1391358101
1391358099
1391358064
1391358043
1391358033
1391358003
1391357983
1391357978
1391357976
1391357941
1391357912
1391357883
1391357872
1391357858
1391357856
1391357846
1391357832
1391357809
1391357806
1391357802
1391357781
1391357781
1391359532
1391359500
1391359487
1391359459
1391359431
1391359414
1391359381
1391359377
1391359376
1391359359
1391359251
1391359245
1391359215
1391359208
1391359183
1391359174
1391359123
1391359116
1391359077
1391359045
1391358991
1391358924
1391358923
1391358868
1391358837
1391358810
1391358774
1391358756
1391358755
1391358691
1391360460
1391360429
1391360402
1391360386
1391360350
1391360348
1391360348
1391360345
1391360334
1391360311
1391360306
1391360304
1391360228
1391360203
1391360199
1391360181
1391360179
1391360177
1391360170
1391360150
1391360146
1391360122
1391359997
1391359977
1391359969
1391359888
1391359884
1391359848
1391359818
1391359815
1391359798
1391359786
1391359778
1391359767
1391359721
1391359694
1391359670
1391359630
1391359630
1391359602
1391359601
1391359600
1391359585
1391359579
1391361339
1391361308
1391361266
1391361235
1391361183
1391361177
1391361127
1391361123
1391361087
1391361078
1391360977
1391360975
1391360947
1391360889
1391360851
1391360845
1391360803
1391360796
1391360786
1391360772
1391360748
1391360747
1391360701
1391360701
1391360687
1391360674
1391360662
1391360661
1391360633
1391360580
1391360540
1391360536
1391360529
1391360525
1391362233
1391362196
1391362154
1391362076
1391362027
1391362026
1391362019
1391362001
1391362000
1391362000
1391361972
1391361963
1391361950
1391361914
1391361911
1391361896
1391361840
1391361820
1391361811
1391361804
1391361774
1391361772
1391361769
1391361704
1391361675
1391361661
1391361642
1391361635
1391361606
1391361575
1391361546
1391361524
1391361493
1391361476
1391361474
1391361461
1391361391
1391363152
1391363106
1391363075
1391363057
1391363038
1391363030
1391362983
1391362963
1391362952
1391362946
1391362944
1391362940
1391362927
1391362921
1391362883
1391362882
1391362868
1391362762
1391362756
1391362753
1391362753
1391362752
1391362749
1391362719
1391362712
1391362712
1391362707
1391362695
1391362679
1391362647
1391362638
1391362576
1391362562
1391362514
1391362503
1391362474
1391362464
1391362443
1391362380
1391362367
1391362316
1391362290
1391362286
1391364056
1391364049
1391364045
1391364029
1391363999
1391363974
1391363971
1391363955
1391363937
1391363932
1391363895
1391363889
1391363885
1391363877
1391363839
1391363776
1391363759
1391363758
1391363747
1391363745
1391363742
1391363741
1391363718
1391363701
1391363689
1391363679
1391363630
1391363608
1391363599
1391363594
1391363588
1391363580
1391363561
1391363535
1391363526
1391363482
1391363480
1391363471
1391363421
1391363393
1391363320
1391363318
1391363298
1391363288
1391363282
1391363282
1391363246
1391363216
1391363204
1391363202
1391363188
1391364960
1391364935
1391364914
1391364892
1391364866
1391364851
1391364800
1391364797
1391364767
1391364732
1391364720
1391364664
1391364635
1391364600
1391364596
1391364584
1391364572
1391364537
1391364521
1391364507
1391364499
1391364489
1391364487
1391364462
1391364422
1391364400
1391364385
1391364365
1391364364
1391364300
1391364295
1391364278
1391364267
1391364233
1391364227
1391364222
1391364217
1391364202
1391364196
1391364183
1391364183
1391364180
1391364170
1391364148
1391364116
1391364101
1391364093
1391364083
1391365847
1391365813
1391365809
1391365743
1391365739
1391365697
1391365696
1391365692
1391365687
1391365680
1391365660
1391365655
1391365647
1391365642
1391365622
1391365601
1391365597
1391365572
1391365558
1391365552
1391365512
1391365502
1391365493
1391365483
1391365481
1391365455
1391365425
1391365403
1391365370
1391365361
1391365342
1391365336
1391365308
1391365266
1391365259
1391365243
1391365216
1391365204
1391365182
1391365148
1391365145
1391365140
1391365039
1391364992
1391364989
1391366770
1391366748
1391366734
1391366722
1391366715
1391366709
1391366662
1391366598
1391366595
1391366578
1391366565
1391366557
1391366533
1391366532
1391366501
1391366422
1391366418
1391366301
1391366289
1391366249
1391366232
1391366209
1391366189
1391366143
1391366106
1391366045
1391366019
1391366006
1391365991
1391365978
1391365974
1391365906
1391365899
1391365884
1391365884
1391365879
1391367682
1391367662
1391367659
1391367636
1391367616
1391367597
1391367591
1391367583
1391367555
1391367553
1391367549
1391367509
1391367494
1391367493
1391367472
1391367450
1391367448
1391367410
1391367402
1391367384
1391367384
1391367305
1391367296
1391367277
1391367269
1391367261
1391367228
1391367224
1391367157
1391367140
1391367115
1391367076
1391367069
1391367061
1391367059
1391367049
1391367015
1391367015
1391367003
1391366954
1391366951
1391366936
1391366924
1391366886
1391366870
1391366862
1391366838
1391366830
1391366814
1391366793
1391366786
1391368558
1391368518
1391368502
1391368476
1391368441
1391368434
1391368403
1391368400
1391368396
1391368358
1391368343
1391368338
1391368338
1391368310
1391368307
1391368280
1391368261
1391368250
1391368243
1391368231
1391368207
1391368155
1391368153
1391368141
1391368129
1391368061
1391368049
1391368046
1391368043
1391368032
1391368032
1391368027
1391368016
1391367999
1391367989
1391367965
1391367956
1391367948
1391367942
1391367938
1391367917
1391367897
1391367810
1391367786
1391367785
1391367763
1391367755
1391367749
1391367738
1391367721
1391367718
1391367691
1391369469
1391369456
1391369442
1391369433
1391369380
1391369340
1391369340
1391369311
1391369303
1391369302
1391369250
1391369242
1391369191
1391369179
1391369127
1391369108
1391369084
1391369005
1391368994
1391368993
1391368975
1391368964
1391368950
1391368949
1391368947
1391368927
1391368904
1391368889
1391368864
1391368862
1391368858
1391368831
1391368831
1391368789
1391368787
1391368772
1391368761
1391368749
1391368737
1391368722
1391368712
1391368703
1391368696
1391368655
1391368629
1391368616
1391368598
1391370359
1391370348
1391370329
1391370329
1391370323
1391370318
1391370310
1391370299
1391370270
1391370249
1391370198
1391370184
1391370150
1391370143
1391370110
1391370079
1391370042
1391369998
1391369977
1391369942
1391369935
1391369931
1391369920
1391369903
1391369851
1391369809
1391369777
1391369776
1391369745
1391369734
1391369705
1391369635
1391369621
1391369621
1391369608
1391369571
1391369557
1391369545
1391371279
1391371264
1391371258
1391371234
1391371221
1391371212
1391371202
1391371195
1391371179
1391371168
1391371119
1391371104
1391371086
1391371063
1391370934
1391370931
1391370916
1391370834
1391370818
1391370803
1391370801
1391370773
1391370772
1391370762
1391370750
1391370745
1391370732
1391370726
1391370722
1391370721
1391370656
1391370647
1391370576
1391370528
1391370526
1391370510
1391370496
1391370484
1391372161
1391372123
1391372108
1391372082
1391372024
1391371953
1391371951
1391371939
1391371927
1391371888
1391371885
1391371802
1391371788
1391371787
1391371783
1391371775
1391371759
1391371733
1391371715
1391371706
1391371704
1391371537
1391371531
1391371514
1391371488
1391371393
1391371361
1391373083
1391373025
1391373017
1391373016
1391373006
1391372997
1391372903
1391372867
1391372841
1391372838
1391372779
1391372764
1391372749
1391372736
1391372733
1391372731
1391372689
1391372684
1391372655
1391372635
1391372620
1391372617
1391372593
1391372592
1391372564
1391372547
1391372532
1391372524
1391372504
1391372503
1391372500
1391372440
1391372433
1391372399
1391372396
1391372365
1391372354
1391372349
1391372339
1391372331
1391372203
1391373989
1391373975
1391373941
1391373938
1391373926
1391373913
1391373911
1391373850
1391373849
1391373800
1391373766
1391373748
1391373693
1391373659
1391373655
1391373648
1391373630
1391373609
1391373583
1391373565
1391373540
1391373520
1391373516
1391373497
1391373489
1391373487
1391373473
1391373462
1391373426
1391373424
1391373422
1391373421
1391373353
1391373303
1391373296
1391373281
1391373238
1391373228
1391373212
1391373206
1391373203
1391373201
1391373167
1391374893
1391374891
1391374891
1391374879
1391374878
1391374874
1391374873
1391374855
1391374850
1391374842
1391374840
1391374789
1391374787
1391374780
1391374764
1391374755
1391374741
1391374733
1391374726
1391374707
1391374650
1391374643
1391374639
1391374615
1391374611
1391374600
1391374579
1391374578
1391374572
1391374551
1391374550
1391374549
1391374546
1391374531
1391374523
1391374520
1391374506
1391374493
1391374481
1391374481
1391374478
1391374471
1391374429
1391374424
1391374418
1391374382
1391374348
1391374344
1391374333
1391374323
1391374316
1391374300
1391374295
1391374282
1391374277
1391374277
1391374265
1391374220
1391374220
1391374212
1391374211
1391374205
1391374192
1391374109
1391374090
1391374073
1391374010
1391375793
1391375787
1391375783
1391375768
1391375752
1391375722
1391375707
1391375647
1391375602
1391375582
1391375482
1391375471
1391375453
1391375453
1391375442
1391375440
1391375401
1391375394
1391375363
1391375337
1391375323
1391375311
1391375308
1391375260
1391375252
1391375213
1391375212
1391375159
1391375150
1391375143
1391375050
1391375050
1391375045
1391374999
1391374987
1391374950
1391374931
1391374921
1391374907
1391374906
1391374900
1391374899
1391376692
1391376679
1391376674
1391376635
1391376632
1391376590
1391376586
1391376545
1391376532
1391376525
1391376516
1391376483
1391376479
1391376473
1391376452
1391376427
1391376413
1391376405
1391376380
1391376379
1391376376
1391376375
1391376346
1391376336
1391376331
1391376316
1391376286
1391376273
1391376265
1391376258
1391376213
1391376209
1391376185
1391376179
1391376147
1391376107
1391376090
1391376081
1391376077
1391376077
1391376066
1391376050
1391376042
1391376035
1391376004
1391375979
1391375971
1391375967
1391375962
1391375960
1391375953
1391375949
1391375938
1391375932
1391375919
1391375900
1391375890
1391375863
1391375849
1391375845
1391375841
1391375839
1391375832
1391375810
1391375802
1391377586
1391377570
1391377559
1391377537
1391377531
1391377508
1391377461
1391377451
1391377434
1391377427
1391377421
1391377419
1391377394
1391377381
1391377377
1391377345
1391377341
1391377286
1391377274
1391377256
1391377242
1391377225
1391377165
1391377157
1391377126
1391377099
1391377089
1391377079
1391377049
1391377017
1391377016
1391376994
1391376993
1391376989
1391376970
1391376970
1391376965
1391376948
1391376927
1391376896
1391376889
1391376889
1391376780
1391376775
1391376770
1391376768
1391376764
1391376759
1391376748
1391376744
1391376724
1391376723
1391376723
1391376713
1391376709
1391376705
1391378485
1391378471
1391378455
1391378438
1391378438
1391378417
1391378397
1391378392
1391378385
1391378370
1391378287
1391378274
1391378267
1391378264
1391378255
1391378241
1391378240
1391378238
1391378216
1391378207
1391378169
1391378159
1391378113
1391378062
1391378042
1391378021
1391378021
1391377922
1391377898
1391377889
1391377853
1391377831
1391377820
1391377807
1391377767
1391377755
1391377753
1391377737
1391377713
1391377676
1391377670
1391377670
1391377649
1391379364
1391379363
1391379352
1391379323
1391379291
1391379291
1391379279
1391379253
1391379233
1391379231
1391379214
1391379211
1391379155
1391379148
1391379127
1391379093
1391379085
1391379077
1391379065
1391379040
1391379039
1391379026
1391379023
1391379019
1391379003
1391378994
1391378993
1391378949
1391378907
1391378905
1391378903
1391378889
1391378886
1391378878
1391378846
1391378844
1391378827
1391378821
1391378774
1391378769
1391378756
1391378737
1391378723
1391378710
1391378703
1391378637
1391378634
1391378633
1391378606
1391378579
1391378550
1391380300
1391380292
1391380287
1391380256
1391380249
1391380246
1391380226
1391380215
1391380213
1391380202
1391380171
1391380130
1391380084
1391380079
1391380064
1391380021
1391380020
1391379964
1391379960
1391379958
1391379955
1391379942
1391379930
1391379916
1391379884
1391379878
1391379876
1391379872
1391379849
1391379847
1391379816
1391379783
1391379727
1391379722
1391379716
1391379693
1391379674
1391379649
1391379647
1391379635
1391379609
1391379570
1391379546
1391379513
1391379492
1391379477
1391379466
1391379424
1391381156
1391381152
1391381138
1391381135
1391381069
1391381061
1391381055
1391381042
1391381041
1391381035
1391381032
1391381024
1391380993
1391380960
1391380951
1391380926
1391380923
1391380864
1391380861
1391380860
1391380843
1391380842
1391380820
1391380820
1391380789
1391380764
1391380763
1391380753
1391380748
1391380746
1391380726
1391380721
1391380713
1391380696
1391380696
1391380692
1391380689
1391380686
1391380685
1391380666
1391380666
1391380656
1391380620
1391380598
1391380578
1391380576
1391380563
1391380560
1391380546
1391380516
1391380508
1391380472
1391380460
1391380442
1391380401
1391380399
1391380393
1391380378
1391380375
1391380361
1391380350
1391380347
1391380328
1391382086
1391382084
1391382077
1391382075
1391382063
1391382043
1391382021
1391382008
1391382005
1391382001
1391381993
1391381984
1391381977
1391381973
1391381962
1391381923
1391381920
1391381918
1391381902
1391381901
1391381891
1391381889
1391381886
1391381855
1391381834
1391381831
1391381822
1391381819
1391381817
1391381813
1391381802
1391381784
1391381767
1391381758
1391381752
1391381746
1391381735
1391381716
1391381714
1391381708
1391381688
1391381687
1391381684
1391381661
1391381651
1391381644
1391381642
1391381638
1391381627
1391381622
1391381615
1391381612
1391381609
1391381598
1391381593
1391381583
1391381569
1391381563
1391381563
1391381562
1391381499
1391381481
1391381480
1391381472
1391381466
1391381460
1391381455
1391381447
1391381423
1391381422
1391381408
1391381394
1391381385
1391381385
1391381377
1391381376
1391381371
1391381322
1391381312
1391381281
1391381263
1391381234
1391381215
1391381205
1391383008
1391382986
1391382985
1391382981
1391382962
1391382961
1391382959
1391382936
1391382929
1391382924
1391382922
1391382922
1391382906
1391382899
1391382891
1391382878
1391382874
1391382871
1391382853
1391382843
1391382815
1391382813
1391382811
1391382801
1391382786
1391382770
1391382749
1391382733
1391382722
1391382694
1391382666
1391382644
1391382624
1391382621
1391382620
1391382615
1391382595
1391382578
1391382576
1391382575
1391382569
1391382564
1391382558
1391382549
1391382539
1391382534
1391382530
1391382526
1391382523
1391382515
1391382507
1391382470
1391382462
1391382461
1391382448
1391382436
1391382430
1391382429
1391382427
1391382409
1391382406
1391382393
1391382390
1391382387
1391382375
1391382373
1391382337
1391382336
1391382331
1391382331
1391382314
1391382312
1391382301
1391382290
1391382284
1391382246
1391382221
1391382207
1391382196
1391382178
1391382156
1391382116
1391382114
1391383899
1391383898
1391383898
1391383893
1391383893
1391383881
1391383866
1391383865
1391383863
1391383860
1391383841
1391383840
1391383822
1391383812
1391383812
1391383802
1391383783
1391383775
1391383774
1391383762
1391383735
1391383728
1391383719
1391383716
1391383715
1391383697
1391383693
1391383692
1391383691
1391383677
1391383676
1391383666
1391383663
1391383659
1391383645
1391383630
1391383628
1391383624
1391383616
1391383608
1391383593
1391383593
1391383587
1391383584
1391383583
1391383582
1391383580
1391383579
1391383577
1391383577
1391383576
1391383576
1391383573
1391383569
1391383569
1391383566
1391383556
1391383543
1391383535
1391383522
1391383522
1391383512
1391383507
1391383502
1391383481
1391383476
1391383474
1391383462
1391383462
1391383458
1391383421
1391383411
1391383373
1391383353
1391383351
1391383342
1391383336
1391383334
1391383313
1391383308
1391383302
1391383282
1391383278
1391383274
1391383253
1391383232
1391383230
1391383215
1391383209
1391383196
1391383193
1391383177
1391383175
1391383174
1391383173
1391383168
1391383159
1391383143
1391383140
1391383138
1391383138
1391383111
1391383088
1391383055
1391383038
1391384815
1391384814
1391384803
1391384798
1391384794
1391384784
1391384776
1391384763
1391384710
1391384706
1391384701
1391384699
1391384696
1391384690
1391384683
1391384680
1391384661
1391384660
1391384660
1391384656
1391384655
1391384640
1391384637
1391384636
1391384628
1391384627
1391384615
1391384613
1391384592
1391384586
1391384567
1391384555
1391384555
1391384503
1391384501
1391384465
1391384463
1391384431
1391384414
1391384412
1391384385
1391384351
1391384320
1391384308
1391384306
1391384301
1391384299
1391384296
1391384295
1391384292
1391384283
1391384278
1391384272
1391384268
1391384268
1391384267
1391384248
1391384247
1391384243
1391384232
1391384219
1391384212
1391384193
1391384163
1391384157
1391384149
1391384139
1391384127
1391384125
1391384114
1391384110
1391384101
1391384100
1391384098
1391384084
1391384069
1391384066
1391384063
1391384056
1391384038
1391384036
1391384027
1391384019
1391384015
1391384012
1391384005
1391384004
1391384004
1391383996
1391383991
1391383988
1391383987
1391383975
1391383949
1391383941
1391383939
1391383935
1391383934
1391383932
1391385705
1391385667
1391385663
1391385663
1391385655
1391385640
1391385637
1391385631
1391385627
1391385617
1391385614
1391385601
1391385559
1391385557
1391385546
1391385543
1391385540
1391385537
1391385535
1391385532
1391385516
1391385514
1391385500
1391385468
1391385465
1391385463
1391385462
1391385445
1391385440
1391385438
1391385383
1391385381
1391385377
1391385377
1391385363
1391385361
1391385359
1391385358
1391385338
1391385328
1391385325
1391385318
1391385307
1391385298
1391385293
1391385290
1391385282
1391385281
1391385276
1391385274
1391385262
1391385244
1391385208
1391385197
1391385193
1391385184
1391385171
1391385166
1391385131
1391385122
1391385113
1391385094
1391385081
1391385078
1391385066
1391385053
1391385037
1391385019
1391385018
1391385018
1391385017
1391385013
1391384998
1391384983
1391384977
1391384965
1391384962
1391384944
1391384909
1391384900
1391384881
1391384874
1391384873
1391384858
1391384847
1391384847
1391384844
1391384834
1391384832
1391384832
1391384830
1391384824
1391384821
1391386620
1391386609
1391386607
1391386606
1391386589
1391386583
1391386583
1391386583
1391386536
1391386533
1391386450
1391386445
1391386434
1391386433
1391386423
1391386416
1391386416
1391386412
1391386377
1391386354
1391386338
1391386334
1391386323
1391386314
1391386293
1391386288
1391386278
1391386268
1391386266
1391386248
1391386243
1391386235
1391386218
1391386204
1391386202
1391386195
1391386191
1391386191
1391386177
1391386174
1391386166
1391386151
1391386144
1391386144
1391386140
1391386137
1391386123
1391386121
1391386095
1391386088
1391386073
1391386072
1391386060
1391386043
1391386041
1391386027
1391386023
1391386020
1391386015
1391386000
1391385993
1391385989
1391385983
1391385978
1391385970
1391385967
1391385964
1391385956
1391385945
1391385932
1391385929
1391385920
1391385913
1391385902
1391385901
1391385893
1391385888
1391385887
1391385885
1391385869
1391385851
1391385825
1391385805
1391385796
1391385766
1391385756
1391385743
1391385726
1391385721
1391387516
1391387507
1391387503
1391387494
1391387466
1391387462
1391387449
1391387402
1391387393
1391387385
1391387378
1391387374
1391387369
1391387357
1391387353
1391387349
1391387336
1391387321
1391387308
1391387298
1391387280
1391387252
1391387243
1391387216
1391387196
1391387177
1391387156
1391387141
1391387139
1391387117
1391387117
1391387114
1391387100
1391387077
1391387030
1391387026
1391387021
1391386990
1391386986
1391386985
1391386962
1391386955
1391386924
1391386903
1391386898
1391386876
1391386870
1391386851
1391386847
1391386845
1391386831
1391386827
1391386826
1391386812
1391386764
1391386745
1391386737
1391386734
1391386708
1391386678
1391386676
1391386636
1391386630
1391386627
1391388424
1391388417
1391388417
1391388416
1391388413
1391388412
1391388410
1391388397
1391388395
1391388393
1391388393
1391388384
1391388369
1391388351
1391388349
1391388341
1391388337
1391388309
1391388299
1391388296
1391388282
1391388267
1391388249
1391388242
1391388229
1391388226
1391388218
1391388215
1391388196
1391388185
1391388169
1391388162
1391388161
1391388156
1391388133
1391388131
1391388130
1391388107
1391388097
1391388076
1391388071
1391388033
1391388027
1391388014
1391387937
1391387922
1391387910
1391387877
1391387876
1391387871
1391387870
1391387863
1391387846
1391387826
1391387819
1391387809
1391387764
1391387761
1391387734
1391387728
1391387704
1391387686
1391387684
1391387659
1391387630
1391387596
1391387586
1391387568
1391387565
1391387554
1391387524
1391389326
1391389325
1391389325
1391389317
1391389314
1391389313
1391389311
1391389310
1391389310
1391389309
1391389308
1391389307
1391389306
1391389305
1391389298
1391389298
1391389294
1391389289
1391389287
1391389287
1391389287
1391389282
1391389279
1391389279
1391389276
1391389274
1391389273
1391389268
1391389266
1391389265
1391389264
1391389262
1391389259
1391389259
1391389257
1391389256
1391389256
1391389255
1391389253
1391389250
1391389250
1391389250
1391389246
1391389246
1391389244
1391389242
1391389242
1391389241
1391389240
1391389239
1391389239
1391389239
1391389238
1391389237
1391389234
1391389231
1391389231
1391389229
1391389226
1391389226
1391389223
1391389217
1391389216
1391389190
1391389177
1391389176
1391389166
1391389159
1391389148
1391389143
1391389126
1391389122
1391389115
1391389108
1391389084
1391389069
1391389057
1391389056
1391389034
1391389030
1391388984
1391388960
1391388942
1391388935
1391388895
1391388889
1391388874
1391388872
1391388866
1391388853
1391388836
1391388831
1391388812
1391388796
1391388784
1391388783
1391388782
1391388771
1391388766
1391388759
1391388745
1391388714
1391388707
1391388706
1391388678
1391388668
1391388660
1391388657
1391388656
1391388655
1391388654
1391388644
1391388643
1391388640
1391388637
1391388634
1391388633
1391388629
1391388629
1391388622
1391388622
1391388616
1391388613
1391388609
1391388606
1391388603
1391388602
1391388601
1391388597
1391388597
1391388591
1391388585
1391388581
1391388581
1391388580
1391388578
1391388577
1391388577
1391388576
1391388576
1391388576
1391388575
1391388574
1391388573
1391388573
1391388573
1391388572
1391388572
1391388572
1391388569
1391388569
1391388566
1391388566
1391388566
1391388565
1391388565
1391388562
1391388560
1391388559
1391388557
1391388554
1391388552
1391388542
1391388497
1391388477
1391388467
1391388467
1391388446
1391388429
1391383931
1391383931
1391383927
1391383917
1391383915
1391383914
1391383913
1391390228
1391390210
1391390207
1391390197
1391390191
1391390175
1391390166
1391390158
1391390147
1391390145
1391390133
1391390124
1391390123
1391390098
1391390080
1391390059
1391390044
1391390043
1391390022
1391390018
1391390013
1391390010
1391390002
1391389995
1391389988
1391389981
1391389979
1391389946
1391389936
1391389935
1391389926
1391389914
1391389914
1391389910
1391389905
1391389900
1391389886
1391389874
1391389874
1391389863
1391389859
1391389851
1391389850
1391389845
1391389844
1391389839
1391389837
1391389831
1391389825
1391389825
1391389809
1391389783
1391389782
1391389775
1391389771
1391389760
1391389759
1391389753
1391389735
1391389725
1391389719
1391389714
1391389709
1391389708
1391389699
1391389697
1391389657
1391389651
1391389651
1391389643
1391389630
1391389628
1391389618
1391389616
1391389616
1391389614
1391389607
1391389599
1391389582
1391389581
1391389580
1391389572
1391389567
1391389561
1391389556
1391389554
1391389548
1391389544
1391389542
1391389515
1391389511
1391389501
1391389497
1391389473
1391389463
1391389460
1391389459
1391389459
1391389457
1391389456
1391389455
1391389449
1391389448
1391389447
1391389437
1391389435
1391389432
1391389428
1391389426
1391389416
1391389412
1391389411
1391389411
1391389410
1391389397
1391389394
1391389392
1391389387
1391389383
1391389381
1391389377
1391389363
1391389363
1391389359
1391389357
1391389356
1391389356
1391389347
1391389345
1391389342
1391389340
1391389336
1391391130
1391391084
1391391064
1391391048
1391391032
1391391030
1391391020
1391391019
1391390991
1391390988
1391390988
1391390983
1391390965
1391390941
1391390933
1391390928
1391390901
1391390893
1391390890
1391390847
1391390802
1391390797
1391390797
1391390792
1391390781
1391390767
1391390737
1391390728
1391390707
1391390677
1391390676
1391390669
1391390645
1391390634
1391390618
1391390601
1391390599
1391390555
1391390547
1391390528
1391390511
1391390490
1391390477
1391390473
1391390449
1391390423
1391390418
1391390404
1391390401
1391390387
1391390308
1391390262
1391390261
1391390258
1391390243
1391392034
1391392016
1391391974
1391391973
1391391966
1391391953
1391391804
1391391801
1391391782
1391391736
1391391690
1391391689
1391391677
1391391662
1391391652
1391391644
1391391615
1391391608
1391391578
1391391568
1391391560
1391391538
1391391535
1391391513
1391391500
1391391462
1391391420
1391391410
1391391406
1391391401
1391391394
1391391391
1391391383
1391391380
1391391368
1391391363
1391391362
1391391353
1391391346
1391391323
1391391321
1391391230
1391391214
1391391209
1391391172
1391391162
1391391148
1391391148
1391392926
1391392881
1391392875
1391392854
1391392850
1391392830
1391392804
1391392734
1391392734
1391392728
1391392712
1391392636
1391392636
1391392632
1391392620
1391392592
1391392591
1391392575
1391392518
1391392507
1391392498
1391392462
1391392460
1391392459
1391392410
1391392392
1391392380
1391392304
1391392303
1391392289
1391392263
1391392260
1391392259
1391392256
1391392251
1391392250
1391392245
1391392242
1391392233
1391392232
1391392230
1391392230
1391392229
1391392225
1391392217
1391392211
1391392206
1391392193
1391392172
1391392168
1391392157
1391392128
1391392096
1391392080
1391392055
1391393829
1391393786
1391393783
1391393768
1391393761
1391393759
1391393750
1391393737
1391393724
1391393691
1391393682
1391393671
1391393663
1391393658
1391393649
1391393595
1391393576
1391393571
1391393549
1391393548
1391393547
1391393528
1391393524
1391393503
1391393502
1391393499
1391393495
1391393491
1391393453
1391393452
1391393441
1391393437
1391393429
1391393429
1391393403
1391393400
1391393379
1391393377
1391393374
1391393363
1391393362
1391393353
1391393348
1391393346
1391393343
1391393341
1391393340
1391393340
1391393338
1391393338
1391393338
1391393335
1391393334
1391393331
1391393331
1391393330
1391393330
1391393327
1391393326
1391393324
1391393324
1391393321
1391393321
1391393320
1391393315
1391393313
1391393310
1391393307
1391393307
1391393306
1391393305
1391393304
1391393302
1391393291
1391393285
1391393285
1391393284
1391393276
1391393271
1391393270
1391393270
1391393266
1391393264
1391393262
1391393262
1391393256
1391393255
1391393252
1391393251
1391393250
1391393249
1391393247
1391393242
1391393241
1391393228
1391393223
1391393222
1391393211
1391393192
1391393179
1391393171
1391393167
1391393165
1391393165
1391393162
1391393158
1391393151
1391393148
1391393147
1391393147
1391393145
1391393145
1391393143
1391393139
1391393136
1391393134
1391393134
1391393132
1391393130
1391393130
1391393129
1391393129
1391393127
1391393125
1391393123
1391393122
1391393117
1391393113
1391393111
1391393087
1391393077
1391393071
1391393070
1391393047
1391393038
1391393033
1391393015
1391393015
1391393001
1391392993
1391392976
1391392973
1391392947
1391394735
1391394727
1391394722
1391394708
1391394700
1391394691
1391394682
1391394653
1391394640
1391394625
1391394621
1391394614
1391394572
1391394554
1391394476
1391394461
1391394459
1391394434
1391394413
1391394350
1391394349
1391394340
1391394327
1391394327
1391394309
1391394308
1391394290
1391394280
1391394261
1391394249
1391394228
1391394210
1391394209
1391394206
1391394199
1391394194
1391394150
1391394112
1391394082
1391394067
1391394058
1391394045
1391394029
1391394013
1391393988
1391393978
1391393960
1391393954
1391393951
1391393929
1391393872
1391393866
1391393866
1391395629
1391395596
1391395560
1391395554
1391395541
1391395538
1391395528
1391395492
1391395486
1391395479
1391395462
1391395425
1391395424
1391395417
1391395415
1391395409
1391395392
1391395388
1391395381
1391395360
1391395352
1391395321
1391395293
1391395276
1391395274
1391395243
1391395217
1391395205
1391395165
1391395131
1391395104
1391395094
1391395090
1391395087
1391395011
1391395006
1391395005
1391395002
1391394983
1391394974
1391394960
1391394934
1391394931
1391394888
1391394863
1391394843
1391394841
1391394818
1391394770
1391394764
1391394763
1391394751
1391396550
1391396547
1391396544
1391396544
1391396538
1391396534
1391396526
1391396517
1391396510
1391396482
1391396467
1391396464
1391396448
1391396435
1391396347
1391396338
1391396280
1391396266
1391396263
1391396253
1391396249
1391396239
1391396230
1391396204
1391396196
1391396191
1391396189
1391396189
1391396130
1391396100
1391396081
1391396046
1391396045
1391396036
1391396009
1391396004
1391396000
1391395997
1391395993
1391395983
1391395959
1391395957
1391395953
1391395911
1391395878
1391395765
1391395734
1391395717
1391395711
1391395697
1391395692
1391395665
1391395662
1391395655
1391397399
1391397349
1391397330
1391397330
1391397329
1391397314
1391397165
1391397119
1391397115
1391397071
1391397006
1391396992
1391396964
1391396963
1391396819
1391396774
1391396737
1391396723
1391396711
1391396693
1391396645
1391396634
1391396634
1391396631
1391396630
1391396591
1391396583
1391398326
1391398294
1391398257
1391398219
1391398162
1391398135
1391398132
1391398131
1391398100
1391398084
1391398068
1391398041
1391398021
1391397993
1391397989
1391397983
1391397972
1391397965
1391397960
1391397940
1391397928
1391397857
1391397762
1391397663
1391397611
1391397580
1391397548
1391397544
1391399228
1391399186
1391399181
1391399178
1391399167
1391399123
1391399120
1391399098
1391399094
1391399080
1391399041
1391399020
1391398984
1391398965
1391398960
1391398886
1391398877
1391398868
1391398790
1391398763
1391398724
1391398668
1391398647
1391398639
1391398625
1391398605
1391398604
1391398596
1391398574
1391398559
1391398514
1391398502
1391398483
1391398424
1391400141
1391400139
1391400077
1391400074
1391400071
1391400048
1391399878
1391399870
1391399853
1391399823
1391399819
1391399805
1391399794
1391399779
1391399771
1391399759
1391399721
1391399706
1391399706
1391399700
1391399681
1391399657
1391399598
1391399587
1391399578
1391399556
1391399497
1391399487
1391399476
1391399463
1391399451
1391399449
1391399407
1391399384
1391399281
1391401029
1391401017
1391400979
1391400970
1391400934
1391400904
1391400897
1391400801
1391400796
1391400765
1391400720
1391400714
1391400618
1391400573
1391400520
1391400504
1391400497
1391400416
1391400396
1391400300
1391400282
1391400276
1391400262
1391400250
1391400220
1391400216
1391400209
1391400194
1391401904
1391401889
1391401869
1391401847
1391401719
1391401717
1391401696
1391401656
1391401642
1391401624
1391401589
1391401584
1391401579
1391401557
1391401528
1391401472
1391401290
1391402803
1391402797
1391402794
1391402756
1391402740
1391402724
1391402692
1391402658
1391402658
1391402643
1391402632
1391402602
1391402598
1391402582
1391402570
1391402568
1391402556
1391402541
1391402529
1391402520
1391402501
1391402495
1391402429
1391402413
1391402413
1391402348
1391402285
1391402242
1391402209
1391402203
1391402128
1391402069
1391402041
1391402024
1391401976
1391403688
1391403625
1391403582
1391403463
1391403423
1391403419
1391403353
1391403270
1391403034
1391402995
1391402973
1391402915
1391402871
1391402864
1391404631
1391404604
1391404600
1391404545
1391404539
1391404515
1391404496
1391404350
1391404327
1391404292
1391404226
1391404202
1391404198
1391404193
1391404173
1391404141
1391403994
1391403942
1391403942
1391405538
1391405533
1391405519
1391405504
1391405497
1391405442
1391405384
1391405349
1391405290
1391405289
1391405280
1391405277
1391405269
1391405226
1391405220
1391405191
1391405143
1391405128
1391405048
1391405020
1391404987
1391404953
1391404919
1391404904
1391404900
1391404892
1391404874
1391404842
1391404774
1391404706
1391404681
1391406422
1391406317
1391406300
1391406211
1391406184
1391406171
1391406171
1391406167
1391406105
1391406015
1391406003
1391405969
1391405881
1391405770
1391405746
1391405709
1391405708
1391405664
1391405661
1391405645
1391405644
1391405610
1391405569
1391407293
1391407289
1391407227
1391407210
1391407177
1391407145
1391407106
1391407075
1391407064
1391407008
1391406950
1391406941
1391406934
1391406725
1391406709
1391406680
1391406629
1391406594
1391406584
1391406561
1391406484
1391408227
1391408185
1391408136
1391408031
1391408001
1391407967
1391407843
1391407819
1391407809
1391407727
1391407620
1391407586
1391407563
1391407438
1391407414
1391407413
1391407389
1391409133
1391409087
1391409013
1391408999
1391408997
1391408997
1391408983
1391408978
1391408903
1391408845
1391408820
1391408780
1391408780
1391408737
1391408635
1391408562
1391408557
1391408434
1391408317
1391408281
1391408265
1391410062
1391410057
1391410004
1391409998
1391409975
1391409890
1391409804
1391409785
1391409726
1391409726
1391409673
1391409631
1391409527
1391409496
1391409492
1391409463
1391409307
1391409298
1391409289
1391409243
1391409183
1391410929
1391410915
1391410894
1391410827
1391410806
1391410610
1391410446
1391410390
1391410181
1391410167
1391410139
1391410135
1391410104
1391410084
1391411826
1391411821
1391411814
1391411805
1391411710
1391411707
1391411679
1391411676
1391411614
1391411508
1391411357
1391411352
1391411341
1391411270
1391411254
1391411250
1391411233
1391411192
1391411184
1391411157
1391411156
1391411155
1391411149
1391411132
1391411119
1391411097
1391411064
1391412746
1391412713
1391412697
1391412687
1391412665
1391412637
1391412593
1391412525
1391412508
1391412504
1391412490
1391412421
1391412397
1391412388
1391412379
1391412335
1391412323
1391412285
1391412275
1391412234
1391412217
1391412217
1391412217
1391412187
1391412175
1391412122
1391412096
1391411969
1391411947
1391411937
1391411935
1391411904
1391411892
1391413647
1391413587
1391413560
1391413514
1391413506
1391413459
1391413381
1391413335
1391413316
1391413219
1391413188
1391413129
1391413119
1391413090
1391413007
1391413002
1391412979
1391412965
1391412958
1391412910
1391414566
1391414566
1391414562
1391414560
1391414487
1391414486
1391414444
1391414423
1391414420
1391414397
1391414390
1391414380
1391414371
1391414341
1391414334
1391414319
1391414319
1391414318
1391414317
1391414309
1391414303
1391414243
1391414237
1391414228
1391414221
1391414197
1391414194
1391414123
1391413991
1391413989
1391413877
1391413861
1391413844
1391413823
1391413811
1391413786
1391413769
1391413712
1391413702
1391413690
1391413677
1391415458
1391415376
1391415351
1391415323
1391415276
1391415184
1391415160
1391415094
1391415058
1391415033
1391414985
1391414965
1391414943
1391414869
1391414865
1391414846
1391414800
1391414759
1391414732
1391414622
1391414584
1391416313
1391416265
1391416146
1391416091
1391416075
1391416070
1391415950
1391415839
1391415815
1391415699
1391415580
1391415525
1391415524
1391415486
1391415475
1391417228
1391417222
1391417131
1391417126
1391417083
1391417070
1391417058
1391417035
1391417025
1391416927
1391416896
1391416855
1391416722
1391416692
1391416557
1391416550
1391416541
1391416496
1391418123
1391418116
1391418106
1391418059
1391418050
1391418036
1391418018
1391417998
1391417991
1391417980
1391417977
1391417960
1391417958
1391417942
1391417934
1391417922
1391417901
1391417895
1391417819
1391417816
1391417755
1391417751
1391417734
1391417714
1391417691
1391417689
1391417657
1391417652
1391417605
1391417577
1391417463
1391417457
1391417441
1391417386
1391417357
1391417355
1391417285
1391419034
1391418983
1391418944
1391418878
1391418828
1391418823
1391418726
1391418554
1391418506
1391418503
1391418491
1391418435
1391418355
1391418331
1391418324
1391418283
1391418262
1391418262
1391418241
1391418185
1391418175
1391419922
1391419884
1391419872
1391419716
1391419710
1391419658
1391419604
1391419604
1391419493
1391419425
1391419406
1391419222
1391419178
1391419163
1391419080
1391420847
1391420828
1391420783
1391420783
1391420719
1391420698
1391420690
1391420649
1391420501
1391420492
1391420484
1391420466
1391420373
1391420368
1391420292
1391420255
1391420223
1391420196
1391420080
1391420042
1391420010
1391419975
1391421743
1391421689
1391421678
1391421664
1391421642
1391421637
1391421634
1391421618
1391421610
1391421608
1391421597
1391421519
1391421492
1391421481
1391421427
1391421284
1391421282
1391421267
1391421178
1391421155
1391421097
1391421036
1391420896
1391422523
1391422405
1391422404
1391422379
1391422345
1391422322
1391422320
1391422293
1391422222
1391422074
1391421965
1391421963
1391421877
1391421831
1391423515
1391423499
1391423427
1391423322
1391423265
1391423190
1391423084
1391423073
1391423064
1391422887
1391422783
1391422689
1391424432
1391424353
1391424300
1391424261
1391424256
1391424251
1391424246
1391424219
1391424187
1391424120
1391424100
1391424094
1391424078
1391424037
1391424027
1391423995
1391423966
1391423966
1391423902
1391423869
1391423820
1391423655
1391423583
1391425349
1391425307
1391425303
1391425233
1391425227
1391425222
1391425221
1391425206
1391425171
1391425171
1391425132
1391425101
1391424991
1391424943
1391424824
1391424794
1391424716
1391424706
1391424664
1391424576
1391424561
1391424559
1391424546
1391424541
1391426268
1391426262
1391426260
1391426189
1391426179
1391426164
1391426089
1391426087
1391426086
1391426049
1391426016
1391425901
1391425901
1391425884
1391425868
1391425847
1391425833
1391425790
1391425783
1391425778
1391425682
1391425648
1391425626
1391425584
1391425577
1391425511
1391425451
1391425410
1391427165
1391427146
1391427117
1391427094
1391427092
1391427081
1391427051
1391426938
1391426800
1391426774
1391426762
1391426713
1391426694
1391426673
1391426658
1391426621
1391426615
1391426516
1391426502
1391426437
1391426358
1391426344
1391426329
1391426323
1391426283
1391428070
1391428069
1391428063
1391428043
1391428023
1391428003
1391427988
1391427952
1391427918
1391427896
1391427889
1391427871
1391427840
1391427835
1391427808
1391427804
1391427770
1391427765
1391427754
1391427747
1391427738
1391427712
1391427677
1391427633
1391427631
1391427612
1391427604
1391427576
1391427572
1391427503
1391427397
1391427393
1391427373
1391427372
1391427371
1391427348
1391427342
1391427318
1391427318
1391427309
1391427275
1391427273
1391427193
1391428966
1391428944
1391428938
1391428933
1391428867
1391428834
1391428834
1391428830
1391428811
1391428786
1391428777
1391428761
1391428726
1391428718
1391428701
1391428689
1391428681
1391428672
1391428660
1391428660
1391428637
1391428611
1391428603
1391428589
1391428587
1391428573
1391428567
1391428558
1391428545
1391428538
1391428534
1391428504
1391428503
1391428492
1391428455
1391428451
1391428431
1391428419
1391428414
1391428408
1391428363
1391428342
1391428315
1391428258
1391428254
1391428251
1391428245
1391428214
1391428207
1391428203
1391428197
1391428196
1391428186
1391428179
1391428178
1391428178
1391428160
1391428150
1391428147
1391428146
1391428145
1391428128
1391428102
1391428102
1391428099
1391428093
1391428085
1391429869
1391429846
1391429846
1391429839
1391429831
1391429830
1391429815
1391429809
1391429806
1391429776
1391429747
1391429740
1391429720
1391429642
1391429637
1391429592
1391429590
1391429586
1391429573
1391429571
1391429562
1391429552
1391429549
1391429523
1391429523
1391429520
1391429505
1391429480
1391429453
1391429407
1391429405
1391429404
1391429403
1391429399
1391429395
1391429378
1391429376
1391429375
1391429374
1391429350
1391429317
1391429315
1391429314
1391429287
1391429273
1391429239
1391429178
1391429152
1391429113
1391429069
1391429024
1391429020
1391429012
1391429002
1391430781
1391430779
1391430756
1391430753
1391430745
1391430679
1391430665
1391430661
1391430642
1391430640
1391430638
1391430580
1391430563
1391430525
1391430522
1391430472
1391430439
1391430409
1391430394
1391430380
1391430376
1391430373
1391430369
1391430317
1391430282
1391430259
1391430238
1391430233
1391430226
1391430218
1391430210
1391430205
1391430204
1391430202
1391430194
1391430172
1391430171
1391430131
1391430096
1391430095
1391430063
1391430040
1391430018
1391429968
1391429929
1391429929
1391429904
1391431689
1391431684
1391431684
1391431682
1391431670
1391431669
1391431585
1391431525
1391431523
1391431521
1391431490
1391431435
1391431406
1391431356
1391431351
1391431346
1391431324
1391431291
1391431286
1391431274
1391431239
1391431225
1391431207
1391431205
1391431197
1391431153
1391431150
1391431135
1391431121
1391431057
1391431050
1391431030
1391431013
1391431010
1391430981
1391430970
1391430941
1391430938
1391430918
1391430906
1391430897
1391430892
1391430876
1391430865
1391430855
1391430832
1391430831
1391430827
1391430826
1391430823
1391430812
1391430802
1391432566
1391432530
1391432497
1391432473
1391432433
1391432417
1391432411
1391432388
1391432373
1391432365
1391432364
1391432340
1391432299
1391432296
1391432150
1391432148
1391432101
1391432051
1391432031
1391432011
1391431932
1391431910
1391431900
1391431888
1391431886
1391431860
1391431857
1391431852
1391431846
1391431845
1391431840
1391431827
1391431820
1391431815
1391431809
1391431801
1391431794
1391431789
1391431771
1391431769
1391431744
1391431741
1391431709
1391431696
1391433492
1391433458
1391433455
1391433448
1391433441
1391433420
1391433417
1391433385
1391433379
1391433321
1391433302
1391433299
1391433278
1391433248
1391433206
1391433181
1391433127
1391433115
1391433028
1391433021
1391433010
1391433004
1391432990
1391432963
1391432949
1391432927
1391432906
1391432865
1391432845
1391432841
1391432791
1391432782
1391432773
1391432770
1391432748
1391432705
1391432701
1391432680
1391432663
1391432662
1391432630
1391434388
1391434383
1391434348
1391434332
1391434312
1391434294
1391434276
1391434256
1391434137
1391434041
1391434039
1391434030
1391434001
1391433983
1391433950
1391433882
1391433819
1391433785
1391433776
1391433773
1391433739
1391433693
1391433689
1391433545
1391433498
1391435253
1391435253
1391435224
1391435222
1391435217
1391435195
1391435183
1391435123
1391435080
1391435065
1391435043
1391435011
1391435001
1391434976
1391434966
1391434879
1391434877
1391434872
1391434857
1391434827
1391434787
1391434756
1391434756
1391434745
1391434733
1391434682
1391434663
1391434650
1391434647
1391434544
1391434445
1391434443
1391434428
1391434413
1391436138
1391436100
1391436058
1391436049
1391436033
1391436012
1391436006
1391435962
1391435957
1391435801
1391435734
1391435709
1391435694
1391435655
1391435598
1391435595
1391435546
1391435546
1391435527
1391435469
1391435424
1391435406
1391435342
1391437059
1391437044
1391437028
1391437018
1391436988
1391436968
1391436949
1391436948
1391436924
1391436911
1391436901
1391436879
1391436868
1391436821
1391436789
1391436732
1391436696
1391436685
1391436676
1391436666
1391436636
1391436613
1391436601
1391436588
1391436572
1391436570
1391436557
1391436547
1391436540
1391436526
1391436520
1391436510
1391436494
1391436471
1391436457
1391436456
1391436451
1391436447
1391436436
1391436405
1391436371
1391436332
1391436326
1391436323
1391436308
1391436202
1391436201
1391437969
1391437957
1391437942
1391437914
1391437878
1391437868
1391437837
1391437834
1391437796
1391437770
1391437752
1391437734
1391437710
1391437702
1391437699
1391437669
1391437654
1391437649
1391437643
1391437604
1391437592
1391437575
1391437519
1391437500
1391437482
1391437476
1391437421
1391437411
1391437406
1391437395
1391437389
1391437289
1391437266
1391437249
1391437243
1391437238
1391437236
1391437224
1391437213
1391437200
1391437176
1391437164
1391437162
1391437154
1391437153
1391437132
1391437112
1391438896
1391438885
1391438880
1391438845
1391438844
1391438780
1391438778
1391438766
1391438764
1391438733
1391438732
1391438707
1391438688
1391438652
1391438640
1391438629
1391438623
1391438614
1391438610
1391438590
1391438551
1391438529
1391438501
1391438480
1391438479
1391438477
1391438463
1391438458
1391438437
1391438390
1391438380
1391438377
1391438370
1391438363
1391438334
1391438333
1391438318
1391438312
1391438308
1391438306
1391438288
1391438268
1391438241
1391438239
1391438230
1391438222
1391438206
1391438196
1391438195
1391438181
1391438176
1391438151
1391438139
1391438136
1391438128
1391438109
1391438101
1391438071
1391438065
1391438004
1391439763
1391439744
1391439743
1391439727
1391439678
1391439656
1391439644
1391439641
1391439622
1391439620
1391439521
1391439517
1391439491
1391439481
1391439474
1391439465
1391439453
1391439453
1391439445
1391439443
1391439425
1391439375
1391439367
1391439361
1391439337
1391439296
1391439283
1391439278
1391439259
1391439256
1391439250
1391439234
1391439228
1391439227
1391439219
1391439188
1391439185
1391439181
1391439166
1391439140
1391439113
1391439094
1391439071
1391439038
1391438998
1391438985
1391438974
1391438970
1391438960
1391438958
1391438947
1391440688
1391440662
1391440661
1391440659
1391440650
1391440648
1391440637
1391440605
1391440601
1391440587
1391440581
1391440575
1391440574
1391440557
1391440548
1391440504
1391440473
1391440472
1391440461
1391440448
1391440445
1391440424
1391440411
1391440386
1391440371
1391440371
1391440270
1391440267
1391440218
1391440215
1391440205
1391440191
1391440178
1391440171
1391440150
1391440143
1391440141
1391440120
1391440110
1391440088
1391440088
1391440084
1391440084
1391440077
1391440054
1391440028
1391440010
1391439930
1391439924
1391439924
1391439898
1391439846
1391439844
1391439828
1391439815
1391441596
1391441547
1391441547
1391441546
1391441546
1391441544
1391441487
1391441462
1391441434
1391441431
1391441426
1391441386
1391441381
1391441362
1391441352
1391441298
1391441256
1391441247
1391441211
1391441142
1391441104
1391441081
1391441040
1391441027
1391440952
1391440878
1391440813
1391440781
1391440761
1391440731
1391442499
1391442477
1391442444
1391442412
1391442366
1391442363
1391442314
1391442309
1391442267
1391442263
1391442262
1391442259
1391442255
1391442233
1391442196
1391442144
[truncated: 2,659,394 more chars]
