# Supplementary material for: Emergent User Behavior on Twitter Modelled by a Stochastic Differential Equation
Source: PLoS One. 2015 May 8;10(5):e0123876. doi: 10.1371/journal.pone.0123876 (PMC4425543; doi:10.1371/journal.pone.0123876)
Supplement: S2 Supporting Information — (GZ) [file pone.0123876.s002.gz › gucci.txt]

1349351274
1349351265
1349351257
1349351241
1349351210
1349351205
1349351200
1349351188
1349351187
1349351177
1349351163
1349351159
1349351159
1349351149
1349351134
1349351130
1349351126
1349351122
1349351121
1349351116
1349351100
1349351090
1349351084
1349351079
1349351078
1349351074
1349351073
1349351071
1349351067
1349351050
1349351048
1349351043
1349351028
1349350997
1349350995
1349350992
1349350989
1349350988
1349350988
1349350981
1349350980
1349350966
1349350960
1349350951
1349350949
1349350938
1349350932
1349350924
1349350923
1349350922
1349350920
1349350908
1349350906
1349350893
1349350890
1349350880
1349350875
1349350874
1349350863
1349350854
1349350846
1349350845
1349350842
1349350840
1349350839
1349350837
1349350828
1349350826
1349350824
1349350824
1349350822
1349350815
1349350813
1349350810
1349350810
1349350808
1349350807
1349350804
1349350800
1349350791
1349350790
1349350786
1349350780
1349350778
1349350778
1349350778
1349350774
1349350774
1349350770
1349350768
1349350766
1349350760
1349350753
1349350750
1349350746
1349350746
1349350745
1349350745
1349350743
1349350739
1349350734
1349350733
1349350729
1349350717
1349350704
1349350701
1349350699
1349350694
1349350694
1349350692
1349350688
1349350680
1349350680
1349350677
1349350674
1349350666
1349350656
1349350656
1349350650
1349350648
1349350646
1349350643
1349350633
1349350629
1349350625
1349350618
1349350617
1349350613
1349350598
1349350594
1349350583
1349350581
1349350579
1349350579
1349350574
1349350574
1349350574
1349350569
1349350568
1349350568
1349350564
1349350558
1349350558
1349350551
1349350550
1349350548
1349350542
1349350537
1349350536
1349350522
1349350521
1349350519
1349350512
1349350509
1349350501
1349350486
1349350483
1349350475
1349350474
1349350473
1349350468
1349350441
1349350440
1349350437
1349350437
1349350437
1349350436
1349350436
1349350434
1349350433
1349350432
1349350429
1349350424
1349350419
1349350419
1349350419
1349350417
1349350402
1349350384
1349350382
1349350381
1349350378
1349350376
1349350369
1349350369
1349350367
1349350364
1349350364
1349350361
1349350358
1349350357
1349350354
1349350346
1349350340
1349350335
1349350328
1349350321
1349350319
1349350316
1349350313
1349350303
1349350302
1349350301
1349350300
1349350300
1349350289
1349350286
1349350285
1349350284
1349350283
1349350274
1349350267
1349350266
1349350263
1349350256
1349350255
1349350251
1349350239
1349350239
1349350239
1349350226
1349350219
1349350210
1349350186
1349350180
1349350178
1349350172
1349350169
1349350168
1349350161
1349350161
1349350157
1349350142
1349350136
1349350136
1349350133
1349350129
1349350129
1349350129
1349350124
1349350123
1349350122
1349350121
1349350110
1349350107
1349350100
1349350091
1349350091
1349350090
1349350087
1349350069
1349350066
1349350062
1349350055
1349350044
1349350044
1349350041
1349350035
1349350032
1349350031
1349350030
1349350029
1349350021
1349350020
1349350012
1349350012
1349350010
1349350009
1349350007
1349350006
1349350006
1349350005
1349350005
1349350003
1349350002
1349350001
1349349999
1349349997
1349349995
1349349995
1349349994
1349349994
1349349992
1349349991
1349349988
1349349983
1349349980
1349349980
1349349979
1349349979
1349349974
1349349974
1349349973
1349349967
1349349966
1349349963
1349349963
1349349960
1349349957
1349349954
1349349952
1349349950
1349349950
1349349940
1349349940
1349349937
1349349934
1349349929
1349349919
1349349916
1349349915
1349349914
1349349914
1349349908
1349349904
1349349901
1349349901
1349349900
1349349900
1349349893
1349349892
1349349887
1349349886
1349349885
1349349881
1349349880
1349349880
1349349877
1349349877
1349349873
1349349870
1349349865
1349349865
1349349859
1349349855
1349349855
1349349854
1349349854
1349349853
1349349853
1349349852
1349349850
1349349850
1349349850
1349349847
1349349846
1349349845
1349349840
1349349837
1349349837
1349349835
1349349827
1349349820
1349349805
1349349802
1349349801
1349349790
1349349790
1349349789
1349349791
1349349789
1349349788
1349349787
1349349775
1349349762
1349349747
1349349747
1349349742
1349349740
1349349726
1349349725
1349349712
1349349709
1349349705
1349349705
1349349686
1349349675
1349349659
1349349657
1349349653
1349349645
1349349624
1349349623
1349349619
1349349607
1349349597
1349349596
1349349593
1349349590
1349349588
1349349588
1349349575
1349349573
1349349557
1349349557
1349349556
1349349553
1349349540
1349349534
1349349530
1349349528
1349349520
1349349519
1349349513
1349349513
1349349512
1349349503
1349349501
1349349500
1349349493
1349349486
1349349478
1349349466
1349349446
1349349444
1349349426
1349349418
1349349406
1349349404
1349349404
1349349402
1349349400
1349349389
1349349389
1349349379
1349349371
1349349367
1349349364
1349349360
1349349352
1349349349
1349349348
1349349344
1349349332
1349349316
1349349309
1349349303
1349349302
1349349301
1349349282
1349349267
1349349263
1349349253
1349349252
1349349234
1349349233
1349349228
1349349226
1349349221
1349349216
1349349215
1349349195
1349349193
1349349189
1349349181
1349349168
1349349165
1349349165
1349349140
1349349137
1349349129
1349349116
1349349101
1349349098
1349349090
1349349074
1349349074
1349349074
1349349074
1349349073
1349349073
1349349073
1349349073
1349349073
1349349072
1349349070
1349349070
1349349069
1349349063
1349349051
1349349048
1349349043
1349349038
1349349029
1349349007
1349349003
1349348995
1349348994
1349348991
1349348988
1349348985
1349348975
1349348974
1349348972
1349348957
1349348956
1349348945
1349348936
1349348928
1349348920
1349348914
1349348907
1349348895
1349348889
1349348861
1349348852
1349348846
1349348843
1349348824
1349348821
1349348816
1349348814
1349348803
1349348768
1349348761
1349348753
1349348749
1349348737
1349348737
1349348734
1349348731
1349348730
1349348726
1349348709
1349348709
1349348705
1349348704
1349348698
1349348697
1349348696
1349348696
1349348688
1349348684
1349348679
1349348678
1349348671
1349348665
1349348660
1349348659
1349348648
1349348647
1349348634
1349348632
1349348618
1349348612
1349348604
1349348588
1349348580
1349348576
1349348568
1349348566
1349348545
1349348542
1349348542
1349348539
1349348531
1349348531
1349348525
1349348523
1349348519
1349348515
1349348512
1349348512
1349348510
1349348506
1349348497
1349348485
1349348483
1349348476
1349348476
1349348475
1349348469
1349348467
1349348465
1349348464
1349348456
1349348456
1349348442
1349348434
1349348433
1349348430
1349348423
1349348422
1349348421
1349348416
1349348416
1349348398
1349348385
1349348382
1349348374
1349348369
1349348369
1349348360
1349348354
1349348354
1349348331
1349348331
1349348329
1349348319
1349348319
1349348318
1349348314
1349348309
1349348305
1349348302
1349348301
1349348300
1349348289
1349348285
1349348285
1349348281
1349348279
1349348279
1349348270
1349348255
1349348248
1349348238
1349348238
1349348237
1349348230
1349348229
1349348227
1349348219
1349348218
1349348217
1349348217
1349348211
1349348206
1349348205
1349348202
1349348198
1349348187
1349348181
1349348176
1349348166
1349348166
1349348165
1349348164
1349348158
1349348155
1349348154
1349348154
1349348145
1349348144
1349348141
1349348137
1349348135
1349348135
1349348134
1349348133
1349348130
1349348129
1349348125
1349348122
1349348112
1349348105
1349348105
1349348105
1349348104
1349348103
1349348102
1349348081
1349348078
1349348076
1349348068
1349348068
1349348065
1349348061
1349348057
1349348055
1349348053
1349348046
1349348041
1349348027
1349348024
1349348023
1349348023
1349348019
1349348013
1349348007
1349348003
1349348003
1349348003
1349347985
1349347985
1349347984
1349347980
1349347979
1349347979
1349347970
1349347969
1349347965
1349347963
1349347962
1349347959
1349347959
1349347958
1349347954
1349347954
1349347948
1349347945
1349347942
1349347942
1349347941
1349347936
1349347936
1349347934
1349347932
1349347927
1349347922
1349347922
1349347914
1349347914
1349347910
1349347909
1349347905
1349347902
1349347902
1349347902
1349347900
1349347895
1349347888
1349347886
1349347886
1349347886
1349347884
1349347884
1349347875
1349347870
1349347870
1349347867
1349347867
1349347854
1349347853
1349347851
1349347851
1349347850
1349347847
1349347846
1349347845
1349347840
1349347838
1349347836
1349347834
1349347830
1349347829
1349347815
1349347814
1349347813
1349347812
1349347811
1349347809
1349347808
1349347807
1349347805
1349347804
1349347802
1349347801
1349347801
1349347800
1349347800
1349347797
1349347796
1349347796
1349347791
1349347791
1349347778
1349347775
1349347769
1349347764
1349347763
1349347763
1349347759
1349347753
1349347753
1349347751
1349347748
1349347745
1349347738
1349347734
1349347733
1349347730
1349347729
1349347725
1349347723
1349347717
1349347711
1349347706
1349347705
1349347705
1349347695
1349347690
1349347685
1349347684
1349347679
1349347673
1349347672
1349347665
1349347662
1349347660
1349347659
1349347653
1349347648
1349347646
1349347646
1349347640
1349347639
1349347639
1349347633
1349347631
1349347626
1349347626
1349347625
1349347620
1349347620
1349347620
1349347619
1349347618
1349347614
1349347600
1349347599
1349347591
1349347588
1349347587
1349347585
1349347580
1349347579
1349347578
1349347572
1349347570
1349347567
1349347563
1349347559
1349347552
1349347551
1349347551
1349347550
1349347550
1349347549
1349347547
1349347546
1349347545
1349347543
1349347531
1349347528
1349347526
1349347526
1349347525
1349347522
1349347506
1349347503
1349347502
1349347500
1349347499
1349347499
1349347495
1349347492
1349347489
1349347488
1349347487
1349347471
1349347470
1349347467
1349347465
1349347458
1349347451
1349347451
1349347445
1349347441
1349347440
1349347429
1349347422
1349347413
1349347413
1349347409
1349347404
1349347404
1349347401
1349347399
1349347398
1349347396
1349347394
1349347394
1349347393
1349347391
1349347390
1349347389
1349347389
1349347371
1349347370
1349347370
1349347369
1349347365
1349347363
1349347363
1349347359
1349347358
1349347355
1349347352
1349347351
1349347350
1349347345
1349347345
1349347339
1349347338
1349347327
1349347327
1349347323
1349347322
1349347312
1349347311
1349347311
1349347310
1349347300
1349347300
1349347299
1349347278
1349347275
1349347275
1349347273
1349347270
1349347270
1349347270
1349347270
1349347265
1349347257
1349347254
1349347253
1349347250
1349347248
1349347245
1349347244
1349347243
1349347239
1349347236
1349347233
1349347232
1349347217
1349347216
1349347211
1349347208
1349347205
1349347205
1349347204
1349347204
1349347204
1349347195
1349347195
1349347194
1349347193
1349347189
1349347187
1349347185
1349347185
1349347177
1349347175
1349347175
1349347175
1349347173
1349347173
1349347173
1349347168
1349347168
1349347165
1349347164
1349347161
1349347156
1349347155
1349347151
1349347148
1349347144
1349347143
1349347142
1349347142
1349347140
1349347140
1349347139
1349347137
1349347137
1349347136
1349347132
1349347131
1349347129
1349347121
1349347121
1349347106
1349347104
1349347103
1349347100
1349347097
1349347096
1349347095
1349347094
1349347093
1349347091
1349347076
1349347075
1349347074
1349347071
1349347069
1349347068
1349347068
1349347061
1349347060
1349347058
1349347057
1349347054
1349347052
1349347052
1349347048
1349347043
1349347042
1349347031
1349347028
1349347027
1349347027
1349347021
1349347020
1349347019
1349347017
1349347012
1349347007
1349346998
1349346988
1349346986
1349346980
1349346979
1349346978
1349346977
1349346976
1349346972
1349346968
1349346965
1349346961
1349346960
1349346959
1349346947
1349346940
1349346940
1349346937
1349346930
1349346923
1349346922
1349346921
1349346914
1349346911
1349346909
1349346907
1349346903
1349346900
1349346899
1349346896
1349346895
1349346895
1349346893
1349346890
1349346889
1349346884
1349346879
1349346879
1349346872
1349346869
1349346865
1349346864
1349346863
1349346862
1349346862
1349346861
1349346853
1349346852
1349346847
1349346840
1349346833
1349346828
1349346828
1349346822
1349346819
1349346817
1349346816
1349346813
1349346806
1349346805
1349346803
1349346801
1349346798
1349346792
1349346791
1349346787
1349346785
1349346784
1349346781
1349346777
1349346775
1349346773
1349346773
1349346765
1349346763
1349346762
1349346758
1349346758
1349346757
1349346756
1349346754
1349346754
1349346754
1349346753
1349346749
1349346745
1349346742
1349346731
1349346731
1349346730
1349346730
1349346729
1349346726
1349346723
1349346722
1349346720
1349346718
1349346716
1349346714
1349346714
1349346710
1349346705
1349346703
1349346703
1349346700
1349346699
1349346699
1349346698
1349346696
1349346695
1349346694
1349346691
1349346691
1349346691
1349346689
1349346688
1349346688
1349346683
1349346676
1349346675
1349346669
1349346665
1349346665
1349346660
1349346659
1349346650
1349346647
1349346643
1349346639
1349346637
1349346633
1349346630
1349346629
1349346629
1349346624
1349346620
1349346620
1349346618
1349346616
1349346615
1349346614
1349346613
1349346613
1349346612
1349346610
1349346609
1349346608
1349346607
1349346605
1349346602
1349346602
1349346601
1349346596
1349346595
1349346592
1349346592
1349346591
1349346590
1349346580
1349346579
1349346579
1349346578
1349346576
1349346574
1349346568
1349346562
1349346561
1349346555
1349346550
1349346550
1349346542
1349346539
1349346533
1349346533
1349346530
1349346528
1349346527
1349346525
1349346522
1349346521
1349346520
1349346518
1349346517
1349346515
1349346512
1349346502
1349346500
1349346500
1349346491
1349346485
1349346481
1349346479
1349346470
1349346469
1349346454
1349346452
1349346451
1349346448
1349346441
1349346441
1349346438
1349346438
1349346430
1349346427
1349346425
1349346425
1349346424
1349346419
1349346409
1349346404
1349346401
1349346401
1349346401
1349346399
1349346390
1349346383
1349346381
1349346373
1349346371
1349346370
1349346368
1349346368
1349346367
1349346348
1349346340
1349346340
1349346340
1349346336
1349346331
1349346331
1349346331
1349346327
1349346327
1349346324
1349346322
1349346318
1349346317
1349346315
1349346314
1349346308
1349346307
1349346305
1349346301
1349346298
1349346295
1349346291
1349346289
1349346284
1349346278
1349346277
1349346275
1349346273
1349346273
1349346266
1349346264
1349346262
1349346250
1349346250
1349346249
1349346247
1349346247
1349346246
1349346246
1349346246
1349346244
1349346243
1349346239
1349346239
1349346237
1349346236
1349346231
1349346229
1349346228
1349346224
1349346219
1349346211
1349346210
1349346207
1349346207
1349346204
1349346204
1349346189
1349346189
1349346189
1349346188
1349346187
1349346185
1349346184
1349346175
1349346172
1349346170
1349346168
1349346166
1349346162
1349346153
1349346152
1349346151
1349346150
1349346149
1349346141
1349346138
1349346136
1349346134
1349346133
1349346131
1349346114
1349346114
1349346112
1349346110
1349346108
1349346093
1349346092
1349346091
1349346088
1349346084
1349346080
1349346072
1349346071
1349346070
1349346065
1349346064
1349346062
1349346059
1349346056
1349346056
1349346055
1349346052
1349346037
1349346032
1349346030
1349346014
1349346014
1349346011
1349346010
1349346010
1349346009
1349346008
1349346005
1349346004
1349346004
1349346002
1349346000
1349345999
1349345998
1349345995
1349345995
1349345993
1349345992
1349345992
1349345992
1349345991
1349345991
1349345991
1349345990
1349345990
1349345990
1349345990
1349345990
1349345990
1349345990
1349345989
1349345989
1349345989
1349345989
1349345989
1349345989
1349345988
1349345988
1349345987
1349345987
1349345987
1349345987
1349345986
1349345986
1349345986
1349345985
1349345985
1349345984
1349345984
1349345982
1349345981
1349345979
1349345978
1349345975
1349345975
1349345975
1349345972
1349345971
1349345970
1349345970
1349345970
1349345969
1349345969
1349345969
1349345968
1349345968
1349345968
1349345967
1349345967
1349345967
1349345966
1349345966
1349345966
1349345966
1349345966
1349345965
1349345965
1349345964
1349345964
1349345964
1349345964
1349345964
1349345963
1349345963
1349345963
1349345963
1349345963
1349345962
1349345962
1349345962
1349345962
1349345962
1349345961
1349345961
1349345961
1349345961
1349345960
1349345960
1349345960
1349345959
1349345957
1349345956
1349345956
1349345956
1349345955
1349345955
1349345955
1349345954
1349345954
1349345954
1349345953
1349345953
1349345952
1349345952
1349345951
1349345951
1349345946
1349345946
1349345942
1349345939
1349345938
1349345937
1349345937
1349345937
1349345936
1349345936
1349345935
1349345935
1349345933
1349345933
1349345932
1349345932
1349345931
1349351633
1349351633
1349351631
1349351630
1349351630
1349351619
1349351614
1349351614
1349351610
1349351609
1349351597
1349351595
1349351586
1349351574
1349351569
1349351568
1349351555
1349351554
1349351544
1349351539
1349351532
1349351528
1349351526
1349351513
1349351512
1349351510
1349351510
1349351504
1349351502
1349351492
1349351484
1349351484
1349351482
1349351478
1349351474
1349351471
1349351469
1349351468
1349351450
1349351449
1349351446
1349351431
1349351429
1349351417
1349351416
1349351407
1349351406
1349351404
1349351402
1349351400
1349351399
1349351391
1349351390
1349351390
1349351383
1349351378
1349351376
1349351371
1349351371
1349351368
1349351367
1349351362
1349351361
1349351357
1349351342
1349351327
1349351327
1349351324
1349351320
1349351310
1349351309
1349351308
1349351296
1349351294
1349351292
1349351291
1349351280
1349351280
1349351280
1349351279
1349351934
1349351931
1349351907
1349351906
1349351906
1349351902
1349351899
1349351887
1349351882
1349351877
1349351874
1349351867
1349351862
1349351860
1349351859
1349351858
1349351855
1349351852
1349351843
1349351834
1349351823
1349351812
1349351810
1349351808
1349351802
1349351802
1349351800
1349351794
1349351790
1349351787
1349351779
1349351778
1349351776
1349351775
1349351775
1349351772
1349351769
1349351768
1349351766
1349351764
1349351764
1349351755
1349351750
1349351737
1349351714
1349351705
1349351696
1349351694
1349351694
1349351694
1349351685
1349351680
1349351673
1349351670
1349351661
1349351658
1349351645
1349351641
1349351640
1349351638
1349351638
1349351638
1349352235
1349352235
1349352233
1349352230
1349352218
1349352217
1349352214
1349352213
1349352196
1349352195
1349352191
1349352184
1349352179
1349352174
1349352165
1349352159
1349352156
1349352154
1349352142
1349352141
1349352141
1349352134
1349352131
1349352127
1349352126
1349352124
1349352121
1349352120
1349352110
1349352105
1349352102
1349352099
1349352085
1349352084
1349352080
1349352076
1349352074
1349352073
1349352071
1349352069
1349352059
1349352045
1349352042
1349352040
1349352040
1349352040
1349352036
1349352036
1349352035
1349352029
1349352024
1349352024
1349352021
1349352021
1349352019
1349352018
1349352010
1349352008
1349351991
1349351989
1349351982
1349351981
1349351964
1349351960
1349351956
1349351952
1349351951
1349351942
1349352532
1349352531
1349352525
1349352495
1349352491
1349352484
1349352483
1349352482
1349352471
1349352471
1349352463
1349352463
1349352463
1349352453
1349352450
1349352447
1349352440
1349352436
1349352436
1349352427
1349352416
1349352409
1349352408
1349352397
1349352393
1349352377
1349352359
1349352354
1349352347
1349352346
1349352345
1349352337
1349352337
1349352330
1349352329
1349352320
1349352319
1349352316
1349352314
1349352312
1349352312
1349352297
1349352296
1349352295
1349352294
1349352278
1349352262
1349352258
1349352256
1349352254
1349352243
1349352240
1349352838
1349352829
1349352825
1349352817
1349352796
1349352786
1349352783
1349352772
1349352762
1349352755
1349352754
1349352744
1349352735
1349352733
1349352732
1349352720
1349352702
1349352700
1349352698
1349352697
1349352694
1349352693
1349352692
1349352684
1349352681
1349352647
1349352643
1349352642
1349352641
1349352640
1349352639
1349352629
1349352625
1349352625
1349352620
1349352620
1349352605
1349352604
1349352602
1349352602
1349352600
1349352596
1349352588
1349352579
1349352564
1349352542
1349352541
1349352540
1349353139
1349353135
1349353134
1349353133
1349353130
1349353129
1349353128
1349353127
1349353124
1349353123
1349353107
1349353107
1349353103
1349353101
1349353099
1349353096
1349353093
1349353085
1349353076
1349353073
1349353064
1349353064
1349353059
1349353048
1349353048
1349353048
1349353032
1349353025
1349353020
1349353016
1349353015
1349353012
1349353006
1349353006
1349353004
1349353003
1349352995
1349352993
1349352979
1349352977
1349352970
1349352964
1349352956
1349352956
1349352954
1349352950
1349352949
1349352949
1349352946
1349352940
1349352940
1349352940
1349352933
1349352932
1349352931
1349352931
1349352929
1349352928
1349352927
1349352916
1349352907
1349352901
1349352899
1349352895
1349352889
1349352889
1349352885
1349352877
1349352876
1349352873
1349352868
1349352861
1349352854
1349352854
1349352851
1349352841
1349353436
1349353433
1349353433
1349353427
1349353417
1349353416
1349353408
1349353407
1349353407
1349353405
1349353396
1349353386
1349353381
1349353378
1349353376
1349353374
1349353373
1349353373
1349353368
1349353366
1349353360
1349353352
1349353350
1349353348
1349353343
1349353337
1349353335
1349353335
1349353335
1349353327
1349353313
1349353297
1349353283
1349353277
1349353277
1349353275
1349353274
1349353271
1349353271
1349353271
1349353263
1349353263
1349353262
1349353262
1349353258
1349353255
1349353255
1349353251
1349353247
1349353246
1349353244
1349353235
1349353228
1349353227
1349353220
1349353210
1349353209
1349353206
1349353200
1349353190
1349353189
1349353187
1349353184
1349353182
1349353182
1349353181
1349353178
1349353172
1349353168
1349353166
1349353164
1349353157
1349353157
1349353157
1349353151
1349353150
1349353148
1349353142
1349353742
1349353740
1349353730
1349353720
1349353715
1349353711
1349353709
1349353694
1349353694
1349353682
1349353675
1349353668
1349353667
1349353667
1349353665
1349353659
1349353655
1349353653
1349353649
1349353648
1349353643
1349353627
1349353627
1349353621
1349353620
1349353620
1349353614
1349353606
1349353602
1349353602
1349353586
1349353574
1349353574
1349353574
1349353566
1349353564
1349353558
1349353556
1349353555
1349353544
1349353537
1349353532
1349353531
1349353527
1349353521
1349353520
1349353517
1349353517
1349353516
1349353513
1349353502
1349353501
1349353493
1349353491
1349353487
1349353486
1349353483
1349353467
1349353462
1349353458
1349353457
1349353450
1349353443
1349354039
1349354038
1349354030
1349354030
1349354028
1349354026
1349354025
1349354014
1349353996
1349353995
1349353992
1349353990
1349353988
1349353987
1349353986
1349353985
1349353983
1349353980
1349353965
1349353959
1349353950
1349353948
1349353948
1349353948
1349353947
1349353947
1349353947
1349353947
1349353947
1349353947
1349353947
1349353947
1349353947
1349353947
1349353947
1349353947
1349353947
1349353947
1349353947
1349353947
1349353947
1349353947
1349353947
1349353947
1349353947
1349353947
1349353947
1349353947
1349353947
1349353947
1349353947
1349353947
1349353947
1349353947
1349353947
1349353947
1349353947
1349353947
1349353947
1349353947
1349353947
1349353947
1349353947
1349353947
1349353947
1349353947
1349353947
1349353947
1349353947
1349353947
1349353947
1349353947
1349353947
1349353947
1349353947
1349353947
1349353947
1349353947
1349353947
1349353945
1349353944
1349353942
1349353941
1349353940
1349353940
1349353939
1349353939
1349353938
1349353938
1349353938
1349353938
1349353938
1349353937
1349353936
1349353936
1349353936
1349353936
1349353936
1349353936
1349353936
1349353936
1349353936
1349353935
1349353935
1349353935
1349353935
1349353935
1349353935
1349353935
1349353935
1349353935
1349353935
1349353935
1349353935
1349353934
1349353934
1349353934
1349353934
1349353934
1349353933
1349353933
1349353933
1349353933
1349353933
1349353933
1349353933
1349353933
1349353933
1349353933
1349353933
1349353933
1349353933
1349353933
1349353933
1349353933
1349353933
1349353933
1349353933
1349353933
1349353933
1349353933
1349353933
1349353933
1349353933
1349353933
1349353933
1349353933
1349353933
1349353933
1349353933
1349353933
1349353932
1349353932
1349353932
1349353932
1349353932
1349353932
1349353932
1349353932
1349353932
1349353932
1349353932
1349353932
1349353932
1349353932
1349353932
1349353932
1349353932
1349353931
1349353931
1349353931
1349353930
1349353930
1349353930
1349353930
1349353930
1349353930
1349353930
1349353930
1349353930
1349353930
1349353930
1349353930
1349353930
1349353930
1349353930
1349353930
1349353930
1349353930
1349353930
1349353930
1349353930
1349353929
1349353929
1349353929
1349353929
1349353929
1349353929
1349353929
1349353929
1349353929
1349353929
1349353929
1349353929
1349353929
1349353929
1349353929
1349353929
1349353929
1349353929
1349353929
1349353929
1349353928
1349353928
1349353928
1349353928
1349353928
1349353928
1349353928
1349353928
1349353928
1349353928
1349353928
1349353928
1349353928
1349353928
1349353928
1349353928
1349353928
1349353928
1349353928
1349353928
1349353928
1349353928
1349353928
1349353928
1349353928
1349353928
1349353928
1349353928
1349353928
1349353928
1349353928
1349353927
1349353927
1349353927
1349353927
1349353927
1349353927
1349353927
1349353927
1349353927
1349353927
1349353927
1349353927
1349353927
1349353927
1349353927
1349353926
1349353926
1349353926
1349353926
1349353926
1349353926
1349353926
1349353926
1349353926
1349353926
1349353926
1349353926
1349353926
1349353926
1349353926
1349353926
1349353926
1349353926
1349353925
1349353925
1349353925
1349353925
1349353925
1349353925
1349353925
1349353925
1349353925
1349353925
1349353925
1349353925
1349353925
1349353925
1349353925
1349353925
1349353925
1349353925
1349353925
1349353925
1349353925
1349353925
1349353924
1349353924
1349353924
1349353924
1349353924
1349353924
1349353924
1349353924
1349353924
1349353924
1349353924
1349353924
1349353924
1349353924
1349353924
1349353924
1349353924
1349353924
1349353924
1349353924
1349353924
1349353924
1349353923
1349353923
1349353923
1349353923
1349353923
1349353923
1349353923
1349353923
1349353923
1349353923
1349353923
1349353923
1349353923
1349353923
1349353923
1349353922
1349353922
1349353922
1349353922
1349353922
1349353922
1349353922
1349353922
1349353922
1349353922
1349353922
1349353921
1349353921
1349353921
1349353921
1349353921
1349353921
1349353920
1349353917
1349353914
1349353912
1349353904
1349353899
1349353897
1349353887
1349353880
1349353871
1349353871
1349353855
1349353842
1349353841
1349353808
1349353804
1349353803
1349353797
1349353793
1349353793
1349353788
1349353787
1349353786
1349353782
1349353772
1349353772
1349353771
1349353760
1349353749
1349354342
1349354339
1349354338
1349354334
1349354333
1349354312
1349354304
1349354303
1349354300
1349354298
1349354279
1349354278
1349354275
1349354274
1349354274
1349354274
1349354274
1349354273
1349354266
1349354264
1349354264
1349354262
1349354260
1349354258
1349354251
1349354248
1349354247
1349354244
1349354240
1349354237
1349354235
1349354226
1349354224
1349354218
1349354208
1349354207
1349354207
1349354205
1349354198
1349354184
1349354183
1349354177
1349354171
1349354164
1349354159
1349354154
1349354137
1349354135
1349354134
1349354132
1349354132
1349354126
1349354126
1349354126
1349354114
1349354112
1349354111
1349354110
1349354108
1349354107
1349354105
1349354104
1349354091
1349354088
1349354086
1349354084
1349354082
1349354079
1349354077
1349354076
1349354070
1349354066
1349354065
1349354055
1349354046
1349354647
1349354643
1349354642
1349354640
1349354635
1349354634
1349354632
1349354627
1349354606
1349354601
1349354600
1349354591
1349354583
1349354579
1349354563
1349354557
1349354557
1349354550
1349354545
1349354541
1349354535
1349354534
1349354522
1349354521
1349354517
1349354516
1349354501
1349354500
1349354500
1349354499
1349354493
1349354488
1349354486
1349354485
1349354480
1349354476
1349354470
1349354467
1349354463
1349354463
1349354457
1349354450
1349354444
1349354441
1349354432
1349354419
1349354408
1349354396
1349354396
1349354394
1349354392
1349354385
1349354384
1349354383
1349354382
1349354376
1349354373
1349354372
1349354372
1349354371
1349354370
1349354370
1349354367
1349354366
1349354360
1349354359
1349354356
1349354354
1349354349
1349354951
1349354948
1349354944
1349354943
1349354942
1349354931
1349354922
1349354920
1349354915
1349354913
1349354903
1349354895
1349354891
1349354887
1349354880
1349354878
1349354859
1349354856
1349354854
1349354846
1349354834
1349354819
1349354818
1349354817
1349354815
1349354806
1349354801
1349354789
1349354787
1349354785
1349354769
1349354761
1349354761
1349354761
1349354756
1349354750
1349354747
1349354746
1349354741
1349354739
1349354736
1349354736
1349354726
1349354714
1349354703
1349354691
1349354688
1349354681
1349354678
1349354666
1349354662
1349354657
1349354652
1349355248
1349355248
1349355235
1349355231
1349355228
1349355219
1349355216
1349355215
1349355201
1349355184
1349355180
1349355169
1349355165
1349355162
1349355160
1349355144
1349355144
1349355138
1349355137
1349355135
1349355131
1349355121
1349355120
1349355119
1349355118
1349355113
1349355111
1349355109
1349355107
1349355106
1349355103
1349355102
1349355099
1349355098
1349355095
1349355095
1349355094
1349355092
1349355089
1349355088
1349355086
1349355067
1349355050
1349355045
1349355043
1349355030
1349355024
1349355016
1349355012
1349355002
1349355002
1349354999
1349354990
1349354989
1349354987
1349354983
1349354983
1349354980
1349354979
1349354970
1349354970
1349354968
1349354963
1349354963
1349354961
1349355552
1349355550
1349355549
1349355544
1349355542
1349355541
1349355540
1349355536
1349355535
1349355532
1349355532
1349355526
1349355526
1349355522
1349355521
1349355514
1349355512
1349355508
1349355492
1349355486
1349355480
1349355462
1349355460
1349355451
1349355449
1349355446
1349355446
1349355433
1349355431
1349355405
1349355396
1349355370
1349355365
1349355363
1349355359
1349355354
1349355346
1349355332
1349355331
1349355328
1349355327
1349355314
1349355313
1349355308
1349355305
1349355296
1349355295
1349355294
1349355293
1349355285
1349355281
1349355277
1349355274
1349355271
1349355263
1349355262
1349355260
1349355256
1349355254
1349355254
1349355843
1349355837
1349355837
1349355829
1349355828
1349355826
1349355826
1349355818
1349355814
1349355814
1349355812
1349355810
1349355809
1349355806
1349355805
1349355805
1349355805
1349355802
1349355795
1349355786
1349355785
1349355779
1349355774
1349355772
1349355761
1349355759
1349355756
1349355746
1349355743
1349355739
1349355734
1349355733
1349355723
1349355719
1349355709
1349355702
1349355698
1349355692
1349355691
1349355690
1349355689
1349355684
1349355683
1349355676
1349355674
1349355669
1349355664
1349355645
1349355645
1349355638
1349355637
1349355628
1349355608
1349355605
1349355603
1349355599
1349355592
1349355591
1349355585
1349355579
1349355577
1349355571
1349356145
1349356138
1349356128
1349356127
1349356120
1349356113
1349356095
1349356093
1349356093
1349356081
1349356080
1349356077
1349356073
1349356070
1349356067
1349356060
1349356055
1349356055
1349356052
1349356046
1349356042
1349356039
1349356038
1349356035
1349356034
1349356030
1349356027
1349356023
1349356020
1349356015
1349356008
1349356004
1349356002
1349355995
1349355993
1349355989
1349355988
1349355984
1349355984
1349355975
1349355971
1349355969
1349355967
1349355966
1349355960
1349355959
1349355956
1349355953
1349355952
1349355948
1349355938
1349355934
1349355932
1349355916
1349355911
1349355908
1349355901
1349355893
1349355892
1349355879
1349355867
1349355866
1349355858
1349355857
1349356445
1349356442
1349356442
1349356435
1349356433
1349356430
1349356429
1349356428
1349356426
1349356422
1349356418
1349356418
1349356417
1349356413
1349356413
1349356411
1349356410
1349356410
1349356400
1349356392
1349356387
1349356382
1349356382
1349356380
1349356374
1349356363
1349356349
1349356344
1349356341
1349356338
1349356338
1349356336
1349356327
1349356325
1349356321
1349356317
1349356314
1349356311
1349356309
1349356307
1349356307
1349356302
1349356301
1349356298
1349356298
1349356295
1349356295
1349356295
1349356292
1349356287
1349356285
1349356285
1349356278
1349356272
1349356259
1349356247
1349356247
1349356247
1349356241
1349356236
1349356236
1349356235
1349356235
1349356235
1349356234
1349356233
1349356227
1349356215
1349356212
1349356212
1349356205
1349356203
1349356203
1349356197
1349356195
1349356194
1349356189
1349356189
1349356180
1349356173
1349356172
1349356170
1349356169
1349356163
1349356158
1349356753
1349356752
1349356748
1349356740
1349356740
1349356739
1349356727
1349356725
1349356725
1349356721
1349356721
1349356719
1349356709
1349356686
1349356682
1349356682
1349356676
1349356676
1349356674
1349356669
1349356669
1349356666
1349356659
1349356657
1349356651
1349356648
1349356646
1349356646
1349356645
1349356641
1349356641
1349356639
1349356636
1349356634
1349356628
1349356627
1349356618
1349356617
1349356611
1349356609
1349356606
1349356605
1349356600
1349356598
1349356598
1349356595
1349356593
1349356591
1349356588
1349356582
1349356571
1349356571
1349356570
1349356569
1349356567
1349356565
1349356556
1349356555
1349356553
1349356548
1349356547
1349356546
1349356543
1349356543
1349356541
1349356540
1349356535
1349356535
1349356534
1349356528
1349356523
1349356522
1349356518
1349356515
1349356515
1349356507
1349356502
1349356495
1349356494
1349356486
1349356480
1349356478
1349356469
1349356467
1349356467
1349356467
1349356466
1349356460
1349356459
1349356457
1349357058
1349357055
1349357048
1349357046
1349357044
1349357043
1349357037
1349357034
1349357033
1349357029
1349357026
1349357018
1349357017
1349357013
1349357009
1349356994
1349356990
1349356983
1349356983
1349356975
1349356973
1349356972
1349356969
1349356966
1349356966
1349356961
1349356957
1349356954
1349356952
1349356951
1349356940
1349356932
1349356927
1349356924
1349356923
1349356911
1349356909
1349356908
1349356906
1349356894
1349356893
1349356887
1349356886
1349356885
1349356881
1349356877
1349356874
1349356871
1349356858
1349356851
1349356846
1349356845
1349356844
1349356844
1349356839
1349356836
1349356832
1349356832
1349356828
1349356826
1349356814
1349356810
1349356810
1349356809
1349356805
1349356803
1349356802
1349356802
1349356802
1349356800
1349356794
1349356792
1349356780
1349356779
1349356776
1349356770
1349356770
1349356764
1349357353
1349357345
1349357336
1349357320
1349357317
1349357316
1349357316
1349357315
1349357314
1349357314
1349357310
1349357303
1349357290
1349357287
1349357284
1349357278
1349357277
1349357267
1349357266
1349357262
1349357261
1349357260
1349357259
1349357255
1349357250
1349357248
1349357248
1349357242
1349357242
1349357242
1349357235
1349357222
1349357220
1349357213
1349357211
1349357209
1349357206
1349357202
1349357199
1349357196
1349357192
1349357191
1349357189
1349357189
1349357188
1349357187
1349357186
1349357185
1349357182
1349357179
1349357177
1349357174
1349357165
1349357164
1349357164
1349357163
1349357161
1349357158
1349357158
1349357157
1349357157
1349357154
1349357153
1349357151
1349357150
1349357148
1349357148
1349357142
1349357133
1349357118
1349357115
1349357106
1349357102
1349357101
1349357098
1349357094
1349357091
1349357085
1349357085
1349357075
1349357070
1349357065
1349357062
1349357060
1349357679
1349357678
1349357677
1349357674
1349357669
1349357666
1349357657
1349357656
1349357645
1349357644
1349357632
1349357631
1349357628
1349357624
1349357613
1349357607
1349357600
1349357599
1349357598
1349357597
1349357597
1349357588
1349357586
1349357583
1349357583
1349357577
1349357570
1349357568
1349357567
1349357567
1349357567
1349357566
1349357566
1349357566
1349357564
1349357563
1349357561
1349357560
1349357560
1349357559
1349357552
1349357551
1349357543
1349357543
1349357542
1349357535
1349357530
1349357528
1349357519
1349357514
1349357514
1349357508
1349357505
1349357490
1349357488
1349357486
1349357484
1349357479
1349357478
1349357476
1349357457
1349357447
1349357441
1349357433
1349357432
1349357431
1349357418
1349357416
1349357408
1349357394
1349357385
1349357385
1349357382
1349357379
1349357378
1349357371
1349357368
1349357982
1349357982
1349357979
1349357973
1349357967
1349357964
1349357959
1349357957
1349357950
1349357949
1349357944
1349357942
1349357941
1349357940
1349357937
1349357937
1349357935
1349357934
1349357931
1349357931
1349357931
1349357930
1349357925
1349357920
1349357913
1349357911
1349357910
1349357906
1349357903
1349357901
1349357897
1349357896
1349357893
1349357892
1349357887
1349357886
1349357877
1349357876
1349357869
1349357867
1349357858
1349357855
1349357853
1349357853
1349357844
1349357839
1349357838
1349357830
1349357827
1349357823
1349357822
1349357820
1349357820
1349357818
1349357814
1349357804
1349357804
1349357798
1349357796
1349357795
1349357794
1349357791
1349357786
1349357783
1349357779
1349357776
1349357767
1349357758
1349357751
1349357737
1349357731
1349357729
1349357726
1349357724
1349357722
1349357721
1349357709
1349357706
1349357700
1349357699
1349357698
1349357694
1349357690
1349357687
1349357684
1349357681
1349357680
1349358284
1349358284
1349358279
1349358279
1349358276
1349358275
1349358262
1349358259
1349358254
1349358244
1349358237
1349358233
1349358232
1349358232
1349358230
1349358230
1349358228
1349358196
1349358193
1349358192
1349358190
1349358190
1349358186
1349358183
1349358176
1349358174
1349358174
1349358170
1349358167
1349358153
1349358148
1349358140
1349358138
1349358133
1349358131
1349358126
1349358111
1349358111
1349358106
1349358101
1349358098
1349358091
1349358087
1349358087
1349358086
1349358082
1349358081
1349358067
1349358064
1349358054
1349358049
1349358048
1349358041
1349358032
1349358029
1349358028
1349358024
1349358020
1349358019
1349358018
1349358017
1349358016
1349358012
1349358011
1349358007
1349358006
1349358004
1349358002
1349357998
1349357998
1349357992
1349357988
1349357985
1349357984
1349357983
1349358585
1349358584
1349358582
1349358581
1349358575
1349358571
1349358569
1349358566
1349358562
1349358560
1349358558
1349358557
1349358555
1349358553
1349358553
1349358552
1349358551
1349358547
1349358546
1349358543
1349358539
1349358538
1349358537
1349358533
1349358532
1349358530
1349358527
1349358527
1349358525
1349358516
1349358515
1349358513
1349358510
1349358504
1349358504
1349358499
1349358499
1349358495
1349358490
1349358482
1349358476
1349358473
1349358472
1349358472
1349358468
1349358461
1349358459
1349358446
1349358437
1349358434
1349358430
1349358424
1349358424
1349358422
1349358420
1349358417
1349358414
1349358412
1349358409
1349358399
1349358395
1349358393
1349358392
1349358390
1349358387
1349358385
1349358384
1349358381
1349358375
1349358374
1349358371
1349358371
1349358370
1349358364
1349358364
1349358358
1349358353
1349358339
1349358338
1349358338
1349358335
1349358335
1349358333
1349358332
1349358321
1349358321
1349358320
1349358316
1349358314
1349358314
1349358313
1349358301
1349358298
1349358295
1349358886
1349358885
1349358881
1349358877
1349358875
1349358871
1349358870
1349358863
1349358856
1349358847
1349358832
1349358830
1349358828
1349358828
1349358823
1349358819
1349358816
1349358814
1349358803
1349358800
1349358793
1349358792
1349358787
1349358781
1349358780
1349358779
1349358773
1349358769
1349358769
1349358762
1349358760
1349358759
1349358755
1349358753
1349358745
1349358734
1349358732
1349358728
1349358725
1349358718
1349358716
1349358715
1349358715
1349358709
1349358703
1349358699
1349358693
1349358693
1349358692
1349358691
1349358685
1349358682
1349358681
1349358673
1349358668
1349358668
1349358652
1349358642
1349358640
1349358632
1349358632
1349358632
1349358627
1349358625
1349358610
1349358609
1349358604
1349358604
1349358601
1349358600
1349358597
1349358596
1349358586
1349359186
1349359183
1349359179
1349359171
1349359171
1349359165
1349359162
1349359159
1349359153
1349359152
1349359151
1349359150
1349359150
1349359149
1349359134
1349359128
1349359113
1349359112
1349359109
1349359105
1349359099
1349359098
1349359095
1349359093
1349359090
1349359086
1349359082
1349359078
1349359077
1349359065
1349359053
1349359053
1349359052
1349359043
1349359035
1349359033
1349359031
1349359029
1349359028
1349359024
1349359022
1349359018
1349359014
1349359011
1349359011
1349359005
1349359003
1349359001
1349358999
1349358998
1349358997
1349358997
1349358996
1349358994
1349358992
1349358986
1349358985
1349358981
1349358981
1349358973
1349358970
1349358969
1349358964
1349358961
1349358959
1349358958
1349358956
1349358951
1349358950
1349358942
1349358938
1349358926
1349358926
1349358922
1349358920
1349358919
1349358919
1349358913
1349358908
1349358901
1349358899
1349358896
1349358888
1349359486
1349359484
1349359476
1349359471
1349359469
1349359469
1349359463
1349359458
1349359458
1349359454
1349359448
1349359440
1349359431
1349359431
1349359419
1349359418
1349359417
1349359416
1349359412
1349359411
1349359401
1349359401
1349359389
1349359383
1349359379
1349359377
1349359372
1349359359
1349359358
1349359353
1349359351
1349359351
1349359337
1349359336
1349359335
1349359328
1349359325
1349359325
1349359325
1349359316
1349359311
1349359309
1349359307
1349359304
1349359290
1349359283
1349359283
1349359282
1349359281
1349359272
1349359270
1349359270
1349359261
1349359260
1349359259
1349359254
1349359253
1349359252
1349359250
1349359245
1349359244
1349359242
1349359240
1349359239
1349359238
1349359222
1349359222
1349359221
1349359220
1349359216
1349359216
1349359209
1349359203
1349359202
1349359194
1349359193
1349359191
1349359188
1349359781
1349359780
1349359780
1349359777
1349359775
1349359773
1349359773
1349359769
1349359755
1349359754
1349359752
1349359752
1349359751
1349359748
1349359748
1349359744
1349359744
1349359742
1349359740
1349359740
1349359739
1349359734
1349359731
1349359731
1349359728
1349359726
1349359722
1349359718
1349359717
1349359713
1349359705
1349359704
1349359704
1349359703
1349359701
1349359695
1349359695
1349359693
1349359693
1349359692
1349359691
1349359688
1349359686
1349359682
1349359680
1349359677
1349359676
1349359670
1349359668
1349359666
1349359660
1349359658
1349359654
1349359653
1349359652
1349359651
1349359646
1349359644
1349359641
1349359641
1349359639
1349359636
1349359630
1349359626
1349359625
1349359613
1349359611
1349359610
1349359608
1349359604
1349359602
1349359598
1349359594
1349359589
1349359585
1349359582
1349359580
1349359579
1349359578
1349359576
1349359575
1349359571
1349359570
1349359567
1349359566
1349359564
1349359557
1349359553
1349359553
1349359552
1349359546
1349359546
1349359539
1349359537
1349359531
1349359524
1349359522
1349359521
1349359520
1349359519
1349359519
1349359514
1349359512
1349359507
1349359504
1349359501
1349359501
1349359494
1349359493
1349359492
1349359489
1349360081
1349360078
1349360076
1349360071
1349360067
1349360066
1349360066
1349360062
1349360048
1349360044
1349360021
1349360018
1349360017
1349360009
1349360006
1349360004
1349360003
1349360002
1349359997
1349359993
1349359991
1349359982
1349359980
1349359977
1349359976
1349359966
1349359959
1349359955
1349359955
1349359949
1349359943
1349359937
1349359930
1349359924
1349359910
1349359900
1349359900
1349359898
1349359894
1349359893
1349359892
1349359878
1349359864
1349359857
1349359851
1349359850
1349359850
1349359846
1349359843
1349359842
1349359838
1349359837
1349359832
1349359825
1349359823
1349359819
1349359811
1349359805
1349359804
1349359800
1349359799
1349359797
1349359792
1349360392
1349360391
1349360388
1349360385
1349360385
1349360385
1349360381
1349360381
1349360375
1349360372
1349360371
1349360369
1349360362
1349360354
1349360353
1349360351
1349360351
1349360340
1349360331
1349360330
1349360314
1349360310
1349360308
1349360304
1349360294
1349360288
1349360288
1349360268
1349360267
1349360265
1349360264
1349360264
1349360260
1349360259
1349360253
1349360251
1349360248
1349360242
1349360242
1349360238
1349360235
1349360230
1349360224
1349360218
1349360210
1349360208
1349360200
1349360198
1349360197
1349360196
1349360194
1349360171
1349360169
1349360169
1349360167
1349360162
1349360160
1349360160
1349360153
1349360151
1349360150
1349360145
1349360143
1349360141
1349360136
1349360129
1349360127
1349360119
1349360108
1349360103
1349360103
1349360097
1349360692
1349360688
1349360686
1349360685
1349360682
1349360676
1349360672
1349360672
1349360669
1349360666
1349360663
1349360661
1349360659
1349360642
1349360641
1349360638
1349360635
1349360634
1349360631
1349360622
1349360621
1349360618
1349360616
1349360614
1349360612
1349360609
1349360609
1349360606
1349360597
1349360592
1349360588
1349360567
1349360567
1349360567
1349360566
1349360562
1349360561
1349360559
1349360557
1349360556
1349360556
1349360555
1349360552
1349360546
1349360540
1349360539
1349360526
1349360526
1349360524
1349360524
1349360510
1349360508
1349360504
1349360503
1349360503
1349360502
1349360500
1349360498
1349360484
1349360481
1349360480
1349360478
1349360469
1349360467
1349360461
1349360453
1349360451
1349360446
1349360445
1349360445
1349360443
1349360440
1349360439
1349360438
1349360438
1349360435
1349360435
1349360435
1349360434
1349360434
1349360434
1349360433
1349360432
1349360430
1349360430
1349360429
1349360428
1349360426
1349360421
1349360418
1349360411
1349360401
1349360400
1349360399
1349360398
1349360995
1349360994
1349360991
1349360983
1349360981
1349360977
1349360976
1349360975
1349360974
1349360973
1349360971
1349360968
1349360964
1349360963
1349360958
1349360952
1349360951
1349360951
1349360950
1349360950
1349360948
1349360945
1349360945
1349360944
1349360941
1349360940
1349360938
1349360934
1349360934
1349360934
1349360934
1349360933
1349360933
1349360933
1349360933
1349360933
1349360933
1349360933
1349360933
1349360932
1349360932
1349360932
1349360932
1349360932
1349360932
1349360932
1349360931
1349360931
1349360931
1349360930
1349360930
1349360930
1349360930
1349360930
1349360930
1349360930
1349360930
1349360930
1349360930
1349360929
1349360929
1349360929
1349360928
1349360928
1349360928
1349360928
1349360928
1349360928
1349360928
1349360928
1349360928
1349360928
1349360927
1349360927
1349360927
1349360927
1349360927
1349360926
1349360926
1349360926
1349360926
1349360926
1349360926
1349360926
1349360926
1349360926
1349360926
1349360926
1349360925
1349360925
1349360925
1349360925
1349360925
1349360925
1349360925
1349360924
1349360924
1349360923
1349360923
1349360923
1349360923
1349360923
1349360923
1349360923
1349360921
1349360920
1349360920
1349360919
1349360918
1349360918
1349360917
1349360917
1349360917
1349360917
1349360916
1349360916
1349360916
1349360916
1349360916
1349360916
1349360916
1349360916
1349360915
1349360915
1349360915
1349360915
1349360915
1349360914
1349360914
1349360914
1349360914
1349360914
1349360914
1349360913
1349360913
1349360913
1349360913
1349360913
1349360913
1349360913
1349360912
1349360912
1349360912
1349360912
1349360912
1349360912
1349360912
1349360912
1349360912
1349360911
1349360911
1349360911
1349360911
1349360911
1349360910
1349360908
1349360908
1349360908
1349360908
1349360907
1349360907
1349360907
1349360907
1349360907
1349360907
1349360907
1349360905
1349360905
1349360905
1349360905
1349360905
1349360904
1349360904
1349360904
1349360904
1349360904
1349360904
1349360904
1349360904
1349360904
1349360904
1349360904
1349360904
1349360904
1349360904
1349360904
1349360904
1349360904
1349360904
1349360904
1349360904
1349360904
1349360904
1349360904
1349360904
1349360904
1349360904
1349360904
1349360904
1349360904
1349360904
1349360904
1349360904
1349360904
1349360904
1349360904
1349360904
1349360904
1349360901
1349360901
1349360901
1349360901
1349360901
1349360901
1349360901
1349360901
1349360901
1349360901
1349360900
1349360900
1349360900
1349360900
1349360900
1349360900
1349360900
1349360900
1349360900
1349360900
1349360900
1349360900
1349360899
1349360899
1349360899
1349360899
1349360899
1349360899
1349360899
1349360899
1349360899
1349360899
1349360899
1349360899
1349360899
1349360899
1349360899
1349360899
1349360899
1349360899
1349360899
1349360899
1349360899
1349360898
1349360898
1349360898
1349360898
1349360898
1349360898
1349360898
1349360898
1349360898
1349360898
1349360898
1349360897
1349360897
1349360897
1349360897
1349360897
1349360897
1349360897
1349360897
1349360897
1349360897
1349360897
1349360897
1349360897
1349360897
1349360897
1349360896
1349360896
1349360896
1349360896
1349360896
1349360896
1349360896
1349360896
1349360896
1349360896
1349360896
1349360896
1349360896
1349360896
1349360896
1349360896
1349360896
1349360896
1349360896
1349360896
1349360896
1349360896
1349360896
1349360896
1349360896
1349360895
1349360895
1349360895
1349360895
1349360895
1349360895
1349360895
1349360895
1349360895
1349360895
1349360895
1349360895
1349360895
1349360895
1349360895
1349360895
1349360895
1349360895
1349360895
1349360895
1349360895
1349360894
1349360894
1349360894
1349360894
1349360893
1349360893
1349360893
1349360893
1349360893
1349360893
1349360893
1349360893
1349360893
1349360893
1349360893
1349360893
1349360893
1349360893
1349360893
1349360893
1349360893
1349360893
1349360893
1349360893
1349360893
1349360893
1349360893
1349360893
1349360892
1349360892
1349360892
1349360892
1349360892
1349360892
1349360892
1349360892
1349360892
1349360892
1349360892
1349360892
1349360892
1349360892
1349360892
1349360892
1349360892
1349360892
1349360892
1349360892
1349360892
1349360892
1349360891
1349360891
1349360891
1349360891
1349360891
1349360891
1349360891
1349360891
1349360891
1349360891
1349360891
1349360891
1349360891
1349360891
1349360891
1349360891
1349360891
1349360891
1349360890
1349360890
1349360890
1349360890
1349360890
1349360890
1349360890
1349360890
1349360890
1349360890
1349360890
1349360890
1349360890
1349360890
1349360890
1349360890
1349360890
1349360890
1349360890
1349360890
1349360890
1349360890
1349360890
1349360890
1349360890
1349360890
1349360890
1349360889
1349360889
1349360889
1349360889
1349360889
1349360889
1349360888
1349360888
1349360888
1349360888
1349360888
1349360887
1349360880
1349360877
1349360875
1349360875
1349360873
1349360870
1349360870
1349360869
1349360865
1349360859
1349360858
1349360852
1349360852
1349360850
1349360848
1349360843
1349360842
1349360841
1349360840
1349360839
1349360837
1349360834
1349360829
1349360828
1349360827
1349360824
1349360818
1349360818
1349360813
1349360813
1349360804
1349360802
1349360794
1349360789
1349360788
1349360787
1349360783
1349360779
1349360773
1349360769
1349360768
1349360766
1349360764
1349360757
1349360755
1349360754
1349360747
1349360746
1349360744
1349360742
1349360736
1349360733
1349360720
1349360720
1349360718
1349360716
1349360711
1349360710
1349360707
1349360707
1349360703
1349360703
1349360697
1349361299
1349361298
1349361296
1349361285
1349361281
1349361280
1349361273
1349361271
1349361270
1349361269
1349361269
1349361269
1349361267
1349361263
1349361262
1349361256
1349361251
1349361243
1349361243
1349361239
1349361233
1349361226
1349361224
1349361223
1349361220
1349361220
1349361218
1349361215
1349361214
1349361213
1349361202
1349361199
1349361198
1349361193
1349361189
1349361189
1349361188
1349361188
1349361186
1349361176
1349361175
1349361166
1349361162
1349361154
1349361152
1349361150
1349361150
1349361150
1349361134
1349361133
1349361130
1349361121
1349361119
1349361115
1349361115
1349361114
1349361110
1349361106
1349361102
1349361096
1349361095
1349361095
1349361090
1349361088
1349361087
1349361082
1349361082
1349361077
1349361077
1349361076
1349361074
1349361073
1349361063
1349361061
1349361060
1349361057
1349361056
1349361053
1349361051
1349361051
1349361051
1349361049
1349361041
1349361040
1349361038
1349361037
1349361032
1349361022
1349361020
1349361017
1349361013
1349361008
1349361006
1349361006
1349361005
1349360997
1349361597
1349361595
1349361590
1349361590
1349361585
1349361578
1349361573
1349361565
1349361565
1349361563
1349361552
1349361547
1349361544
1349361537
1349361532
1349361522
1349361518
1349361515
1349361513
1349361509
1349361507
1349361504
1349361503
1349361503
1349361498
1349361492
1349361480
1349361480
1349361478
1349361475
1349361472
1349361470
1349361469
1349361466
1349361456
1349361454
1349361453
1349361450
1349361440
1349361438
1349361437
1349361427
1349361424
1349361420
1349361416
1349361416
1349361415
1349361412
1349361412
1349361406
1349361403
1349361390
1349361372
1349361370
1349361369
1349361366
1349361361
1349361359
1349361357
1349361356
1349361349
1349361343
1349361342
1349361342
1349361340
1349361339
1349361338
1349361337
1349361329
1349361329
1349361324
1349361323
1349361323
1349361321
1349361321
1349361321
1349361319
1349361318
1349361318
1349361316
1349361316
1349361309
1349361303
1349361894
1349361893
1349361892
1349361890
1349361884
1349361880
1349361880
1349361877
1349361878
1349361876
1349361874
1349361867
1349361866
1349361865
1349361865
1349361863
1349361863
1349361861
1349361849
1349361843
1349361842
1349361842
1349361837
1349361831
1349361831
1349361830
1349361827
1349361825
1349361824
1349361821
1349361821
1349361818
1349361813
1349361808
1349361801
1349361801
1349361793
1349361787
1349361782
1349361780
1349361780
1349361778
1349361775
1349361767
1349361764
1349361762
1349361762
1349361761
1349361757
1349361757
1349361756
1349361752
1349361751
1349361750
1349361750
1349361740
1349361739
1349361739
1349361738
1349361737
1349361736
1349361733
1349361731
1349361728
1349361721
1349361720
1349361716
1349361712
1349361712
1349361707
1349361704
1349361700
1349361698
1349361691
1349361682
1349361675
1349361673
1349361671
1349361665
1349361665
1349361663
1349361663
1349361658
1349361650
1349361645
1349361644
1349361642
1349361640
1349361638
1349361636
1349361636
1349361634
1349361633
1349361632
1349361630
1349361618
1349361617
1349361614
1349361613
1349361612
1349361607
1349361606
1349361603
1349362198
1349362197
1349362195
1349362192
1349362191
1349362191
1349362180
1349362174
1349362172
1349362171
1349362163
1349362161
1349362160
1349362156
1349362154
1349362147
1349362142
1349362134
1349362134
1349362130
1349362128
1349362122
1349362119
1349362115
1349362111
1349362111
1349362093
1349362092
1349362085
1349362084
1349362074
1349362073
1349362072
1349362071
1349362068
1349362067
1349362066
1349362065
1349362061
1349362057
1349362054
1349362054
1349362053
1349362048
1349362044
1349362044
1349362043
1349362042
1349362039
1349362031
1349362031
1349362028
1349362025
1349362019
1349362012
1349362007
1349362003
1349361998
1349361998
1349361995
1349361984
1349361979
1349361979
1349361975
1349361973
1349361970
1349361966
1349361959
1349361954
1349361950
1349361948
1349361944
1349361943
1349361943
1349361938
1349361935
1349361934
1349361927
1349361924
1349361919
1349361916
1349361912
1349361912
1349361909
1349361906
1349362505
1349362504
1349362496
1349362495
1349362491
1349362484
1349362481
1349362471
1349362468
1349362466
1349362459
1349362456
1349362448
1349362438
1349362424
1349362421
1349362410
1349362409
1349362406
1349362402
1349362402
1349362399
1349362399
1349362394
1349362392
1349362391
1349362389
1349362387
1349362381
1349362379
1349362372
1349362363
1349362360
1349362358
1349362354
1349362351
1349362347
1349362345
1349362340
1349362338
1349362337
1349362330
1349362325
1349362321
1349362318
1349362317
1349362316
1349362312
1349362311
1349362310
1349362307
1349362297
1349362296
1349362293
1349362290
1349362286
1349362282
1349362279
1349362277
1349362277
1349362274
1349362273
1349362270
1349362268
1349362268
1349362263
1349362262
1349362251
1349362248
1349362248
1349362246
1349362245
1349362237
1349362235
1349362235
1349362230
1349362229
1349362228
1349362224
1349362217
1349362213
1349362208
1349362807
1349362800
1349362797
1349362797
1349362795
1349362789
1349362782
1349362780
1349362780
1349362779
1349362774
1349362771
1349362760
1349362760
1349362760
1349362758
1349362754
1349362754
1349362752
1349362747
1349362746
1349362743
1349362740
1349362739
1349362738
1349362734
1349362734
1349362733
1349362731
1349362729
1349362728
1349362728
1349362727
1349362727
1349362727
1349362726
1349362725
1349362725
1349362722
1349362719
1349362719
1349362713
1349362711
1349362711
1349362709
1349362708
1349362708
1349362707
1349362707
1349362705
1349362704
1349362702
1349362701
1349362697
1349362697
1349362696
1349362694
1349362692
1349362690
1349362689
1349362685
1349362685
1349362683
1349362677
1349362675
1349362673
1349362669
1349362669
1349362669
1349362668
1349362667
1349362666
1349362662
1349362662
1349362662
1349362661
1349362658
1349362658
1349362655
1349362654
1349362651
1349362651
1349362648
1349362647
1349362646
1349362644
1349362641
1349362638
1349362637
1349362632
1349362631
1349362631
1349362626
1349362624
1349362622
1349362621
1349362617
1349362615
1349362615
1349362614
1349362611
1349362608
1349362607
1349362603
1349362597
1349362595
1349362595
1349362589
1349362588
1349362583
1349362578
1349362578
1349362574
1349362572
1349362571
1349362570
1349362567
1349362566
1349362566
1349362565
1349362557
1349362556
1349362552
1349362551
1349362550
1349362550
1349362546
1349362545
1349362543
1349362540
1349362537
1349362535
1349362535
1349362533
1349362533
1349362528
1349362528
1349362522
1349362522
1349362519
1349362519
1349362516
1349362516
1349362514
1349362510
1349362508
1349362507
1349363104
1349363100
1349363099
1349363099
1349363096
1349363088
1349363086
1349363085
1349363079
1349363076
1349363073
1349363071
1349363069
1349363065
1349363060
1349363060
1349363056
1349363053
1349363048
1349363047
1349363038
1349363037
1349363036
1349363026
1349363024
1349363021
1349363021
1349363020
1349363019
1349363015
1349363013
1349363012
1349363012
1349363012
1349363011
1349363010
1349363008
1349363005
1349362997
1349362993
1349362992
1349362991
1349362991
1349362986
1349362983
1349362974
1349362971
1349362958
1349362953
1349362952
1349362951
1349362949
1349362948
1349362946
1349362942
1349362933
1349362930
1349362922
1349362922
1349362919
1349362919
1349362909
1349362909
1349362908
1349362895
1349362889
1349362888
1349362886
1349362885
1349362885
1349362882
1349362880
1349362879
1349362876
1349362874
1349362874
1349362873
1349362871
1349362870
1349362868
1349362867
1349362864
1349362863
1349362864
1349362862
1349362860
1349362856
1349362855
1349362854
1349362850
1349362848
1349362846
1349362844
1349362844
1349362842
1349362840
1349362839
1349362833
1349362832
1349362832
1349362830
1349362826
1349362826
1349362825
1349362823
1349362822
1349362819
1349362815
1349362814
1349362813
1349362812
1349362810
1349362809
1349363406
1349363398
1349363395
1349363393
1349363383
1349363381
1349363381
1349363377
1349363374
1349363373
1349363362
1349363362
1349363358
1349363354
1349363345
1349363339
1349363339
1349363337
1349363326
1349363319
1349363315
1349363315
1349363313
1349363310
1349363310
1349363309
1349363307
1349363305
1349363303
1349363299
1349363292
1349363292
1349363288
1349363282
1349363281
1349363280
1349363278
1349363267
1349363265
1349363263
1349363259
1349363255
1349363253
1349363248
1349363244
1349363243
1349363243
1349363243
1349363242
1349363240
1349363240
1349363239
1349363239
1349363237
1349363222
1349363220
1349363218
1349363210
1349363208
1349363206
1349363204
1349363203
1349363202
1349363200
1349363199
1349363194
1349363189
1349363185
1349363183
1349363181
1349363175
1349363173
1349363169
1349363167
1349363161
1349363157
1349363155
1349363152
1349363147
1349363140
1349363134
1349363125
1349363124
1349363111
1349363711
1349363707
1349363704
1349363698
1349363695
1349363695
1349363694
1349363693
1349363690
1349363689
1349363689
1349363681
1349363681
1349363680
1349363675
1349363674
1349363668
1349363667
1349363664
1349363663
1349363661
1349363660
1349363659
1349363657
1349363654
1349363652
1349363642
1349363642
1349363640
1349363639
1349363639
1349363637
1349363637
1349363634
1349363630
1349363627
1349363626
1349363624
1349363615
1349363613
1349363613
1349363613
1349363612
1349363611
1349363608
1349363606
1349363604
1349363592
1349363584
1349363582
1349363578
1349363578
1349363576
1349363569
1349363568
1349363564
1349363564
1349363561
1349363558
1349363551
1349363551
1349363550
1349363541
1349363541
1349363541
1349363540
1349363535
1349363535
1349363534
1349363533
1349363532
1349363531
1349363527
1349363522
1349363521
1349363518
1349363517
1349363510
1349363509
1349363504
1349363501
1349363496
1349363493
1349363492
1349363489
1349363488
1349363488
1349363483
1349363483
1349363482
1349363481
1349363479
1349363478
1349363473
1349363469
1349363466
1349363465
1349363464
1349363458
1349363454
1349363453
1349363451
1349363450
1349363448
1349363445
1349363445
1349363443
1349363443
1349363442
1349363439
1349363436
1349363433
1349363425
1349363424
1349363418
1349363416
1349363413
1349364013
1349364013
1349364005
1349363999
1349363995
1349363987
1349363984
1349363979
1349363980
1349363979
1349363978
1349363978
1349363972
1349363960
1349363957
1349363956
1349363954
1349363951
1349363949
1349363948
1349363948
1349363944
1349363942
1349363940
1349363938
1349363938
1349363937
1349363934
1349363933
1349363931
1349363915
1349363911
1349363910
1349363909
1349363904
1349363901
1349363896
1349363895
1349363895
1349363887
1349363885
1349363885
1349363882
1349363881
1349363880
1349363878
1349363875
1349363862
1349363861
1349363853
1349363845
1349363838
1349363837
1349363835
1349363833
1349363833
1349363830
1349363830
1349363830
1349363830
1349363828
1349363823
1349363822
1349363821
1349363817
1349363817
1349363816
1349363813
1349363812
1349363810
1349363805
1349363800
1349363798
1349363791
1349363789
1349363788
1349363785
1349363784
1349363780
1349363774
1349363774
1349363771
1349363770
1349363765
1349363763
1349363761
1349363758
1349363749
1349363745
1349363743
1349363742
1349363737
1349363729
1349363725
1349363725
1349363722
1349363718
1349363718
1349363717
1349363715
1349363713
1349364312
1349364310
1349364307
1349364307
1349364294
1349364293
1349364292
1349364289
1349364289
1349364287
1349364285
1349364285
1349364283
1349364281
1349364281
1349364281
1349364280
1349364279
1349364278
1349364278
1349364277
1349364277
1349364273
1349364271
1349364268
1349364267
1349364266
1349364263
1349364263
1349364262
1349364258
1349364253
1349364240
1349364240
1349364238
1349364237
1349364237
1349364235
1349364234
1349364234
1349364232
1349364231
1349364231
1349364229
1349364226
1349364226
1349364222
1349364221
1349364219
1349364216
1349364214
1349364213
1349364212
1349364196
1349364192
1349364189
1349364188
1349364184
1349364181
1349364175
1349364164
1349364161
1349364152
1349364151
1349364147
1349364146
1349364142
1349364139
1349364137
1349364128
1349364125
1349364124
1349364121
1349364121
1349364121
1349364115
1349364113
1349364113
1349364110
1349364105
1349364104
1349364103
1349364102
1349364101
1349364099
1349364097
1349364096
1349364093
1349364091
1349364089
1349364088
1349364078
1349364070
1349364069
1349364068
1349364056
1349364056
1349364055
1349364054
1349364052
1349364051
1349364050
1349364048
1349364045
1349364041
1349364041
1349364040
1349364038
1349364035
1349364034
1349364033
1349364030
1349364028
1349364025
1349364015
1349364615
1349364611
1349364609
1349364605
1349364604
1349364599
1349364597
1349364597
1349364597
1349364589
1349364589
1349364588
1349364586
1349364584
1349364584
1349364575
1349364575
1349364575
1349364573
1349364565
1349364563
1349364562
1349364560
1349364557
1349364555
1349364553
1349364551
1349364550
1349364543
1349364543
1349364540
1349364540
1349364539
1349364537
1349364534
1349364531
1349364526
1349364525
1349364522
1349364519
1349364519
1349364518
1349364518
1349364518
1349364513
1349364512
1349364511
1349364509
1349364506
1349364505
1349364504
1349364503
1349364503
1349364502
1349364502
1349364501
1349364501
1349364499
1349364499
1349364497
1349364496
1349364496
1349364494
1349364494
1349364492
1349364492
1349364491
1349364489
1349364487
1349364482
1349364480
1349364480
1349364477
1349364477
1349364475
1349364474
1349364474
1349364471
1349364471
1349364471
1349364469
1349364468
1349364468
1349364465
1349364464
1349364459
1349364458
1349364451
1349364448
1349364448
1349364444
1349364443
1349364439
1349364439
1349364436
1349364433
1349364432
1349364430
1349364429
1349364428
1349364427
1349364426
1349364421
1349364421
1349364420
1349364420
1349364414
1349364412
1349364409
1349364409
1349364409
1349364408
1349364407
1349364405
1349364405
1349364404
1349364401
1349364401
1349364398
1349364397
1349364396
1349364396
1349364395
1349364394
1349364394
1349364391
1349364389
1349364388
1349364382
1349364381
1349364378
1349364369
1349364368
1349364367
1349364367
1349364365
1349364365
1349364364
1349364364
1349364364
1349364363
1349364352
1349364344
1349364343
1349364341
1349364337
1349364333
1349364333
1349364332
1349364332
1349364330
1349364329
1349364329
1349364322
1349364317
1349364317
1349364915
1349364915
1349364912
1349364909
1349364907
1349364907
1349364903
1349364902
1349364902
1349364901
1349364901
1349364900
1349364899
1349364886
1349364882
1349364879
1349364878
1349364877
1349364865
1349364857
1349364849
1349364849
1349364845
1349364844
1349364843
1349364840
1349364840
1349364838
1349364836
1349364832
1349364832
1349364832
1349364822
1349364819
1349364818
1349364816
1349364815
1349364814
1349364814
1349364813
1349364811
1349364809
1349364798
1349364797
1349364797
1349364797
1349364796
1349364796
1349364793
1349364789
1349364788
1349364787
1349364786
1349364777
1349364773
1349364772
1349364770
1349364769
1349364768
1349364767
1349364757
1349364754
1349364754
1349364752
1349364751
1349364746
1349364744
1349364744
1349364742
1349364741
1349364738
1349364738
1349364730
1349364728
1349364725
1349364723
1349364722
1349364714
1349364713
1349364712
1349364709
1349364708
1349364707
1349364705
1349364705
1349364701
1349364695
1349364695
1349364690
1349364690
1349364688
1349364687
1349364685
1349364684
1349364683
1349364682
1349364681
1349364681
1349364673
1349364669
1349364667
1349364663
1349364663
1349364661
1349364660
1349364651
1349364647
1349364646
1349364645
1349364642
1349364639
1349364637
1349364633
1349364632
1349364631
1349364625
1349365217
1349365215
1349365215
1349365212
1349365211
1349365208
1349365207
1349365206
1349365205
1349365200
1349365199
1349365196
1349365192
1349365192
1349365189
1349365187
1349365186
1349365179
1349365179
1349365178
1349365176
1349365170
1349365158
1349365158
1349365156
1349365155
1349365150
1349365149
1349365149
1349365148
1349365146
1349365144
1349365143
1349365137
1349365137
1349365129
1349365128
1349365118
1349365113
1349365112
1349365110
1349365110
1349365110
1349365109
1349365106
1349365104
1349365102
1349365101
1349365097
1349365092
1349365090
1349365082
1349365072
1349365072
1349365070
1349365068
1349365067
1349365064
1349365062
1349365050
1349365048
1349365046
1349365044
1349365043
1349365043
1349365042
1349365040
1349365040
1349365039
1349365038
1349365037
1349365037
1349365033
1349365032
1349365031
1349365031
1349365028
1349365025
1349365020
1349365019
1349365017
1349365016
1349365011
1349365005
1349365001
1349364995
1349364992
1349364990
1349364988
1349364984
1349364984
1349364983
1349364983
1349364974
1349364970
1349364955
1349364944
1349364943
1349364940
1349365521
1349365516
1349365509
1349365507
1349365507
1349365506
1349365505
1349365505
1349365504
1349365499
1349365499
1349365498
1349365494
1349365492
1349365491
1349365490
1349365487
1349365484
1349365484
1349365484
1349365484
1349365481
1349365479
1349365477
1349365476
1349365475
1349365473
1349365471
1349365463
1349365455
1349365448
1349365444
1349365440
1349365438
1349365436
1349365435
1349365433
1349365429
1349365428
1349365426
1349365424
1349365424
1349365423
1349365421
1349365421
1349365419
1349365416
1349365414
1349365413
1349365408
1349365406
1349365401
1349365391
1349365388
1349365384
1349365381
1349365375
1349365371
1349365369
1349365366
1349365364
1349365361
1349365356
1349365350
1349365350
1349365346
1349365343
1349365335
1349365333
1349365331
1349365330
1349365324
1349365323
1349365317
1349365315
1349365314
1349365311
1349365310
1349365310
1349365308
1349365308
1349365305
1349365302
1349365299
1349365298
1349365296
1349365296
1349365293
1349365290
1349365289
1349365284
1349365281
1349365277
1349365274
1349365269
1349365267
1349365266
1349365265
1349365264
1349365263
1349365261
1349365259
1349365258
1349365252
1349365247
1349365245
1349365235
1349365225
1349365824
1349365817
1349365817
1349365815
1349365813
1349365810
1349365809
1349365808
1349365805
1349365804
1349365802
1349365797
1349365797
1349365796
1349365794
1349365793
1349365791
1349365788
1349365787
1349365783
1349365783
1349365780
1349365779
1349365776
1349365776
1349365776
1349365775
1349365772
1349365771
1349365769
1349365765
1349365765
1349365761
1349365760
1349365758
1349365757
1349365752
1349365752
1349365751
1349365751
1349365750
1349365747
1349365744
1349365739
1349365733
1349365732
1349365729
1349365729
1349365727
1349365727
1349365726
1349365711
1349365706
1349365706
1349365695
1349365693
1349365690
1349365685
1349365684
1349365682
1349365679
1349365679
1349365668
1349365667
1349365665
1349365659
1349365659
1349365654
1349365649
1349365649
1349365644
1349365639
1349365638
1349365635
1349365635
1349365632
1349365632
1349365630
1349365627
1349365626
1349365624
1349365621
1349365619
1349365618
1349365616
1349365614
1349365614
1349365607
1349365605
1349365603
1349365601
1349365595
1349365590
1349365589
1349365589
1349365588
1349365581
1349365579
1349365579
1349365578
1349365575
1349365572
1349365570
1349365570
1349365568
1349365567
1349365564
1349365560
1349365559
1349365558
1349365556
1349365554
1349365553
1349365548
1349365544
1349365541
1349365540
1349365539
1349365538
1349365531
1349365530
1349365528
1349366126
1349366126
1349366123
1349366123
1349366122
1349366119
1349366119
1349366112
1349366112
1349366111
1349366110
1349366109
1349366108
1349366106
1349366106
1349366105
1349366104
1349366103
1349366100
1349366093
1349366089
1349366088
1349366085
1349366082
1349366081
1349366081
1349366080
1349366080
1349366078
1349366077
1349366072
1349366071
1349366067
1349366066
1349366054
1349366048
1349366047
1349366044
1349366038
1349366037
1349366030
1349366029
1349366029
1349366020
1349366016
1349366015
1349366014
1349366012
1349366006
1349366005
1349366004
1349366003
1349366002
1349365999
1349365996
1349365992
1349365987
1349365980
1349365979
1349365977
1349365969
1349365967
1349365964
1349365964
1349365958
1349365956
1349365949
1349365945
1349365943
1349365942
1349365938
1349365936
1349365931
1349365929
1349365927
1349365927
1349365924
1349365919
1349365918
1349365917
1349365910
1349365901
1349365898
1349365897
1349365897
1349365896
1349365895
1349365895
1349365888
1349365888
1349365886
1349365883
1349365881
1349365880
1349365876
1349365876
1349365876
1349365876
1349365873
1349365872
1349365872
1349365870
1349365867
1349365864
1349365862
1349365860
1349365858
1349365857
1349365855
1349365854
1349365845
1349365843
1349365842
1349365836
1349365831
1349365831
1349365827
1349366427
1349366420
1349366412
1349366411
1349366406
1349366404
1349366403
1349366403
1349366401
1349366398
1349366396
1349366394
1349366393
1349366392
1349366391
1349366389
1349366368
1349366366
1349366364
1349366363
1349366362
1349366359
1349366354
1349366351
1349366351
1349366350
1349366346
1349366330
1349366322
1349366320
1349366320
1349366319
1349366318
1349366317
1349366314
1349366313
1349366311
1349366308
1349366306
1349366305
1349366301
1349366292
1349366292
1349366288
1349366285
1349366278
1349366275
1349366273
1349366271
1349366269
1349366264
1349366260
1349366257
1349366254
1349366249
1349366244
1349366243
1349366242
1349366238
1349366238
1349366233
1349366231
1349366226
1349366226
1349366223
1349366222
1349366221
1349366219
1349366211
1349366208
1349366195
1349366195
1349366192
1349366188
1349366188
1349366185
1349366180
1349366179
1349366178
1349366178
1349366177
1349366176
1349366174
1349366173
1349366170
1349366170
1349366169
1349366167
1349366166
1349366165
1349366164
1349366163
1349366161
1349366161
1349366156
1349366156
1349366155
1349366155
1349366154
1349366154
1349366150
1349366147
1349366143
1349366140
1349366138
1349366135
1349366135
1349366128
1349366128
1349366127
1349366727
1349366726
1349366725
1349366724
1349366717
1349366713
1349366711
1349366704
1349366701
1349366698
1349366695
1349366692
1349366687
1349366685
1349366684
1349366683
1349366684
1349366680
1349366678
1349366677
1349366676
1349366675
1349366673
1349366673
1349366672
1349366669
1349366669
1349366667
1349366665
1349366664
1349366663
1349366658
1349366652
1349366649
1349366648
1349366645
1349366643
1349366639
1349366638
1349366634
1349366632
1349366632
1349366629
1349366628
1349366624
1349366624
1349366622
1349366617
1349366613
1349366609
1349366607
1349366602
1349366602
1349366599
1349366598
1349366591
1349366589
1349366589
1349366587
1349366586
1349366582
1349366577
1349366571
1349366570
1349366570
1349366568
1349366567
1349366567
1349366564
1349366562
1349366556
1349366553
1349366545
1349366543
1349366540
1349366535
1349366534
1349366528
1349366527
1349366526
1349366525
1349366521
1349366517
1349366516
1349366509
1349366506
1349366499
1349366496
1349366495
1349366488
1349366483
1349366481
1349366476
1349366476
1349366474
1349366472
1349366463
1349366458
1349366455
1349366449
1349366447
1349366440
1349366438
1349366437
1349366435
1349366435
1349366433
1349366432
1349367018
1349367017
1349367017
1349367012
1349367011
1349367010
1349367008
1349367006
1349367002
1349366998
1349366998
1349366990
1349366989
1349366989
1349366988
1349366986
1349366979
1349366976
1349366975
1349366973
1349366970
1349366969
1349366966
1349366966
1349366957
1349366953
1349366952
1349366952
1349366949
1349366946
1349366945
1349366943
1349366937
1349366936
1349366936
1349366933
1349366930
1349366930
1349366929
1349366926
1349366923
1349366920
1349366918
1349366917
1349366914
1349366907
1349366906
1349366901
1349366900
1349366898
1349366898
1349366897
1349366897
1349366897
1349366896
1349366896
1349366895
1349366894
1349366892
1349366885
1349366885
1349366884
1349366884
1349366877
1349366877
1349366875
1349366871
1349366867
1349366864
1349366863
1349366862
1349366860
1349366858
1349366857
1349366855
1349366848
1349366847
1349366845
1349366844
1349366843
1349366838
1349366836
1349366834
1349366833
1349366829
1349366829
1349366826
1349366824
1349366823
1349366813
1349366812
1349366811
1349366811
1349366808
1349366807
1349366805
1349366804
1349366804
1349366801
1349366801
1349366799
1349366791
1349366779
1349366778
1349366776
1349366775
1349366774
1349366774
1349366773
1349366773
1349366762
1349366756
1349366756
1349366754
1349366752
1349366752
1349366750
1349366749
1349366748
1349366748
1349366746
1349366745
1349366743
1349366739
1349366738
1349367329
1349367326
1349367323
1349367313
1349367312
1349367310
1349367305
1349367305
1349367303
1349367298
1349367298
1349367296
1349367293
1349367292
1349367291
1349367290
1349367285
1349367282
1349367278
1349367275
1349367274
1349367273
1349367269
1349367265
1349367264
1349367263
1349367261
1349367260
1349367253
1349367253
1349367253
1349367250
1349367248
1349367246
1349367245
1349367235
1349367232
1349367232
1349367227
1349367226
1349367226
1349367221
1349367220
1349367214
1349367210
1349367206
1349367204
1349367204
1349367199
1349367198
1349367197
1349367194
1349367187
1349367183
1349367183
1349367181
1349367179
1349367175
1349367171
1349367168
1349367167
1349367162
1349367162
1349367161
1349367158
1349367155
1349367147
1349367140
1349367139
1349367138
1349367136
1349367132
1349367124
1349367120
1349367119
1349367117
1349367114
1349367114
1349367112
1349367110
1349367110
1349367108
1349367108
1349367106
1349367104
1349367098
1349367096
1349367095
1349367090
1349367087
1349367081
1349367081
1349367077
1349367076
1349367076
1349367069
1349367067
1349367066
1349367066
1349367063
1349367060
1349367060
1349367054
1349367054
1349367052
1349367050
1349367047
1349367046
1349367044
1349367043
1349367039
1349367039
1349367036
1349367036
1349367033
1349367636
1349367634
1349367634
1349367633
1349367631
1349367628
1349367626
1349367618
1349367613
1349367608
1349367608
1349367604
1349367603
1349367602
1349367602
1349367602
1349367601
1349367598
1349367594
1349367586
1349367585
1349367583
1349367582
1349367578
1349367577
1349367576
1349367572
1349367567
1349367566
1349367563
1349367563
1349367554
1349367551
1349367551
1349367544
1349367543
1349367532
1349367532
1349367531
1349367524
1349367521
1349367519
1349367519
1349367518
1349367518
1349367516
1349367512
1349367512
1349367509
1349367499
1349367493
1349367492
1349367490
1349367486
1349367484
1349367483
1349367478
1349367473
1349367470
1349367470
1349367470
1349367470
1349367468
1349367466
1349367466
1349367466
1349367466
1349367465
1349367457
1349367455
1349367451
1349367449
1349367446
1349367445
1349367443
1349367442
1349367441
1349367440
1349367439
1349367434
1349367428
1349367428
1349367426
1349367424
1349367422
1349367421
1349367419
1349367417
1349367415
1349367414
1349367413
1349367412
1349367411
1349367402
1349367401
1349367401
1349367401
1349367401
1349367395
1349367395
1349367388
1349367387
1349367386
1349367384
1349367383
1349367382
1349367381
1349367381
1349367378
1349367378
1349367376
1349367376
1349367369
1349367363
1349367360
1349367349
1349367348
1349367347
1349367344
1349367344
1349367341
1349367340
1349367337
1349367336
1349367939
1349367935
1349367934
1349367931
1349367928
1349367924
1349367915
1349367912
1349367908
1349367904
1349367904
1349367904
1349367903
1349367902
1349367899
1349367897
1349367896
1349367895
1349367890
1349367888
1349367888
1349367886
1349367885
1349367885
1349367883
1349367881
1349367880
1349367878
1349367876
1349367876
1349367875
1349367874
1349367874
1349367873
1349367873
1349367871
1349367866
1349367862
1349367855
1349367853
1349367852
1349367849
1349367847
1349367836
1349367835
1349367828
1349367821
1349367816
1349367813
1349367813
1349367813
1349367812
1349367810
1349367809
1349367805
1349367800
1349367794
1349367789
1349367788
1349367787
1349367785
1349367778
1349367775
1349367771
1349367769
1349367769
1349367767
1349367763
1349367757
1349367755
1349367753
1349367752
1349367747
1349367740
1349367740
1349367740
1349367740
1349367737
1349367737
1349367733
1349367733
1349367727
1349367716
1349367714
1349367713
1349367712
1349367706
1349367705
1349367703
1349367701
1349367696
1349367692
1349367679
1349367677
1349367675
1349367673
1349367667
1349367660
1349367655
1349367652
1349367649
1349367647
1349367642
1349367640
1349368240
1349368239
1349368236
1349368233
1349368232
1349368230
1349368230
1349368228
1349368228
1349368227
1349368226
1349368226
1349368225
1349368224
1349368221
1349368214
1349368214
1349368213
1349368213
1349368212
1349368200
1349368198
1349368195
1349368194
1349368194
1349368193
1349368192
1349368188
1349368186
1349368181
1349368181
1349368177
1349368176
1349368176
1349368175
1349368175
1349368175
1349368175
1349368173
1349368165
1349368162
1349368161
1349368158
1349368155
1349368153
1349368151
1349368147
1349368142
1349368141
1349368140
1349368140
1349368140
1349368140
1349368134
1349368128
1349368119
1349368114
1349368110
1349368109
1349368103
1349368102
1349368102
1349368102
1349368101
1349368098
1349368098
1349368098
1349368097
1349368095
1349368093
1349368091
1349368090
1349368088
1349368088
1349368088
1349368087
1349368087
1349368084
1349368083
1349368081
1349368076
1349368074
1349368070
1349368069
1349368066
1349368065
1349368064
1349368061
1349368060
1349368060
1349368059
1349368059
1349368058
1349368052
1349368046
1349368045
1349368044
1349368044
1349368043
1349368043
1349368042
1349368042
1349368041
1349368040
1349368034
1349368031
1349368030
1349368029
1349368029
1349368028
1349368026
1349368026
1349368023
1349368019
1349368010
1349368007
1349368005
1349368005
1349368002
1349368000
1349367999
1349367990
1349367988
1349367985
1349367985
1349367984
1349367984
1349367982
1349367978
1349367978
1349367977
1349367974
1349367966
1349367962
1349367956
1349367955
1349367950
1349367943
1349367942
1349367942
1349367940
1349368539
1349368539
1349368536
1349368531
1349368530
1349368529
1349368523
1349368523
1349368521
1349368520
1349368518
1349368515
1349368513
1349368511
1349368509
1349368509
1349368508
1349368506
1349368505
1349368505
1349368503
1349368500
1349368499
1349368496
1349368495
1349368492
1349368488
1349368487
1349368485
1349368476
1349368475
1349368473
1349368470
1349368467
1349368466
1349368464
1349368464
1349368463
1349368461
1349368461
1349368460
1349368455
1349368453
1349368451
1349368451
1349368449
1349368449
1349368449
1349368447
1349368446
1349368446
1349368445
1349368438
1349368438
1349368432
1349368432
1349368432
1349368430
1349368427
1349368427
1349368427
1349368426
1349368426
1349368426
1349368420
1349368418
1349368415
1349368414
1349368414
1349368413
1349368412
1349368412
1349368412
1349368403
1349368402
1349368399
1349368399
1349368397
1349368397
1349368396
1349368393
1349368390
1349368386
1349368381
1349368379
1349368378
1349368377
1349368376
1349368376
1349368374
1349368369
1349368369
1349368368
1349368367
1349368362
1349368361
1349368357
1349368357
1349368356
1349368354
1349368354
1349368353
1349368352
1349368349
1349368349
1349368348
1349368347
1349368347
1349368347
1349368343
1349368343
1349368338
1349368336
1349368336
1349368335
1349368333
1349368325
1349368325
1349368323
1349368315
1349368310
1349368308
1349368307
1349368303
1349368303
1349368303
1349368301
1349368300
1349368296
1349368294
1349368294
1349368293
1349368288
1349368287
1349368284
1349368283
1349368282
1349368281
1349368280
1349368278
1349368278
1349368275
1349368273
1349368267
1349368266
1349368266
1349368260
1349368259
1349368259
1349368258
1349368256
1349368256
1349368255
1349368248
1349368247
1349368244
1349368242
1349368831
1349368827
1349368826
1349368824
1349368823
1349368823
1349368822
1349368818
1349368816
1349368815
1349368813
1349368812
1349368810
1349368809
1349368807
1349368806
1349368797
1349368797
1349368797
1349368795
1349368790
1349368788
1349368784
1349368784
1349368779
1349368773
1349368770
1349368765
1349368760
1349368760
1349368757
1349368757
1349368754
1349368751
1349368750
1349368749
1349368748
1349368747
1349368747
1349368745
1349368743
1349368739
1349368737
1349368736
1349368732
1349368731
1349368729
1349368728
1349368728
1349368724
1349368723
1349368723
1349368719
1349368718
1349368712
1349368712
1349368711
1349368710
1349368705
1349368704
1349368703
1349368700
1349368700
1349368699
1349368698
1349368694
1349368692
1349368691
1349368691
1349368691
1349368688
1349368686
1349368685
1349368681
1349368680
1349368676
1349368676
1349368675
1349368673
1349368671
1349368670
1349368659
1349368657
1349368656
1349368655
1349368654
1349368654
1349368649
1349368644
1349368644
1349368635
1349368634
1349368634
1349368633
1349368631
1349368630
1349368628
1349368628
1349368627
1349368627
1349368624
1349368624
1349368623
1349368621
1349368619
1349368618
1349368617
1349368615
1349368615
1349368614
1349368608
1349368608
1349368605
1349368600
1349368592
1349368587
1349368584
1349368583
1349368583
1349368579
1349368575
1349368574
1349368573
1349368571
1349368570
1349368565
1349368565
1349368563
1349368563
1349368561
1349368559
1349368553
1349368547
1349368547
1349368543
1349368543
1349369146
1349369140
1349369135
1349369131
1349369129
1349369126
1349369124
1349369122
1349369118
1349369117
1349369113
1349369102
1349369097
1349369096
1349369091
1349369089
1349369085
1349369084
1349369082
1349369079
1349369076
1349369071
1349369069
1349369063
1349369062
1349369061
1349369060
1349369057
1349369053
1349369048
1349369047
1349369045
1349369043
1349369041
1349369036
1349369032
1349369030
1349369028
1349369027
1349369027
1349369026
1349369025
1349369022
1349369022
1349369019
1349369017
1349369014
1349369014
1349369014
1349369013
1349369011
1349369008
1349369007
1349369007
1349369006
1349369004
1349369003
1349369002
1349369002
1349369000
1349368998
1349368994
1349368989
1349368989
1349368988
1349368988
1349368983
1349368981
1349368980
1349368979
1349368979
1349368976
1349368974
1349368970
1349368968
1349368967
1349368967
1349368963
1349368963
1349368960
1349368956
1349368955
1349368954
1349368954
1349368948
1349368944
1349368941
1349368941
1349368939
1349368938
1349368931
1349368929
1349368928
1349368927
1349368926
1349368924
1349368923
1349368922
1349368920
1349368919
1349368916
1349368914
1349368910
1349368909
1349368900
1349368899
1349368897
1349368896
1349368895
1349368893
1349368891
1349368890
1349368886
1349368883
1349368882
1349368881
1349368876
1349368873
1349368872
1349368872
1349368870
1349368870
1349368866
1349368866
1349368866
1349368865
1349368863
1349368861
1349368859
1349368858
1349368854
1349368854
1349368854
1349368852
1349368852
1349368851
1349368850
1349368847
1349369449
1349369443
1349369441
1349369434
1349369428
1349369425
1349369423
1349369420
1349369415
1349369412
1349369407
1349369406
1349369405
1349369397
1349369393
1349369392
1349369390
1349369388
1349369385
1349369379
1349369368
1349369363
1349369360
1349369358
1349369342
1349369336
1349369331
1349369330
1349369330
1349369322
1349369320
1349369318
1349369317
1349369317
1349369315
1349369314
1349369308
1349369304
1349369302
1349369302
1349369301
1349369298
1349369298
1349369297
1349369296
1349369291
1349369291
1349369290
1349369282
1349369280
1349369275
1349369274
1349369264
1349369264
1349369264
1349369262
1349369259
1349369259
1349369259
1349369255
1349369252
1349369248
1349369247
1349369245
1349369245
1349369243
1349369239
1349369237
1349369233
1349369231
1349369228
1349369227
1349369225
1349369224
1349369224
1349369219
1349369219
1349369216
1349369211
1349369210
1349369208
1349369204
1349369201
1349369200
1349369199
1349369198
1349369197
1349369195
1349369195
1349369194
1349369191
1349369190
1349369189
1349369189
1349369188
1349369181
1349369180
1349369176
1349369173
1349369171
1349369170
1349369168
1349369166
1349369166
1349369151
1349369151
1349369147
1349369749
1349369742
1349369740
1349369738
1349369737
1349369737
1349369736
1349369736
1349369730
1349369728
1349369727
1349369724
1349369720
1349369717
1349369715
1349369715
1349369715
1349369712
1349369712
1349369710
1349369707
1349369707
1349369706
1349369705
1349369696
1349369691
1349369690
1349369687
1349369685
1349369677
1349369676
1349369676
1349369674
1349369671
1349369670
1349369665
1349369660
1349369658
1349369657
1349369655
1349369654
1349369654
1349369653
1349369651
1349369649
1349369648
1349369639
1349369637
1349369634
1349369634
1349369632
1349369631
1349369631
1349369628
1349369628
1349369627
1349369623
1349369620
1349369618
1349369610
1349369606
1349369605
1349369602
1349369598
1349369598
1349369595
1349369594
1349369592
1349369591
1349369583
1349369580
1349369576
1349369575
1349369574
1349369572
1349369571
1349369568
1349369567
1349369566
1349369557
1349369557
1349369542
1349369540
1349369539
1349369537
1349369534
1349369533
1349369530
1349369527
1349369524
1349369520
1349369515
1349369515
1349369511
1349369511
1349369508
1349369506
1349369502
1349369501
1349369499
1349369499
1349369497
1349369496
1349369493
1349369486
1349369485
1349369485
1349369485
1349369478
1349369476
1349369473
1349369472
1349369466
1349369464
1349369462
1349369459
1349369456
1349369454
1349370053
1349370053
1349370053
1349370050
1349370045
1349370043
1349370041
1349370040
1349370040
1349370038
1349370030
1349370029
1349370028
1349370017
1349370013
1349370010
1349370009
1349370005
1349370003
1349369995
1349369992
1349369991
1349369990
1349369988
1349369986
1349369985
1349369983
1349369983
1349369980
1349369979
1349369978
1349369976
1349369975
1349369974
1349369973
1349369973
1349369970
1349369968
1349369965
1349369963
1349369956
1349369955
1349369954
1349369954
1349369946
1349369940
1349369940
1349369940
1349369935
1349369935
1349369934
1349369932
1349369928
1349369927
1349369927
1349369913
1349369912
1349369908
1349369906
1349369905
1349369904
1349369903
1349369901
1349369901
1349369900
1349369898
1349369896
1349369887
1349369886
1349369886
1349369878
1349369878
1349369877
1349369877
1349369877
1349369875
1349369874
1349369874
1349369871
1349369870
1349369868
1349369864
1349369860
1349369860
1349369858
1349369856
1349369855
1349369850
1349369848
1349369844
1349369842
1349369840
1349369838
1349369834
1349369831
1349369831
1349369824
1349369822
1349369822
1349369808
1349369805
1349369804
1349369797
1349369795
1349369795
1349369793
1349369791
1349369791
1349369785
1349369785
1349369782
1349369781
1349369778
1349369777
1349369776
1349369775
1349369775
1349369773
1349369767
1349369766
1349369764
1349369763
1349369761
1349369760
1349369759
1349369755
1349370355
1349370351
1349370349
1349370346
1349370346
1349370345
1349370344
1349370336
1349370334
1349370334
1349370328
1349370326
1349370325
1349370321
1349370321
1349370314
1349370314
1349370313
1349370312
1349370312
1349370310
1349370309
1349370307
1349370298
1349370295
1349370295
1349370288
1349370287
1349370280
1349370278
1349370276
1349370272
1349370271
1349370270
1349370266
1349370266
1349370265
1349370255
1349370254
1349370254
1349370250
1349370249
1349370249
1349370248
1349370248
1349370246
1349370244
1349370243
1349370243
1349370242
1349370241
1349370239
1349370239
1349370238
1349370236
1349370234
1349370231
1349370231
1349370226
1349370223
1349370223
1349370222
1349370221
1349370221
1349370220
1349370215
1349370215
1349370209
1349370207
1349370205
1349370205
1349370205
1349370201
1349370196
1349370189
1349370188
1349370187
1349370187
1349370186
1349370184
1349370178
1349370176
1349370175
1349370174
1349370170
1349370167
1349370162
1349370159
1349370155
1349370155
1349370154
1349370152
1349370152
1349370152
1349370149
1349370149
1349370149
1349370146
1349370145
1349370142
1349370141
1349370138
1349370137
1349370136
1349370134
1349370131
1349370126
1349370122
1349370122
1349370119
1349370117
1349370117
1349370116
1349370112
1349370106
1349370105
1349370102
1349370101
1349370100
1349370098
1349370098
1349370098
1349370098
1349370098
1349370097
1349370094
1349370094
1349370092
1349370089
1349370088
1349370085
1349370084
1349370084
1349370081
1349370075
1349370072
1349370071
1349370070
1349370061
1349370061
1349370060
1349370060
1349370059
1349370055
1349370653
1349370649
1349370641
1349370634
1349370634
1349370629
1349370623
1349370622
1349370617
1349370616
1349370615
1349370612
1349370610
1349370606
1349370605
1349370600
1349370596
1349370595
1349370594
1349370593
1349370591
1349370591
1349370591
1349370588
1349370588
1349370587
1349370583
1349370583
1349370580
1349370579
1349370578
1349370577
1349370577
1349370575
1349370573
1349370572
1349370570
1349370567
1349370564
1349370560
1349370558
1349370548
1349370545
1349370545
1349370545
1349370542
1349370541
1349370541
1349370541
1349370540
1349370536
1349370530
1349370529
1349370522
1349370520
1349370518
1349370513
1349370512
1349370512
1349370511
1349370504
1349370499
1349370498
1349370497
1349370497
1349370491
1349370491
1349370484
1349370483
1349370482
1349370480
1349370479
1349370478
1349370477
1349370473
1349370473
1349370472
1349370466
1349370465
1349370452
1349370449
1349370444
1349370443
1349370442
1349370440
1349370437
1349370436
1349370435
1349370429
1349370427
1349370425
1349370423
1349370420
1349370419
1349370417
1349370414
1349370411
1349370397
1349370396
1349370395
1349370394
1349370389
1349370388
1349370386
1349370386
1349370384
1349370384
1349370384
1349370383
1349370379
1349370377
1349370376
1349370375
1349370375
1349370368
1349370366
1349370365
1349370364
1349370364
1349370357
1349370959
1349370958
1349370955
1349370951
1349370949
1349370947
1349370946
1349370945
1349370943
1349370942
1349370941
1349370940
1349370936
1349370933
1349370933
1349370932
1349370931
1349370930
1349370927
1349370926
1349370925
1349370924
1349370924
1349370923
1349370923
1349370915
1349370912
1349370911
1349370908
1349370906
1349370906
1349370906
1349370905
1349370905
1349370903
1349370903
1349370902
1349370899
1349370890
1349370889
1349370889
1349370882
1349370878
1349370875
1349370873
1349370870
1349370870
1349370867
1349370867
1349370866
1349370864
1349370855
1349370850
1349370850
1349370849
1349370849
1349370849
1349370848
1349370848
1349370846
1349370844
1349370844
1349370836
1349370836
1349370836
1349370834
1349370833
1349370830
1349370830
1349370830
1349370829
1349370823
1349370821
1349370819
1349370810
1349370809
1349370804
1349370800
1349370799
1349370798
1349370798
1349370793
1349370792
1349370792
1349370784
1349370783
1349370781
1349370774
1349370773
1349370773
1349370772
1349370772
1349370772
1349370770
1349370770
1349370770
1349370768
1349370765
1349370761
1349370754
1349370751
1349370751
1349370750
1349370748
1349370743
1349370741
1349370738
1349370735
1349370732
1349370729
1349370729
1349370729
1349370722
1349370722
1349370715
1349370712
1349370711
1349370707
1349370707
1349370705
1349370693
1349370691
1349370685
1349370681
1349370680
1349370676
1349370673
1349370667
1349370665
1349370659
1349370659
1349370658
1349370658
1349371258
1349371255
1349371254
1349371253
1349371253
1349371252
1349371251
1349371246
1349371245
1349371244
1349371241
1349371234
1349371230
1349371225
1349371224
1349371223
1349371217
1349371213
1349371213
1349371213
1349371211
1349371210
1349371209
1349371207
1349371204
1349371203
1349371201
1349371194
1349371188
1349371184
1349371179
1349371179
1349371169
1349371168
1349371160
1349371159
1349371157
1349371156
1349371155
1349371154
1349371154
1349371146
1349371142
1349371140
1349371138
1349371135
1349371133
1349371128
1349371127
1349371126
1349371126
1349371124
1349371123
1349371109
1349371107
1349371106
1349371099
1349371089
1349371086
1349371085
1349371085
1349371078
1349371075
1349371075
1349371072
1349371068
1349371067
1349371065
1349371064
1349371063
1349371060
1349371056
1349371053
1349371052
1349371049
1349371046
1349371045
1349371043
1349371043
1349371041
1349371038
1349371036
1349371036
1349371035
1349371034
1349371031
1349371030
1349371030
1349371028
1349371022
1349371019
1349371017
1349371014
1349371006
1349371005
1349371003
1349370997
1349370997
1349370997
1349370994
1349370990
1349370990
1349370985
1349370984
1349370981
1349370980
1349370980
1349370976
1349370976
1349370975
1349370968
1349370964
1349370962
1349371562
1349371559
1349371558
1349371556
1349371550
1349371549
1349371549
1349371549
1349371546
1349371545
1349371542
1349371541
1349371535
1349371533
1349371532
1349371532
1349371527
1349371525
1349371525
1349371524
1349371521
1349371520
1349371514
1349371511
1349371509
1349371502
1349371499
1349371497
1349371496
1349371495
1349371493
1349371491
1349371487
1349371486
1349371485
1349371483
1349371481
1349371481
1349371480
1349371480
1349371477
1349371471
1349371470
1349371467
1349371466
1349371464
1349371463
1349371460
1349371459
1349371452
1349371451
1349371450
1349371446
1349371445
1349371440
1349371436
1349371433
1349371428
1349371428
1349371427
1349371423
1349371417
1349371415
1349371404
1349371401
1349371400
1349371399
1349371398
1349371397
1349371395
1349371394
1349371392
1349371387
1349371386
1349371385
1349371382
1349371381
1349371380
1349371378
1349371376
1349371374
1349371373
1349371371
1349371370
1349371368
1349371363
1349371360
1349371359
1349371357
1349371353
1349371353
1349371349
1349371344
1349371344
1349371343
1349371332
1349371331
1349371331
1349371329
1349371327
1349371327
1349371327
1349371325
1349371325
1349371320
1349371314
1349371314
1349371310
1349371308
1349371307
1349371306
1349371304
1349371297
1349371291
1349371290
1349371288
1349371284
1349371284
1349371283
1349371283
1349371278
1349371278
1349371276
1349371270
1349371268
1349371267
1349371266
1349371265
1349371264
1349371262
1349371262
1349371861
1349371857
1349371853
1349371851
1349371843
1349371841
1349371839
1349371835
1349371829
1349371821
1349371819
1349371816
1349371815
1349371814
1349371812
1349371810
1349371810
1349371806
1349371806
1349371805
1349371803
1349371803
1349371800
1349371795
1349371793
1349371791
1349371780
1349371779
1349371779
1349371778
1349371774
1349371769
1349371766
1349371764
1349371764
1349371751
1349371749
1349371743
1349371736
1349371732
1349371725
1349371725
1349371724
1349371720
1349371720
1349371718
1349371711
1349371711
1349371707
1349371695
1349371695
1349371693
1349371692
1349371691
1349371690
1349371686
1349371679
1349371678
1349371676
1349371676
1349371670
1349371669
1349371664
1349371659
1349371657
1349371656
1349371655
1349371652
1349371651
1349371651
1349371651
1349371649
1349371647
1349371647
1349371645
1349371643
1349371641
1349371638
1349371634
1349371634
1349371633
1349371633
1349371632
1349371630
1349371628
1349371627
1349371627
1349371626
1349371619
1349371614
1349371609
1349371606
1349371604
1349371603
1349371599
1349371593
1349371590
1349371590
1349371585
1349371584
1349371581
1349371581
1349371571
1349371570
1349371567
1349371566
1349371565
1349371564
1349372168
1349372159
1349372157
1349372152
1349372145
1349372144
1349372133
1349372131
1349372130
1349372129
1349372125
1349372124
1349372117
1349372115
1349372114
1349372111
1349372106
1349372105
1349372104
1349372103
1349372101
1349372098
1349372096
1349372095
1349372093
1349372091
1349372088
1349372086
1349372085
1349372085
1349372084
1349372082
1349372081
1349372078
1349372074
1349372073
1349372072
1349372072
1349372059
1349372054
1349372050
1349372047
1349372046
1349372046
1349372045
1349372040
1349372039
1349372039
1349372036
1349372036
1349372032
1349372032
1349372031
1349372030
1349372029
1349372025
1349372025
1349372024
1349372023
1349372016
1349372009
1349372009
1349372008
1349372008
1349372007
1349372001
1349372001
1349371997
1349371995
1349371993
1349371990
1349371984
1349371982
1349371979
1349371977
1349371977
1349371974
1349371972
1349371969
1349371956
1349371955
1349371951
1349371945
1349371941
1349371938
1349371937
1349371934
1349371930
1349371924
1349371919
1349371919
1349371918
1349371915
1349371914
1349371911
1349371911
1349371909
1349371909
1349371908
1349371904
1349371900
1349371895
1349371887
1349371887
1349371885
1349371884
1349371883
1349371880
1349371879
1349371876
1349371872
1349371872
1349371868
1349372469
1349372468
1349372465
1349372465
1349372463
1349372462
1349372459
1349372459
1349372457
1349372456
1349372456
1349372455
1349372454
1349372454
1349372452
1349372450
1349372447
1349372446
1349372445
1349372444
1349372435
1349372429
1349372427
1349372426
1349372423
1349372414
1349372412
1349372411
1349372410
1349372409
1349372405
1349372399
1349372397
1349372395
1349372390
1349372387
1349372387
1349372385
1349372380
1349372380
1349372375
1349372374
1349372372
1349372372
1349372368
1349372367
1349372361
1349372360
1349372360
1349372359
1349372351
1349372351
1349372350
1349372348
1349372347
1349372346
1349372343
1349372339
1349372333
1349372327
1349372326
1349372325
1349372323
1349372321
1349372317
1349372312
1349372310
1349372305
1349372303
1349372301
1349372300
1349372295
1349372295
1349372295
1349372292
1349372288
1349372284
1349372278
1349372277
1349372277
1349372273
1349372270
1349372269
1349372268
1349372265
1349372259
1349372253
1349372250
1349372250
1349372243
1349372242
1349372241
1349372237
1349372236
1349372235
1349372232
1349372231
1349372230
1349372229
1349372226
1349372222
1349372222
1349372221
1349372215
1349372212
1349372211
1349372208
1349372207
1349372203
1349372201
1349372199
1349372198
1349372195
1349372193
1349372192
1349372186
1349372182
1349372181
1349372177
1349372177
1349372176
1349372174
1349372172
1349372168
1349372769
1349372768
1349372767
1349372764
1349372762
1349372758
1349372755
1349372751
1349372748
1349372747
1349372746
1349372745
1349372743
1349372743
1349372736
1349372733
1349372730
1349372724
1349372715
1349372712
1349372700
1349372691
1349372691
1349372688
1349372688
1349372687
1349372686
1349372684
1349372681
1349372681
1349372677
1349372674
1349372674
1349372670
1349372667
1349372659
1349372659
1349372656
1349372653
1349372651
1349372645
1349372631
1349372630
1349372628
1349372626
1349372624
1349372623
1349372622
1349372622
1349372619
1349372618
1349372614
1349372607
1349372604
1349372602
1349372601
1349372600
1349372591
1349372591
1349372587
1349372586
1349372584
1349372583
1349372581
1349372575
1349372575
1349372574
1349372572
1349372572
1349372571
1349372570
1349372569
1349372565
1349372565
1349372565
1349372565
1349372564
1349372562
1349372556
1349372555
1349372551
1349372549
1349372548
1349372544
1349372541
1349372540
1349372540
1349372537
1349372537
1349372536
1349372528
1349372526
1349372526
1349372524
1349372522
1349372516
1349372516
1349372513
1349372511
1349372510
1349372506
1349372502
1349372499
1349372497
1349372496
1349372495
1349372495
1349372494
1349372494
1349372492
1349372491
1349372491
1349372488
1349372486
1349372486
1349372481
1349372478
1349372472
1349373073
1349373069
1349373063
1349373061
1349373061
1349373060
1349373054
1349373049
1349373044
1349373038
1349373035
1349373035
1349373035
1349373034
1349373033
1349373030
1349373026
1349373025
1349373023
1349373016
1349373014
1349373012
1349373011
1349373011
1349373009
1349373009
1349373007
1349373004
1349373002
1349373000
1349372998
1349372996
1349372990
1349372985
1349372982
1349372979
1349372979
1349372978
1349372976
1349372971
1349372969
1349372962
1349372957
1349372954
1349372951
1349372950
1349372949
1349372947
1349372942
1349372939
1349372938
1349372938
1349372937
1349372930
1349372929
1349372928
1349372921
1349372920
1349372916
1349372914
1349372908
1349372905
1349372903
1349372900
1349372898
1349372887
1349372879
1349372877
1349372868
1349372861
1349372855
1349372843
1349372835
1349372833
1349372819
1349372817
1349372817
1349372813
1349372813
1349372808
1349372803
1349372802
1349372790
1349372783
1349372782
1349372780
1349372777
1349372772
1349373369
1349373367
1349373360
1349373358
1349373352
1349373352
1349373352
1349373350
1349373347
1349373344
1349373344
1349373344
1349373342
1349373341
1349373335
1349373331
1349373325
1349373324
1349373313
1349373311
1349373307
1349373306
1349373302
1349373302
1349373298
1349373298
1349373297
1349373297
1349373296
1349373294
1349373294
1349373293
1349373290
1349373288
1349373284
1349373284
1349373278
1349373277
1349373275
1349373274
1349373268
1349373266
1349373266
1349373265
1349373264
1349373264
1349373262
1349373256
1349373251
1349373249
1349373245
1349373242
1349373240
1349373238
1349373234
1349373234
1349373221
1349373216
1349373215
1349373213
1349373207
1349373206
1349373206
1349373205
1349373202
1349373201
1349373199
1349373199
1349373196
1349373195
1349373194
1349373192
1349373186
1349373184
1349373184
1349373181
1349373180
1349373179
1349373179
1349373178
1349373177
1349373177
1349373174
1349373173
1349373173
1349373172
1349373172
1349373172
1349373170
1349373169
1349373165
1349373160
1349373156
1349373153
1349373152
1349373151
1349373147
1349373145
1349373138
1349373136
1349373132
1349373127
1349373125
1349373125
1349373116
1349373112
1349373110
1349373107
1349373103
1349373102
1349373099
1349373095
1349373094
1349373094
1349373094
1349373093
1349373090
1349373090
1349373090
1349373088
1349373085
1349373079
1349373076
1349373675
1349373674
1349373668
1349373667
1349373667
1349373667
1349373666
1349373665
1349373659
1349373658
1349373656
1349373653
1349373650
1349373648
1349373643
1349373641
1349373634
1349373632
1349373632
1349373625
1349373624
1349373622
1349373615
1349373614
1349373610
1349373610
1349373607
1349373600
1349373596
1349373593
1349373593
1349373593
1349373592
1349373590
1349373589
1349373584
1349373582
1349373581
1349373580
1349373580
1349373577
1349373574
1349373570
1349373566
1349373566
1349373566
1349373564
1349373558
1349373557
1349373555
1349373555
1349373553
1349373550
1349373547
1349373546
1349373545
1349373532
1349373532
1349373530
1349373529
1349373525
1349373524
1349373517
1349373515
1349373514
1349373513
1349373512
1349373511
1349373511
1349373508
1349373506
1349373504
1349373504
1349373502
1349373496
1349373492
1349373481
1349373481
1349373480
1349373479
1349373478
1349373477
1349373475
1349373473
1349373464
1349373462
1349373458
1349373455
1349373453
1349373451
1349373450
1349373437
1349373434
1349373433
1349373433
1349373428
1349373426
1349373425
1349373421
1349373420
1349373402
1349373395
1349373394
1349373390
1349373377
1349373375
1349373375
1349373977
1349373971
1349373969
1349373965
1349373957
1349373954
1349373952
1349373952
1349373949
1349373948
1349373940
1349373938
1349373937
1349373932
1349373931
1349373926
1349373921
1349373917
1349373912
1349373909
1349373907
1349373902
1349373897
1349373892
1349373890
1349373889
1349373888
1349373887
1349373879
1349373874
1349373873
1349373870
1349373867
1349373865
1349373857
1349373855
1349373842
1349373840
1349373838
1349373827
1349373826
1349373806
1349373803
1349373802
1349373796
1349373789
1349373789
1349373787
1349373787
1349373787
1349373786
1349373785
1349373783
1349373781
1349373779
1349373777
1349373775
1349373773
1349373772
1349373768
1349373768
1349373768
1349373768
1349373767
1349373766
1349373764
1349373760
1349373756
1349373753
1349373753
1349373752
1349373748
1349373747
1349373740
1349373740
1349373735
1349373733
1349373732
1349373732
1349373731
1349373731
1349373729
1349373727
1349373724
1349373714
1349373714
1349373713
1349373713
1349373711
1349373711
1349373710
1349373704
1349373704
1349373701
1349373699
1349373698
1349373696
1349373696
1349373690
1349373690
1349373689
1349373688
1349373684
1349373682
1349373682
1349373679
1349373678
1349374279
1349374277
1349374273
1349374272
1349374269
1349374268
1349374268
1349374267
1349374266
1349374265
1349374264
1349374261
1349374256
1349374254
1349374254
1349374243
1349374240
1349374233
1349374231
1349374227
1349374225
1349374222
1349374213
1349374205
1349374204
1349374204
1349374204
1349374198
1349374196
1349374196
1349374194
1349374187
1349374187
1349374180
1349374180
1349374178
1349374178
1349374175
1349374169
1349374168
1349374167
1349374161
1349374161
1349374157
1349374149
1349374146
1349374146
1349374142
1349374142
1349374141
1349374140
1349374132
1349374130
1349374129
1349374122
1349374122
1349374119
1349374118
1349374118
1349374107
1349374107
1349374105
1349374101
1349374097
1349374097
1349374090
1349374090
1349374088
1349374085
1349374084
1349374072
1349374068
1349374066
1349374059
1349374053
1349374050
1349374050
1349374049
1349374048
1349374047
1349374042
1349374032
1349374032
1349374032
1349374030
1349374029
1349374029
1349374025
1349374023
1349374020
1349374017
1349374017
1349374015
1349374012
1349374009
1349374008
1349374004
1349374004
1349374000
1349373995
1349373994
1349373985
1349373982
1349374580
1349374580
1349374579
1349374576
1349374572
1349374570
1349374568
1349374560
1349374558
1349374557
1349374556
1349374550
1349374547
1349374544
1349374539
1349374537
1349374535
1349374534
1349374530
1349374519
1349374516
1349374511
1349374511
1349374509
1349374509
1349374501
1349374500
1349374498
1349374490
1349374485
1349374483
1349374478
1349374475
1349374473
1349374473
1349374471
1349374467
1349374459
1349374459
1349374458
1349374457
1349374453
1349374452
1349374452
1349374451
1349374450
1349374443
1349374441
1349374440
1349374435
1349374434
1349374431
1349374431
1349374425
1349374421
1349374418
1349374416
1349374416
1349374415
1349374411
1349374410
1349374403
1349374401
1349374396
1349374391
1349374391
1349374378
1349374378
1349374377
1349374369
1349374368
1349374364
1349374362
1349374356
1349374356
1349374352
1349374346
1349374343
1349374341
1349374335
1349374333
1349374324
1349374323
1349374316
1349374313
1349374313
1349374300
1349374300
1349374299
1349374297
1349374297
1349374292
1349374283
1349374877
1349374875
1349374871
1349374868
1349374867
1349374864
1349374854
1349374842
1349374841
1349374838
1349374835
1349374829
1349374828
1349374824
1349374823
1349374818
1349374812
1349374810
1349374806
1349374805
1349374800
1349374799
1349374789
1349374788
1349374787
1349374783
1349374783
1349374776
1349374774
1349374771
1349374770
1349374770
1349374767
1349374765
1349374765
1349374761
1349374753
1349374750
1349374746
1349374744
1349374741
1349374739
1349374734
1349374734
1349374732
1349374728
1349374720
1349374717
1349374717
1349374716
1349374713
1349374712
1349374712
1349374709
1349374703
1349374701
1349374699
1349374698
1349374695
1349374695
1349374689
1349374688
1349374688
1349374687
1349374686
1349374681
1349374681
1349374680
1349374677
1349374676
1349374674
1349374673
1349374673
1349374671
1349374663
1349374663
1349374662
1349374660
1349374659
1349374659
1349374658
1349374656
1349374656
1349374655
1349374654
1349374653
1349374649
1349374649
1349374643
1349374642
1349374642
1349374641
1349374641
1349374640
1349374639
1349374638
1349374638
1349374632
1349374632
1349374626
1349374621
1349374621
1349374621
1349374618
1349374616
1349374612
1349374604
1349374594
1349374592
1349374590
1349374590
1349374588
1349374586
1349374583
1349375183
1349375180
1349375179
1349375179
1349375175
1349375175
1349375173
1349375172
1349375169
1349375166
1349375162
1349375161
1349375158
1349375154
1349375153
1349375153
1349375153
1349375153
1349375151
1349375149
1349375147
1349375147
1349375144
1349375143
1349375142
1349375142
1349375142
1349375139
1349375139
1349375135
1349375135
1349375132
1349375122
1349375122
1349375119
1349375116
1349375111
1349375109
1349375108
1349375108
1349375107
1349375105
1349375099
1349375095
1349375092
1349375089
1349375081
1349375080
1349375080
1349375072
1349375070
1349375069
1349375067
1349375067
1349375065
1349375064
1349375062
1349375061
1349375059
1349375055
1349375053
1349375052
1349375050
1349375049
1349375047
1349375046
1349375044
1349375043
1349375043
1349375042
1349375040
1349375038
1349375035
1349375029
1349375026
1349375023
1349375023
1349375006
1349375005
1349375005
1349375004
1349375003
1349375001
1349375001
1349374997
1349374995
1349374993
1349374993
1349374990
1349374987
1349374979
1349374973
1349374971
1349374963
1349374962
1349374956
1349374956
1349374953
1349374950
1349374945
1349374945
1349374942
1349374935
1349374933
1349374932
1349374932
1349374932
1349374929
1349374924
1349374923
1349374919
1349374919
1349374919
1349374918
1349374914
1349374911
1349374910
1349374910
1349374909
1349374901
1349374900
1349374899
1349374889
1349374886
1349374884
1349375488
1349375486
1349375484
1349375482
1349375480
1349375472
1349375472
1349375471
1349375464
1349375463
1349375463
1349375461
1349375460
1349375459
1349375457
1349375452
1349375451
1349375448
1349375445
1349375443
1349375441
1349375440
1349375439
1349375439
1349375435
1349375434
1349375432
1349375432
1349375431
1349375431
1349375425
1349375424
1349375422
1349375421
1349375418
1349375414
1349375409
1349375404
1349375400
1349375396
1349375395
1349375395
1349375394
1349375389
1349375385
1349375381
1349375380
1349375379
1349375379
1349375378
1349375377
1349375377
1349375375
1349375372
1349375371
1349375370
1349375368
1349375364
1349375364
1349375362
1349375362
1349375360
1349375359
1349375357
1349375347
1349375345
1349375343
1349375341
1349375334
1349375330
1349375329
1349375329
1349375327
1349375325
1349375317
1349375311
1349375311
1349375309
1349375303
1349375303
1349375300
1349375298
1349375293
1349375292
1349375281
1349375280
1349375270
1349375266
1349375265
1349375263
1349375258
1349375258
1349375254
1349375251
1349375250
1349375247
1349375243
1349375242
1349375238
1349375238
1349375234
1349375232
1349375231
1349375227
1349375226
1349375225
1349375220
1349375219
1349375219
1349375212
1349375205
1349375204
1349375204
1349375198
1349375195
1349375194
1349375194
1349375194
1349375193
1349375189
1349375188
1349375788
1349375787
1349375787
1349375787
1349375781
1349375780
1349375778
1349375774
1349375771
1349375768
1349375767
1349375758
1349375757
1349375754
1349375743
1349375737
1349375729
1349375723
1349375721
1349375717
1349375714
1349375714
1349375713
1349375707
1349375702
1349375701
1349375699
1349375698
1349375695
1349375693
1349375692
1349375691
1349375689
1349375688
1349375686
1349375686
1349375680
1349375677
1349375677
1349375671
1349375667
1349375664
1349375663
1349375663
1349375658
1349375656
1349375654
1349375650
1349375649
1349375648
1349375644
1349375642
1349375636
1349375635
1349375632
1349375630
1349375627
1349375622
1349375620
1349375619
1349375619
1349375617
1349375616
1349375615
1349375607
1349375606
1349375602
1349375600
1349375599
1349375598
1349375595
1349375595
1349375593
1349375593
1349375592
1349375589
1349375587
1349375584
1349375581
1349375581
1349375580
1349375580
1349375578
1349375578
1349375577
1349375570
1349375569
1349375564
1349375561
1349375561
1349375558
1349375555
1349375554
1349375553
1349375537
1349375536
1349375522
1349375521
1349375518
1349375513
1349375512
1349375512
1349375511
1349375508
1349375504
1349375502
1349375498
1349375490
1349375488
1349376089
1349376089
1349376082
1349376077
1349376075
1349376074
1349376074
1349376074
1349376072
1349376071
1349376063
1349376062
1349376057
1349376057
1349376055
1349376055
1349376053
1349376053
1349376050
1349376046
1349376046
1349376043
1349376037
1349376036
1349376036
1349376036
1349376036
1349376036
1349376036
1349376036
1349376036
1349376036
1349376036
1349376036
1349376036
1349376036
1349376036
1349376036
1349376036
1349376035
1349376035
1349376034
1349376034
1349376034
1349376034
1349376034
1349376034
1349376033
1349376033
1349376033
1349376033
1349376033
1349376033
1349376032
1349376029
1349376024
1349376024
1349376020
1349376011
1349376009
1349376004
1349375999
1349375997
1349375996
1349375995
1349375994
1349375993
1349375989
1349375978
1349375977
1349375976
1349375975
1349375968
1349375967
1349375965
1349375961
1349375955
1349375954
1349375952
1349375946
1349375944
1349375943
1349375939
1349375939
1349375937
1349375936
1349375934
1349375931
1349375930
1349375927
1349375924
1349375917
1349375915
1349375911
1349375910
1349375910
1349375903
1349375903
1349375901
1349375898
1349375895
1349375892
1349375888
1349375885
1349375883
1349375882
1349375882
1349375882
1349375880
1349375879
1349375879
1349375876
1349375874
1349375872
1349375868
1349375866
1349375864
1349375864
1349375864
1349375860
1349375860
1349375853
1349375847
1349375846
1349375840
1349375838
1349375835
1349375827
1349375826
1349375823
1349375817
1349375816
1349375815
1349375810
1349375796
1349375791
1349376391
1349376390
1349376390
1349376388
1349376384
1349376384
1349376384
1349376383
1349376383
1349376380
1349376378
1349376375
1349376375
1349376374
1349376373
1349376373
1349376371
1349376369
1349376367
1349376366
1349376365
1349376364
1349376355
1349376351
1349376347
1349376347
1349376346
1349376346
1349376346
1349376344
1349376343
1349376343
1349376339
1349376335
1349376334
1349376333
1349376333
1349376332
1349376328
1349376328
1349376328
1349376326
1349376325
1349376320
1349376315
1349376315
1349376311
1349376307
1349376303
1349376303
1349376302
1349376300
1349376299
1349376294
1349376293
1349376290
1349376287
1349376283
1349376281
1349376280
1349376280
1349376279
1349376277
1349376277
1349376277
1349376273
1349376271
1349376266
1349376263
1349376262
1349376261
1349376258
1349376254
1349376253
1349376249
1349376247
1349376238
1349376235
1349376233
1349376233
1349376229
1349376227
1349376220
1349376218
1349376217
1349376217
1349376216
1349376215
1349376214
1349376210
1349376209
1349376208
1349376207
1349376207
1349376204
1349376203
1349376203
1349376203
1349376201
1349376199
1349376197
1349376196
1349376196
1349376194
1349376193
1349376188
1349376188
1349376187
1349376185
1349376183
1349376181
1349376181
1349376179
1349376178
1349376174
1349376173
1349376172
1349376169
1349376166
1349376165
1349376162
1349376161
1349376160
1349376158
1349376155
1349376155
1349376155
1349376154
1349376153
1349376148
1349376145
1349376138
1349376138
1349376129
1349376129
1349376121
1349376115
1349376114
1349376108
1349376107
1349376103
1349376097
1349376097
1349376096
1349376095
1349376093
1349376091
1349376696
1349376691
1349376685
1349376679
1349376677
1349376675
1349376673
1349376668
1349376668
1349376664
1349376658
1349376657
1349376656
1349376655
1349376649
1349376647
1349376644
1349376644
1349376642
1349376640
1349376636
1349376636
1349376632
1349376631
1349376630
1349376630
1349376630
1349376629
1349376628
1349376627
1349376626
1349376617
1349376617
1349376614
1349376612
1349376611
1349376609
1349376607
1349376607
1349376604
1349376598
1349376596
1349376596
1349376595
1349376593
1349376590
1349376584
1349376584
1349376583
1349376583
1349376581
1349376580
1349376579
1349376579
1349376576
1349376575
1349376575
1349376575
1349376564
1349376556
1349376556
1349376556
1349376554
1349376549
1349376548
1349376547
1349376547
1349376546
1349376536
1349376534
1349376531
1349376524
1349376521
1349376519
1349376519
1349376518
1349376517
1349376517
1349376507
1349376506
1349376502
1349376501
1349376499
1349376496
1349376496
1349376490
1349376488
1349376484
1349376479
1349376476
1349376475
1349376474
1349376470
1349376469
1349376467
1349376465
1349376460
1349376456
1349376456
1349376455
1349376454
1349376454
1349376453
1349376451
1349376449
1349376441
1349376439
1349376432
1349376431
1349376428
1349376424
1349376424
1349376423
1349376422
1349376421
1349376418
1349376415
1349376410
1349376408
1349376406
1349376405
1349376405
1349376401
1349376398
1349376394
1349376998
1349376998
1349376994
1349376988
1349376986
1349376984
1349376983
1349376980
1349376980
1349376969
1349376969
1349376968
1349376969
1349376968
1349376967
1349376961
1349376961
1349376959
1349376958
1349376958
1349376956
1349376956
1349376950
1349376949
1349376945
1349376944
1349376937
1349376935
1349376929
1349376927
1349376924
1349376924
1349376924
1349376922
1349376916
1349376913
1349376911
1349376906
1349376906
1349376905
1349376903
1349376898
1349376896
1349376889
1349376888
1349376883
1349376881
1349376880
1349376879
1349376876
1349376874
1349376873
1349376872
1349376872
1349376865
1349376861
1349376856
1349376855
1349376853
1349376852
1349376848
1349376846
1349376846
1349376845
1349376845
1349376845
1349376844
1349376837
1349376829
1349376827
1349376825
1349376825
1349376822
1349376815
1349376814
1349376814
1349376810
1349376808
1349376808
1349376808
1349376807
1349376807
1349376806
1349376805
1349376801
1349376798
1349376796
1349376794
1349376794
1349376793
1349376790
1349376788
1349376787
1349376786
1349376785
1349376782
1349376776
1349376771
1349376770
1349376769
1349376765
1349376764
1349376758
1349376757
1349376756
1349376755
1349376747
1349376743
1349376741
1349376741
1349376740
1349376739
1349376737
1349376736
1349376732
1349376729
1349376716
1349376716
1349376710
1349376708
1349376706
1349376705
1349376705
1349376704
1349377300
1349377298
1349377293
1349377293
1349377290
1349377290
1349377289
1349377288
1349377288
1349377286
1349377284
1349377279
1349377277
1349377270
1349377270
1349377265
1349377260
1349377260
1349377257
1349377255
1349377249
1349377244
1349377237
1349377235
1349377232
1349377232
1349377231
1349377229
1349377228
1349377224
1349377223
1349377209
1349377190
1349377190
1349377187
1349377181
1349377181
1349377181
1349377177
1349377177
1349377176
1349377171
1349377170
1349377167
1349377166
1349377165
1349377160
1349377159
1349377154
1349377152
1349377152
1349377150
1349377147
1349377145
1349377141
1349377139
1349377138
1349377138
1349377132
1349377130
1349377128
1349377128
1349377126
1349377125
1349377118
1349377117
1349377109
1349377109
1349377107
1349377105
1349377103
1349377103
1349377101
1349377098
1349377094
1349377089
1349377088
1349377087
1349377087
1349377084
1349377083
1349377083
1349377082
1349377077
1349377076
1349377075
1349377072
1349377066
1349377065
1349377064
1349377062
1349377054
1349377053
1349377052
1349377045
1349377042
1349377040
1349377031
1349377031
1349377030
1349377030
1349377025
1349377022
1349377022
1349377020
1349377020
1349377018
1349377018
1349377018
1349377017
1349377016
1349377012
1349377011
1349377009
1349377008
1349377005
1349377004
1349377601
1349377601
1349377600
1349377595
1349377594
1349377594
1349377594
1349377593
1349377589
1349377588
1349377584
1349377578
1349377576
1349377576
1349377570
1349377570
1349377570
1349377569
1349377568
1349377566
1349377565
1349377565
1349377563
1349377563
1349377563
1349377562
1349377562
1349377555
1349377550
1349377544
1349377540
1349377539
1349377537
1349377536
1349377535
1349377532
1349377531
1349377532
1349377527
1349377527
1349377522
1349377521
1349377518
1349377514
1349377510
1349377506
1349377505
1349377503
1349377501
1349377498
1349377492
1349377486
1349377484
1349377477
1349377476
1349377472
1349377467
1349377467
1349377464
1349377464
1349377463
1349377458
1349377458
1349377457
1349377452
1349377449
1349377447
1349377440
1349377438
1349377435
1349377434
1349377433
1349377432
1349377429
1349377428
1349377427
1349377426
1349377419
1349377417
1349377409
1349377405
1349377402
1349377401
1349377400
1349377400
1349377395
1349377393
1349377390
1349377388
1349377388
1349377381
1349377379
1349377377
1349377376
1349377374
1349377374
1349377372
1349377371
1349377369
1349377364
1349377354
1349377346
1349377346
1349377340
1349377335
1349377332
1349377329
1349377328
1349377328
1349377323
1349377318
1349377317
1349377316
1349377316
1349377315
1349377314
1349377314
1349377311
1349377310
1349377303
1349377301
1349377301
1349377301
1349377904
1349377901
1349377901
1349377900
1349377895
1349377892
1349377891
1349377884
1349377878
1349377876
1349377871
1349377866
1349377865
1349377865
1349377863
1349377863
1349377861
1349377860
1349377858
1349377857
1349377857
1349377857
1349377855
1349377846
1349377846
1349377845
1349377844
1349377843
1349377841
1349377841
1349377840
1349377837
1349377830
1349377819
1349377818
1349377817
1349377817
1349377816
1349377810
1349377809
1349377809
1349377806
1349377804
1349377799
1349377798
1349377796
1349377786
1349377785
1349377783
1349377782
1349377776
1349377775
1349377770
1349377767
1349377766
1349377765
1349377760
1349377759
1349377758
1349377757
1349377757
1349377757
1349377757
1349377754
1349377751
1349377751
1349377745
1349377745
1349377744
1349377744
1349377740
1349377740
1349377739
1349377738
1349377737
1349377730
1349377728
1349377727
1349377722
1349377722
1349377713
1349377712
1349377709
1349377707
1349377706
1349377703
1349377702
1349377696
1349377695
1349377690
1349377685
1349377685
1349377682
1349377677
1349377676
1349377675
1349377672
1349377664
1349377661
1349377658
1349377656
1349377653
1349377652
1349377647
1349377647
1349377645
1349377644
1349377644
1349377644
1349377641
1349377641
1349377640
1349377637
1349377637
1349377634
1349377629
1349377627
1349377625
1349377621
1349377621
1349377618
1349377612
1349377611
1349377609
1349377608
1349377608
1349378205
1349378201
1349378201
1349378199
1349378195
1349378193
1349378193
1349378192
1349378192
1349378188
1349378184
1349378184
1349378182
1349378174
1349378174
1349378173
1349378172
1349378164
1349378162
1349378158
1349378152
1349378151
1349378143
1349378142
1349378134
1349378133
1349378126
1349378123
1349378123
1349378122
1349378120
1349378118
1349378115
1349378115
1349378114
1349378107
1349378104
1349378101
1349378101
1349378100
1349378098
1349378095
1349378089
1349378087
1349378087
1349378080
1349378077
1349378076
1349378074
1349378073
1349378070
1349378068
1349378065
1349378064
1349378062
1349378062
1349378052
1349378052
1349378050
1349378049
1349378047
1349378045
1349378043
1349378042
1349378041
1349378034
1349378032
1349378031
1349378028
1349378026
1349378025
1349378025
1349378023
1349378021
1349378020
1349378017
1349378015
1349378003
1349377998
1349377998
1349377992
1349377992
1349377987
1349377987
1349377983
1349377979
1349377978
1349377976
1349377972
1349377971
1349377970
1349377969
1349377965
1349377962
1349377961
1349377961
1349377961
1349377959
1349377957
1349377954
1349377954
1349377951
1349377951
1349377950
1349377943
1349377943
1349377939
1349377931
1349377926
1349377921
1349377913
1349377907
1349378503
1349378498
1349378495
1349378489
1349378486
1349378483
1349378483
1349378477
1349378477
1349378470
1349378464
1349378460
1349378452
1349378448
1349378446
1349378437
1349378436
1349378432
1349378430
1349378427
1349378426
1349378426
1349378424
1349378422
1349378414
1349378413
1349378412
1349378412
1349378411
1349378411
1349378409
1349378408
1349378408
1349378401
1349378401
1349378400
1349378391
1349378388
1349378388
1349378386
1349378384
1349378380
1349378378
1349378374
1349378372
1349378370
1349378369
1349378365
1349378359
1349378358
1349378357
1349378356
1349378354
1349378352
1349378351
1349378350
1349378346
1349378345
1349378343
1349378343
1349378342
1349378339
1349378337
1349378331
1349378331
1349378331
1349378329
1349378328
1349378327
1349378322
1349378321
1349378320
1349378319
1349378318
1349378318
1349378317
1349378314
1349378309
1349378307
1349378307
1349378304
1349378302
1349378299
1349378298
1349378298
1349378297
1349378293
1349378291
1349378288
1349378286
1349378280
1349378278
1349378274
1349378272
1349378271
1349378271
1349378271
1349378269
1349378269
1349378267
1349378266
1349378265
1349378263
1349378262
1349378262
1349378259
1349378257
1349378256
1349378255
1349378254
1349378253
1349378252
1349378252
1349378251
1349378233
1349378233
1349378232
1349378229
1349378228
1349378219
1349378217
1349378209
1349378208
1349378804
1349378804
1349378801
1349378798
1349378798
1349378797
1349378789
1349378787
1349378783
1349378783
1349378779
1349378770
1349378764
1349378761
1349378759
1349378757
1349378750
1349378749
1349378748
1349378748
1349378746
1349378740
1349378735
1349378733
1349378732
1349378731
1349378730
1349378728
1349378727
1349378721
1349378716
1349378716
1349378714
1349378710
1349378708
1349378705
1349378703
1349378703
1349378703
1349378701
1349378700
1349378698
1349378698
1349378697
1349378693
1349378689
1349378686
1349378685
1349378679
1349378677
1349378674
1349378671
1349378670
1349378669
1349378668
1349378665
1349378663
1349378662
1349378661
1349378656
1349378656
1349378653
1349378652
1349378650
1349378650
1349378647
1349378647
1349378641
1349378640
1349378637
1349378634
1349378633
1349378633
1349378628
1349378626
1349378624
1349378623
1349378623
1349378618
1349378611
1349378610
1349378609
1349378608
1349378607
1349378606
1349378602
1349378601
1349378598
1349378597
1349378595
1349378587
1349378584
1349378583
1349378582
1349378575
1349378571
1349378571
1349378566
1349378566
1349378563
1349378563
1349378561
1349378560
1349378558
1349378557
1349378553
1349378553
1349378553
1349378550
1349378548
1349378545
1349378542
1349378539
1349378537
1349378536
1349378530
1349378527
1349378525
1349378523
1349378517
1349379108
1349379107
1349379100
1349379100
1349379100
1349379092
1349379091
1349379090
1349379084
1349379078
1349379075
1349379075
1349379075
1349379068
1349379061
1349379059
1349379058
1349379054
1349379054
1349379054
1349379049
1349379047
1349379037
1349379036
1349379032
1349379030
1349379029
1349379026
1349379026
1349379022
1349379021
1349379019
1349379017
1349379015
1349379013
1349379012
1349379011
1349379010
1349379010
1349379006
1349379003
1349378995
1349378990
1349378990
1349378988
1349378988
1349378978
1349378978
1349378977
1349378975
1349378975
1349378970
1349378969
1349378968
1349378966
1349378966
1349378964
1349378964
1349378962
1349378961
1349378958
1349378957
1349378955
1349378953
1349378949
1349378946
1349378939
1349378935
1349378934
1349378933
1349378928
1349378928
1349378927
1349378923
1349378917
1349378914
1349378913
1349378912
1349378909
1349378907
1349378907
1349378902
1349378897
1349378895
1349378891
1349378888
1349378887
1349378886
1349378886
1349378880
1349378880
1349378879
1349378875
1349378869
1349378868
1349378867
1349378866
1349378862
1349378849
1349378846
1349378841
1349378839
1349378836
1349378831
1349378828
1349378828
1349378827
1349378826
1349378820
1349378816
1349378814
1349378812
1349378811
1349379406
1349379406
1349379400
1349379400
1349379398
1349379394
1349379389
1349379388
1349379387
1349379385
1349379384
1349379384
1349379383
1349379380
1349379376
1349379372
1349379370
1349379367
1349379366
1349379364
1349379356
1349379356
1349379355
1349379353
1349379350
1349379350
1349379349
1349379349
1349379336
1349379332
1349379331
1349379328
1349379325
1349379323
1349379317
1349379314
1349379308
1349379304
1349379303
1349379300
1349379298
1349379296
1349379294
1349379288
1349379286
1349379285
1349379283
1349379283
1349379282
1349379281
1349379278
1349379278
1349379277
1349379274
1349379270
1349379268
1349379267
1349379265
1349379264
1349379263
1349379262
1349379261
1349379261
1349379257
1349379254
1349379254
1349379252
1349379246
1349379246
1349379245
1349379241
1349379240
1349379240
1349379232
1349379231
1349379226
1349379226
1349379226
1349379226
1349379223
1349379221
1349379208
1349379207
1349379207
1349379202
1349379201
1349379193
1349379186
1349379181
1349379179
1349379178
1349379177
1349379170
1349379170
1349379169
1349379168
1349379166
1349379165
1349379162
1349379159
1349379155
1349379155
1349379153
1349379152
1349379152
1349379149
1349379148
1349379141
1349379141
1349379137
1349379135
1349379134
1349379133
1349379124
1349379123
1349379122
1349379122
1349379121
1349379120
1349379120
1349379119
1349379118
1349379117
1349379117
1349379712
1349379711
1349379711
1349379710
1349379709
1349379709
1349379708
1349379703
1349379703
1349379702
1349379696
1349379691
1349379684
1349379681
1349379678
1349379675
1349379674
1349379671
1349379671
1349379671
1349379666
1349379663
1349379659
1349379658
1349379658
1349379656
1349379653
1349379650
1349379645
1349379639
1349379637
1349379633
1349379633
1349379632
1349379632
1349379628
1349379619
1349379619
1349379614
1349379613
1349379613
1349379613
1349379612
1349379610
1349379610
1349379608
1349379607
1349379606
1349379605
1349379601
1349379601
1349379600
1349379598
1349379598
1349379591
1349379589
1349379586
1349379586
1349379585
1349379585
1349379584
1349379580
1349379578
1349379578
1349379574
1349379567
1349379561
1349379559
1349379559
1349379558
1349379558
1349379557
1349379554
1349379549
1349379544
1349379542
1349379538
1349379535
1349379534
1349379531
1349379530
1349379528
1349379527
1349379523
1349379523
1349379522
1349379522
1349379520
1349379518
1349379517
1349379513
1349379501
1349379501
1349379499
1349379495
1349379493
1349379492
1349379489
1349379488
1349379488
1349379487
1349379486
1349379484
1349379481
1349379481
1349379478
1349379475
1349379472
1349379471
1349379469
1349379466
1349379464
1349379463
1349379460
1349379456
1349379447
1349379446
1349379446
1349379445
1349379440
1349379440
1349379431
1349379430
1349379429
1349379427
1349379424
1349379423
1349379422
1349379418
1349379415
1349379415
1349380017
1349380012
1349380012
1349380008
1349380007
1349380005
1349380004
1349380002
1349379998
1349379998
1349379997
1349379991
1349379985
1349379981
1349379975
1349379972
1349379955
1349379950
1349379949
1349379947
1349379942
1349379941
1349379936
1349379936
1349379935
1349379933
1349379931
1349379924
1349379923
1349379922
1349379918
1349379913
1349379911
1349379908
1349379907
1349379903
1349379902
1349379897
1349379895
1349379890
1349379882
1349379882
1349379876
1349379875
1349379872
1349379872
1349379867
1349379862
1349379858
1349379854
1349379850
1349379846
1349379839
1349379839
1349379839
1349379837
1349379837
1349379835
1349379833
1349379830
1349379828
1349379827
1349379825
1349379822
1349379819
1349379817
1349379815
1349379815
1349379814
1349379814
1349379813
1349379810
1349379807
1349379803
1349379802
1349379801
1349379800
1349379797
1349379790
1349379788
1349379783
1349379778
1349379777
1349379775
1349379772
1349379770
1349379768
1349379767
1349379764
1349379763
1349379763
1349379762
1349379761
1349379754
1349379750
1349379750
1349379748
1349379745
1349379745
1349379743
1349379742
1349379740
1349379739
1349379738
1349379736
1349379735
1349379734
1349379733
1349379723
1349379720
1349379717
1349380319
1349380316
1349380315
1349380315
1349380315
1349380315
1349380311
1349380310
1349380307
1349380307
1349380303
1349380299
1349380296
1349380294
1349380292
1349380292
1349380291
1349380290
1349380290
1349380289
1349380289
1349380288
1349380288
1349380287
1349380287
1349380286
1349380284
1349380279
1349380276
1349380274
1349380267
1349380264
1349380262
1349380257
1349380256
1349380256
1349380251
1349380249
1349380248
1349380247
1349380245
1349380242
1349380241
1349380240
1349380234
1349380233
1349380228
1349380225
1349380224
1349380223
1349380220
1349380219
1349380219
1349380219
1349380217
1349380217
1349380217
1349380218
1349380215
1349380215
1349380213
1349380209
1349380208
1349380208
1349380207
1349380201
1349380198
1349380195
1349380194
1349380193
1349380193
1349380191
1349380190
1349380188
1349380185
1349380182
1349380175
1349380171
1349380170
1349380169
1349380166
1349380166
1349380161
1349380160
1349380158
1349380157
1349380154
1349380154
1349380153
1349380152
1349380151
1349380150
1349380150
1349380149
1349380143
1349380142
1349380139
1349380137
1349380137
1349380134
1349380130
1349380129
1349380128
1349380128
1349380119
1349380117
1349380116
1349380112
1349380110
1349380107
1349380096
1349380090
1349380090
1349380089
1349380081
1349380080
1349380076
1349380073
1349380072
1349380072
1349380066
1349380063
1349380061
1349380057
1349380053
1349380052
1349380051
1349380048
1349380048
1349380047
1349380042
1349380037
1349380037
1349380037
1349380035
1349380032
1349380031
1349380031
1349380029
1349380029
1349380028
1349380025
1349380025
1349380024
1349380024
1349380023
1349380022
1349380021
1349380021
1349380021
1349380618
1349380618
1349380616
1349380612
1349380611
1349380610
1349380607
1349380605
1349380603
1349380599
1349380597
1349380595
1349380594
1349380593
1349380590
1349380590
1349380588
1349380576
1349380574
1349380568
1349380564
1349380559
1349380555
1349380549
1349380543
1349380541
1349380539
1349380538
1349380537
1349380535
1349380534
1349380533
1349380531
1349380531
1349380530
1349380529
1349380528
1349380526
1349380525
1349380522
1349380522
1349380521
1349380515
1349380512
1349380507
1349380507
1349380506
1349380503
1349380500
1349380499
1349380489
1349380485
1349380481
1349380481
1349380474
1349380473
1349380470
1349380468
1349380467
1349380464
1349380463
1349380461
1349380458
1349380455
1349380453
1349380450
1349380450
1349380450
1349380449
1349380447
1349380445
1349380442
1349380435
1349380434
1349380433
1349380429
1349380429
1349380429
1349380428
1349380428
1349380427
1349380427
1349380426
1349380426
1349380426
1349380425
1349380425
1349380425
1349380425
1349380425
1349380424
1349380420
1349380420
1349380417
1349380416
1349380404
1349380398
1349380396
1349380395
1349380388
1349380385
1349380379
1349380379
1349380374
1349380370
1349380369
1349380369
1349380368
1349380368
1349380367
1349380364
1349380362
1349380361
1349380358
1349380354
1349380352
1349380351
1349380350
1349380350
1349380348
1349380346
1349380345
1349380345
1349380343
1349380339
1349380335
1349380333
1349380333
1349380333
1349380330
1349380330
1349380330
1349380328
1349380327
1349380326
1349380321
1349380916
1349380916
1349380910
1349380907
1349380903
1349380901
1349380890
1349380889
1349380885
1349380885
1349380885
1349380884
1349380882
1349380881
1349380874
1349380874
1349380868
1349380868
1349380865
1349380863
1349380862
1349380860
1349380859
1349380857
1349380856
1349380855
1349380854
1349380852
1349380850
1349380848
1349380848
1349380848
1349380848
1349380837
1349380836
1349380835
1349380832
1349380830
1349380827
1349380827
1349380825
1349380825
1349380821
1349380818
1349380815
1349380813
1349380812
1349380809
1349380808
1349380807
1349380803
1349380802
1349380798
1349380796
1349380795
1349380795
1349380793
1349380788
1349380788
1349380784
1349380775
1349380774
1349380772
1349380772
1349380771
1349380771
1349380767
1349380765
1349380759
1349380752
1349380750
1349380750
1349380748
1349380747
1349380746
1349380742
1349380735
1349380735
1349380735
1349380734
1349380731
1349380730
1349380726
1349380725
1349380725
1349380722
1349380720
1349380720
1349380713
1349380711
1349380711
1349380710
1349380708
1349380707
1349380706
1349380704
1349380703
1349380700
1349380700
1349380695
1349380693
1349380681
1349380676
1349380671
1349380670
1349380668
1349380666
1349380663
1349380658
1349380658
1349380657
1349380656
1349380656
1349380655
1349380651
1349380651
1349380650
1349380646
1349380646
1349380645
1349380644
1349380642
1349380641
1349380637
1349380637
1349380636
1349380631
1349380630
1349380625
1349380623
1349381223
1349381221
1349381217
1349381215
1349381214
1349381210
1349381205
1349381201
1349381200
1349381199
1349381199
1349381193
1349381193
1349381188
1349381187
1349381185
1349381181
1349381178
1349381177
1349381175
1349381174
1349381170
1349381168
1349381165
1349381162
1349381161
1349381159
1349381151
1349381150
1349381146
1349381143
1349381142
1349381140
1349381138
1349381137
1349381136
1349381135
1349381135
1349381134
1349381130
1349381128
1349381123
1349381115
1349381109
1349381109
1349381107
1349381107
1349381106
1349381104
1349381103
1349381095
1349381094
1349381093
1349381090
1349381088
1349381085
1349381085
1349381084
1349381080
1349381079
1349381077
1349381075
1349381074
1349381073
1349381068
1349381067
1349381065
1349381059
1349381057
1349381056
1349381050
1349381045
1349381043
1349381039
1349381036
1349381034
1349381032
1349381026
1349381025
1349381017
1349381016
1349381016
1349381016
1349380999
1349380998
1349380996
1349380995
1349380991
1349380988
1349380987
1349380986
1349380985
1349380983
1349380982
1349380982
1349380982
1349380982
1349380982
1349380982
1349380982
1349380982
1349380982
1349380982
1349380981
1349380981
1349380981
1349380981
1349380981
1349380981
1349380980
1349380980
1349380980
1349380980
1349380980
1349380980
1349380980
1349380980
1349380980
1349380979
1349380979
1349380979
1349380979
1349380979
1349380979
1349380979
1349380979
1349380979
1349380979
1349380979
1349380979
1349380979
1349380979
1349380979
1349380978
1349380978
1349380978
1349380978
1349380978
1349380978
1349380978
1349380978
1349380977
1349380977
1349380977
1349380977
1349380977
1349380977
1349380977
1349380977
1349380977
1349380977
1349380977
1349380977
1349380977
1349380977
1349380977
1349380977
1349380977
1349380977
1349380976
1349380976
1349380976
1349380976
1349380976
1349380976
1349380975
1349380975
1349380975
1349380975
1349380975
1349380975
1349380975
1349380975
1349380975
1349380975
1349380975
1349380975
1349380975
1349380975
1349380975
1349380974
1349380974
1349380974
1349380974
1349380974
1349380974
1349380974
1349380974
1349380974
1349380974
1349380974
1349380973
1349380973
1349380973
1349380973
1349380973
1349380970
1349380970
1349380968
1349380962
1349380960
1349380954
1349380954
1349380952
1349380950
1349380938
1349380938
1349380936
1349380933
1349380933
1349380930
1349380929
1349381530
1349381528
1349381526
1349381524
1349381523
1349381522
1349381521
1349381518
1349381517
1349381517
1349381515
1349381513
1349381512
1349381511
1349381508
1349381508
1349381507
1349381498
1349381497
1349381497
1349381495
1349381495
1349381493
1349381493
1349381491
1349381490
1349381490
1349381482
1349381481
1349381480
1349381480
1349381479
1349381476
1349381472
1349381468
1349381460
1349381458
1349381457
1349381454
1349381453
1349381453
1349381452
1349381450
1349381449
1349381448
1349381446
1349381446
1349381445
1349381443
1349381439
1349381438
1349381436
1349381433
1349381430
1349381427
1349381422
1349381419
1349381419
1349381418
1349381416
1349381412
1349381410
1349381409
1349381407
1349381406
1349381405
1349381400
1349381399
1349381397
1349381394
1349381390
1349381388
1349381383
1349381378
1349381376
1349381375
1349381369
1349381369
1349381366
1349381364
1349381363
1349381357
1349381354
1349381347
1349381346
1349381341
1349381339
1349381338
1349381337
1349381333
1349381326
1349381326
1349381321
1349381309
1349381305
1349381299
1349381299
1349381297
1349381296
1349381292
1349381291
1349381290
1349381286
1349381283
1349381282
1349381277
1349381276
1349381276
1349381273
1349381273
1349381272
1349381261
1349381256
1349381251
1349381246
1349381243
1349381243
1349381238
1349381237
1349381235
1349381233
1349381232
1349381229
1349381829
1349381826
1349381825
1349381824
1349381823
1349381823
1349381820
1349381816
1349381813
1349381810
1349381810
1349381809
1349381808
1349381804
1349381800
1349381796
1349381793
1349381793
1349381793
1349381792
1349381790
1349381788
1349381787
1349381787
1349381786
1349381784
1349381783
1349381782
1349381780
1349381779
1349381778
1349381777
1349381777
1349381776
1349381774
1349381774
1349381772
1349381772
1349381768
1349381767
1349381767
1349381766
1349381766
1349381759
1349381758
1349381757
1349381755
1349381754
1349381752
1349381752
1349381750
1349381750
1349381748
1349381746
1349381744
1349381744
1349381743
1349381740
1349381740
1349381739
1349381736
1349381735
1349381727
1349381726
1349381722
1349381716
1349381711
1349381710
1349381706
1349381705
1349381702
1349381701
1349381701
1349381691
1349381689
1349381688
1349381687
1349381685
1349381676
1349381665
1349381663
1349381663
1349381659
1349381655
1349381653
1349381652
1349381649
1349381649
1349381649
1349381648
1349381646
1349381644
1349381636
1349381632
1349381628
1349381625
1349381620
1349381619
1349381618
1349381610
1349381609
1349381608
1349381607
1349381606
1349381603
1349381601
1349381600
1349381600
1349381598
1349381591
1349381591
1349381589
1349381587
1349381587
1349381586
1349381585
1349381584
1349381584
1349381584
1349381583
1349381576
1349381575
1349381575
1349381573
1349381572
1349381567
1349381566
1349381564
1349381561
1349381557
1349381556
1349381536
1349382130
1349382129
1349382129
1349382129
1349382125
1349382120
1349382119
1349382119
1349382118
1349382112
1349382109
1349382107
1349382107
1349382100
1349382090
1349382090
1349382089
1349382088
1349382088
1349382087
1349382086
1349382077
1349382076
1349382075
1349382068
1349382064
1349382054
1349382052
1349382050
1349382042
1349382041
1349382040
1349382038
1349382031
1349382029
1349382029
1349382025
1349382022
1349382019
1349382018
1349382016
1349382015
1349382009
1349382007
1349382005
1349382004
1349382001
1349382000
1349381995
1349381990
1349381989
1349381988
1349381987
1349381984
1349381983
1349381976
1349381976
1349381971
1349381971
1349381970
1349381966
1349381966
1349381964
1349381960
1349381945
1349381936
1349381935
1349381933
1349381929
1349381928
1349381926
1349381925
1349381924
1349381920
1349381919
1349381914
1349381903
1349381897
1349381896
1349381893
1349381892
1349381892
1349381889
1349381888
1349381886
1349381884
1349381884
1349381879
1349381876
1349381874
1349381871
1349381866
1349381863
1349381862
1349381861
1349381859
1349381855
1349381853
1349381852
1349381850
1349381847
1349381843
1349381839
1349381834
1349382431
1349382430
1349382429
1349382425
1349382423
1349382423
1349382422
1349382419
1349382417
1349382413
1349382407
1349382407
1349382402
1349382400
1349382393
1349382392
1349382391
1349382387
1349382385
1349382384
1349382382
1349382381
1349382379
1349382376
1349382373
1349382372
1349382367
1349382365
1349382365
1349382360
1349382358
1349382357
1349382354
1349382351
1349382351
1349382343
1349382343
1349382336
1349382334
1349382332
1349382332
1349382329
1349382323
1349382320
1349382317
1349382317
1349382312
1349382311
1349382311
1349382309
1349382309
1349382309
1349382307
1349382307
1349382306
1349382306
1349382298
1349382296
1349382290
1349382289
1349382287
1349382281
1349382281
1349382277
1349382275
1349382275
1349382274
1349382274
1349382271
1349382266
1349382264
1349382262
1349382253
1349382249
1349382246
1349382244
1349382244
1349382244
1349382240
1349382240
1349382238
1349382237
1349382230
1349382228
1349382225
1349382222
1349382220
1349382220
1349382212
1349382210
1349382210
1349382206
1349382205
1349382200
1349382200
1349382198
1349382193
1349382191
1349382189
1349382187
1349382187
1349382178
1349382178
1349382177
1349382175
1349382175
1349382175
1349382161
1349382160
1349382157
1349382154
1349382154
1349382148
1349382145
1349382144
1349382144
1349382143
1349382134
1349382732
1349382727
1349382727
1349382721
1349382721
1349382721
1349382717
1349382716
1349382713
1349382713
1349382712
1349382710
1349382708
1349382708
1349382702
1349382699
1349382694
1349382690
1349382690
1349382686
1349382683
1349382681
1349382681
1349382679
1349382673
1349382673
1349382670
1349382670
1349382670
1349382666
1349382661
1349382659
1349382657
1349382656
1349382653
1349382653
1349382650
1349382646
1349382645
1349382641
1349382638
1349382638
1349382638
1349382637
1349382636
1349382635
1349382634
1349382633
1349382633
1349382629
1349382628
1349382626
1349382625
1349382624
1349382622
1349382621
1349382621
1349382616
1349382610
1349382608
1349382605
1349382604
1349382603
1349382601
1349382598
1349382598
1349382597
1349382594
1349382594
1349382592
1349382591
1349382590
1349382590
1349382589
1349382586
1349382584
1349382584
1349382580
1349382577
1349382574
1349382568
1349382567
1349382566
1349382565
1349382564
1349382561
1349382560
1349382556
1349382554
1349382553
1349382550
1349382550
1349382549
1349382546
1349382543
1349382541
1349382540
1349382540
1349382535
1349382535
1349382533
1349382529
1349382523
1349382523
1349382519
1349382518
1349382516
1349382510
1349382508
1349382507
1349382498
1349382497
1349382490
1349382486
1349382482
1349382480
1349382479
1349382478
1349382470
1349382463
1349382461
1349382454
1349382453
1349382451
1349382451
1349382449
1349382448
1349382448
1349382441
1349382441
1349382439
1349382436
1349383039
1349383038
1349383037
1349383035
1349383035
1349383031
1349383030
1349383027
1349383027
1349383025
1349383025
1349383020
1349383018
1349383018
1349383013
1349383012
1349383011
1349383002
1349383002
1349383000
1349382999
1349382998
1349382995
1349382994
1349382992
1349382982
1349382977
1349382975
1349382975
1349382973
1349382967
1349382965
1349382964
1349382963
1349382963
1349382962
1349382961
1349382958
1349382957
1349382957
1349382954
1349382954
1349382952
1349382948
1349382947
1349382943
1349382943
1349382940
1349382940
1349382929
1349382927
1349382921
1349382919
1349382919
1349382917
1349382915
1349382912
1349382909
1349382907
1349382905
1349382902
1349382902
1349382897
1349382895
1349382893
1349382893
1349382892
1349382885
1349382883
1349382878
1349382878
1349382878
1349382870
1349382869
1349382869
1349382868
1349382865
1349382862
1349382861
1349382860
1349382858
1349382856
1349382856
1349382854
1349382851
1349382849
1349382846
1349382838
1349382837
1349382834
1349382831
1349382829
1349382828
1349382825
1349382823
1349382819
1349382813
1349382806
1349382796
1349382789
1349382788
1349382788
1349382787
1349382784
1349382784
1349382781
1349382779
1349382774
1349382770
1349382763
1349382762
1349382758
1349382755
1349382753
1349382749
1349382748
1349382747
1349382743
1349382738
1349382737
1349382736
1349382735
1349383342
1349383334
1349383325
1349383321
1349383321
1349383320
1349383315
1349383313
1349383312
1349383311
1349383309
1349383308
1349383308
1349383308
1349383306
1349383305
1349383302
1349383301
1349383300
1349383298
1349383294
1349383283
1349383277
1349383273
1349383269
1349383268
1349383267
1349383265
1349383264
1349383264
1349383263
1349383264
1349383263
1349383261
1349383259
1349383259
1349383257
1349383254
1349383252
1349383249
1349383245
1349383245
1349383238
1349383234
1349383232
1349383230
1349383229
1349383227
1349383225
1349383225
1349383224
1349383224
1349383223
1349383222
1349383219
1349383217
1349383216
1349383211
1349383210
1349383210
1349383209
1349383208
1349383205
1349383205
1349383199
1349383198
1349383197
1349383192
1349383190
1349383188
1349383181
1349383179
1349383177
1349383177
1349383176
1349383175
1349383174
1349383173
1349383170
1349383169
1349383168
1349383168
1349383168
1349383166
1349383163
1349383156
1349383148
1349383147
1349383144
1349383143
1349383142
1349383142
1349383141
1349383140
1349383138
1349383137
1349383136
1349383135
1349383132
1349383124
1349383122
1349383121
1349383121
1349383121
1349383119
1349383118
1349383113
1349383106
1349383102
1349383102
1349383099
1349383095
1349383094
1349383094
1349383094
1349383087
1349383087
1349383086
1349383085
1349383084
1349383082
1349383082
1349383081
1349383081
1349383079
1349383078
1349383072
1349383072
1349383072
1349383071
1349383068
1349383066
1349383065
1349383064
1349383060
1349383056
1349383055
1349383055
1349383053
1349383053
1349383051
1349383046
1349383640
1349383639
1349383638
1349383633
1349383632
1349383632
1349383630
1349383627
1349383622
1349383621
1349383617
1349383617
1349383617
1349383614
1349383614
1349383611
1349383610
1349383610
1349383603
1349383602
1349383602
1349383600
1349383599
1349383598
1349383597
1349383588
1349383584
1349383582
1349383580
1349383579
1349383579
1349383578
1349383577
1349383575
1349383575
1349383573
1349383572
1349383572
1349383571
1349383570
1349383570
1349383568
1349383568
1349383565
1349383565
1349383565
1349383562
1349383560
1349383560
1349383559
1349383558
1349383557
1349383556
1349383549
1349383548
1349383546
1349383546
1349383546
1349383545
1349383545
1349383543
1349383542
1349383540
1349383539
1349383533
1349383533
1349383531
1349383528
1349383528
1349383524
1349383523
1349383521
1349383521
1349383519
1349383517
1349383517
1349383511
1349383511
1349383504
1349383500
1349383500
1349383500
1349383499
1349383498
1349383497
1349383494
1349383493
1349383487
1349383487
1349383484
1349383484
1349383482
1349383478
1349383473
1349383471
1349383470
1349383469
1349383466
1349383465
1349383463
1349383461
1349383460
1349383456
1349383456
1349383454
1349383452
1349383447
1349383446
1349383443
1349383442
1349383442
1349383442
1349383434
1349383430
1349383430
1349383429
1349383426
1349383423
1349383419
1349383416
1349383414
1349383404
1349383404
1349383402
1349383398
1349383395
1349383390
1349383389
1349383388
1349383387
1349383383
1349383379
1349383376
1349383375
1349383374
1349383374
1349383371
1349383368
1349383352
1349383352
1349383351
1349383351
1349383350
1349383347
1349383344
1349383344
1349383344
1349383343
1349383343
1349383942
1349383941
1349383941
1349383939
1349383937
1349383937
1349383937
1349383935
1349383932
1349383930
1349383928
1349383927
1349383925
1349383924
1349383923
1349383908
1349383900
1349383899
1349383898
1349383898
1349383896
1349383896
1349383892
1349383891
1349383891
1349383890
1349383890
1349383887
1349383885
1349383880
1349383880
1349383875
1349383867
1349383867
1349383866
1349383864
1349383854
1349383851
1349383851
1349383846
1349383841
1349383840
1349383836
1349383833
1349383833
1349383829
1349383828
1349383828
1349383826
1349383823
1349383822
1349383821
1349383821
1349383820
1349383820
1349383817
1349383815
1349383814
1349383814
1349383814
1349383812
1349383811
1349383809
1349383802
1349383800
1349383798
1349383798
1349383792
1349383791
1349383787
1349383783
1349383782
1349383780
1349383775
1349383773
1349383772
1349383769
1349383768
1349383768
1349383764
1349383762
1349383761
1349383758
1349383757
1349383757
1349383753
1349383751
1349383749
1349383748
1349383748
1349383747
1349383744
1349383741
1349383737
1349383728
1349383725
1349383724
1349383721
1349383721
1349383719
1349383717
1349383712
1349383712
1349383712
1349383711
1349383711
1349383711
1349383710
1349383709
1349383707
1349383705
1349383703
1349383703
1349383702
1349383698
1349383696
1349383696
1349383695
1349383693
1349383692
1349383690
1349383690
1349383688
1349383686
1349383686
1349383684
1349383683
1349383682
1349383682
1349383681
1349383677
1349383673
1349383672
1349383668
1349383668
1349383667
1349383665
1349383664
1349383663
1349383662
1349383660
1349383658
1349383656
1349383655
1349383655
1349383654
1349383653
1349383653
1349383653
1349383651
1349383646
1349383645
1349383645
1349384240
1349384233
1349384230
1349384226
1349384224
1349384222
1349384222
1349384216
1349384215
1349384215
1349384215
1349384215
1349384214
1349384211
1349384210
1349384209
1349384208
1349384208
1349384208
1349384208
1349384208
1349384208
1349384206
1349384205
1349384204
1349384201
1349384197
1349384197
1349384194
1349384189
1349384187
1349384187
1349384186
1349384184
1349384183
1349384183
1349384183
1349384183
1349384183
1349384183
1349384183
1349384183
1349384183
1349384183
1349384183
1349384183
1349384183
1349384180
1349384178
1349384171
1349384170
1349384169
1349384166
1349384165
1349384163
1349384163
1349384163
1349384159
1349384156
1349384155
1349384154
1349384153
1349384152
1349384150
1349384145
1349384144
1349384142
1349384137
1349384136
1349384136
1349384133
1349384130
1349384130
1349384125
1349384118
1349384117
1349384113
1349384112
1349384107
1349384105
1349384105
1349384100
1349384100
1349384098
1349384095
1349384093
1349384092
1349384092
1349384091
1349384089
1349384086
1349384083
1349384083
1349384078
1349384077
1349384077
1349384077
1349384076
1349384070
1349384063
1349384059
1349384057
1349384054
1349384052
1349384048
1349384047
1349384045
1349384044
1349384044
1349384044
1349384043
1349384042
1349384042
1349384036
1349384035
1349384033
1349384032
1349384028
1349384025
1349384022
1349384020
1349384014
1349384012
1349384011
1349384010
1349384008
1349384006
1349384003
1349384000
1349383999
1349383998
1349383997
1349383995
1349383995
1349383994
1349383994
1349383992
1349383984
1349383982
1349383978
1349383977
1349383975
1349383973
1349383969
1349383969
1349383967
1349383966
1349383963
1349383961
1349383961
1349383960
1349383960
1349383958
1349383952
1349383951
1349383950
1349383949
1349383948
1349383946
1349384550
1349384548
1349384542
1349384539
1349384539
1349384537
1349384534
1349384532
1349384529
1349384528
1349384527
1349384525
1349384525
1349384523
1349384516
1349384513
1349384512
1349384509
1349384509
1349384508
1349384506
1349384504
1349384502
1349384502
1349384501
1349384496
1349384494
1349384493
1349384493
1349384492
1349384491
1349384489
1349384488
1349384488
1349384485
1349384484
1349384482
1349384480
1349384476
1349384476
1349384475
1349384475
1349384475
1349384471
1349384467
1349384462
1349384461
1349384457
1349384450
1349384447
1349384443
1349384443
1349384442
1349384432
1349384429
1349384428
1349384423
1349384419
1349384418
1349384417
1349384414
1349384413
1349384411
1349384403
1349384403
1349384399
1349384396
1349384395
1349384395
1349384394
1349384392
1349384391
1349384388
1349384388
1349384387
1349384385
1349384382
1349384382
1349384380
1349384373
1349384372
1349384371
1349384370
1349384367
1349384363
1349384361
1349384360
1349384360
1349384357
1349384355
1349384355
1349384354
1349384352
1349384350
1349384348
1349384348
1349384346
1349384341
1349384339
1349384336
1349384334
1349384331
1349384327
1349384326
1349384324
1349384323
1349384320
1349384319
1349384317
1349384313
1349384307
1349384306
1349384306
1349384302
1349384299
1349384298
1349384296
1349384295
1349384294
1349384294
1349384293
1349384292
1349384290
1349384283
1349384283
1349384281
1349384281
1349384281
1349384281
1349384280
1349384280
1349384278
1349384270
1349384269
1349384269
1349384269
1349384268
1349384266
1349384263
1349384263
1349384261
1349384261
1349384260
1349384260
1349384258
1349384255
1349384255
1349384252
1349384252
1349384251
1349384848
1349384845
1349384845
1349384842
1349384842
1349384842
1349384838
1349384837
1349384836
1349384835
1349384833
1349384831
1349384831
1349384825
1349384825
1349384824
1349384823
1349384816
1349384816
1349384816
1349384813
1349384809
1349384809
1349384808
1349384805
1349384802
1349384801
1349384796
1349384796
1349384790
1349384789
1349384788
1349384788
1349384788
1349384786
1349384784
1349384782
1349384778
1349384777
1349384776
1349384774
1349384773
1349384771
1349384771
1349384767
1349384755
1349384754
1349384754
1349384752
1349384746
1349384746
1349384742
1349384742
1349384742
1349384741
1349384740
1349384738
1349384736
1349384736
1349384735
1349384734
1349384732
1349384729
1349384729
1349384728
1349384728
1349384727
1349384725
1349384723
1349384721
1349384720
1349384719
1349384717
1349384713
1349384709
1349384704
1349384703
1349384698
1349384694
1349384692
1349384692
1349384689
1349384689
1349384688
1349384685
1349384683
1349384683
1349384680
1349384679
1349384679
1349384677
1349384675
1349384673
1349384671
1349384668
1349384664
1349384663
1349384663
1349384661
1349384659
1349384659
1349384657
1349384650
1349384647
1349384646
1349384645
1349384644
1349384642
1349384640
1349384636
1349384634
1349384633
1349384631
1349384626
1349384620
1349384615
1349384615
1349384613
1349384609
1349384608
1349384607
1349384606
1349384606
1349384605
1349384605
1349384605
1349384597
1349384597
1349384590
1349384589
1349384586
1349384583
1349384581
1349384580
1349384578
1349384576
1349384575
1349384575
1349384574
1349384571
1349384567
1349384564
1349384563
1349384561
1349384559
1349384557
1349384554
1349384554
1349384553
1349384550
1349385153
1349385151
1349385150
1349385148
1349385148
1349385146
1349385146
1349385146
1349385145
1349385145
1349385142
1349385140
1349385138
1349385138
1349385135
1349385134
1349385133
1349385132
1349385132
1349385131
1349385130
1349385129
1349385128
1349385127
1349385125
1349385118
1349385114
1349385112
1349385109
1349385109
1349385107
1349385105
1349385104
1349385101
1349385094
1349385090
1349385089
1349385088
1349385086
1349385085
1349385085
1349385084
1349385082
1349385080
1349385079
1349385078
1349385077
1349385075
1349385074
1349385071
1349385069
1349385068
1349385067
1349385065
1349385062
1349385058
1349385056
1349385053
1349385052
1349385050
1349385040
1349385040
1349385039
1349385039
1349385034
1349385033
1349385033
1349385030
1349385030
1349385028
1349385027
1349385026
1349385024
1349385023
1349385021
1349385013
1349385012
1349385010
1349385008
1349385007
1349385007
1349385003
1349385002
1349385001
1349385000
1349384999
1349384997
1349384996
1349384995
1349384993
1349384988
1349384985
1349384983
1349384981
1349384979
1349384976
1349384975
1349384972
1349384971
1349384968
1349384962
1349384961
1349384959
1349384959
1349384957
1349384948
1349384947
1349384946
1349384939
1349384938
1349384932
1349384929
1349384927
1349384923
1349384922
1349384921
1349384921
1349384920
1349384918
1349384917
1349384914
1349384914
1349384911
1349384909
1349384906
1349384904
1349384902
1349384902
1349384901
1349384900
1349384897
1349384896
1349384891
1349384888
1349384886
1349384882
1349384881
1349384880
1349384875
1349384874
1349384874
1349384874
1349384865
1349384865
1349384863
1349384860
1349384860
1349384859
1349384858
1349384855
1349385453
1349385450
1349385449
1349385448
1349385442
1349385441
1349385441
1349385441
1349385439
1349385435
1349385434
1349385434
1349385434
1349385434
1349385432
1349385428
1349385428
1349385427
1349385423
1349385422
1349385421
1349385420
1349385419
1349385417
1349385417
1349385411
1349385409
1349385408
1349385407
1349385405
1349385404
1349385399
1349385393
1349385391
1349385390
1349385387
1349385386
1349385386
1349385384
1349385384
1349385383
1349385381
1349385381
1349385380
1349385380
1349385379
1349385376
1349385375
1349385373
1349385373
1349385372
1349385371
1349385369
1349385369
1349385366
1349385365
1349385360
1349385360
1349385357
1349385357
1349385354
1349385352
1349385350
1349385348
1349385348
1349385346
1349385345
1349385343
1349385342
1349385342
1349385342
1349385341
1349385340
1349385340
1349385339
1349385338
1349385333
1349385330
1349385328
1349385326
1349385326
1349385325
1349385320
1349385319
1349385318
1349385317
1349385317
1349385314
1349385311
1349385310
1349385308
1349385302
1349385300
1349385299
1349385299
1349385298
1349385296
1349385293
1349385289
1349385288
1349385286
1349385285
1349385285
1349385284
1349385283
1349385283
1349385282
1349385282
1349385282
1349385278
1349385278
1349385278
1349385277
1349385275
1349385273
1349385270
1349385270
1349385268
1349385267
1349385265
1349385265
1349385264
1349385263
1349385260
1349385260
1349385259
1349385257
1349385256
1349385252
1349385252
1349385248
1349385243
1349385242
1349385240
1349385239
1349385233
1349385231
1349385231
1349385231
1349385230
1349385227
1349385225
1349385223
1349385221
1349385220
1349385216
1349385206
1349385204
1349385201
1349385200
1349385200
1349385199
1349385199
1349385196
1349385196
1349385193
1349385193
1349385189
1349385185
1349385183
1349385180
1349385172
1349385172
1349385168
1349385168
1349385168
1349385167
1349385160
1349385157
1349385757
1349385753
1349385752
1349385752
1349385750
1349385746
1349385743
1349385742
1349385739
1349385737
1349385734
1349385729
1349385728
1349385726
1349385726
1349385723
1349385714
1349385713
1349385710
1349385709
1349385708
1349385696
1349385694
1349385691
1349385688
1349385687
1349385687
1349385683
1349385682
1349385679
1349385678
1349385671
1349385670
1349385669
1349385667
1349385667
1349385667
1349385667
1349385665
1349385664
1349385662
1349385660
1349385659
1349385659
1349385656
1349385655
1349385652
1349385652
1349385650
1349385650
1349385648
1349385647
1349385646
1349385642
1349385639
1349385634
1349385634
1349385632
1349385631
1349385630
1349385628
1349385626
1349385625
1349385625
1349385624
1349385618
1349385617
1349385616
1349385613
1349385613
1349385609
1349385604
1349385601
1349385601
1349385596
1349385594
1349385594
1349385591
1349385585
1349385583
1349385581
1349385578
1349385578
1349385577
1349385575
1349385567
1349385564
1349385558
1349385557
1349385555
1349385553
1349385551
1349385550
1349385547
1349385546
1349385545
1349385545
1349385540
1349385539
1349385539
1349385538
1349385538
1349385538
1349385537
1349385536
1349385534
1349385534
1349385527
1349385527
1349385526
1349385523
1349385520
1349385520
1349385518
1349385515
1349385515
1349385514
1349385514
1349385507
1349385503
1349385499
1349385499
1349385499
1349385497
1349385496
1349385495
1349385493
1349385491
1349385490
1349385489
1349385487
1349385483
1349385482
1349385482
1349385481
1349385478
1349385475
1349385474
1349385474
1349385470
1349385466
1349385464
1349385461
1349385458
1349386058
1349386057
1349386056
1349386055
1349386053
1349386052
1349386050
1349386048
1349386047
1349386044
1349386042
1349386042
1349386042
1349386039
1349386039
1349386035
1349386034
1349386034
1349386034
1349386025
1349386024
1349386023
1349386023
1349386022
1349386021
1349386020
1349386019
1349386019
1349386017
1349386017
1349386016
1349386012
1349386009
1349386009
1349386007
1349386006
1349386000
1349386000
1349385999
1349385997
1349385995
1349385993
1349385991
1349385986
1349385982
1349385982
1349385982
1349385979
1349385978
1349385978
1349385975
1349385974
1349385974
1349385970
1349385968
1349385968
1349385967
1349385966
1349385964
1349385961
1349385949
1349385948
1349385946
1349385945
1349385942
1349385941
1349385939
1349385938
1349385935
1349385934
1349385929
1349385929
1349385926
1349385924
1349385921
1349385921
1349385919
1349385918
1349385917
1349385915
1349385913
1349385912
1349385911
1349385910
1349385908
1349385903
1349385901
1349385899
1349385897
1349385896
1349385895
1349385894
1349385886
1349385886
1349385885
1349385883
1349385882
1349385877
1349385876
1349385875
1349385875
1349385872
1349385871
1349385871
1349385870
1349385870
1349385866
1349385860
1349385856
1349385853
1349385852
1349385851
1349385847
1349385844
1349385844
1349385842
1349385836
1349385835
1349385834
1349385833
1349385832
1349385831
1349385830
1349385830
1349385827
1349385823
1349385817
1349385815
1349385815
1349385814
1349385813
1349385811
1349385810
1349385807
1349385807
1349385806
1349385806
1349385802
1349385801
1349385800
1349385798
1349385795
1349385791
1349385789
1349385789
1349385788
1349385788
1349385784
1349385782
1349385781
1349385778
1349385778
1349385777
1349385775
1349385775
1349385768
1349385768
1349385767
1349385763
1349385761
1349385761
1349385760
1349386362
1349386361
1349386355
1349386355
1349386350
1349386349
1349386349
1349386348
1349386347
1349386346
1349386344
1349386340
1349386339
1349386339
1349386339
1349386338
1349386336
1349386334
1349386334
1349386333
1349386333
1349386332
1349386331
1349386328
1349386327
1349386327
1349386326
1349386325
1349386313
1349386311
1349386307
1349386307
1349386305
1349386302
1349386301
1349386299
1349386296
1349386295
1349386291
1349386286
1349386285
1349386284
1349386284
1349386281
1349386274
1349386273
1349386272
1349386271
1349386271
1349386271
1349386269
1349386267
1349386261
1349386260
1349386254
1349386252
1349386250
1349386244
1349386242
1349386239
1349386237
1349386237
1349386232
1349386225
1349386218
1349386217
1349386216
1349386212
1349386209
1349386207
1349386205
1349386203
1349386202
1349386200
1349386197
1349386197
1349386196
1349386195
1349386194
1349386189
1349386188
1349386188
1349386188
1349386187
1349386187
1349386186
1349386184
1349386184
1349386181
1349386179
1349386178
1349386177
1349386175
1349386174
1349386171
1349386168
1349386166
1349386165
1349386161
1349386158
1349386154
1349386148
1349386148
1349386146
1349386143
1349386140
1349386134
1349386130
1349386125
1349386119
1349386119
1349386118
1349386117
1349386112
1349386111
1349386111
1349386109
1349386108
1349386107
1349386106
1349386105
1349386104
1349386103
1349386103
1349386102
1349386099
1349386098
1349386097
1349386096
1349386095
1349386094
1349386090
1349386089
1349386086
1349386085
1349386079
1349386078
1349386076
1349386065
1349386064
1349386064
1349386064
1349386062
1349386666
1349386665
1349386663
1349386662
1349386659
1349386658
1349386656
1349386652
1349386651
1349386651
1349386650
1349386648
1349386648
1349386647
1349386644
1349386643
1349386642
1349386640
1349386640
1349386638
1349386637
1349386636
1349386636
1349386635
1349386634
1349386631
1349386631
1349386629
1349386626
1349386625
1349386623
1349386622
1349386622
1349386619
1349386616
1349386614
1349386613
1349386613
1349386608
1349386606
1349386602
1349386601
1349386601
1349386595
1349386592
1349386591
1349386589
1349386589
1349386586
1349386582
1349386581
1349386577
1349386575
1349386575
1349386574
1349386569
1349386567
1349386561
1349386556
1349386556
1349386552
1349386552
1349386551
1349386551
1349386549
1349386547
1349386543
1349386529
1349386527
1349386527
1349386525
1349386522
1349386521
1349386518
1349386513
1349386511
1349386511
1349386508
1349386506
1349386503
1349386500
1349386495
1349386494
1349386493
1349386492
1349386492
1349386490
1349386488
1349386488
1349386488
1349386487
1349386487
1349386486
1349386486
1349386483
1349386481
1349386480
1349386477
1349386475
1349386474
1349386473
1349386471
1349386469
1349386469
1349386468
1349386467
1349386466
1349386464
1349386463
1349386462
1349386457
1349386455
1349386455
1349386453
1349386452
1349386452
1349386450
1349386450
1349386448
1349386447
1349386447
1349386444
1349386444
1349386443
1349386441
1349386437
1349386431
1349386430
1349386429
1349386427
1349386427
1349386427
1349386424
1349386424
1349386422
1349386421
1349386419
1349386418
1349386414
1349386410
1349386409
1349386409
1349386407
1349386405
1349386403
1349386402
1349386401
1349386400
1349386399
1349386393
1349386391
1349386390
1349386389
1349386388
1349386386
1349386385
1349386384
1349386383
1349386381
1349386380
1349386377
1349386375
1349386372
1349386371
1349386368
1349386368
1349386366
1349386366
1349386365
1349386968
1349386965
1349386960
1349386959
1349386959
1349386958
1349386950
1349386950
1349386950
1349386950
1349386948
1349386947
1349386945
1349386944
1349386944
1349386942
1349386942
1349386938
1349386937
1349386933
1349386931
1349386930
1349386927
1349386926
1349386925
1349386924
1349386921
1349386920
1349386918
1349386915
1349386914
1349386914
1349386911
1349386911
1349386909
1349386909
1349386908
1349386907
1349386904
1349386903
1349386899
1349386898
1349386898
1349386897
1349386896
1349386894
1349386891
1349386888
1349386888
1349386883
1349386880
1349386879
1349386879
1349386873
1349386871
1349386870
1349386868
1349386868
1349386868
1349386868
1349386867
1349386867
1349386866
1349386866
1349386865
1349386865
1349386865
1349386864
1349386863
1349386863
1349386863
1349386861
1349386858
1349386858
1349386854
1349386852
1349386852
1349386852
1349386851
1349386848
1349386846
1349386845
1349386844
1349386842
1349386841
1349386836
1349386835
1349386833
1349386831
1349386830
1349386830
1349386828
1349386827
1349386823
1349386823
1349386822
1349386822
1349386819
1349386819
1349386819
1349386818
1349386814
1349386811
1349386811
1349386810
1349386809
1349386807
1349386807
1349386806
1349386806
1349386803
1349386801
1349386799
1349386798
1349386797
1349386796
1349386790
1349386789
1349386787
1349386786
1349386783
1349386782
1349386781
1349386779
1349386778
1349386776
1349386775
1349386775
1349386774
1349386773
1349386773
1349386772
1349386770
1349386770
1349386767
1349386762
1349386761
1349386759
1349386758
1349386758
1349386756
1349386755
1349386754
1349386753
1349386753
1349386752
1349386751
1349386750
1349386750
1349386750
1349386749
1349386748
1349386745
1349386744
1349386743
1349386743
1349386742
1349386741
1349386739
1349386739
1349386738
1349386738
1349386737
1349386737
1349386737
1349386737
1349386737
1349386736
1349386734
1349386734
1349386732
1349386731
1349386730
1349386730
1349386728
1349386725
1349386725
1349386723
1349386717
1349386716
1349386714
1349386714
1349386713
1349386712
1349386709
1349386709
1349386708
1349386708
1349386707
1349386704
1349386703
1349386703
1349386702
1349386695
1349386692
1349386692
1349386691
1349386690
1349386688
1349386686
1349386683
1349386680
1349386679
1349386675
1349386673
1349386673
1349386670
1349386668
1349386668
1349387270
1349387269
1349387268
1349387267
1349387266
1349387265
1349387265
1349387263
1349387263
1349387262
1349387261
1349387260
1349387259
1349387259
1349387256
1349387256
1349387256
1349387255
1349387254
1349387253
1349387253
1349387253
1349387253
1349387253
1349387247
1349387247
1349387246
1349387246
1349387245
1349387244
1349387242
1349387242
1349387242
1349387241
1349387240
1349387240
1349387240
1349387238
1349387238
1349387235
1349387234
1349387232
1349387232
1349387231
1349387230
1349387230
1349387225
1349387224
1349387224
1349387223
1349387222
1349387220
1349387220
1349387218
1349387218
1349387217
1349387217
1349387217
1349387216
1349387215
1349387213
1349387213
1349387209
1349387207
1349387207
1349387205
1349387204
1349387203
1349387202
1349387201
1349387199
1349387199
1349387199
1349387198
1349387197
1349387197
1349387196
1349387196
1349387195
1349387193
1349387187
1349387186
1349387186
1349387184
1349387184
1349387183
1349387182
1349387181
1349387181
1349387179
1349387178
1349387178
1349387177
1349387177
1349387176
1349387175
1349387175
1349387175
1349387174
1349387173
1349387172
1349387172
1349387172
1349387171
1349387170
1349387169
1349387169
1349387168
1349387168
1349387168
1349387168
1349387167
1349387166
1349387165
1349387165
1349387165
1349387165
1349387164
1349387162
1349387160
1349387160
1349387160
1349387159
1349387155
1349387154
1349387153
1349387152
1349387151
1349387150
1349387150
1349387148
1349387144
1349387144
1349387143
1349387140
1349387136
1349387135
1349387134
1349387133
1349387132
1349387132
1349387125
1349387125
1349387122
1349387119
1349387113
1349387112
1349387111
1349387111
1349387109
1349387108
1349387107
1349387107
1349387106
1349387106
1349387104
1349387103
1349387102
1349387099
1349387099
1349387098
1349387096
1349387092
1349387089
1349387089
1349387089
1349387087
1349387083
1349387082
1349387081
1349387079
1349387078
1349387070
1349387070
1349387067
1349387067
1349387067
1349387065
1349387063
1349387059
1349387058
1349387057
1349387053
1349387052
1349387049
1349387047
1349387046
1349387046
1349387044
1349387044
1349387042
1349387041
1349387038
1349387038
1349387037
1349387033
1349387032
1349387032
1349387028
1349387025
1349387021
1349387018
1349387010
1349387010
1349387009
1349387008
1349387008
1349387006
1349387006
1349387005
1349387002
1349387002
1349386999
1349386991
1349386991
1349386990
1349386988
1349386987
1349386985
1349386984
1349386984
1349386982
1349386980
1349386978
1349386978
1349386977
1349386975
1349386975
1349386973
1349386970
1349386969
1349387573
1349387572
1349387570
1349387569
1349387568
1349387568
1349387568
1349387567
1349387564
1349387563
1349387562
1349387560
1349387560
1349387559
1349387558
1349387556
1349387555
1349387551
1349387550
1349387548
1349387547
1349387546
1349387545
1349387545
1349387542
1349387538
1349387538
1349387536
1349387536
1349387533
1349387533
1349387532
1349387528
1349387528
1349387525
1349387524
1349387524
1349387523
1349387523
1349387519
1349387518
1349387517
1349387515
1349387514
1349387513
1349387512
1349387511
1349387511
1349387510
1349387509
1349387509
1349387509
1349387508
1349387507
1349387506
1349387505
1349387505
1349387505
1349387503
1349387502
1349387502
1349387500
1349387498
1349387496
1349387495
1349387494
1349387493
1349387493
1349387488
1349387487
1349387486
1349387484
1349387484
1349387483
1349387483
1349387482
1349387479
1349387479
1349387479
1349387477
1349387477
1349387473
1349387473
1349387472
1349387464
1349387463
1349387461
1349387461
1349387460
1349387460
1349387459
1349387457
1349387456
1349387455
1349387454
1349387453
1349387449
1349387449
1349387448
1349387447
1349387447
1349387445
1349387445
1349387440
1349387437
1349387434
1349387434
1349387433
1349387432
1349387430
1349387428
1349387427
1349387426
1349387426
1349387424
1349387423
1349387420
1349387419
1349387418
1349387407
1349387407
1349387407
1349387407
1349387406
1349387404
1349387404
1349387403
1349387402
1349387402
1349387400
1349387399
1349387396
1349387395
1349387395
1349387394
1349387393
1349387392
1349387391
1349387389
1349387388
1349387386
1349387385
1349387385
1349387384
1349387383
1349387379
1349387378
1349387375
1349387372
1349387372
1349387372
1349387371
1349387371
1349387370
1349387366
1349387366
1349387361
1349387360
1349387359
1349387358
1349387356
1349387356
1349387355
1349387353
1349387351
1349387349
1349387349
1349387348
1349387347
1349387347
1349387346
1349387345
1349387343
1349387339
1349387339
1349387338
1349387338
1349387337
1349387337
1349387337
1349387335
1349387335
1349387334
1349387330
1349387329
1349387328
1349387328
1349387328
1349387326
1349387324
1349387321
1349387321
1349387317
1349387317
1349387317
1349387315
1349387313
1349387312
1349387312
1349387311
1349387303
1349387299
1349387299
1349387298
1349387295
1349387295
1349387294
1349387293
1349387292
1349387291
1349387290
1349387288
1349387287
1349387286
1349387284
1349387283
1349387282
1349387281
1349387278
1349387277
1349387276
1349387274
1349387273
1349387273
1349387272
1349387272
1349387876
1349387875
1349387872
1349387871
1349387867
1349387866
1349387862
1349387856
1349387848
1349387847
1349387846
1349387844
1349387841
1349387840
1349387840
1349387839
1349387839
1349387834
1349387834
1349387830
1349387822
1349387821
1349387820
1349387818
1349387812
1349387812
1349387812
1349387810
1349387810
1349387809
1349387809
1349387808
1349387807
1349387807
1349387806
1349387796
1349387796
1349387795
1349387794
1349387790
1349387789
1349387789
1349387787
1349387786
1349387784
1349387783
1349387782
1349387781
1349387780
1349387780
1349387779
1349387778
1349387778
1349387777
1349387777
1349387777
1349387777
1349387777
1349387777
1349387777
1349387775
1349387768
1349387765
1349387763
1349387761
1349387758
1349387756
1349387756
1349387755
1349387754
1349387754
1349387753
1349387753
1349387753
1349387753
1349387753
1349387753
1349387752
1349387752
1349387751
1349387750
1349387743
1349387742
1349387738
1349387737
1349387737
1349387737
1349387736
1349387736
1349387735
1349387732
1349387726
1349387725
1349387724
1349387722
1349387716
1349387716
1349387715
1349387714
1349387713
1349387711
1349387710
1349387709
1349387707
1349387706
1349387703
1349387703
1349387702
1349387700
1349387695
1349387695
1349387691
1349387690
1349387688
1349387682
1349387678
1349387677
1349387677
1349387676
1349387675
1349387675
1349387672
1349387672
1349387670
1349387670
1349387668
1349387668
1349387668
1349387665
1349387664
1349387664
1349387664
1349387664
1349387661
1349387660
1349387658
1349387657
1349387656
1349387655
1349387654
1349387653
1349387653
1349387653
1349387651
1349387650
1349387649
1349387649
1349387643
1349387641
1349387640
1349387635
1349387634
1349387634
1349387632
1349387632
1349387631
1349387629
1349387629
1349387626
1349387625
1349387624
1349387623
1349387621
1349387621
1349387618
1349387618
1349387617
1349387616
1349387612
1349387608
1349387607
1349387605
1349387605
1349387605
1349387605
1349387605
1349387604
1349387603
1349387600
1349387598
1349387596
1349387595
1349387594
1349387593
1349387593
1349387593
1349387592
1349387590
1349387590
1349387588
1349387587
1349387585
1349387584
1349387584
1349387584
1349387582
1349387581
1349387580
1349387579
1349387579
1349387578
1349387578
1349387578
1349387577
1349388179
1349388179
1349388178
1349388178
1349388177
1349388176
1349388176
1349388175
1349388174
1349388173
1349388173
1349388171
1349388171
1349388169
1349388167
1349388165
1349388164
1349388162
1349388159
1349388159
1349388159
1349388155
1349388155
1349388154
1349388153
1349388151
1349388151
1349388151
1349388150
1349388150
1349388150
1349388150
1349388149
1349388149
1349388149
1349388148
1349388148
1349388147
1349388147
1349388147
1349388146
1349388144
1349388144
1349388144
1349388143
1349388142
1349388140
1349388140
1349388137
1349388134
1349388133
1349388132
1349388132
1349388131
1349388131
1349388131
1349388126
1349388125
1349388125
1349388122
1349388119
1349388113
1349388109
1349388102
1349388099
1349388095
1349388092
1349388090
1349388090
1349388090
1349388085
1349388084
1349388080
1349388077
1349388074
1349388072
1349388071
1349388070
1349388067
1349388064
1349388054
1349388053
1349388050
1349388048
1349388047
1349388047
1349388046
1349388045
1349388041
1349388038
1349388035
1349388035
1349388033
1349388032
1349388031
1349388029
1349388026
1349388026
1349388024
1349388023
1349388021
1349388020
1349388019
1349388019
1349388017
1349388015
1349388015
1349388014
1349388012
1349388011
1349388007
1349388005
1349388003
1349388003
1349388003
1349388002
1349388001
1349387999
1349387999
1349387999
1349387998
1349387998
1349387997
1349387994
1349387992
1349387989
1349387989
1349387989
1349387988
1349387987
1349387983
1349387983
1349387982
1349387982
1349387981
1349387981
1349387981
1349387978
1349387977
1349387977
1349387976
1349387974
1349387973
1349387972
1349387972
1349387971
1349387970
1349387969
1349387968
1349387968
1349387963
1349387962
1349387960
1349387959
1349387956
1349387955
1349387947
1349387945
1349387945
1349387942
1349387942
1349387942
1349387941
1349387940
1349387939
1349387939
1349387938
1349387935
1349387935
1349387925
1349387921
1349387921
1349387921
1349387918
1349387916
1349387915
1349387915
1349387912
1349387912
1349387911
1349387908
1349387907
1349387907
1349387906
1349387905
1349387904
1349387903
1349387900
1349387900
1349387900
1349387899
1349387898
1349387891
1349387891
1349387889
1349387889
1349387887
1349387887
1349387887
1349387884
1349387882
1349387881
1349387881
1349387880
1349387878
1349388482
1349388482
1349388481
1349388479
1349388478
1349388477
1349388474
1349388474
1349388472
1349388470
1349388469
1349388468
1349388467
1349388466
1349388466
1349388464
1349388464
1349388463
1349388461
1349388460
1349388459
1349388458
1349388451
1349388451
1349388448
1349388448
1349388447
1349388446
1349388442
1349388441
1349388438
1349388438
1349388438
1349388438
1349388437
1349388437
1349388437
1349388433
1349388432
1349388431
1349388429
1349388429
1349388429
1349388422
1349388421
1349388419
1349388418
1349388417
1349388417
1349388415
1349388413
1349388412
1349388410
1349388409
1349388409
1349388408
1349388405
1349388402
1349388401
1349388399
1349388396
1349388395
1349388393
1349388392
1349388390
1349388390
1349388389
1349388387
1349388387
1349388383
1349388383
1349388383
1349388381
1349388379
1349388379
1349388375
1349388374
1349388372
1349388372
1349388371
1349388370
1349388367
1349388361
1349388358
1349388357
1349388351
1349388349
1349388339
1349388333
1349388332
1349388328
1349388328
1349388328
1349388327
1349388319
1349388318
1349388316
1349388316
1349388315
1349388309
1349388309
1349388307
1349388305
1349388305
1349388305
1349388304
1349388302
1349388300
1349388299
1349388299
1349388294
1349388293
1349388293
1349388291
1349388290
1349388290
1349388288
1349388287
1349388286
1349388285
1349388282
1349388282
1349388280
1349388280
1349388279
1349388278
1349388278
1349388277
1349388277
1349388276
1349388273
1349388273
1349388273
1349388273
1349388272
1349388272
1349388272
1349388272
1349388272
1349388272
1349388272
1349388272
1349388272
1349388272
1349388272
1349388272
1349388272
1349388272
1349388272
1349388269
1349388267
1349388267
1349388266
1349388264
1349388264
1349388263
1349388263
1349388262
1349388261
1349388260
1349388257
1349388256
1349388253
1349388253
1349388251
1349388251
1349388250
1349388248
1349388248
1349388246
1349388245
1349388244
1349388243
1349388241
1349388238
1349388237
1349388237
1349388236
1349388234
1349388233
1349388231
1349388231
1349388231
1349388231
1349388227
1349388226
1349388225
1349388222
1349388222
1349388220
1349388220
1349388219
1349388218
1349388215
1349388212
1349388207
1349388206
1349388205
1349388203
1349388203
1349388201
1349388201
1349388199
1349388198
1349388196
1349388195
1349388194
1349388193
1349388192
1349388188
1349388187
1349388187
1349388186
1349388185
1349388184
1349388182
1349388182
1349388786
1349388782
1349388781
1349388781
1349388775
1349388774
1349388772
1349388771
1349388767
1349388763
1349388762
1349388759
1349388758
1349388757
1349388756
1349388756
1349388756
1349388752
1349388750
1349388747
1349388747
1349388744
1349388743
1349388738
1349388736
1349388735
1349388735
1349388733
1349388733
1349388733
1349388732
1349388732
1349388731
1349388730
1349388730
1349388728
1349388728
1349388727
1349388726
1349388725
1349388724
1349388722
1349388719
1349388717
1349388713
1349388713
1349388713
1349388712
1349388712
1349388710
1349388710
1349388709
1349388709
1349388708
1349388708
1349388707
1349388703
1349388703
1349388700
1349388699
1349388697
1349388697
1349388695
1349388694
1349388694
1349388688
1349388685
1349388685
1349388683
1349388680
1349388679
1349388678
1349388673
1349388669
1349388669
1349388669
1349388668
1349388667
1349388667
1349388666
1349388666
1349388666
1349388662
1349388662
1349388661
1349388658
1349388657
1349388656
1349388655
1349388653
1349388653
1349388652
1349388651
1349388650
1349388647
1349388646
1349388646
1349388645
1349388645
1349388644
1349388640
1349388640
1349388638
1349388637
1349388636
1349388635
1349388635
1349388634
1349388634
1349388630
1349388630
1349388627
1349388626
1349388623
1349388622
1349388621
1349388620
1349388619
1349388616
1349388611
1349388609
1349388607
1349388607
1349388607
1349388606
1349388605
1349388604
1349388603
1349388603
1349388603
1349388602
1349388602
1349388602
1349388602
1349388602
1349388602
1349388602
1349388602
1349388602
1349388602
1349388602
1349388602
1349388602
1349388602
1349388596
1349388594
1349388592
1349388590
1349388590
1349388590
1349388588
1349388586
1349388585
1349388584
1349388583
1349388582
1349388578
1349388575
1349388574
1349388572
1349388571
1349388569
1349388564
1349388563
1349388561
1349388561
1349388558
1349388557
1349388557
1349388551
1349388550
1349388549
1349388548
1349388548
1349388547
1349388542
1349388542
1349388540
1349388539
1349388538
1349388537
1349388536
1349388535
1349388533
1349388529
1349388528
1349388528
1349388527
1349388523
1349388523
1349388521
1349388521
1349388517
1349388513
1349388511
1349388510
1349388509
1349388508
1349388507
1349388507
1349388502
1349388502
1349388498
1349388492
1349388492
1349388491
1349388489
1349388487
1349388486
1349388484
1349389088
1349389080
1349389080
1349389079
1349389078
1349389077
1349389077
1349389075
1349389073
1349389071
1349389067
1349389066
1349389057
1349389057
1349389057
1349389056
1349389054
1349389054
1349389053
1349389049
1349389046
1349389044
1349389042
1349389042
1349389041
1349389040
1349389039
1349389039
1349389038
1349389035
1349389035
1349389035
1349389035
1349389032
1349389031
1349389031
1349389030
1349389029
1349389029
1349389028
1349389026
1349389025
1349389025
1349389024
1349389024
1349389024
1349389024
1349389024
1349389021
1349389021
1349389021
1349389019
1349389019
1349389017
1349389016
1349389015
1349389015
1349389014
1349389013
1349389011
1349389009
1349389007
1349389006
1349389006
1349389006
1349389004
1349389003
1349389003
1349389002
1349389002
1349389002
1349389002
1349389001
1349388999
1349388999
1349388999
1349388998
1349388997
1349388993
1349388991
1349388990
1349388990
1349388989
1349388986
1349388985
1349388985
1349388984
1349388982
1349388979
1349388979
1349388978
1349388978
1349388978
1349388978
1349388976
1349388975
1349388974
1349388974
1349388973
1349388972
1349388968
1349388966
1349388964
1349388965
1349388963
1349388962
1349388961
1349388961
1349388958
1349388956
1349388954
1349388954
1349388953
1349388952
1349388951
1349388951
1349388951
1349388950
1349388949
1349388947
1349388946
1349388946
1349388946
1349388945
1349388944
1349388942
1349388941
1349388940
1349388940
1349388938
1349388937
1349388936
1349388934
1349388931
1349388929
1349388927
1349388927
1349388925
1349388924
1349388919
1349388914
1349388914
1349388913
1349388913
1349388912
1349388911
1349388911
1349388910
1349388909
1349388903
1349388902
1349388902
1349388900
1349388895
1349388894
1349388894
1349388891
1349388890
1349388888
1349388888
1349388888
1349388884
1349388884
1349388884
1349388882
1349388876
1349388874
1349388872
1349388872
1349388871
1349388869
1349388867
1349388865
1349388861
1349388857
1349388855
1349388854
1349388854
1349388852
1349388851
1349388850
1349388849
1349388847
1349388846
1349388845
1349388843
1349388842
1349388841
1349388834
1349388830
1349388828
1349388827
1349388823
1349388821
1349388821
1349388820
1349388818
1349388818
1349388816
1349388813
1349388812
1349388809
1349388808
1349388808
1349388804
1349388804
1349388801
1349388801
1349388799
1349388799
1349388798
1349388797
1349388794
1349388792
1349389392
1349389391
1349389391
1349389386
1349389384
1349389383
1349389383
1349389382
1349389382
1349389382
1349389381
1349389378
1349389376
1349389374
1349389374
1349389373
1349389370
1349389365
1349389362
1349389358
1349389357
1349389357
1349389356
1349389355
1349389355
1349389355
1349389353
1349389352
1349389352
1349389352
1349389352
1349389352
1349389351
1349389348
1349389348
1349389348
1349389348
1349389346
1349389344
1349389344
1349389343
1349389343
1349389342
1349389340
1349389340
1349389339
1349389338
1349389336
1349389335
1349389335
1349389333
1349389332
1349389330
1349389329
1349389324
1349389323
1349389318
1349389316
1349389316
1349389316
1349389315
1349389314
1349389314
1349389311
1349389308
1349389301
1349389298
1349389298
1349389295
1349389294
1349389294
1349389293
1349389294
1349389291
1349389288
1349389288
1349389285
1349389282
1349389280
1349389280
1349389276
1349389276
1349389276
1349389274
1349389274
1349389269
1349389267
1349389264
1349389262
1349389262
1349389261
1349389258
1349389258
1349389252
1349389251
1349389246
1349389245
1349389245
1349389244
1349389242
1349389241
1349389241
1349389239
1349389238
1349389238
1349389237
1349389236
1349389234
1349389232
1349389232
1349389232
1349389231
1349389230
1349389230
1349389230
1349389229
1349389226
1349389226
1349389226
1349389225
1349389225
1349389223
1349389222
1349389222
1349389221
1349389220
1349389218
1349389216
1349389214
1349389211
1349389210
1349389209
1349389208
1349389207
1349389207
1349389206
1349389206
1349389205
1349389204
1349389204
1349389203
1349389201
1349389200
1349389197
1349389195
1349389194
1349389194
1349389194
1349389193
1349389193
1349389192
1349389192
1349389192
1349389192
1349389191
1349389189
1349389187
1349389183
1349389183
1349389181
1349389181
1349389180
1349389180
1349389179
1349389178
1349389175
1349389173
1349389172
1349389170
1349389170
1349389169
1349389168
1349389167
1349389166
1349389166
1349389165
1349389164
1349389164
1349389163
1349389161
1349389160
1349389159
1349389158
1349389158
1349389158
1349389153
1349389153
1349389152
1349389151
1349389151
1349389149
1349389148
1349389147
1349389147
1349389146
1349389144
1349389144
1349389140
1349389140
1349389138
1349389138
1349389136
1349389136
1349389133
1349389133
1349389129
1349389128
1349389126
1349389126
1349389123
1349389123
1349389119
1349389118
1349389117
1349389117
1349389117
1349389116
1349389113
1349389113
1349389112
1349389111
1349389111
1349389110
1349389110
1349389110
1349389110
1349389110
1349389109
1349389107
1349389107
1349389107
1349389106
1349389104
1349389101
1349389101
1349389099
1349389099
1349389099
1349389094
1349389092
1349389090
1349389696
1349389695
1349389695
1349389693
1349389692
1349389691
1349389691
1349389689
1349389688
1349389686
1349389686
1349389682
1349389680
1349389677
1349389677
1349389676
1349389675
1349389674
1349389674
1349389673
1349389672
1349389672
1349389671
1349389671
1349389671
1349389670
1349389670
1349389669
1349389668
1349389668
1349389668
1349389667
1349389666
1349389666
1349389665
1349389665
1349389664
1349389664
1349389663
1349389663
1349389662
1349389662
1349389661
1349389660
1349389660
1349389659
1349389659
1349389659
1349389658
1349389657
1349389657
1349389656
1349389656
1349389653
1349389652
1349389651
1349389650
1349389646
1349389646
1349389643
1349389642
1349389641
1349389640
1349389639
1349389639
1349389638
1349389634
1349389634
1349389633
1349389633
1349389633
1349389631
1349389631
1349389631
1349389631
1349389631
1349389630
1349389630
1349389629
1349389627
1349389624
1349389623
1349389618
1349389614
1349389613
1349389611
1349389610
1349389610
1349389609
1349389608
1349389607
1349389607
1349389604
1349389603
1349389601
1349389595
1349389595
1349389592
1349389585
1349389585
1349389583
1349389583
1349389581
1349389577
1349389573
1349389568
1349389567
1349389566
1349389565
1349389564
1349389564
1349389564
1349389557
1349389556
1349389556
1349389555
1349389553
1349389549
1349389548
1349389546
1349389546
1349389541
1349389539
1349389538
1349389537
1349389536
1349389532
1349389532
1349389532
1349389531
1349389525
1349389524
1349389524
1349389523
1349389522
1349389518
1349389517
1349389514
1349389510
1349389508
1349389505
1349389504
1349389503
1349389503
1349389502
1349389502
1349389502
1349389501
1349389500
1349389499
1349389498
1349389495
1349389493
1349389491
1349389490
1349389489
1349389488
1349389488
1349389487
1349389484
1349389482
1349389481
1349389479
1349389477
1349389477
1349389472
1349389472
1349389469
1349389469
1349389469
1349389468
1349389465
1349389463
1349389461
1349389454
1349389451
1349389451
1349389449
1349389447
1349389444
1349389443
1349389443
1349389440
1349389436
1349389433
1349389432
1349389432
1349389431
1349389427
1349389427
1349389426
1349389426
1349389426
1349389426
1349389426
1349389426
1349389425
1349389423
1349389423
1349389422
1349389421
1349389421
1349389420
1349389420
1349389420
1349389416
1349389415
1349389414
1349389413
1349389412
1349389411
1349389411
1349389410
1349389408
1349389407
1349389407
1349389406
1349389404
1349389401
1349389400
1349389400
1349389396
1349389396
1349389394
1349389394
1349389394
1349389998
1349389998
1349389997
1349389997
1349389996
1349389994
1349389991
1349389990
1349389990
1349389987
1349389985
1349389982
1349389981
1349389978
1349389978
1349389974
1349389973
1349389973
1349389972
1349389972
1349389971
1349389968
1349389966
1349389966
1349389965
1349389965
1349389963
1349389961
1349389961
1349389958
1349389956
1349389955
1349389953
1349389949
1349389949
1349389948
1349389948
1349389946
1349389945
1349389943
1349389942
1349389942
1349389939
1349389938
1349389937
1349389936
1349389934
1349389932
1349389925
1349389920
1349389918
1349389917
1349389916
1349389913
1349389913
1349389913
1349389908
1349389904
1349389904
1349389903
1349389902
1349389902
1349389902
1349389902
1349389901
1349389901
1349389901
1349389901
1349389901
1349389901
1349389900
1349389900
1349389899
1349389899
1349389899
1349389896
1349389896
1349389894
1349389892
1349389891
1349389891
1349389890
1349389889
1349389888
1349389887
1349389885
1349389882
1349389881
1349389880
1349389879
1349389879
1349389878
1349389877
1349389877
1349389876
1349389875
1349389874
1349389874
1349389871
1349389871
1349389870
1349389866
1349389866
1349389864
1349389861
1349389861
1349389861
1349389860
1349389860
1349389859
1349389859
1349389858
1349389858
1349389857
1349389857
1349389854
1349389853
1349389850
1349389849
1349389847
1349389845
1349389844
1349389840
1349389839
1349389838
1349389836
1349389832
1349389832
1349389827
1349389824
1349389822
1349389821
1349389821
1349389820
1349389817
1349389811
1349389810
1349389808
1349389808
1349389806
1349389805
1349389805
1349389804
1349389803
1349389803
1349389799
1349389799
1349389797
1349389794
1349389793
1349389793
1349389790
1349389790
1349389788
1349389786
1349389786
1349389785
1349389785
1349389785
1349389779
1349389779
1349389778
1349389776
1349389776
1349389776
1349389776
1349389775
1349389774
1349389774
1349389767
1349389766
1349389764
1349389764
1349389763
1349389762
1349389761
1349389760
1349389758
1349389757
1349389756
1349389756
1349389755
1349389754
1349389754
1349389751
1349389751
1349389741
1349389740
1349389736
1349389732
1349389731
1349389730
1349389727
1349389726
1349389725
1349389717
1349389717
1349389716
1349389715
1349389715
1349389714
1349389713
1349389711
1349389710
1349389710
1349389705
1349389702
1349389703
1349389699
1349389698
1349389696
1349390302
1349390300
1349390300
1349390299
1349390298
1349390297
1349390297
1349390295
1349390294
1349390293
1349390287
1349390285
1349390283
1349390282
1349390282
1349390282
1349390278
1349390277
1349390276
1349390271
1349390271
1349390269
1349390268
1349390266
1349390266
1349390266
1349390265
1349390265
1349390264
1349390264
1349390264
1349390263
1349390263
1349390260
1349390259
1349390256
1349390255
1349390254
1349390253
1349390250
1349390249
1349390247
1349390247
1349390247
1349390245
1349390243
1349390243
1349390243
1349390239
1349390238
1349390237
1349390231
1349390231
1349390230
1349390230
1349390230
1349390229
1349390229
1349390228
1349390227
1349390226
1349390224
1349390223
1349390221
1349390216
1349390214
1349390213
1349390213
1349390211
1349390207
1349390206
1349390206
1349390205
1349390205
1349390205
1349390205
1349390201
1349390199
1349390199
1349390198
1349390195
1349390188
1349390186
1349390186
1349390186
1349390185
1349390184
1349390183
1349390183
1349390182
1349390181
1349390179
1349390178
1349390177
1349390173
1349390172
1349390171
1349390171
1349390170
1349390170
1349390167
1349390166
1349390165
1349390164
1349390161
1349390158
1349390157
1349390155
1349390155
1349390154
1349390153
1349390149
1349390149
1349390147
1349390146
1349390145
1349390143
1349390142
1349390141
1349390140
1349390133
1349390133
1349390132
1349390131
1349390129
1349390128
1349390128
1349390127
1349390126
1349390121
1349390120
1349390120
1349390119
1349390117
1349390117
1349390116
1349390116
1349390116
1349390115
1349390114
1349390114
1349390114
1349390112
1349390110
1349390107
1349390104
1349390101
1349390099
1349390096
1349390095
1349390095
1349390094
1349390092
1349390086
1349390085
1349390083
1349390083
1349390083
1349390080
1349390079
1349390078
1349390073
1349390072
1349390072
1349390072
1349390071
1349390069
1349390068
1349390065
1349390065
1349390062
1349390062
1349390061
1349390059
1349390058
1349390056
1349390056
1349390054
1349390048
1349390044
1349390043
1349390041
1349390039
1349390038
1349390038
1349390037
1349390037
1349390035
1349390032
1349390028
1349390025
1349390023
1349390020
1349390017
1349390013
1349390012
1349390012
1349390010
1349390009
1349390009
1349390004
1349390605
1349390602
1349390600
1349390600
1349390598
1349390597
1349390596
1349390594
1349390593
1349390590
1349390587
1349390580
1349390577
1349390576
1349390573
1349390570
1349390568
1349390568
1349390567
1349390564
1349390563
1349390563
1349390562
1349390560
1349390560
1349390560
1349390560
1349390559
1349390557
1349390555
1349390554
1349390554
1349390552
1349390552
1349390551
1349390550
1349390550
1349390544
1349390544
1349390542
1349390540
1349390540
1349390539
1349390536
1349390534
1349390533
1349390531
1349390531
1349390527
1349390526
1349390525
1349390522
1349390521
1349390520
1349390520
1349390519
1349390519
1349390518
1349390518
1349390516
1349390512
1349390510
1349390509
1349390508
1349390508
1349390505
1349390503
1349390500
1349390498
1349390492
1349390491
1349390490
1349390489
1349390488
1349390487
1349390484
1349390483
1349390483
1349390483
1349390482
1349390482
1349390480
1349390477
1349390477
1349390474
1349390473
1349390473
1349390471
1349390471
1349390469
1349390466
1349390465
1349390465
1349390461
1349390461
1349390460
1349390459
1349390455
1349390453
1349390452
1349390451
1349390450
1349390445
1349390444
1349390442
1349390441
1349390440
1349390439
1349390434
1349390431
1349390430
1349390430
1349390427
1349390426
1349390425
1349390423
1349390422
1349390421
1349390421
1349390419
1349390418
1349390413
1349390412
1349390411
1349390411
1349390409
1349390408
1349390408
1349390407
1349390402
1349390398
1349390396
1349390395
1349390389
1349390387
1349390386
1349390383
1349390378
1349390374
1349390373
1349390373
1349390368
1349390366
1349390366
1349390366
1349390363
1349390358
1349390357
1349390357
1349390356
1349390351
1349390351
1349390346
1349390342
1349390342
1349390334
1349390334
1349390331
1349390330
1349390329
1349390329
1349390329
1349390328
1349390326
1349390324
1349390323
1349390323
1349390320
1349390320
1349390319
1349390318
1349390317
1349390317
1349390316
1349390313
1349390312
1349390311
1349390310
1349390309
1349390305
1349390305
1349390304
1349390302
1349390906
1349390905
1349390902
1349390901
1349390900
1349390897
1349390895
1349390892
1349390887
1349390885
1349390883
1349390882
1349390880
1349390876
1349390875
1349390874
1349390874
1349390873
1349390871
1349390864
1349390860
1349390860
1349390860
1349390860
1349390859
1349390859
1349390859
1349390856
1349390856
1349390855
1349390851
1349390851
1349390851
1349390849
1349390847
1349390845
1349390844
1349390842
1349390841
1349390840
1349390840
1349390840
1349390839
1349390839
1349390836
1349390834
1349390834
1349390831
1349390827
1349390825
1349390823
1349390823
1349390820
1349390819
1349390818
1349390814
1349390814
1349390809
1349390808
1349390807
1349390807
1349390800
1349390799
1349390795
1349390795
1349390793
1349390791
1349390790
1349390789
1349390788
1349390787
1349390786
1349390783
1349390781
1349390780
1349390780
1349390779
1349390776
1349390775
1349390774
1349390771
1349390770
1349390768
1349390766
1349390764
1349390763
1349390762
1349390760
1349390759
1349390757
1349390757
1349390755
1349390754
1349390751
1349390747
1349390745
1349390736
1349390734
1349390734
1349390733
1349390731
1349390728
1349390727
1349390727
1349390722
1349390721
1349390720
1349390718
1349390718
1349390717
1349390717
1349390716
1349390714
1349390713
1349390711
1349390710
1349390708
1349390707
1349390704
1349390699
1349390697
1349390696
1349390695
1349390695
1349390695
1349390694
1349390692
1349390690
1349390689
1349390689
1349390688
1349390687
1349390687
1349390685
1349390683
1349390683
1349390682
1349390680
1349390676
1349390676
1349390674
1349390671
1349390669
1349390668
1349390666
1349390663
1349390660
1349390659
1349390655
1349390655
1349390655
1349390654
1349390652
1349390651
1349390651
1349390649
1349390648
1349390645
1349390642
1349390632
1349390631
1349390631
1349390631
1349390629
1349390629
1349390625
1349390625
1349390624
1349390623
1349390620
1349390619
1349390618
1349390617
1349390616
1349390614
1349390614
1349390609
1349390609
1349390606
1349390606
1349390605
1349391201
1349391198
1349391197
1349391197
1349391197
1349391195
1349391194
1349391190
1349391188
1349391188
1349391187
1349391187
1349391183
1349391183
1349391182
1349391179
1349391178
1349391171
1349391171
1349391171
1349391171
1349391168
1349391165
1349391165
1349391164
1349391163
1349391157
1349391156
1349391156
1349391154
1349391153
1349391153
1349391151
1349391149
1349391149
1349391146
1349391146
1349391143
1349391140
1349391135
1349391132
1349391130
1349391128
1349391126
1349391123
1349391122
1349391122
1349391122
1349391120
1349391118
1349391118
1349391116
1349391115
1349391110
1349391109
1349391105
1349391104
1349391102
1349391100
1349391096
1349391087
1349391086
1349391085
1349391078
1349391073
1349391073
1349391072
1349391062
1349391062
1349391052
1349391052
1349391052
1349391051
1349391051
1349391048
1349391047
1349391046
1349391046
1349391044
1349391042
1349391042
1349391041
1349391041
1349391041
1349391031
1349391030
1349391028
1349391026
1349391017
1349391017
1349391016
1349391013
1349391013
1349391013
1349391010
1349391007
1349391007
1349391007
1349391005
1349391001
1349391001
1349390999
1349390999
1349390998
1349390994
1349390994
1349390992
1349390990
1349390989
1349390989
1349390987
1349390986
1349390986
1349390984
1349390983
1349390983
1349390979
1349390978
1349390977
1349390977
1349390976
1349390976
1349390975
1349390974
1349390965
1349390965
1349390964
1349390957
1349390951
1349390949
1349390942
1349390941
1349390941
1349390940
1349390939
1349390938
1349390936
1349390936
1349390933
1349390933
1349390932
1349390932
1349390928
1349390926
1349390926
1349390924
1349390922
1349390920
1349390919
1349390917
1349390915
1349391510
1349391509
1349391503
1349391502
1349391498
1349391498
1349391497
1349391493
1349391492
1349391492
1349391489
1349391485
1349391485
1349391484
1349391484
1349391483
1349391482
1349391482
1349391481
1349391481
1349391481
1349391479
1349391478
1349391477
1349391473
1349391473
1349391470
1349391463
1349391458
1349391454
1349391454
1349391449
1349391447
1349391446
1349391439
1349391437
1349391436
1349391435
1349391433
1349391430
1349391430
1349391427
1349391425
1349391422
1349391422
1349391419
1349391414
1349391410
1349391404
1349391401
1349391401
1349391399
1349391392
1349391389
1349391385
1349391383
1349391379
1349391377
1349391374
1349391372
1349391368
1349391364
1349391363
1349391362
1349391361
1349391359
1349391355
1349391354
1349391353
1349391350
1349391350
1349391350
1349391349
1349391347
1349391341
1349391339
1349391338
1349391337
1349391337
1349391330
1349391326
1349391325
1349391325
1349391324
1349391324
1349391323
1349391323
1349391323
1349391323
1349391323
1349391323
1349391322
1349391321
1349391319
1349391319
1349391318
1349391317
1349391317
1349391317
1349391317
1349391317
1349391317
1349391317
1349391317
1349391317
1349391317
1349391317
1349391317
1349391317
1349391317
1349391317
1349391317
1349391317
1349391317
1349391317
1349391317
1349391317
1349391317
1349391317
1349391317
1349391317
1349391317
1349391317
1349391317
1349391317
1349391317
1349391317
1349391317
1349391316
1349391316
1349391316
1349391314
1349391313
1349391312
1349391311
1349391308
1349391307
1349391307
1349391306
1349391304
1349391303
1349391299
1349391297
1349391297
1349391296
1349391294
1349391291
1349391290
1349391290
1349391289
1349391288
1349391285
1349391284
1349391279
1349391279
1349391279
1349391278
1349391276
1349391276
1349391276
1349391275
1349391273
1349391268
1349391268
1349391267
1349391266
1349391264
1349391262
1349391264
1349391259
1349391259
1349391259
1349391258
1349391258
1349391258
1349391257
1349391256
1349391253
1349391252
1349391252
1349391250
1349391250
1349391249
1349391249
1349391249
1349391249
1349391248
1349391248
1349391246
1349391246
1349391245
1349391245
1349391241
1349391235
1349391235
1349391231
1349391230
1349391229
1349391228
1349391228
1349391228
1349391225
1349391224
1349391224
1349391224
1349391224
1349391222
1349391222
1349391220
1349391219
1349391216
1349391213
1349391813
1349391812
1349391811
1349391810
1349391809
1349391808
1349391807
1349391805
1349391805
1349391804
1349391803
1349391803
1349391799
1349391799
1349391797
1349391796
1349391793
1349391793
1349391791
1349391791
1349391790
1349391790
1349391788
1349391785
1349391785
1349391784
1349391784
1349391781
1349391779
1349391778
1349391773
1349391773
1349391772
1349391771
1349391768
1349391764
1349391764
1349391763
1349391763
1349391762
1349391762
1349391762
1349391761
1349391760
1349391759
1349391757
1349391755
1349391752
1349391751
1349391750
1349391738
1349391737
1349391736
1349391736
1349391736
1349391733
1349391733
1349391733
1349391732
1349391727
1349391726
1349391725
1349391724
1349391723
1349391720
1349391720
1349391711
1349391711
1349391710
1349391709
1349391708
1349391703
1349391701
1349391701
1349391700
1349391699
1349391697
1349391694
1349391693
1349391693
1349391693
1349391692
1349391688
1349391687
1349391686
1349391684
1349391684
1349391681
1349391680
1349391680
1349391679
1349391676
1349391676
1349391674
1349391671
1349391670
1349391669
1349391663
1349391662
1349391662
1349391661
1349391659
1349391656
1349391656
1349391655
1349391654
1349391653
1349391653
1349391653
1349391653
1349391652
1349391650
1349391649
1349391649
1349391649
1349391648
1349391647
1349391646
1349391646
1349391646
1349391646
1349391645
1349391644
1349391644
1349391642
1349391639
1349391638
1349391638
1349391629
1349391626
1349391626
1349391623
1349391618
1349391618
1349391617
1349391614
1349391613
1349391611
1349391607
1349391606
1349391606
1349391602
1349391600
1349391599
1349391598
1349391595
1349391595
1349391594
1349391591
1349391587
1349391587
1349391585
1349391582
1349391580
1349391580
1349391579
1349391579
1349391579
1349391579
1349391578
1349391578
1349391577
1349391576
1349391576
1349391573
1349391571
1349391570
1349391569
1349391569
1349391567
1349391565
1349391562
1349391557
1349391556
1349391551
1349391550
1349391549
1349391537
1349391531
1349391528
1349391527
1349391527
1349391525
1349391524
1349391524
1349391522
1349391519
1349391517
1349391514
1349391513
1349392117
1349392116
1349392113
1349392112
1349392110
1349392110
1349392109
1349392107
1349392107
1349392107
1349392106
1349392106
1349392104
1349392100
1349392094
1349392093
1349392092
1349392092
1349392091
1349392090
1349392087
1349392083
1349392083
1349392082
1349392081
1349392080
1349392079
1349392079
1349392078
1349392073
1349392069
1349392064
1349392064
1349392063
1349392062
1349392061
1349392060
1349392056
1349392055
1349392055
1349392051
1349392051
1349392050
1349392049
1349392048
1349392047
1349392046
1349392046
1349392045
1349392045
1349392043
1349392042
1349392040
1349392039
1349392034
1349392033
1349392029
1349392027
1349392027
1349392026
1349392025
1349392023
1349392022
1349392021
1349392021
1349392021
1349392018
1349392017
1349392012
1349392007
1349392007
1349392000
1349391997
1349391993
1349391989
1349391988
1349391985
1349391984
1349391982
1349391982
1349391981
1349391978
1349391974
1349391974
1349391973
1349391972
1349391971
1349391971
1349391970
1349391969
1349391969
1349391967
1349391966
1349391963
1349391962
1349391962
1349391960
1349391959
1349391958
1349391957
1349391956
1349391955
1349391955
1349391955
1349391954
1349391954
1349391954
1349391953
1349391952
1349391949
1349391949
1349391949
1349391943
1349391936
1349391936
1349391935
1349391932
1349391931
1349391928
1349391927
1349391927
1349391923
1349391921
1349391914
1349391914
1349391912
1349391912
1349391906
1349391903
1349391903
1349391901
1349391898
1349391897
1349391896
1349391893
1349391893
1349391892
1349391891
1349391885
1349391883
1349391882
1349391879
1349391879
1349391878
1349391875
1349391874
1349391873
1349391871
1349391870
1349391867
1349391866
1349391865
1349391865
1349391862
1349391862
1349391858
1349391856
1349391856
1349391856
1349391855
1349391854
1349391854
1349391853
1349391848
1349391838
1349391834
1349391833
1349391833
1349391831
1349391830
1349391829
1349391828
1349391827
1349391824
1349391824
1349391823
1349391823
1349391820
1349391819
1349391817
1349391816
1349392417
1349392414
1349392411
1349392408
1349392405
1349392397
1349392396
1349392392
1349392385
1349392384
1349392382
1349392382
1349392381
1349392381
1349392380
1349392379
1349392377
1349392376
1349392375
1349392375
1349392372
1349392372
1349392371
1349392366
1349392366
1349392365
1349392365
1349392361
1349392357
1349392356
1349392355
1349392349
1349392345
1349392344
1349392344
1349392343
1349392341
1349392340
1349392339
1349392338
1349392337
1349392336
1349392331
1349392331
1349392325
1349392323
1349392322
1349392322
1349392321
1349392321
1349392320
1349392320
1349392315
1349392311
1349392310
1349392307
1349392307
1349392307
1349392306
1349392306
1349392304
1349392303
1349392303
1349392297
1349392296
1349392296
1349392294
1349392291
1349392281
1349392281
1349392280
1349392278
1349392276
1349392274
1349392273
1349392272
1349392270
1349392267
1349392267
1349392266
1349392264
1349392263
1349392263
1349392261
1349392261
1349392260
1349392259
1349392258
1349392254
1349392254
1349392254
1349392250
1349392250
1349392244
1349392243
1349392242
1349392236
1349392235
1349392234
1349392234
1349392233
1349392233
1349392228
1349392227
1349392226
1349392225
1349392223
1349392221
1349392219
1349392219
1349392212
1349392212
1349392211
1349392210
1349392210
1349392210
1349392210
1349392209
1349392209
1349392208
1349392208
1349392203
1349392203
1349392203
1349392203
1349392202
1349392201
1349392197
1349392196
1349392196
1349392196
1349392191
1349392191
1349392190
1349392190
1349392188
1349392186
1349392185
1349392183
1349392182
1349392180
1349392179
1349392179
1349392178
1349392177
1349392176
1349392175
1349392173
1349392172
1349392172
1349392169
1349392167
1349392164
1349392161
1349392161
1349392158
1349392158
1349392157
1349392155
1349392153
1349392152
1349392152
1349392151
1349392149
1349392142
1349392142
1349392139
1349392132
1349392130
1349392130
1349392129
1349392127
1349392124
1349392121
1349392121
1349392121
1349392118
1349392720
1349392716
1349392713
1349392712
1349392709
1349392706
1349392704
1349392702
1349392701
1349392700
1349392699
1349392698
1349392698
1349392697
1349392693
1349392691
1349392691
1349392690
1349392690
1349392689
1349392686
1349392683
1349392680
1349392679
1349392677
1349392675
1349392675
1349392674
1349392673
1349392672
1349392671
1349392671
1349392670
1349392670
1349392669
1349392668
1349392665
1349392662
1349392662
1349392661
1349392662
1349392660
1349392660
1349392652
1349392651
1349392650
1349392649
1349392644
1349392639
1349392638
1349392637
1349392634
1349392632
1349392630
1349392628
1349392628
1349392626
1349392626
1349392626
1349392625
1349392625
1349392624
1349392623
1349392623
1349392611
1349392611
1349392610
1349392610
1349392609
1349392607
1349392606
1349392606
1349392606
1349392597
1349392595
1349392594
1349392593
1349392593
1349392592
1349392591
1349392590
1349392588
1349392584
1349392583
1349392583
1349392583
1349392582
1349392581
1349392575
1349392572
1349392571
1349392570
1349392568
1349392567
1349392565
1349392563
1349392559
1349392557
1349392557
1349392554
1349392553
1349392550
1349392549
1349392547
1349392547
1349392545
1349392545
1349392541
1349392541
1349392540
1349392540
1349392538
1349392537
1349392532
1349392530
1349392530
1349392530
1349392530
1349392528
1349392525
1349392521
1349392519
1349392519
1349392518
1349392515
1349392508
1349392507
1349392499
1349392498
1349392495
1349392493
1349392493
1349392493
1349392488
1349392488
1349392488
1349392488
1349392488
1349392484
1349392483
1349392482
1349392480
1349392478
1349392478
1349392478
1349392472
1349392472
1349392472
1349392471
1349392470
1349392469
1349392467
1349392466
1349392465
1349392463
1349392459
1349392458
1349392457
1349392456
1349392449
1349392448
1349392448
1349392446
1349392445
1349392440
1349392440
1349392438
1349392436
1349392433
1349392429
1349392426
1349392426
1349392425
1349392424
1349392422
1349392421
1349392420
1349393023
1349393022
1349393019
1349393019
1349393015
1349393015
1349393015
1349393015
1349393013
1349393013
1349393013
1349393013
1349393008
1349393007
1349393005
1349393002
1349392998
1349392997
1349392996
1349392995
1349392993
1349392992
1349392992
1349392992
1349392991
1349392991
1349392991
1349392991
1349392991
1349392990
1349392988
1349392985
1349392984
1349392983
1349392982
1349392981
1349392980
1349392978
1349392978
1349392978
1349392977
1349392976
1349392972
1349392970
1349392966
1349392965
1349392964
1349392963
1349392963
1349392962
1349392961
1349392961
1349392959
1349392957
1349392954
1349392954
1349392953
1349392953
1349392952
1349392951
1349392950
1349392950
1349392948
1349392947
1349392946
1349392943
1349392938
1349392938
1349392938
1349392938
1349392937
1349392937
1349392933
1349392932
1349392930
1349392921
1349392916
1349392916
1349392916
1349392910
1349392910
1349392909
1349392908
1349392907
1349392903
1349392898
1349392895
1349392891
1349392891
1349392890
1349392887
1349392886
1349392886
1349392884
1349392882
1349392881
1349392880
1349392879
1349392879
1349392876
1349392876
1349392873
1349392870
1349392869
1349392860
1349392859
1349392858
1349392855
1349392854
1349392850
1349392850
1349392849
1349392849
1349392848
1349392846
1349392846
1349392844
1349392844
1349392843
1349392843
1349392839
1349392837
1349392836
1349392833
1349392832
1349392832
1349392831
1349392828
1349392825
1349392824
1349392824
1349392823
1349392823
1349392823
1349392818
1349392817
1349392814
1349392813
1349392812
1349392810
1349392810
1349392809
1349392807
1349392807
1349392807
1349392807
1349392804
1349392804
1349392801
1349392800
1349392800
1349392799
1349392797
1349392797
1349392797
1349392796
1349392795
1349392792
1349392790
1349392790
1349392790
1349392790
1349392787
1349392781
1349392781
1349392779
1349392778
1349392778
1349392775
1349392773
1349392772
1349392771
1349392768
1349392768
1349392763
1349392762
1349392762
1349392762
1349392762
1349392761
1349392761
1349392761
1349392761
1349392761
1349392760
1349392760
1349392760
1349392759
1349392759
1349392759
1349392758
1349392758
1349392757
1349392757
1349392757
1349392757
1349392756
1349392756
1349392753
1349392753
1349392753
1349392752
1349392750
1349392748
1349392747
1349392747
1349392747
1349392746
1349392744
1349392740
1349392737
1349392735
1349392729
1349392728
1349392728
1349392727
1349392726
1349392725
1349392725
1349392722
1349393327
1349393326
1349393322
1349393322
1349393322
1349393322
1349393321
1349393320
1349393317
1349393317
1349393315
1349393311
1349393309
1349393307
1349393306
1349393304
1349393300
1349393299
1349393298
1349393295
1349393295
1349393291
1349393289
1349393289
1349393287
1349393287
1349393284
1349393284
1349393283
1349393283
1349393282
1349393282
1349393281
1349393280
1349393277
1349393276
1349393275
1349393267
1349393264
1349393263
1349393259
1349393259
1349393259
1349393257
1349393256
1349393253
1349393252
1349393252
1349393249
1349393248
1349393246
1349393245
1349393244
1349393243
1349393241
1349393241
1349393241
1349393241
1349393239
1349393238
1349393238
1349393237
1349393236
1349393235
1349393235
1349393229
1349393228
1349393221
1349393218
1349393216
1349393215
1349393213
1349393211
1349393211
1349393207
1349393206
1349393205
1349393204
1349393203
1349393202
1349393202
1349393202
1349393201
1349393201
1349393195
1349393194
1349393189
1349393189
1349393187
1349393186
1349393185
1349393184
1349393180
1349393178
1349393177
1349393171
1349393166
1349393165
1349393161
1349393161
1349393161
1349393159
1349393158
1349393156
1349393154
1349393154
1349393154
1349393151
1349393148
1349393148
1349393147
1349393147
1349393147
1349393146
1349393144
1349393144
1349393144
1349393142
1349393141
1349393141
1349393141
1349393141
1349393141
1349393139
1349393137
1349393134
1349393133
1349393133
1349393133
1349393133
1349393130
1349393129
1349393127
1349393125
1349393122
1349393122
1349393120
1349393120
1349393120
1349393118
1349393117
1349393117
1349393117
1349393116
1349393112
1349393110
1349393110
1349393109
1349393109
1349393105
1349393105
1349393103
1349393102
1349393101
1349393101
1349393100
1349393099
1349393098
1349393098
1349393097
1349393094
1349393094
1349393093
1349393093
1349393093
1349393093
1349393088
1349393086
1349393086
1349393086
1349393085
1349393083
1349393082
1349393081
1349393080
1349393080
1349393080
1349393080
1349393079
1349393079
1349393076
1349393073
1349393072
1349393070
1349393069
1349393068
1349393068
1349393067
1349393066
1349393065
1349393064
1349393062
1349393060
1349393057
1349393057
1349393057
1349393053
1349393050
1349393049
1349393046
1349393042
1349393038
1349393037
1349393037
1349393035
1349393035
1349393033
1349393032
1349393031
1349393029
1349393028
1349393026
1349393026
1349393025
1349393025
1349393025
1349393627
1349393625
1349393625
1349393623
1349393622
1349393621
1349393619
1349393617
1349393615
1349393613
1349393613
1349393611
1349393609
1349393607
1349393601
1349393600
1349393599
1349393598
1349393598
1349393598
1349393597
1349393597
1349393596
1349393595
1349393594
1349393591
1349393591
1349393585
1349393580
1349393580
1349393580
1349393579
1349393576
1349393574
1349393574
1349393572
1349393572
1349393571
1349393571
1349393569
1349393568
1349393564
1349393557
1349393555
1349393555
1349393552
1349393542
1349393542
1349393538
1349393536
1349393533
1349393533
1349393531
1349393530
1349393530
1349393528
1349393527
1349393526
1349393525
1349393523
1349393522
1349393521
1349393519
1349393518
1349393516
1349393516
1349393513
1349393512
1349393511
1349393511
1349393509
1349393505
1349393502
1349393501
1349393500
1349393500
1349393498
1349393492
1349393492
1349393491
1349393491
1349393491
1349393489
1349393482
1349393479
1349393479
1349393478
1349393478
1349393478
1349393477
1349393476
1349393475
1349393474
1349393473
1349393471
1349393469
1349393467
1349393462
1349393459
1349393458
1349393457
1349393457
1349393455
1349393452
1349393450
1349393448
1349393445
1349393445
1349393443
1349393442
1349393441
1349393437
1349393437
1349393435
1349393433
1349393430
1349393429
1349393427
1349393427
1349393426
1349393423
1349393423
1349393422
1349393420
1349393419
1349393417
1349393416
1349393414
1349393412
1349393409
1349393409
1349393408
1349393405
1349393404
1349393404
1349393403
1349393399
1349393398
1349393394
1349393394
1349393393
1349393393
1349393388
1349393388
1349393388
1349393386
1349393386
1349393382
1349393381
1349393381
1349393378
1349393372
1349393370
1349393370
1349393369
1349393369
1349393367
1349393367
1349393363
1349393362
1349393361
1349393359
1349393359
1349393359
1349393358
1349393358
1349393358
1349393357
1349393357
1349393356
1349393355
1349393355
1349393355
1349393355
1349393354
1349393353
1349393352
1349393352
1349393352
1349393352
1349393351
1349393351
1349393350
1349393350
1349393349
1349393349
1349393349
1349393349
1349393349
1349393348
1349393348
1349393347
1349393347
1349393347
1349393347
1349393347
1349393347
1349393346
1349393346
1349393346
1349393345
1349393345
1349393345
1349393344
1349393344
1349393342
1349393341
1349393341
1349393340
1349393340
1349393339
1349393339
1349393338
1349393338
1349393337
1349393337
1349393337
1349393336
1349393336
1349393335
1349393335
1349393334
1349393334
1349393333
1349393333
1349393333
1349393332
1349393331
1349393331
1349393330
1349393330
1349393330
1349393329
1349393932
1349393931
1349393930
1349393929
1349393929
1349393925
1349393922
1349393921
1349393920
1349393919
1349393919
1349393917
1349393915
1349393912
1349393911
1349393911
1349393910
1349393907
1349393907
1349393906
1349393905
1349393904
1349393904
1349393901
1349393900
1349393890
1349393889
1349393888
1349393888
1349393887
1349393884
1349393877
1349393876
1349393875
1349393872
1349393872
1349393869
1349393868
1349393866
1349393864
1349393857
1349393855
1349393853
1349393853
1349393852
1349393852
1349393849
1349393844
1349393842
1349393838
1349393837
1349393828
1349393827
1349393826
1349393825
1349393825
1349393825
1349393820
1349393820
1349393819
1349393819
1349393818
1349393818
1349393817
1349393817
1349393816
1349393814
1349393810
1349393810
1349393809
1349393801
1349393797
1349393796
1349393791
1349393788
1349393786
1349393785
1349393785
1349393785
1349393785
1349393782
1349393780
1349393779
1349393779
1349393776
1349393775
1349393771
1349393770
1349393770
1349393768
1349393768
1349393767
1349393767
1349393766
1349393766
1349393766
1349393762
1349393758
1349393758
1349393756
1349393755
1349393753
1349393752
1349393752
1349393752
1349393751
1349393747
1349393745
1349393744
1349393743
1349393742
1349393738
1349393738
1349393733
1349393732
1349393731
1349393731
1349393729
1349393728
1349393724
1349393722
1349393721
1349393720
1349393719
1349393719
1349393718
1349393718
1349393716
1349393715
1349393715
1349393715
1349393714
1349393713
1349393710
1349393710
1349393709
1349393707
1349393706
1349393706
1349393703
1349393702
1349393702
1349393702
1349393699
1349393694
1349393691
1349393689
1349393688
1349393686
1349393686
1349393684
1349393681
1349393681
1349393681
1349393679
1349393679
1349393677
1349393676
1349393675
1349393674
1349393671
1349393671
1349393670
1349393665
1349393665
1349393665
1349393663
1349393658
1349393658
1349393658
1349393656
1349393654
1349393654
1349393653
1349393653
1349393652
1349393651
1349393650
1349393649
1349393647
1349393645
1349393645
1349393642
1349393640
1349393640
1349393639
1349393639
1349393638
1349393636
1349393636
1349393636
1349393633
1349393631
1349394230
1349394229
1349394225
1349394225
1349394219
1349394218
1349394210
1349394209
1349394209
1349394209
1349394207
1349394204
1349394203
1349394202
1349394196
1349394194
1349394192
1349394187
1349394186
1349394186
1349394181
1349394177
1349394176
1349394172
1349394171
1349394171
1349394170
1349394168
1349394167
1349394167
1349394164
1349394160
1349394158
1349394157
1349394156
1349394154
1349394152
1349394149
1349394148
1349394147
1349394146
1349394145
1349394144
1349394141
1349394140
1349394139
1349394136
1349394134
1349394131
1349394129
1349394128
1349394124
1349394124
1349394123
1349394123
1349394119
1349394119
1349394117
1349394116
1349394114
1349394114
1349394113
1349394113
1349394111
1349394106
1349394104
1349394104
1349394102
1349394100
1349394097
1349394097
1349394093
1349394090
1349394088
1349394086
1349394086
1349394082
1349394077
1349394076
1349394069
1349394068
1349394062
1349394061
1349394057
1349394053
1349394048
1349394047
1349394046
1349394046
1349394036
1349394033
1349394033
1349394032
1349394031
1349394031
1349394030
1349394030
1349394027
1349394026
1349394025
1349394025
1349394025
1349394024
1349394023
1349394023
1349394022
1349394020
1349394017
1349394017
1349394014
1349394008
1349394007
1349394006
1349394006
1349394005
1349394003
1349394002
1349394002
1349394001
1349393998
1349393997
1349393997
1349393995
1349393992
1349393990
1349393990
1349393990
1349393986
1349393984
1349393982
1349393979
1349393978
1349393977
1349393976
1349393973
1349393973
1349393973
1349393970
1349393970
1349393969
1349393969
1349393967
1349393964
1349393961
1349393960
1349393958
1349393956
1349393956
1349393954
1349393952
1349393947
1349393946
1349393942
1349393941
1349393940
1349394536
1349394536
1349394536
1349394535
1349394534
1349394533
1349394533
1349394532
1349394531
1349394530
1349394529
1349394529
1349394528
1349394528
1349394525
1349394525
1349394523
1349394521
1349394521
1349394519
1349394518
1349394517
1349394516
1349394515
1349394514
1349394513
1349394512
1349394512
1349394509
1349394508
1349394506
1349394506
1349394504
1349394503
1349394502
1349394501
1349394500
1349394499
1349394497
1349394496
1349394494
1349394492
1349394489
1349394488
1349394488
1349394481
1349394478
1349394474
1349394470
1349394470
1349394467
1349394466
1349394465
1349394463
1349394455
1349394451
1349394449
1349394447
1349394444
1349394444
1349394438
1349394438
1349394434
1349394432
1349394431
1349394422
1349394421
1349394420
1349394420
1349394420
1349394415
1349394415
1349394413
1349394413
1349394406
1349394405
1349394405
1349394404
1349394403
1349394402
1349394400
1349394394
1349394394
1349394393
1349394392
1349394390
1349394386
1349394385
1349394383
1349394382
1349394381
1349394381
1349394380
1349394378
1349394375
1349394375
1349394371
1349394369
1349394369
1349394368
1349394364
1349394364
1349394363
1349394360
1349394354
1349394354
1349394353
1349394350
1349394348
1349394348
1349394348
1349394345
1349394343
1349394343
1349394342
1349394338
1349394335
1349394334
1349394321
1349394321
1349394318
1349394318
1349394317
1349394317
1349394317
1349394316
1349394315
1349394306
1349394306
1349394304
1349394304
1349394297
1349394294
1349394289
1349394288
1349394284
1349394282
1349394281
1349394279
1349394274
1349394274
1349394272
1349394269
1349394267
1349394267
1349394260
1349394258
1349394257
1349394257
1349394256
1349394255
1349394252
1349394251
1349394250
1349394249
1349394244
1349394239
1349394238
1349394837
1349394837
1349394835
1349394833
1349394832
1349394827
1349394827
1349394825
1349394825
1349394825
1349394818
1349394817
1349394816
1349394815
1349394813
1349394813
1349394810
1349394808
1349394804
1349394804
1349394799
1349394799
1349394798
1349394798
1349394797
1349394790
1349394788
1349394787
1349394783
1349394782
1349394779
1349394777
1349394776
1349394776
1349394771
1349394771
1349394768
1349394767
1349394765
1349394764
1349394759
1349394756
1349394755
1349394753
1349394751
1349394747
1349394746
1349394745
1349394744
1349394743
1349394742
1349394741
1349394741
1349394740
1349394737
1349394734
1349394733
1349394732
1349394730
1349394730
1349394727
1349394725
1349394724
1349394720
1349394718
1349394717
1349394714
1349394712
1349394710
1349394709
1349394708
1349394708
1349394708
1349394707
1349394707
1349394706
1349394705
1349394704
1349394702
1349394699
1349394696
1349394696
1349394692
1349394690
1349394690
1349394690
1349394689
1349394682
1349394679
1349394676
1349394675
1349394674
1349394673
1349394672
1349394671
1349394669
1349394667
1349394662
1349394659
1349394658
1349394656
1349394655
1349394654
1349394653
1349394651
1349394650
1349394642
1349394640
1349394637
1349394637
1349394637
1349394636
1349394636
1349394636
1349394636
1349394635
1349394634
1349394633
1349394632
1349394630
1349394630
1349394629
1349394626
1349394624
1349394624
1349394620
1349394619
1349394617
1349394616
1349394614
1349394608
1349394607
1349394604
1349394602
1349394602
1349394601
1349394599
1349394597
1349394596
1349394594
1349394593
1349394593
1349394591
1349394589
1349394589
1349394585
1349394585
1349394584
1349394584
1349394582
1349394578
1349394572
1349394568
1349394564
1349394563
1349394557
1349394552
1349394551
1349394544
1349394540
1349394540
1349394539
1349394538
1349394538
1349395142
1349395141
1349395139
1349395138
1349395136
1349395130
1349395129
1349395129
1349395125
1349395125
1349395124
1349395122
1349395121
1349395120
1349395120
1349395120
1349395120
1349395118
1349395118
1349395113
1349395110
1349395109
1349395106
1349395106
1349395100
1349395097
1349395097
1349395096
1349395092
1349395091
1349395087
1349395084
1349395083
1349395081
1349395077
1349395075
1349395075
1349395075
1349395073
1349395071
1349395067
1349395067
1349395065
1349395063
1349395062
1349395061
1349395061
1349395060
1349395057
1349395054
1349395053
1349395052
1349395048
1349395047
1349395047
1349395045
1349395044
1349395042
1349395042
1349395039
1349395039
1349395038
1349395037
1349395036
1349395035
1349395035
1349395032
1349395031
1349395028
1349395025
1349395025
1349395024
1349395025
1349395022
1349395021
1349395019
1349395017
1349395017
1349395016
1349395015
1349395012
1349395009
1349395006
1349395004
1349395003
1349395002
1349394999
1349394998
1349394997
1349394997
1349394994
1349394994
1349394994
1349394991
1349394988
1349394985
1349394984
1349394981
1349394980
1349394978
1349394978
1349394977
1349394976
1349394975
1349394974
1349394973
1349394972
1349394971
1349394968
1349394968
1349394968
1349394965
1349394963
1349394955
1349394952
1349394951
1349394951
1349394949
1349394947
1349394947
1349394946
1349394945
1349394945
1349394937
1349394937
1349394936
1349394935
1349394934
1349394927
1349394923
1349394923
1349394919
1349394911
1349394911
1349394909
1349394906
1349394906
1349394906
1349394904
1349394902
1349394897
1349394892
1349394889
1349394887
1349394886
1349394885
1349394883
1349394882
1349394880
1349394877
1349394877
1349394874
1349394872
1349394872
1349394871
1349394868
1349394868
1349394868
1349394866
1349394866
1349394862
1349394861
1349394859
1349394858
1349394858
1349394856
1349394854
1349394853
1349394852
1349394851
1349394850
1349394850
1349394850
1349394850
1349394850
1349394850
1349394843
1349394843
1349394840
1349395442
1349395441
1349395441
1349395440
1349395437
1349395435
1349395434
1349395434
1349395433
1349395433
1349395433
1349395432
1349395431
1349395430
1349395424
1349395424
1349395422
1349395422
1349395422
1349395421
1349395419
1349395419
1349395416
1349395416
1349395410
1349395410
1349395410
1349395408
1349395407
1349395406
1349395406
1349395406
1349395402
1349395398
1349395392
1349395389
1349395387
1349395386
1349395383
1349395383
1349395381
1349395379
1349395377
1349395375
1349395375
1349395372
1349395371
1349395370
1349395369
1349395367
1349395367
1349395367
1349395365
1349395362
1349395358
1349395353
1349395350
1349395346
1349395346
1349395343
1349395342
1349395341
1349395341
1349395339
1349395339
1349395338
1349395336
1349395336
1349395334
1349395333
1349395332
1349395331
1349395330
1349395327
1349395326
1349395320
1349395320
1349395320
1349395318
1349395318
1349395316
1349395316
1349395313
1349395312
1349395309
1349395303
1349395303
1349395301
1349395301
1349395297
1349395297
1349395295
1349395295
1349395295
1349395294
1349395294
1349395290
1349395289
1349395289
1349395289
1349395288
1349395286
1349395282
1349395281
1349395281
1349395280
1349395279
1349395277
1349395273
1349395269
1349395267
1349395265
1349395262
1349395260
1349395255
1349395252
1349395249
1349395248
1349395244
1349395244
1349395244
1349395241
1349395238
1349395235
1349395234
1349395233
1349395233
1349395229
1349395228
1349395226
1349395224
1349395224
1349395224
1349395224
1349395223
1349395222
1349395220
1349395220
1349395218
1349395218
1349395218
1349395217
1349395215
1349395205
1349395205
1349395205
1349395201
1349395200
1349395200
1349395200
1349395200
1349395199
1349395198
1349395198
1349395195
1349395194
1349395193
1349395192
1349395192
1349395189
1349395188
1349395186
1349395184
1349395184
1349395182
1349395182
1349395180
1349395178
1349395178
1349395175
1349395175
1349395173
1349395172
1349395171
1349395170
1349395169
1349395168
1349395159
1349395159
1349395158
1349395156
1349395155
1349395152
1349395147
1349395147
1349395143
1349395746
1349395744
1349395744
1349395743
1349395740
1349395738
1349395737
1349395737
1349395737
1349395736
1349395733
1349395732
1349395732
1349395731
1349395729
1349395726
1349395725
1349395725
1349395723
1349395723
1349395722
1349395716
1349395716
1349395713
1349395712
1349395712
1349395709
1349395709
1349395709
1349395700
1349395696
1349395695
1349395695
1349395694
1349395692
1349395692
1349395691
1349395690
1349395688
1349395688
1349395687
1349395684
1349395682
1349395680
1349395679
1349395674
1349395674
1349395671
1349395670
1349395669
1349395667
1349395667
1349395666
1349395666
1349395665
1349395664
1349395664
1349395663
1349395662
1349395659
1349395658
1349395656
1349395655
1349395654
1349395652
1349395652
1349395650
1349395650
1349395649
1349395649
1349395649
1349395648
1349395642
1349395641
1349395639
1349395637
1349395636
1349395634
1349395633
1349395632
1349395631
1349395631
1349395631
1349395630
1349395630
1349395629
1349395629
1349395628
1349395627
1349395627
1349395625
1349395621
1349395621
1349395619
1349395616
1349395616
1349395616
1349395616
1349395615
1349395615
1349395614
1349395614
1349395613
1349395613
1349395612
1349395612
1349395612
1349395611
1349395607
1349395607
1349395603
1349395603
1349395602
1349395602
1349395601
1349395600
1349395600
1349395600
1349395599
1349395599
1349395599
1349395597
1349395591
1349395586
1349395584
1349395584
1349395580
1349395580
1349395579
1349395578
1349395577
1349395575
1349395575
1349395574
1349395573
1349395573
1349395570
1349395569
1349395569
1349395568
1349395566
1349395563
1349395563
1349395561
1349395559
1349395559
1349395556
1349395555
1349395554
1349395553
1349395552
1349395551
1349395551
1349395550
1349395549
1349395547
1349395547
1349395546
1349395546
1349395544
1349395544
1349395542
1349395538
1349395538
1349395535
1349395535
1349395533
1349395532
1349395531
1349395530
1349395528
1349395528
1349395528
1349395522
1349395519
1349395518
1349395517
1349395514
1349395514
1349395513
1349395512
1349395510
1349395510
1349395509
1349395508
1349395506
1349395504
1349395504
1349395503
1349395497
1349395496
1349395491
1349395487
1349395486
1349395485
1349395485
1349395485
1349395484
1349395482
1349395482
1349395475
1349395474
1349395468
1349395468
1349395468
1349395465
1349395464
1349395464
1349395463
1349395461
1349395461
1349395457
1349395457
1349395455
1349395452
1349395448
1349395448
1349395448
1349396048
1349396048
1349396047
1349396047
1349396045
1349396044
1349396038
1349396036
1349396036
1349396035
1349396035
1349396034
1349396034
1349396034
1349396033
1349396031
1349396027
1349396026
1349396020
1349396020
1349396019
1349396015
1349396014
1349396013
1349396011
1349396010
1349396007
1349396003
1349395999
1349395996
1349395993
1349395990
1349395986
1349395984
1349395984
1349395983
1349395982
1349395982
1349395978
1349395976
1349395973
1349395971
1349395971
1349395970
1349395970
1349395969
1349395966
1349395961
1349395961
1349395960
1349395957
1349395957
1349395955
1349395955
1349395954
1349395953
1349395953
1349395946
1349395944
1349395940
1349395938
1349395938
1349395938
1349395935
1349395933
1349395931
1349395931
1349395930
1349395928
1349395928
1349395926
1349395925
1349395923
1349395922
1349395921
1349395919
1349395916
1349395915
1349395912
1349395911
1349395911
1349395910
1349395908
1349395905
1349395905
1349395903
1349395899
1349395898
1349395897
1349395896
1349395895
1349395891
1349395889
1349395889
1349395888
1349395887
1349395885
1349395883
1349395882
1349395882
1349395881
1349395877
1349395876
1349395875
1349395873
1349395873
1349395867
1349395867
1349395866
1349395865
1349395865
1349395864
1349395861
1349395855
1349395851
1349395850
1349395850
1349395847
1349395847
1349395846
1349395845
1349395844
1349395840
1349395837
1349395835
1349395835
1349395833
1349395832
1349395826
1349395823
1349395822
1349395820
1349395819
1349395817
1349395817
1349395815
1349395814
1349395814
1349395813
1349395810
1349395809
1349395805
1349395804
1349395801
1349395801
1349395801
1349395800
1349395800
1349395799
1349395798
1349395796
1349395796
1349395794
1349395791
1349395790
1349395789
1349395789
1349395784
1349395784
1349395782
1349395780
1349395778
1349395773
1349395773
1349395772
1349395772
1349395772
1349395771
1349395770
1349395769
1349395766
1349395766
1349395764
1349395763
1349395763
1349395762
1349395760
1349395759
1349395758
1349395758
1349395756
1349395753
1349395750
1349395750
1349395750
1349395750
1349395749
1349395749
1349395749
1349395748
1349395747
1349396351
1349396348
1349396346
1349396345
1349396345
1349396342
1349396335
1349396335
1349396333
1349396333
1349396332
1349396329
1349396329
1349396326
1349396324
1349396324
1349396323
1349396321
1349396321
1349396320
1349396319
1349396317
1349396316
1349396315
1349396315
1349396315
1349396313
1349396312
1349396311
1349396304
1349396302
1349396301
1349396300
1349396300
1349396299
1349396297
1349396296
1349396295
1349396293
1349396292
1349396292
1349396291
1349396285
1349396285
1349396283
1349396283
1349396282
1349396282
1349396282
1349396280
1349396276
1349396275
1349396275
1349396275
1349396274
1349396274
1349396274
1349396274
1349396273
1349396273
1349396273
1349396273
1349396272
1349396271
1349396265
1349396261
1349396261
1349396260
1349396260
1349396257
1349396257
1349396255
1349396255
1349396255
1349396251
1349396251
1349396249
1349396248
1349396247
1349396247
1349396244
1349396244
1349396243
1349396243
1349396237
1349396234
1349396232
1349396225
1349396223
1349396221
1349396220
1349396220
1349396220
1349396218
1349396213
1349396213
1349396212
1349396206
1349396205
1349396201
1349396196
1349396195
1349396194
1349396190
1349396189
1349396188
1349396187
1349396187
1349396181
1349396182
1349396181
1349396179
1349396174
1349396174
1349396174
1349396171
1349396171
1349396170
1349396168
1349396166
1349396165
1349396165
1349396164
1349396163
1349396163
1349396162
1349396161
1349396160
1349396158
1349396157
1349396157
1349396156
1349396155
1349396152
1349396152
1349396152
1349396150
1349396150
1349396147
1349396147
1349396146
1349396145
1349396144
1349396143
1349396142
1349396140
1349396139
1349396139
1349396138
1349396137
1349396136
1349396133
1349396132
1349396131
1349396130
1349396130
1349396127
1349396127
1349396126
1349396123
1349396122
1349396121
1349396120
1349396119
1349396119
1349396115
1349396112
1349396111
1349396110
1349396109
1349396107
1349396105
1349396101
1349396099
1349396098
1349396097
1349396091
1349396090
1349396089
1349396088
1349396087
1349396085
1349396080
1349396073
1349396069
1349396066
1349396066
1349396065
1349396065
1349396064
1349396061
1349396058
1349396058
1349396058
1349396058
1349396054
1349396053
1349396051
1349396652
1349396651
1349396649
1349396649
1349396647
1349396647
1349396647
1349396647
1349396640
1349396640
1349396639
1349396638
1349396637
1349396636
1349396631
1349396630
1349396629
1349396626
1349396623
1349396622
1349396621
1349396620
1349396619
1349396617
1349396615
1349396614
1349396612
1349396611
1349396601
1349396598
1349396593
1349396591
1349396591
1349396587
1349396585
1349396584
1349396583
1349396581
1349396580
1349396579
1349396579
1349396578
1349396575
1349396575
1349396574
1349396573
1349396573
1349396568
1349396567
1349396566
1349396566
1349396566
1349396564
1349396563
1349396563
1349396561
1349396561
1349396556
1349396552
1349396551
1349396551
1349396551
1349396547
1349396543
1349396541
1349396539
1349396538
1349396538
1349396536
1349396535
1349396528
1349396527
1349396526
1349396525
1349396524
1349396523
1349396521
1349396520
1349396518
1349396518
1349396517
1349396513
1349396510
1349396510
1349396509
1349396507
1349396505
1349396505
1349396502
1349396500
1349396499
1349396498
1349396498
1349396497
1349396495
1349396494
1349396492
1349396492
1349396489
1349396489
1349396487
1349396487
1349396486
1349396485
1349396485
1349396482
1349396480
1349396478
1349396478
1349396477
1349396477
1349396477
1349396477
1349396477
1349396471
1349396468
1349396468
1349396466
1349396465
1349396464
1349396461
1349396461
1349396458
1349396456
1349396453
1349396452
1349396443
1349396442
1349396440
1349396440
1349396438
1349396438
1349396436
1349396435
1349396428
1349396427
1349396426
1349396426
1349396426
1349396425
1349396424
1349396423
1349396422
1349396419
1349396415
1349396415
1349396414
1349396413
1349396412
1349396410
1349396410
1349396406
1349396404
1349396403
1349396402
1349396400
1349396400
1349396397
1349396396
1349396395
1349396392
1349396392
1349396391
1349396388
1349396388
1349396384
1349396384
1349396383
1349396383
1349396382
1349396382
1349396381
1349396380
1349396380
1349396379
1349396378
1349396377
1349396377
1349396377
1349396376
1349396375
1349396372
1349396371
1349396370
1349396368
1349396367
1349396364
1349396363
1349396362
1349396362
1349396361
1349396358
1349396355
1349396950
1349396948
1349396948
1349396945
1349396944
1349396942
1349396938
1349396934
1349396933
1349396932
1349396932
1349396930
1349396931
1349396929
1349396929
1349396928
1349396928
1349396926
1349396925
1349396923
1349396921
1349396919
1349396914
1349396914
1349396914
1349396914
1349396912
1349396908
1349396908
1349396905
1349396905
1349396900
1349396896
1349396893
1349396893
1349396888
1349396887
1349396885
1349396885
1349396882
1349396882
1349396881
1349396878
1349396874
1349396873
1349396872
1349396872
1349396868
1349396865
1349396862
1349396863
1349396857
1349396852
1349396848
1349396846
1349396845
1349396845
1349396844
1349396841
1349396841
1349396839
1349396838
1349396838
1349396835
1349396835
1349396834
1349396831
1349396831
1349396826
1349396823
1349396821
1349396815
1349396814
1349396814
1349396812
1349396810
1349396806
1349396805
1349396802
1349396802
1349396801
1349396798
1349396797
1349396797
1349396794
1349396794
1349396794
1349396791
1349396788
1349396786
1349396782
1349396781
1349396780
1349396780
1349396777
1349396771
1349396771
1349396768
1349396768
1349396763
1349396763
1349396762
1349396762
1349396761
1349396760
1349396757
1349396755
1349396755
1349396753
1349396753
1349396747
1349396746
1349396743
1349396742
1349396738
1349396737
1349396734
1349396730
1349396727
1349396725
1349396724
1349396724
1349396724
1349396722
1349396720
1349396719
1349396715
1349396713
1349396709
1349396708
1349396708
1349396706
1349396706
1349396705
1349396705
1349396701
1349396700
1349396699
1349396699
1349396697
1349396695
1349396693
1349396690
1349396686
1349396681
1349396681
1349396680
1349396680
1349396678
1349396677
1349396677
1349396675
1349396675
1349396667
1349396666
1349396662
1349396662
1349396657
1349396655
1349396655
1349397258
1349397250
1349397249
1349397248
1349397247
1349397246
1349397242
1349397242
1349397238
1349397238
1349397232
1349397232
1349397230
1349397229
1349397229
1349397228
1349397226
1349397225
1349397222
1349397220
1349397220
1349397218
1349397214
1349397214
1349397214
1349397210
1349397208
1349397207
1349397200
1349397199
1349397195
1349397193
1349397192
1349397188
1349397187
1349397186
1349397185
1349397183
1349397183
1349397180
1349397179
1349397178
1349397178
1349397176
1349397176
1349397171
1349397170
1349397164
1349397162
1349397162
1349397162
1349397160
1349397160
1349397155
1349397155
1349397153
1349397153
1349397152
1349397150
1349397150
1349397149
1349397145
1349397143
1349397141
1349397140
1349397135
1349397133
1349397133
1349397129
1349397128
1349397125
1349397124
1349397122
1349397121
1349397120
1349397118
1349397117
1349397117
1349397115
1349397113
1349397111
1349397110
1349397109
1349397108
1349397108
1349397107
1349397106
1349397106
1349397105
1349397105
1349397104
1349397103
1349397103
1349397102
1349397100
1349397097
1349397097
1349397093
1349397092
1349397091
1349397090
1349397089
1349397088
1349397086
1349397086
1349397082
1349397082
1349397081
1349397078
1349397078
1349397078
1349397077
1349397076
1349397076
1349397074
1349397072
1349397068
1349397068
1349397068
1349397067
1349397067
1349397066
1349397064
1349397064
1349397064
1349397063
1349397063
1349397062
1349397061
1349397061
1349397060
1349397060
1349397058
1349397054
1349397053
1349397052
1349397052
1349397049
1349397046
1349397043
1349397042
1349397041
1349397038
1349397036
1349397035
1349397035
1349397034
1349397033
1349397032
1349397032
1349397029
1349397029
1349397028
1349397028
1349397026
1349397026
1349397022
1349397022
1349397021
1349397021
1349397015
1349397015
1349397013
1349397009
1349397008
1349397003
1349397003
1349396999
1349396997
1349396995
1349396994
1349396994
1349396993
1349396993
1349396992
1349396992
1349396991
1349396990
1349396990
1349396989
1349396989
1349396989
1349396986
1349396986
1349396985
1349396983
1349396982
1349396976
1349396970
1349396969
1349396969
1349396969
1349396966
1349396966
1349396964
1349396964
1349396961
1349396959
1349397559
1349397558
1349397558
1349397557
1349397556
1349397555
1349397553
1349397552
1349397551
1349397550
1349397549
1349397548
1349397545
1349397544
1349397543
1349397542
1349397537
1349397535
1349397534
1349397533
1349397532
1349397527
1349397522
1349397520
1349397520
1349397519
1349397519
1349397518
1349397518
1349397518
1349397516
1349397516
1349397512
1349397509
1349397508
1349397506
1349397506
1349397503
1349397503
1349397501
1349397501
1349397501
1349397499
1349397498
1349397494
1349397490
1349397489
1349397489
1349397488
1349397487
1349397480
1349397477
1349397476
1349397473
1349397473
1349397467
1349397466
1349397466
1349397465
1349397459
1349397457
1349397457
1349397457
1349397456
1349397448
1349397447
1349397447
1349397444
1349397443
1349397440
1349397438
1349397436
1349397433
1349397431
1349397429
1349397428
1349397424
1349397423
1349397423
1349397420
1349397420
1349397419
1349397419
1349397418
1349397415
1349397415
1349397414
1349397412
1349397410
1349397409
1349397409
1349397409
1349397409
1349397408
1349397408
1349397406
1349397403
1349397399
1349397398
1349397397
1349397396
1349397396
1349397394
1349397393
1349397393
1349397392
1349397391
1349397391
1349397390
1349397390
1349397390
1349397387
1349397382
1349397380
1349397379
1349397379
1349397378
1349397378
1349397376
1349397374
1349397373
1349397368
1349397367
1349397366
1349397365
1349397364
1349397360
1349397360
1349397359
1349397358
1349397357
1349397349
1349397345
1349397345
1349397342
1349397341
1349397337
1349397337
1349397337
1349397335
1349397328
1349397326
1349397326
1349397324
1349397324
1349397323
1349397321
1349397320
1349397320
1349397319
1349397317
1349397316
1349397312
1349397312
1349397310
1349397310
1349397308
1349397304
1349397303
1349397302
1349397301
1349397301
1349397299
1349397299
1349397294
1349397293
1349397292
1349397290
1349397287
1349397285
1349397283
1349397281
1349397281
1349397280
1349397275
1349397274
1349397272
1349397271
1349397271
1349397269
1349397269
1349397266
1349397265
1349397263
1349397263
1349397261
1349397861
1349397860
1349397860
1349397853
1349397853
1349397852
1349397851
1349397848
1349397846
1349397842
1349397842
1349397839
1349397838
1349397835
1349397834
1349397834
1349397833
1349397832
1349397830
1349397826
1349397825
1349397823
1349397823
1349397819
1349397819
1349397819
1349397819
1349397819
1349397818
1349397813
1349397813
1349397812
1349397811
1349397811
1349397805
1349397804
1349397804
1349397804
1349397803
1349397802
1349397802
1349397800
1349397800
1349397799
1349397798
1349397797
1349397790
1349397789
1349397787
1349397786
1349397785
1349397783
1349397782
1349397781
1349397781
1349397780
1349397779
1349397777
1349397776
1349397774
1349397772
1349397772
1349397772
1349397771
1349397766
1349397766
1349397764
1349397760
1349397759
1349397759
1349397757
1349397756
1349397753
1349397752
1349397751
1349397750
1349397748
1349397746
1349397746
1349397741
1349397741
1349397740
1349397738
1349397737
1349397736
1349397736
1349397735
1349397734
1349397734
1349397730
1349397729
1349397729
1349397729
1349397726
1349397723
1349397722
1349397721
1349397719
1349397719
1349397716
1349397714
1349397712
1349397709
1349397708
1349397705
1349397705
1349397704
1349397701
1349397701
1349397699
1349397698
1349397698
1349397695
1349397695
1349397694
1349397690
1349397688
1349397685
1349397684
1349397682
1349397680
1349397680
1349397679
1349397679
1349397678
1349397678
1349397677
1349397677
1349397677
1349397677
1349397677
1349397677
1349397677
1349397677
1349397677
1349397677
1349397677
1349397677
1349397677
1349397677
1349397677
1349397677
1349397677
1349397677
1349397677
1349397677
1349397677
1349397677
1349397675
1349397675
1349397673
1349397673
1349397669
1349397666
1349397658
1349397654
1349397651
1349397649
1349397647
1349397646
1349397645
1349397644
1349397642
1349397642
1349397641
1349397641
1349397641
1349397640
1349397640
1349397639
1349397636
1349397636
1349397635
1349397631
1349397630
1349397628
1349397627
1349397626
1349397621
1349397615
1349397612
1349397611
1349397610
1349397608
1349397608
1349397607
1349397600
1349397600
1349397600
1349397600
1349397594
1349397593
1349397592
1349397590
1349397590
1349397585
1349397584
1349397583
1349397580
1349397579
1349397577
1349397577
1349397576
1349397574
1349397572
1349397570
1349397570
1349397566
1349397565
1349397565
1349397563
1349397562
1349398158
1349398157
1349398157
1349398156
1349398152
1349398151
1349398151
1349398150
1349398149
1349398148
1349398146
1349398145
1349398141
1349398140
1349398139
1349398135
1349398134
1349398133
1349398133
1349398133
1349398132
1349398132
1349398131
1349398130
1349398128
1349398127
1349398121
1349398121
1349398121
1349398119
1349398118
1349398117
1349398117
1349398117
1349398117
1349398117
1349398112
1349398110
1349398110
1349398107
1349398107
1349398106
1349398105
1349398103
1349398102
1349398101
1349398094
1349398093
1349398093
1349398093
1349398092
1349398090
1349398090
1349398089
1349398089
1349398088
1349398085
1349398084
1349398081
1349398079
1349398079
1349398078
1349398078
1349398076
1349398075
1349398072
1349398071
1349398071
1349398070
1349398068
1349398066
1349398065
1349398065
1349398065
1349398064
1349398062
1349398060
1349398058
1349398056
1349398048
1349398044
1349398043
1349398034
1349398034
1349398033
1349398029
1349398029
1349398027
1349398027
1349398025
1349398024
1349398023
1349398021
1349398019
1349398018
1349398017
1349398017
1349398017
1349398017
1349398016
1349398013
1349398009
1349398007
1349398006
1349398005
1349398002
1349398001
1349398000
1349397999
1349397998
1349397997
1349397996
1349397984
1349397984
1349397983
1349397983
1349397983
1349397982
1349397980
1349397980
1349397980
1349397980
1349397978
1349397977
1349397976
1349397975
1349397973
1349397971
1349397970
1349397968
1349397968
1349397965
1349397964
1349397964
1349397963
1349397961
1349397959
1349397957
1349397957
1349397956
1349397948
1349397947
1349397947
1349397943
1349397942
1349397942
1349397941
1349397939
1349397937
1349397937
1349397936
1349397936
1349397936
1349397933
1349397930
1349397930
1349397927
1349397927
1349397926
1349397926
1349397924
1349397923
1349397918
1349397917
1349397911
1349397905
1349397903
1349397903
1349397902
1349397899
1349397892
1349397889
1349397884
1349397884
1349397883
1349397883
1349397883
1349397879
1349397879
1349397876
1349397876
1349397873
1349397870
1349397869
1349397868
1349397866
1349397865
1349398469
1349398469
1349398468
1349398467
1349398461
1349398461
1349398460
1349398457
1349398456
1349398456
1349398456
1349398453
1349398453
1349398451
1349398451
1349398449
1349398449
1349398442
1349398442
1349398439
1349398438
1349398438
1349398435
1349398434
1349398434
1349398433
1349398431
1349398431
1349398428
1349398427
1349398426
1349398422
1349398418
1349398415
1349398414
1349398414
1349398413
1349398408
1349398401
1349398397
1349398396
1349398393
1349398392
1349398388
1349398388
1349398387
1349398387
1349398384
1349398382
1349398382
1349398382
1349398379
1349398379
1349398379
1349398376
1349398375
1349398373
1349398372
1349398370
1349398370
1349398369
1349398367
1349398367
1349398366
1349398365
1349398364
1349398362
1349398362
1349398361
1349398360
1349398358
1349398354
1349398354
1349398352
1349398351
1349398345
1349398344
1349398344
1349398342
1349398341
1349398336
1349398333
1349398331
1349398330
1349398328
1349398325
1349398325
1349398324
1349398324
1349398324
1349398324
1349398322
1349398320
1349398318
1349398314
1349398310
1349398308
1349398307
1349398303
1349398300
1349398299
1349398294
1349398293
1349398293
1349398292
1349398291
1349398290
1349398290
1349398290
1349398288
1349398287
1349398287
1349398286
1349398286
1349398285
1349398285
1349398285
1349398284
1349398284
1349398279
1349398279
1349398277
1349398277
1349398277
1349398274
1349398270
1349398269
1349398264
1349398264
1349398264
1349398263
1349398262
1349398260
1349398259
1349398258
1349398257
1349398257
1349398257
1349398255
1349398254
1349398254
1349398248
1349398247
1349398245
1349398245
1349398244
1349398242
1349398239
1349398233
1349398232
1349398231
1349398231
1349398226
1349398223
1349398222
1349398222
1349398220
1349398219
1349398219
1349398219
1349398217
1349398213
1349398213
1349398209
1349398203
1349398202
1349398201
1349398201
1349398198
1349398197
1349398196
1349398196
1349398195
1349398195
1349398189
1349398189
1349398189
1349398189
1349398186
1349398185
1349398184
1349398184
1349398183
1349398180
1349398179
1349398179
1349398179
1349398178
1349398177
1349398177
1349398176
1349398175
1349398171
1349398770
1349398768
1349398766
1349398760
1349398758
1349398757
1349398756
1349398755
1349398754
1349398752
1349398749
1349398746
1349398739
1349398731
1349398730
1349398729
1349398727
1349398727
1349398725
1349398725
1349398722
1349398721
1349398721
1349398721
1349398720
1349398718
1349398718
1349398716
1349398714
1349398714
1349398713
1349398712
1349398712
1349398705
1349398702
1349398700
1349398698
1349398696
1349398694
1349398694
1349398693
1349398691
1349398691
1349398690
1349398690
1349398689
1349398686
1349398681
1349398680
1349398679
1349398676
1349398675
1349398674
1349398674
1349398673
1349398671
1349398670
1349398668
1349398666
1349398665
1349398664
1349398662
1349398661
1349398661
1349398658
1349398658
1349398658
1349398656
1349398655
1349398653
1349398653
1349398653
1349398653
1349398651
1349398651
1349398651
1349398650
1349398650
1349398647
1349398647
1349398646
1349398645
1349398645
1349398644
1349398641
1349398640
1349398638
1349398637
1349398636
1349398636
1349398635
1349398634
1349398634
1349398633
1349398632
1349398631
1349398628
1349398627
1349398627
1349398627
1349398626
1349398624
1349398624
1349398624
1349398622
1349398622
1349398620
1349398618
1349398615
1349398614
1349398612
1349398611
1349398610
1349398610
1349398608
1349398608
1349398607
1349398604
1349398603
1349398602
1349398602
1349398598
1349398598
1349398597
1349398595
1349398593
1349398594
1349398592
1349398591
1349398590
1349398589
1349398589
1349398589
1349398588
1349398587
1349398584
1349398584
1349398584
1349398584
1349398583
1349398580
1349398574
1349398574
1349398572
1349398571
1349398562
1349398560
1349398559
1349398557
1349398556
1349398555
1349398554
1349398552
1349398552
1349398551
1349398551
1349398551
1349398550
1349398549
1349398546
1349398545
1349398544
1349398543
1349398542
1349398540
1349398539
1349398538
1349398535
1349398534
1349398534
1349398533
1349398532
1349398532
1349398531
1349398530
1349398529
1349398529
1349398527
1349398526
1349398526
1349398525
1349398523
1349398522
1349398521
1349398520
1349398519
1349398518
1349398517
1349398517
1349398516
1349398516
1349398516
1349398512
1349398511
1349398510
1349398507
1349398505
1349398502
1349398501
1349398500
1349398499
1349398499
1349398499
1349398498
1349398498
1349398494
1349398490
1349398486
1349398484
1349398483
1349398480
1349398477
1349398475
1349399074
1349399071
1349399070
1349399069
1349399069
1349399067
1349399064
1349399064
1349399064
1349399064
1349399062
1349399062
1349399059
1349399058
1349399057
1349399054
1349399053
1349399052
1349399051
1349399050
1349399046
1349399045
1349399044
1349399043
1349399040
1349399040
1349399039
1349399034
1349399033
1349399033
1349399032
1349399030
1349399030
1349399029
1349399029
1349399024
1349399022
1349399022
1349399021
1349399020
1349399017
1349399014
1349399011
1349399009
1349399007
1349399007
1349399003
1349399002
1349399001
1349399000
1349398998
1349398998
1349398997
1349398996
1349398996
1349398995
1349398993
1349398993
1349398991
1349398991
1349398991
1349398991
1349398986
1349398984
1349398981
1349398980
1349398977
1349398976
1349398976
1349398975
1349398973
1349398972
1349398969
1349398968
1349398967
1349398966
1349398966
1349398966
1349398965
1349398964
1349398962
1349398961
1349398960
1349398960
1349398959
1349398958
1349398955
1349398953
1349398951
1349398951
1349398948
1349398947
1349398947
1349398946
1349398946
1349398945
1349398943
1349398942
1349398941
1349398941
1349398938
1349398935
1349398934
1349398933
1349398931
1349398931
1349398929
1349398929
1349398924
1349398924
1349398923
1349398923
1349398919
1349398918
1349398918
1349398918
1349398915
1349398914
1349398913
1349398912
1349398911
1349398911
1349398905
1349398903
1349398903
1349398899
1349398898
1349398897
1349398896
1349398893
1349398892
1349398892
1349398892
1349398890
1349398888
1349398887
1349398885
1349398885
1349398879
1349398878
1349398877
1349398877
1349398877
1349398877
1349398877
1349398877
1349398877
1349398877
1349398877
1349398877
1349398877
1349398877
1349398877
1349398877
1349398877
1349398877
1349398877
1349398877
1349398877
1349398877
1349398877
1349398877
1349398877
1349398877
1349398877
1349398877
1349398876
1349398876
1349398871
1349398871
1349398870
1349398869
1349398868
1349398868
1349398868
1349398866
1349398862
1349398861
1349398860
1349398858
1349398856
1349398855
1349398853
1349398845
1349398844
1349398843
1349398843
1349398841
1349398841
1349398837
1349398837
1349398836
1349398836
1349398835
1349398834
1349398833
1349398832
1349398832
1349398830
1349398829
1349398829
1349398828
1349398826
1349398826
1349398826
1349398825
1349398825
1349398825
1349398823
1349398822
1349398822
1349398819
1349398819
1349398819
1349398816
1349398814
1349398814
1349398813
1349398811
1349398808
1349398806
1349398806
1349398804
1349398804
1349398803
1349398803
1349398803
1349398800
1349398799
1349398798
1349398797
1349398797
1349398793
1349398789
1349398789
1349398785
1349398785
1349398784
1349398784
1349398782
1349398782
1349398779
1349398779
1349398777
1349398776
1349399378
1349399378
1349399375
1349399374
1349399374
1349399372
1349399371
1349399366
1349399365
1349399363
1349399363
1349399362
1349399361
1349399359
1349399358
1349399354
1349399352
1349399351
1349399348
1349399346
1349399344
1349399344
1349399344
1349399344
1349399343
1349399342
1349399341
1349399339
1349399339
1349399336
1349399332
1349399332
1349399330
1349399329
1349399329
1349399327
1349399325
1349399321
1349399319
1349399317
1349399317
1349399315
1349399313
1349399313
1349399313
1349399310
1349399306
1349399305
1349399304
1349399303
1349399302
1349399296
1349399296
1349399294
1349399293
1349399292
1349399288
1349399287
1349399287
1349399286
1349399286
1349399285
1349399284
1349399283
1349399281
1349399281
1349399276
1349399275
1349399273
1349399273
1349399272
1349399272
1349399270
1349399269
1349399267
1349399266
1349399264
1349399264
1349399254
1349399254
1349399253
1349399248
1349399247
1349399246
1349399245
1349399245
1349399244
1349399243
1349399240
1349399239
1349399236
1349399234
1349399233
1349399232
1349399231
1349399228
1349399228
1349399227
1349399226
1349399222
1349399220
1349399218
1349399218
1349399218
1349399217
1349399217
1349399215
1349399212
1349399210
1349399209
1349399209
1349399209
1349399208
1349399206
1349399203
1349399203
1349399202
1349399202
1349399202
1349399201
1349399198
1349399196
1349399195
1349399190
1349399189
1349399188
1349399185
1349399184
1349399183
1349399181
1349399181
1349399179
1349399178
1349399179
1349399177
1349399172
1349399170
1349399169
1349399168
1349399167
1349399166
1349399164
1349399164
1349399163
1349399162
1349399161
1349399160
1349399157
1349399157
1349399156
1349399156
1349399155
1349399155
1349399153
1349399151
1349399147
1349399147
1349399147
1349399145
1349399143
1349399140
1349399140
1349399139
1349399139
1349399137
1349399134
1349399133
1349399132
1349399132
1349399130
1349399130
1349399125
1349399124
1349399121
1349399121
1349399120
1349399119
1349399119
1349399118
1349399114
1349399112
1349399112
1349399111
1349399110
1349399109
1349399105
1349399102
1349399101
1349399099
1349399097
1349399090
1349399088
1349399088
1349399087
1349399087
1349399082
1349399081
1349399080
1349399078
1349399679
1349399679
1349399678
1349399677
1349399676
1349399672
1349399670
1349399670
1349399666
1349399664
1349399664
1349399661
1349399660
1349399659
1349399659
1349399656
1349399653
1349399651
1349399651
1349399650
1349399649
1349399648
1349399648
1349399646
1349399643
1349399642
1349399642
1349399641
1349399641
1349399637
1349399634
1349399633
1349399633
1349399633
1349399630
1349399630
1349399629
1349399628
1349399628
1349399628
1349399627
1349399627
1349399626
1349399624
1349399624
1349399623
1349399622
1349399622
1349399620
1349399616
1349399614
1349399614
1349399613
1349399611
1349399610
1349399607
1349399607
1349399607
1349399607
1349399605
1349399604
1349399603
1349399600
1349399594
1349399594
1349399592
1349399591
1349399588
1349399586
1349399582
1349399580
1349399577
1349399576
1349399576
1349399575
1349399575
1349399575
1349399573
1349399571
1349399570
1349399569
1349399569
1349399567
1349399566
1349399566
1349399566
1349399565
1349399564
1349399563
1349399561
1349399555
1349399554
1349399554
1349399552
1349399550
1349399548
1349399548
1349399547
1349399544
1349399542
1349399541
1349399539
1349399539
1349399538
1349399538
1349399536
1349399534
1349399533
1349399530
1349399526
1349399526
1349399526
1349399522
1349399522
1349399522
1349399521
1349399520
1349399518
1349399516
1349399513
1349399511
1349399509
1349399508
1349399508
1349399505
1349399505
1349399501
1349399501
1349399499
1349399498
1349399498
1349399498
1349399498
1349399496
1349399496
1349399494
1349399493
1349399491
1349399487
1349399486
1349399484
1349399478
1349399477
1349399475
1349399470
1349399470
1349399465
1349399465
1349399464
1349399461
1349399461
1349399458
1349399455
1349399455
1349399454
1349399451
1349399451
1349399450
1349399449
1349399449
1349399448
1349399445
1349399445
1349399443
1349399443
1349399441
1349399440
1349399440
1349399438
1349399438
1349399436
1349399435
1349399434
1349399434
1349399433
1349399432
1349399430
1349399429
1349399428
1349399427
1349399426
1349399426
1349399422
1349399420
1349399418
1349399417
1349399415
1349399412
1349399410
1349399405
1349399403
1349399403
1349399402
1349399401
1349399398
1349399398
1349399396
1349399395
1349399391
1349399386
1349399385
1349399384
1349399383
1349399382
1349399382
1349399381
1349399380
1349399380
1349399983
1349399983
1349399979
1349399975
1349399975
1349399973
1349399973
1349399973
1349399973
1349399972
1349399969
1349399969
1349399966
1349399964
1349399963
1349399962
1349399962
1349399960
1349399958
1349399958
1349399958
1349399957
1349399952
1349399951
1349399951
1349399950
1349399947
1349399947
1349399947
1349399946
1349399944
1349399943
1349399943
1349399943
1349399943
1349399942
1349399941
1349399939
1349399939
1349399938
1349399936
1349399934
1349399934
1349399931
1349399929
1349399929
1349399929
1349399928
1349399928
1349399924
1349399922
1349399922
1349399917
1349399917
1349399914
1349399910
1349399910
1349399908
1349399906
1349399906
1349399905
1349399905
1349399905
1349399905
1349399904
1349399902
1349399899
1349399899
1349399896
1349399895
1349399895
1349399895
1349399894
1349399893
1349399888
1349399886
1349399885
1349399884
1349399884
1349399883
1349399882
1349399882
1349399881
1349399878
1349399878
1349399878
1349399876
1349399875
1349399874
1349399873
1349399873
1349399871
1349399870
1349399869
1349399869
1349399864
1349399864
1349399862
1349399861
1349399858
1349399858
1349399854
1349399853
1349399849
1349399848
1349399846
1349399840
1349399838
1349399838
1349399836
1349399833
1349399828
1349399827
1349399826
1349399826
1349399823
1349399822
1349399814
1349399811
1349399807
1349399804
1349399804
1349399802
1349399801
1349399798
1349399796
1349399795
1349399795
1349399794
1349399791
1349399791
1349399790
1349399787
1349399782
1349399781
1349399780
1349399778
1349399777
1349399776
1349399775
1349399771
1349399769
1349399769
1349399768
1349399768
1349399765
1349399764
1349399763
1349399761
1349399760
1349399760
1349399759
1349399759
1349399758
1349399758
1349399758
1349399756
1349399755
1349399755
1349399755
1349399754
1349399754
1349399752
1349399750
1349399750
1349399749
1349399748
1349399745
1349399745
1349399741
1349399740
1349399738
1349399737
1349399732
1349399731
1349399729
1349399725
1349399723
1349399721
1349399720
1349399719
1349399718
1349399718
1349399717
1349399715
1349399715
1349399711
1349399709
1349399709
1349399705
1349399704
1349399702
1349399701
1349399698
1349399696
1349399693
1349399691
1349399691
1349399691
1349399691
1349399690
1349399690
1349399688
1349399686
1349399685
1349399684
1349399682
1349399682
1349400286
1349400283
1349400281
1349400281
1349400280
1349400279
1349400278
1349400277
1349400277
1349400275
1349400274
1349400273
1349400273
1349400270
1349400269
1349400268
1349400266
1349400263
1349400262
1349400262
1349400257
1349400254
1349400251
1349400250
1349400249
1349400247
1349400245
1349400245
1349400244
1349400244
1349400244
1349400242
1349400240
1349400240
1349400239
1349400239
1349400237
1349400235
1349400235
1349400228
1349400227
1349400227
1349400226
1349400226
1349400224
1349400224
1349400222
1349400217
1349400214
1349400211
1349400210
1349400209
1349400209
1349400208
1349400207
1349400207
1349400206
1349400205
1349400205
1349400204
1349400203
1349400202
1349400200
1349400199
1349400199
1349400194
1349400193
1349400191
1349400190
1349400188
1349400187
1349400186
1349400181
1349400181
1349400179
1349400175
1349400174
1349400173
1349400172
1349400170
1349400170
1349400170
1349400170
1349400169
1349400169
1349400168
1349400167
1349400166
1349400165
1349400164
1349400162
1349400161
1349400161
1349400160
1349400160
1349400158
1349400155
1349400153
1349400148
1349400147
1349400147
1349400147
1349400141
1349400141
1349400140
1349400140
1349400139
1349400138
1349400137
1349400137
1349400135
1349400135
1349400135
1349400133
1349400130
1349400129
1349400128
1349400127
1349400127
1349400126
1349400125
1349400125
1349400122
1349400116
1349400115
1349400115
1349400112
1349400110
1349400108
1349400107
1349400105
1349400104
1349400103
1349400102
1349400098
1349400096
1349400094
1349400094
1349400093
1349400092
1349400091
1349400089
1349400085
1349400084
1349400081
1349400081
1349400080
1349400080
1349400078
1349400077
1349400077
1349400076
1349400077
1349400074
1349400073
1349400072
1349400071
1349400069
1349400069
1349400068
1349400066
1349400065
1349400064
1349400064
1349400063
1349400060
1349400060
1349400059
1349400059
1349400057
1349400057
1349400054
1349400052
1349400051
1349400051
1349400051
1349400048
1349400047
1349400045
1349400042
1349400042
1349400040
1349400039
1349400037
1349400037
1349400036
1349400036
1349400034
1349400032
1349400029
1349400029
1349400027
1349400026
1349400026
1349400026
1349400024
1349400022
1349400021
1349400021
1349400015
1349400014
1349400013
1349400013
1349400012
1349400012
1349400009
1349400008
1349400008
1349400007
1349400007
1349400005
1349400005
1349400004
1349400004
1349400003
1349400002
1349400001
1349400001
1349400000
1349400000
1349400000
1349400000
1349400000
1349400000
1349400000
1349400000
1349399998
1349399998
1349399996
1349399996
1349399993
1349399992
1349399989
1349399988
1349399986
1349399985
1349400587
1349400586
1349400585
1349400583
1349400583
1349400583
1349400583
1349400582
1349400581
1349400578
1349400577
1349400574
1349400574
1349400573
1349400572
1349400572
1349400572
1349400571
1349400566
1349400565
1349400564
1349400564
1349400564
1349400561
1349400561
1349400560
1349400558
1349400558
1349400557
1349400557
1349400556
1349400556
1349400555
1349400554
1349400549
1349400548
1349400546
1349400545
1349400542
1349400541
1349400539
1349400538
1349400532
1349400532
1349400532
1349400531
1349400531
1349400531
1349400530
1349400529
1349400527
1349400523
1349400522
1349400519
1349400514
1349400513
1349400511
1349400506
1349400504
1349400504
1349400501
1349400499
1349400499
1349400493
1349400491
1349400489
1349400489
1349400489
1349400488
1349400486
1349400484
1349400484
1349400481
1349400478
1349400478
1349400478
1349400477
1349400477
1349400477
1349400476
1349400475
1349400474
1349400473
1349400473
1349400472
1349400469
1349400468
1349400467
1349400466
1349400464
1349400464
1349400462
1349400460
1349400459
1349400456
1349400455
1349400455
1349400455
1349400455
1349400454
1349400453
1349400453
1349400451
1349400450
1349400449
1349400448
1349400445
1349400444
1349400441
1349400438
1349400438
1349400437
1349400436
1349400435
1349400435
1349400433
1349400433
1349400431
1349400430
1349400429
1349400425
1349400422
1349400421
1349400418
1349400415
1349400411
1349400408
1349400406
1349400406
1349400405
1349400404
1349400404
1349400403
1349400400
1349400394
1349400394
1349400393
1349400390
1349400388
1349400386
1349400384
1349400383
1349400380
1349400379
1349400378
1349400377
1349400376
1349400376
1349400374
1349400373
1349400373
1349400369
1349400368
1349400367
1349400362
1349400361
1349400359
1349400356
1349400356
1349400356
1349400355
1349400353
1349400352
1349400351
1349400349
1349400348
1349400344
1349400343
1349400342
1349400339
1349400338
1349400337
1349400337
1349400335
1349400334
1349400334
1349400333
1349400333
1349400327
1349400326
1349400324
1349400323
1349400323
1349400320
1349400319
1349400319
1349400318
1349400318
1349400309
1349400309
1349400308
1349400303
1349400302
1349400301
1349400301
1349400299
1349400298
1349400298
1349400296
1349400295
1349400289
1349400893
1349400890
1349400890
1349400889
1349400884
1349400884
1349400883
1349400882
1349400880
1349400879
1349400876
1349400873
1349400873
1349400871
1349400871
1349400866
1349400865
1349400865
1349400862
1349400861
1349400859
1349400857
1349400856
1349400855
1349400855
1349400854
1349400853
1349400852
1349400852
1349400852
1349400850
1349400850
1349400850
1349400849
1349400849
1349400848
1349400847
1349400846
1349400843
1349400843
1349400842
1349400840
1349400840
1349400836
1349400836
1349400834
1349400833
1349400832
1349400830
1349400829
1349400828
1349400824
1349400823
1349400821
1349400817
1349400816
1349400816
1349400815
1349400812
1349400812
1349400812
1349400811
1349400811
1349400808
1349400808
1349400805
1349400804
1349400804
1349400803
1349400802
1349400802
1349400795
1349400794
1349400793
1349400792
1349400792
1349400791
1349400786
1349400785
1349400784
1349400782
1349400780
1349400779
1349400779
1349400778
1349400772
1349400771
1349400771
1349400768
1349400768
1349400766
1349400764
1349400764
1349400761
1349400760
1349400758
1349400752
1349400752
1349400751
1349400751
1349400749
1349400747
1349400747
1349400747
1349400739
1349400739
1349400737
1349400737
1349400733
1349400733
1349400732
1349400726
1349400722
1349400722
1349400719
1349400718
1349400716
1349400714
1349400713
1349400708
1349400708
1349400707
1349400707
1349400706
1349400706
1349400705
1349400698
1349400696
1349400695
1349400694
1349400692
1349400691
1349400691
1349400690
1349400689
1349400689
1349400687
1349400685
1349400685
1349400682
1349400681
1349400681
1349400680
1349400680
1349400675
1349400674
1349400672
1349400672
1349400670
1349400670
1349400668
1349400664
1349400662
1349400662
1349400657
1349400656
1349400656
1349400655
1349400651
1349400651
1349400650
1349400647
1349400647
1349400647
1349400646
1349400644
1349400643
1349400642
1349400641
1349400637
1349400637
1349400634
1349400634
1349400633
1349400633
1349400633
1349400630
1349400629
1349400629
1349400628
1349400627
1349400627
1349400625
1349400623
1349400623
1349400619
1349400617
1349400617
1349400615
1349400613
1349400613
1349400613
1349400612
1349400610
1349400609
1349400608
1349400608
1349400606
1349400605
1349400605
1349400604
1349400604
1349400601
1349400600
1349400598
1349400597
1349400597
1349400595
1349400593
1349400593
1349401196
1349401195
1349401193
1349401193
1349401193
1349401192
1349401191
1349401188
1349401186
1349401186
1349401185
1349401185
1349401185
1349401183
1349401183
1349401181
1349401179
1349401177
1349401175
1349401173
1349401171
1349401171
1349401169
1349401165
1349401164
1349401161
1349401161
1349401159
1349401159
1349401157
1349401157
1349401151
1349401150
1349401146
1349401144
1349401143
1349401141
1349401137
1349401136
1349401132
1349401131
1349401131
1349401128
1349401127
1349401124
1349401123
1349401123
1349401121
1349401119
1349401119
1349401117
1349401115
1349401111
1349401110
1349401110
1349401110
1349401108
1349401107
1349401106
1349401104
1349401102
1349401100
1349401100
1349401097
1349401095
1349401094
1349401094
1349401092
1349401092
1349401088
1349401088
1349401087
1349401085
1349401082
1349401081
1349401080
1349401080
1349401078
1349401078
1349401076
1349401074
1349401072
1349401070
1349401069
1349401067
1349401065
1349401064
1349401063
1349401063
1349401063
1349401063
1349401061
1349401060
1349401060
1349401057
1349401055
1349401054
1349401054
1349401053
1349401048
1349401048
1349401047
1349401047
1349401045
1349401044
1349401043
1349401042
1349401042
1349401040
1349401040
1349401035
1349401032
1349401029
1349401027
1349401025
1349401024
1349401019
1349401018
1349401018
1349401018
1349401018
1349401016
1349401015
1349401015
1349401014
1349401011
1349401010
1349401009
1349401005
1349401005
1349401003
1349401002
1349401000
1349400998
1349400997
1349400995
1349400993
1349400991
1349400990
1349400990
1349400986
1349400984
1349400983
1349400983
1349400982
1349400982
1349400980
1349400980
1349400978
1349400976
1349400974
1349400973
1349400973
1349400971
1349400970
1349400969
1349400967
1349400967
1349400966
1349400963
1349400961
1349400960
1349400960
1349400959
1349400959
1349400957
1349400956
1349400953
1349400952
1349400952
1349400948
1349400947
1349400945
1349400945
1349400944
1349400943
1349400942
1349400940
1349400939
1349400935
1349400933
1349400931
1349400930
1349400927
1349400921
1349400920
1349400920
1349400917
1349400915
1349400912
1349400911
1349400910
1349400908
1349400908
1349400907
1349400907
1349400906
1349400903
1349400902
1349400902
1349400899
1349400899
1349400896
1349400895
1349401498
1349401496
1349401496
1349401495
1349401493
1349401492
1349401492
1349401491
1349401491
1349401490
1349401488
1349401486
1349401485
1349401482
1349401482
1349401482
1349401480
1349401480
1349401480
1349401478
1349401478
1349401476
1349401475
1349401470
1349401469
1349401469
1349401469
1349401468
1349401465
1349401465
1349401459
1349401459
1349401459
1349401458
1349401457
1349401455
1349401455
1349401453
1349401453
1349401448
1349401448
1349401447
1349401447
1349401445
1349401444
1349401442
1349401441
1349401437
1349401436
1349401435
1349401433
1349401433
1349401433
1349401432
1349401428
1349401427
1349401425
1349401425
1349401422
1349401422
1349401420
1349401419
1349401419
1349401419
1349401417
1349401416
1349401416
1349401415
1349401412
1349401407
1349401405
1349401405
1349401405
1349401403
1349401403
1349401402
1349401402
1349401400
1349401400
1349401399
1349401398
1349401394
1349401394
1349401394
1349401389
1349401386
1349401377
1349401377
1349401372
1349401369
1349401367
1349401365
1349401365
1349401365
1349401361
1349401361
1349401359
1349401358
1349401357
1349401352
1349401351
1349401350
1349401349
1349401344
1349401339
1349401337
1349401336
1349401336
1349401334
1349401332
1349401332
1349401331
1349401329
1349401328
1349401328
1349401326
1349401320
1349401316
1349401310
1349401309
1349401309
1349401306
1349401305
1349401305
1349401304
1349401304
1349401303
1349401302
1349401301
1349401301
1349401300
1349401298
1349401298
1349401297
1349401297
1349401295
1349401293
1349401285
1349401285
1349401285
1349401280
1349401280
1349401279
1349401276
1349401276
1349401275
1349401273
1349401272
1349401271
1349401270
1349401269
1349401267
1349401267
1349401265
1349401265
1349401263
1349401262
1349401262
1349401262
1349401261
1349401258
1349401258
1349401257
1349401256
1349401255
1349401253
1349401249
1349401249
1349401246
1349401246
1349401245
1349401244
1349401244
1349401242
1349401237
1349401236
1349401235
1349401234
1349401234
1349401232
1349401232
1349401229
1349401226
1349401225
1349401223
1349401222
1349401216
1349401215
1349401215
1349401215
1349401211
1349401210
1349401210
1349401209
1349401208
1349401207
1349401201
1349401796
1349401795
1349401792
1349401791
1349401790
1349401788
1349401788
1349401787
1349401784
1349401784
1349401781
1349401778
1349401777
1349401776
1349401774
1349401770
1349401768
1349401768
1349401767
1349401767
1349401764
1349401762
1349401761
1349401757
1349401757
1349401756
1349401756
1349401755
1349401754
1349401754
1349401751
1349401749
1349401746
1349401744
1349401741
1349401741
1349401741
1349401740
1349401737
1349401736
1349401736
1349401735
1349401731
1349401730
1349401727
1349401727
1349401727
1349401726
1349401725
1349401722
1349401721
1349401721
1349401720
1349401719
1349401719
1349401718
1349401715
1349401715
1349401714
1349401714
1349401713
1349401711
1349401710
1349401708
1349401707
1349401705
1349401704
1349401703
1349401702
1349401701
1349401699
1349401698
1349401693
1349401693
1349401693
1349401692
1349401689
1349401687
1349401687
1349401687
1349401685
1349401679
1349401678
1349401677
1349401673
1349401668
1349401667
1349401663
1349401663
1349401661
1349401658
1349401658
1349401658
1349401655
1349401652
1349401652
1349401648
1349401648
1349401647
1349401646
1349401644
1349401643
1349401643
1349401643
1349401642
1349401641
1349401640
1349401637
1349401636
1349401636
1349401631
1349401628
1349401626
1349401624
1349401623
1349401622
1349401620
1349401619
1349401618
1349401617
1349401613
1349401612
1349401612
1349401612
1349401611
1349401609
1349401607
1349401607
1349401604
1349401602
1349401602
1349401602
1349401602
1349401599
1349401597
1349401597
1349401595
1349401594
1349401594
1349401594
1349401593
1349401591
1349401589
1349401585
1349401585
1349401584
1349401581
1349401580
1349401578
1349401577
1349401577
1349401574
1349401574
1349401574
1349401574
1349401574
1349401573
1349401571
1349401570
1349401569
1349401568
1349401567
1349401562
1349401558
1349401557
1349401555
1349401554
1349401552
1349401550
1349401550
1349401549
1349401545
1349401545
1349401544
1349401542
1349401541
1349401540
1349401540
1349401537
1349401536
1349401533
1349401532
1349401530
1349401529
1349401527
1349401526
1349401524
1349401524
1349401524
1349401524
1349401522
1349401522
1349401520
1349401520
1349401520
1349401519
1349401518
1349401516
1349401516
1349401515
1349401512
1349401512
1349401510
1349401508
1349401507
1349401506
1349401501
1349401500
1349402103
1349402102
1349402102
1349402092
1349402091
1349402091
1349402089
1349402086
1349402085
1349402082
1349402081
1349402079
1349402079
1349402077
1349402076
1349402075
1349402075
1349402073
1349402072
1349402071
1349402071
1349402070
1349402070
1349402068
1349402067
1349402064
1349402063
1349402063
1349402063
1349402059
1349402056
1349402056
1349402055
1349402049
1349402048
1349402046
1349402045
1349402041
1349402040
1349402039
1349402034
1349402033
1349402032
1349402030
1349402030
1349402028
1349402025
1349402024
1349402021
1349402018
1349402018
1349402013
1349402012
1349402012
1349402005
1349401997
1349401995
1349401993
1349401993
1349401992
1349401989
1349401988
1349401987
1349401977
1349401977
1349401975
1349401975
1349401974
1349401972
1349401971
1349401968
1349401968
1349401967
1349401967
1349401961
1349401960
1349401960
1349401960
1349401959
1349401959
1349401958
1349401957
1349401955
1349401955
1349401953
1349401952
1349401949
1349401946
1349401945
1349401945
1349401944
1349401943
1349401940
1349401940
1349401940
1349401936
1349401935
1349401930
1349401930
1349401929
1349401927
1349401926
1349401924
1349401921
1349401920
1349401920
1349401919
1349401919
1349401918
1349401917
1349401917
1349401917
1349401915
1349401913
1349401913
1349401913
1349401913
1349401911
1349401911
1349401910
1349401910
1349401907
1349401905
1349401902
1349401899
1349401898
1349401893
1349401892
1349401890
1349401880
1349401879
1349401876
1349401875
1349401873
1349401870
1349401870
1349401867
1349401867
1349401867
1349401867
1349401865
1349401864
1349401861
1349401860
1349401860
1349401860
1349401857
1349401856
1349401854
1349401853
1349401852
1349401848
1349401847
1349401842
1349401842
1349401842
1349401841
1349401838
1349401837
1349401836
1349401836
1349401835
1349401835
1349401835
1349401832
1349401830
1349401826
1349401825
1349401825
1349401821
1349401821
1349401820
1349401818
1349401816
1349401814
1349401814
1349401812
1349401812
1349401811
1349401811
1349401810
1349401808
1349401807
1349401806
1349401805
1349401803
1349401802
1349402406
1349402404
1349402402
1349402401
1349402400
1349402399
1349402399
1349402399
1349402399
1349402396
1349402396
1349402394
1349402393
1349402390
1349402390
1349402388
1349402386
1349402386
1349402382
1349402382
1349402381
1349402381
1349402380
1349402378
1349402374
1349402373
1349402373
1349402371
1349402370
1349402370
1349402369
1349402366
1349402365
1349402364
1349402364
1349402363
1349402363
1349402360
1349402360
1349402360
1349402359
1349402355
1349402354
1349402348
1349402345
1349402344
1349402343
1349402343
1349402335
1349402335
1349402333
1349402333
1349402328
1349402327
1349402326
1349402325
1349402323
1349402323
1349402321
1349402317
1349402316
1349402316
1349402313
1349402312
1349402310
1349402306
1349402303
1349402302
1349402300
1349402299
1349402299
1349402299
1349402299
1349402298
1349402296
1349402293
1349402292
1349402291
1349402291
1349402290
1349402290
1349402289
1349402289
1349402286
1349402285
1349402283
1349402281
1349402281
1349402274
1349402273
1349402273
1349402269
1349402267
1349402266
1349402262
1349402262
1349402261
1349402261
1349402259
1349402259
1349402258
1349402258
1349402257
1349402257
1349402254
1349402253
1349402253
1349402250
1349402249
1349402248
1349402248
1349402247
1349402245
1349402244
1349402243
1349402243
1349402243
1349402241
1349402241
1349402241
1349402238
1349402238
1349402237
1349402237
1349402233
1349402232
1349402232
1349402223
1349402221
1349402221
1349402220
1349402218
1349402213
1349402213
1349402213
1349402207
1349402206
1349402203
1349402203
1349402202
1349402201
1349402201
1349402201
1349402200
1349402197
1349402191
1349402191
1349402189
1349402188
1349402188
1349402187
1349402186
1349402186
1349402185
1349402185
1349402183
1349402182
1349402182
1349402179
1349402179
1349402179
1349402178
1349402173
1349402170
1349402167
1349402167
1349402166
1349402161
1349402160
1349402159
1349402159
1349402157
1349402156
1349402155
1349402153
1349402152
1349402150
1349402149
1349402149
1349402147
1349402146
1349402143
1349402138
1349402136
1349402134
1349402134
1349402130
1349402125
1349402120
1349402118
1349402116
1349402114
1349402112
1349402109
1349402107
1349402106
1349402105
1349402703
1349402702
1349402699
1349402698
1349402697
1349402694
1349402692
1349402690
1349402688
1349402688
1349402687
1349402686
1349402678
1349402677
1349402675
1349402674
1349402673
1349402670
1349402668
1349402666
1349402662
1349402660
1349402660
1349402659
1349402658
1349402657
1349402656
1349402655
1349402654
1349402653
1349402652
1349402648
1349402645
1349402645
1349402644
1349402644
1349402643
1349402642
1349402641
1349402640
1349402637
1349402637
1349402636
1349402634
1349402634
1349402633
1349402630
1349402624
1349402621
1349402620
1349402620
1349402616
1349402610
1349402608
1349402607
1349402606
1349402605
1349402604
1349402603
1349402602
1349402602
1349402600
1349402598
1349402597
1349402594
1349402594
1349402593
1349402593
1349402593
1349402592
1349402591
1349402588
1349402586
1349402586
1349402585
1349402582
1349402581
1349402581
1349402581
1349402580
1349402578
1349402576
1349402571
1349402571
1349402570
1349402569
1349402569
1349402569
1349402568
1349402565
1349402564
1349402562
1349402559
1349402556
1349402556
1349402555
1349402555
1349402554
1349402551
1349402550
1349402550
1349402549
1349402546
1349402545
1349402545
1349402544
1349402538
1349402538
1349402538
1349402537
1349402536
1349402535
1349402531
1349402531
1349402530
1349402529
1349402528
1349402528
1349402527
1349402526
1349402526
1349402524
1349402524
1349402521
1349402521
1349402519
1349402519
1349402518
1349402516
1349402511
1349402510
1349402508
1349402504
1349402502
1349402500
1349402499
1349402497
1349402497
1349402497
1349402496
1349402496
1349402491
1349402491
1349402491
1349402490
1349402489
1349402489
1349402487
1349402484
1349402484
1349402484
1349402481
1349402481
1349402478
1349402477
1349402467
1349402466
1349402465
1349402463
1349402463
1349402459
1349402459
1349402455
1349402452
1349402449
1349402438
1349402437
1349402437
1349402434
1349402434
1349402434
1349402432
1349402429
1349402424
1349402424
1349402423
1349402423
1349402420
1349402419
1349402417
1349402417
1349402417
1349402414
1349402413
1349402411
1349402409
1349402408
1349402407
1349402406
1349403010
1349403009
1349403008
1349403006
1349403001
1349403001
1349403000
1349403000
1349403000
1349402993
1349402985
1349402985
1349402983
1349402981
1349402979
1349402975
1349402975
1349402974
1349402972
1349402971
1349402971
1349402970
1349402969
1349402967
1349402967
1349402966
1349402965
1349402963
1349402963
1349402963
1349402964
1349402960
1349402959
1349402955
1349402953
1349402949
1349402948
1349402948
1349402945
1349402945
1349402942
1349402939
1349402937
1349402936
1349402935
1349402931
1349402930
1349402929
1349402927
1349402927
1349402926
1349402926
1349402924
1349402923
1349402923
1349402922
1349402918
1349402917
1349402915
1349402914
1349402914
1349402912
1349402911
1349402911
1349402910
1349402906
1349402905
1349402904
1349402902
1349402901
1349402898
1349402898
1349402896
1349402896
1349402895
1349402895
1349402893
1349402893
1349402892
1349402892
1349402889
1349402889
1349402888
1349402884
1349402884
1349402883
1349402882
1349402879
1349402878
1349402871
1349402870
1349402870
1349402868
1349402868
1349402863
1349402858
1349402858
1349402856
1349402855
1349402854
1349402854
1349402853
1349402853
1349402846
1349402845
1349402843
1349402841
1349402841
1349402839
1349402836
1349402835
1349402834
1349402834
1349402834
1349402831
1349402830
1349402830
1349402826
1349402825
1349402824
1349402820
1349402819
1349402818
1349402816
1349402816
1349402815
1349402815
1349402812
1349402812
1349402811
1349402809
1349402806
1349402805
1349402801
1349402800
1349402799
1349402797
1349402794
1349402794
1349402794
1349402792
1349402791
1349402791
1349402788
1349402788
1349402787
1349402784
1349402783
1349402783
1349402780
1349402779
1349402776
1349402768
1349402767
1349402765
1349402764
1349402764
1349402759
1349402758
1349402758
1349402757
1349402755
1349402752
1349402749
1349402740
1349402739
1349402738
1349402736
1349402735
1349402735
1349402729
1349402727
1349402727
1349402723
1349402721
1349402720
1349402719
1349402719
1349402719
1349402719
1349402716
1349402716
1349402714
1349402711
1349403311
1349403309
1349403308
1349403308
1349403303
1349403298
1349403297
1349403294
1349403291
1349403291
1349403290
1349403288
1349403286
1349403285
1349403285
1349403284
1349403284
1349403283
1349403282
1349403281
1349403278
1349403278
1349403275
1349403273
1349403269
1349403269
1349403267
1349403264
1349403263
1349403262
1349403262
1349403253
1349403248
1349403247
1349403247
1349403246
1349403246
1349403245
1349403245
1349403242
1349403242
1349403242
1349403242
1349403241
1349403240
1349403239
1349403239
1349403239
1349403230
1349403229
1349403227
1349403224
1349403223
1349403223
1349403222
1349403219
1349403219
1349403215
1349403215
1349403214
1349403211
1349403211
1349403210
1349403209
1349403206
1349403206
1349403204
1349403204
1349403199
1349403198
1349403196
1349403194
1349403193
1349403193
1349403191
1349403190
1349403186
1349403185
1349403182
1349403181
1349403180
1349403174
1349403173
1349403173
1349403172
1349403170
1349403168
1349403166
1349403166
1349403164
1349403160
1349403159
1349403154
1349403153
1349403152
1349403151
1349403149
1349403144
1349403144
1349403143
1349403141
1349403140
1349403139
1349403138
1349403136
1349403131
1349403130
1349403129
1349403129
1349403127
1349403122
1349403121
1349403119
1349403118
1349403118
1349403117
1349403116
1349403115
1349403114
1349403113
1349403112
1349403111
1349403110
1349403108
1349403107
1349403107
1349403105
1349403103
1349403101
1349403100
1349403096
1349403095
1349403095
1349403094
1349403093
1349403091
1349403089
1349403086
1349403085
1349403085
1349403084
1349403083
1349403082
1349403080
1349403080
1349403080
1349403080
1349403074
1349403074
1349403072
1349403069
1349403068
1349403067
1349403067
1349403066
1349403066
1349403063
1349403059
1349403057
1349403057
1349403056
1349403055
1349403050
1349403050
1349403049
1349403048
1349403047
1349403045
1349403045
1349403043
1349403043
1349403042
1349403040
1349403036
1349403036
1349403036
1349403035
1349403034
1349403032
1349403032
1349403030
1349403024
1349403021
1349403018
1349403017
1349403016
1349403615
1349403615
1349403612
1349403611
1349403611
1349403610
1349403608
1349403605
1349403605
1349403605
1349403600
1349403600
1349403599
1349403590
1349403589
1349403589
1349403588
1349403587
1349403584
1349403583
1349403583
1349403581
1349403580
1349403580
1349403577
1349403576
1349403575
1349403572
1349403571
1349403571
1349403570
1349403570
1349403568
1349403567
1349403562
1349403562
1349403561
1349403560
1349403557
1349403557
1349403556
1349403555
1349403554
1349403553
1349403551
1349403547
1349403545
1349403541
1349403540
1349403538
1349403537
1349403537
1349403535
1349403530
1349403530
1349403530
1349403529
1349403528
1349403527
1349403524
1349403524
1349403523
1349403523
1349403521
1349403518
1349403517
1349403516
1349403514
1349403512
1349403510
1349403510
1349403508
1349403505
1349403505
1349403503
1349403501
1349403500
1349403500
1349403494
1349403494
1349403492
1349403492
1349403490
1349403488
1349403483
1349403482
1349403482
1349403482
1349403481
1349403481
1349403480
1349403477
1349403477
1349403471
1349403471
1349403467
1349403465
1349403465
1349403462
1349403462
1349403461
1349403458
1349403458
1349403455
1349403455
1349403454
1349403454
1349403453
1349403452
1349403452
1349403452
1349403450
1349403448
1349403448
1349403448
1349403447
1349403445
1349403445
1349403445
1349403443
1349403443
1349403439
1349403434
1349403434
1349403433
1349403433
1349403430
1349403429
1349403427
1349403421
1349403416
1349403414
1349403410
1349403408
1349403405
1349403402
1349403402
1349403400
1349403397
1349403390
1349403390
1349403390
1349403389
1349403388
1349403388
1349403386
1349403385
1349403384
1349403383
1349403382
1349403380
1349403379
1349403378
1349403371
1349403371
1349403369
1349403365
1349403364
1349403362
1349403360
1349403358
1349403358
1349403355
1349403353
1349403353
1349403352
1349403352
1349403352
1349403351
1349403351
1349403350
1349403346
1349403345
1349403340
1349403339
1349403339
1349403337
1349403332
1349403329
1349403328
1349403324
1349403322
1349403321
1349403321
1349403315
1349403315
1349403915
1349403914
1349403912
1349403905
1349403902
1349403900
1349403897
1349403894
1349403893
1349403889
1349403889
1349403886
1349403884
1349403882
1349403881
1349403879
1349403875
1349403875
1349403872
1349403866
1349403866
1349403865
1349403862
1349403856
1349403849
1349403849
1349403847
1349403844
1349403842
1349403842
1349403842
1349403839
1349403839
1349403839
1349403837
1349403836
1349403826
1349403825
1349403823
1349403821
1349403820
1349403820
1349403819
1349403818
1349403815
1349403814
1349403812
1349403811
1349403811
1349403806
1349403804
1349403798
1349403794
1349403792
1349403785
1349403783
1349403782
1349403780
1349403779
1349403777
1349403776
1349403775
1349403774
1349403772
1349403771
1349403769
1349403768
1349403767
1349403762
1349403757
1349403757
1349403756
1349403756
1349403752
1349403752
1349403752
1349403750
1349403748
1349403746
1349403744
1349403743
1349403743
1349403741
1349403739
1349403738
1349403738
1349403738
1349403738
1349403737
1349403736
1349403735
1349403733
1349403729
1349403728
1349403724
1349403724
1349403721
1349403721
1349403719
1349403717
1349403717
1349403715
1349403713
1349403711
1349403707
1349403705
1349403704
1349403704
1349403696
1349403692
1349403692
1349403691
1349403690
1349403690
1349403685
1349403684
1349403683
1349403682
1349403682
1349403681
1349403680
1349403678
1349403672
1349403670
1349403668
1349403668
1349403667
1349403664
1349403663
1349403661
1349403658
1349403657
1349403657
1349403655
1349403654
1349403652
1349403651
1349403648
1349403648
1349403647
1349403646
1349403645
1349403643
1349403639
1349403638
1349403637
1349403635
1349403635
1349403634
1349403632
1349403630
1349403627
1349403625
1349403625
1349403624
1349403623
1349403622
1349403622
1349403620
1349403620
1349403618
1349404219
1349404219
1349404218
1349404218
1349404218
1349404215
1349404214
1349404208
1349404207
1349404205
1349404204
1349404204
1349404203
1349404203
1349404201
1349404201
1349404198
1349404198
1349404197
1349404195
1349404194
1349404193
1349404192
1349404192
1349404191
1349404190
1349404188
1349404188
1349404187
1349404186
1349404186
1349404184
1349404183
1349404181
1349404180
1349404178
1349404178
1349404176
1349404176
1349404175
1349404173
1349404172
1349404171
1349404169
1349404168
1349404166
1349404166
1349404160
1349404160
1349404159
1349404157
1349404155
1349404154
1349404153
1349404151
1349404149
1349404147
1349404144
1349404144
1349404143
1349404142
1349404142
1349404141
1349404140
1349404138
1349404136
1349404135
1349404135
1349404135
1349404134
1349404134
1349404133
1349404133
1349404132
1349404130
1349404129
1349404126
1349404126
1349404125
1349404124
1349404123
1349404121
1349404119
1349404116
1349404113
1349404111
1349404111
1349404109
1349404109
1349404103
1349404099
1349404097
1349404096
1349404094
1349404091
1349404091
1349404089
1349404088
1349404087
1349404086
1349404083
1349404083
1349404082
1349404082
1349404081
1349404079
1349404079
1349404078
1349404076
1349404076
1349404075
1349404075
1349404074
1349404073
1349404073
1349404073
1349404073
1349404073
1349404072
1349404072
1349404071
1349404071
1349404071
1349404070
1349404070
1349404068
1349404066
1349404060
1349404059
1349404058
1349404058
1349404057
1349404057
1349404057
1349404055
1349404051
1349404050
1349404049
1349404048
1349404047
1349404045
1349404045
1349404044
1349404042
1349404041
1349404041
1349404041
1349404040
1349404040
1349404038
1349404038
1349404037
1349404037
1349404037
1349404033
1349404027
1349404025
1349404025
1349404023
1349404022
1349404021
1349404020
1349404019
1349404017
1349404014
1349404014
1349404012
1349404011
1349404006
1349404002
1349403999
1349403997
1349403997
1349403995
1349403994
1349403992
1349403990
1349403989
1349403989
1349403986
1349403986
1349403982
1349403981
1349403979
1349403976
1349403973
1349403972
1349403972
1349403971
1349403969
1349403968
1349403968
1349403967
1349403966
1349403966
1349403965
1349403962
1349403961
1349403961
1349403959
1349403957
1349403955
1349403954
1349403948
1349403946
1349403946
1349403945
1349403943
1349403942
1349403942
1349403941
1349403941
1349403938
1349403938
1349403935
1349403932
1349403932
1349403927
1349403926
1349403926
1349403925
1349403921
1349404523
1349404522
1349404522
1349404516
1349404516
1349404515
1349404514
1349404513
1349404512
1349404508
1349404507
1349404505
1349404505
1349404504
1349404503
1349404501
1349404499
1349404498
1349404497
1349404491
1349404491
1349404490
1349404487
1349404486
1349404482
1349404480
1349404480
1349404479
1349404477
1349404477
1349404477
1349404472
1349404472
1349404471
1349404468
1349404463
1349404462
1349404462
1349404461
1349404460
1349404455
1349404452
1349404450
1349404449
1349404448
1349404447
1349404445
1349404441
1349404439
1349404438
1349404437
1349404436
1349404435
1349404433
1349404432
1349404431
1349404431
1349404425
1349404422
1349404421
1349404417
1349404417
1349404416
1349404415
1349404414
1349404414
1349404414
1349404412
1349404411
1349404409
1349404408
1349404405
1349404402
1349404398
1349404397
1349404393
1349404392
1349404389
1349404387
1349404381
1349404379
1349404379
1349404378
1349404377
1349404374
1349404371
1349404368
1349404367
1349404364
1349404355
1349404350
1349404347
1349404345
1349404344
1349404343
1349404342
1349404341
1349404340
1349404338
1349404332
1349404332
1349404330
1349404330
1349404329
1349404329
1349404327
1349404326
1349404322
1349404319
1349404319
1349404318
1349404317
1349404317
1349404316
1349404315
1349404314
1349404314
1349404313
1349404310
1349404308
1349404308
1349404308
1349404308
1349404308
1349404307
1349404307
1349404307
1349404304
1349404302
1349404302
1349404301
1349404299
1349404298
1349404297
1349404296
1349404296
1349404294
1349404294
1349404292
1349404291
1349404289
1349404287
1349404286
1349404285
1349404285
1349404282
1349404281
1349404281
1349404279
1349404279
1349404278
1349404277
1349404276
1349404274
1349404273
1349404273
1349404270
1349404270
1349404268
1349404261
1349404260
1349404259
1349404258
1349404258
1349404251
1349404250
1349404248
1349404248
1349404247
1349404247
1349404246
1349404244
1349404243
1349404242
1349404241
1349404239
1349404238
1349404237
1349404237
1349404236
1349404235
1349404232
1349404231
1349404229
1349404228
1349404227
1349404226
1349404225
1349404224
1349404224
1349404224
1349404224
1349404223
1349404223
1349404222
1349404222
1349404222
1349404825
1349404824
1349404823
1349404823
1349404821
1349404820
1349404818
1349404815
1349404814
1349404814
1349404813
1349404810
1349404808
1349404807
1349404807
1349404807
1349404803
1349404803
1349404802
1349404802
1349404802
1349404802
1349404800
1349404800
1349404798
1349404796
1349404795
1349404794
1349404789
1349404788
1349404788
1349404788
1349404787
1349404787
1349404785
1349404785
1349404779
1349404773
1349404773
1349404773
1349404771
1349404770
1349404769
1349404769
1349404769
1349404766
1349404765
1349404764
1349404762
1349404762
1349404759
1349404758
1349404758
1349404757
1349404755
1349404754
1349404753
1349404752
1349404751
1349404750
1349404750
1349404749
1349404748
1349404747
1349404746
1349404745
1349404743
1349404742
1349404742
1349404741
1349404740
1349404740
1349404739
1349404737
1349404736
1349404736
1349404735
1349404734
1349404733
1349404732
1349404730
1349404727
1349404726
1349404723
1349404723
1349404721
1349404720
1349404720
1349404715
1349404714
1349404713
1349404712
1349404712
1349404710
1349404710
1349404709
1349404708
1349404706
1349404703
1349404703
1349404701
1349404700
1349404700
1349404699
1349404698
1349404697
1349404697
1349404696
1349404695
1349404693
1349404693
1349404689
1349404686
1349404686
1349404685
1349404685
1349404685
1349404684
1349404682
1349404681
1349404679
1349404676
1349404675
1349404674
1349404673
1349404671
1349404669
1349404667
1349404667
1349404667
1349404666
1349404665
1349404665
1349404664
1349404664
1349404663
1349404660
1349404657
1349404656
1349404654
1349404653
1349404652
1349404651
1349404650
1349404649
1349404649
1349404647
1349404647
1349404646
1349404645
1349404645
1349404642
1349404641
1349404640
1349404639
1349404639
1349404639
1349404638
1349404637
1349404636
1349404635
1349404635
1349404631
1349404631
1349404630
1349404630
1349404627
1349404625
1349404625
1349404624
1349404623
1349404621
1349404620
1349404619
1349404618
1349404618
1349404618
1349404615
1349404614
1349404612
1349404612
1349404610
1349404609
1349404608
1349404607
1349404604
1349404604
1349404601
1349404598
1349404598
1349404596
1349404595
1349404594
1349404590
1349404589
1349404585
1349404584
1349404584
1349404582
1349404582
1349404581
1349404581
1349404581
1349404580
1349404579
1349404577
1349404577
1349404575
1349404574
1349404574
1349404573
1349404572
1349404572
1349404570
1349404569
1349404569
1349404568
1349404566
1349404566
1349404562
1349404561
1349404559
1349404557
1349404557
1349404555
1349404555
1349404553
1349404552
1349404549
1349404545
1349404536
1349404533
1349404533
1349404529
1349404528
1349404525
1349404525
1349404524
1349405127
1349405121
1349405120
1349405120
1349405119
1349405117
1349405116
1349405116
1349405115
1349405114
1349405114
1349405114
1349405112
1349405112
1349405110
1349405109
1349405108
1349405108
1349405106
1349405106
1349405105
1349405105
1349405104
1349405103
1349405101
1349405100
1349405098
1349405097
1349405095
1349405093
1349405092
1349405090
1349405088
1349405087
1349405087
1349405087
1349405085
1349405082
1349405082
1349405080
1349405079
1349405078
1349405077
1349405076
1349405076
1349405075
1349405073
1349405072
1349405071
1349405070
1349405069
1349405068
1349405068
1349405068
1349405067
1349405065
1349405062
1349405061
1349405056
1349405053
1349405051
1349405050
1349405049
1349405048
1349405048
1349405047
1349405046
1349405045
1349405045
1349405041
1349405040
1349405040
1349405037
1349405037
1349405035
1349405035
1349405034
1349405033
1349405032
1349405027
1349405020
1349405017
1349405014
1349405011
1349405009
1349405007
1349405005
1349405000
1349404997
1349404996
1349404996
1349404996
1349404994
1349404986
1349404986
1349404984
1349404984
1349404983
1349404982
1349404981
1349404980
1349404979
1349404979
1349404979
1349404977
1349404975
1349404973
1349404969
1349404969
1349404968
1349404967
1349404963
1349404960
1349404957
1349404952
1349404948
1349404945
1349404943
1349404940
1349404940
1349404935
1349404935
1349404931
1349404930
1349404929
1349404924
1349404924
1349404924
1349404918
1349404916
1349404916
1349404914
1349404913
1349404913
1349404911
1349404911
1349404909
1349404908
1349404906
1349404905
1349404899
1349404899
1349404895
1349404891
1349404889
1349404888
1349404884
1349404884
1349404883
1349404881
1349404876
1349404875
1349404874
1349404871
1349404870
1349404870
1349404867
1349404866
1349404866
1349404865
1349404860
1349404856
1349404854
1349404850
1349404848
1349404847
1349404845
1349404844
1349404841
1349404841
1349404841
1349404840
1349404839
1349404839
1349404839
1349404838
1349404835
1349404835
1349404834
1349404833
1349404831
1349404830
1349404829
1349404827
1349404827
1349405430
1349405430
1349405428
1349405428
1349405422
1349405421
1349405414
1349405413
1349405412
1349405405
1349405405
1349405404
1349405403
1349405403
1349405401
1349405401
1349405400
1349405397
1349405397
1349405396
1349405394
1349405394
1349405392
1349405389
1349405385
1349405383
1349405382
1349405382
1349405382
1349405381
1349405379
1349405374
1349405374
1349405373
1349405372
1349405371
1349405369
1349405368
1349405365
1349405363
1349405362
1349405358
1349405357
1349405357
1349405355
1349405352
1349405350
1349405348
1349405347
1349405346
1349405346
1349405345
1349405340
1349405339
1349405338
1349405338
1349405338
1349405338
1349405335
1349405333
1349405332
1349405331
1349405330
1349405329
1349405329
1349405329
1349405328
1349405328
1349405327
1349405326
1349405320
1349405320
1349405317
1349405316
1349405314
1349405314
1349405313
1349405310
1349405310
1349405309
1349405308
1349405307
1349405306
1349405306
1349405306
1349405306
1349405302
1349405297
1349405296
1349405295
1349405292
1349405291
1349405289
1349405289
1349405288
1349405288
1349405288
1349405285
1349405285
1349405283
1349405282
1349405280
1349405279
1349405275
1349405273
1349405273
1349405271
1349405270
1349405267
1349405266
1349405264
1349405260
1349405259
1349405259
1349405255
1349405250
1349405249
1349405248
1349405243
1349405238
1349405235
1349405234
1349405231
1349405230
1349405229
1349405229
1349405222
1349405221
1349405221
1349405221
1349405220
1349405217
1349405216
1349405216
1349405215
1349405215
1349405215
1349405213
1349405213
1349405211
1349405208
1349405201
1349405200
1349405199
1349405198
1349405197
1349405195
1349405194
1349405194
1349405192
1349405191
1349405190
1349405190
1349405189
1349405186
1349405186
1349405185
1349405184
1349405183
1349405183
1349405182
1349405182
1349405180
1349405180
1349405180
1349405179
1349405175
1349405172
1349405172
1349405163
1349405163
1349405162
1349405161
1349405160
1349405160
1349405156
1349405155
1349405153
1349405153
1349405152
1349405148
1349405148
1349405143
1349405142
1349405136
1349405135
1349405133
1349405132
1349405132
1349405130
1349405130
1349405732
1349405731
1349405726
1349405726
1349405724
1349405714
1349405713
1349405713
1349405711
1349405707
1349405706
1349405706
1349405706
1349405705
1349405704
1349405704
1349405697
1349405696
1349405696
1349405693
1349405693
1349405693
1349405692
1349405689
1349405689
1349405685
1349405683
1349405683
1349405680
1349405677
1349405676
1349405676
1349405675
1349405673
1349405670
1349405667
1349405666
1349405665
1349405665
1349405665
1349405663
1349405662
1349405662
1349405660
1349405660
1349405658
1349405657
1349405657
1349405655
1349405651
1349405649
1349405647
1349405643
1349405640
1349405640
1349405637
1349405636
1349405631
1349405631
1349405631
1349405628
1349405625
1349405625
1349405624
1349405621
1349405620
1349405618
1349405618
1349405618
1349405617
1349405616
1349405616
1349405615
1349405612
1349405610
1349405609
1349405606
1349405605
1349405604
1349405603
1349405600
1349405598
1349405598
1349405598
1349405595
1349405595
1349405595
1349405595
1349405594
1349405591
1349405591
1349405590
1349405589
1349405588
1349405588
1349405588
1349405588
1349405581
1349405579
1349405578
1349405578
1349405578
1349405576
1349405574
1349405572
1349405571
1349405571
1349405570
1349405567
1349405564
1349405562
1349405559
1349405558
1349405557
1349405556
1349405556
1349405555
1349405555
1349405552
1349405552
1349405550
1349405549
1349405547
1349405547
1349405547
1349405543
1349405543
1349405542
1349405539
1349405536
1349405528
1349405527
1349405527
1349405526
1349405520
1349405520
1349405516
1349405511
1349405511
1349405509
1349405508
1349405508
1349405507
1349405507
1349405504
1349405501
1349405501
1349405500
1349405499
1349405498
1349405496
1349405492
1349405488
1349405487
1349405486
1349405482
1349405481
1349405480
1349405478
1349405478
1349405476
1349405476
1349405473
1349405473
1349405473
1349405472
1349405471
1349405471
1349405471
1349405470
1349405469
1349405469
1349405468
1349405466
1349405466
1349405466
1349405463
1349405462
1349405461
1349405460
1349405457
1349405453
1349405450
1349405450
1349405450
1349405445
1349405445
1349405445
1349405443
1349405442
1349405441
1349405441
1349405439
1349405438
1349405438
1349405438
1349405436
1349405435
1349405434
1349405433
1349406036
1349406036
1349406036
1349406032
1349406032
1349406031
1349406029
1349406026
1349406024
1349406023
1349406022
1349406021
1349406020
1349406015
1349406015
1349406015
1349406011
1349406011
1349406009
1349406007
1349406006
1349406006
1349406005
1349406005
1349406003
1349406002
1349406001
1349406001
1349405995
1349405994
1349405994
1349405993
1349405989
1349405989
1349405988
1349405986
1349405983
1349405980
1349405978
1349405977
1349405976
1349405976
1349405972
1349405972
1349405968
1349405967
1349405965
1349405963
1349405962
1349405961
1349405959
1349405958
1349405956
1349405956
1349405955
1349405955
1349405955
1349405953
1349405953
1349405952
1349405951
1349405950
1349405949
1349405949
1349405949
1349405949
1349405948
1349405948
1349405943
1349405943
1349405943
1349405943
1349405942
1349405941
1349405940
1349405940
1349405938
1349405938
1349405936
1349405935
1349405931
1349405930
1349405930
1349405929
1349405927
1349405927
1349405926
1349405924
1349405924
1349405923
1349405922
1349405922
1349405921
1349405921
1349405921
1349405917
1349405916
1349405912
1349405911
1349405909
1349405908
1349405902
1349405901
1349405900
1349405899
1349405899
1349405898
1349405898
1349405898
1349405892
1349405891
1349405891
1349405890
1349405885
1349405885
1349405884
1349405884
1349405884
1349405883
1349405882
1349405882
1349405882
1349405881
1349405880
1349405880
1349405879
1349405877
1349405876
1349405875
1349405875
1349405871
1349405871
1349405870
1349405869
1349405869
1349405868
1349405867
1349405866
1349405865
1349405864
1349405864
1349405863
1349405860
1349405860
1349405860
1349405859
1349405859
1349405858
1349405857
1349405855
1349405854
1349405853
1349405853
1349405853
1349405851
1349405850
1349405848
1349405848
1349405846
1349405846
1349405845
1349405844
1349405843
1349405842
1349405842
1349405841
1349405840
1349405840
1349405840
1349405838
1349405837
1349405836
1349405836
1349405834
1349405833
1349405833
1349405832
1349405831
1349405828
1349405827
1349405825
1349405824
1349405821
1349405821
1349405821
1349405820
1349405820
1349405815
1349405815
1349405814
1349405813
1349405811
1349405809
1349405808
1349405808
1349405808
1349405807
1349405805
1349405804
1349405802
1349405799
1349405796
1349405796
1349405795
1349405794
1349405793
1349405792
1349405792
1349405791
1349405790
1349405789
1349405789
1349405789
1349405788
1349405786
1349405786
1349405782
1349405781
1349405781
1349405780
1349405774
1349405773
1349405773
1349405773
1349405769
1349405769
1349405768
1349405767
1349405767
1349405766
1349405765
1349405764
1349405761
1349405753
1349405753
1349405752
1349405751
1349405750
1349405748
1349405747
1349405745
1349405743
1349405742
1349405740
1349405740
1349405739
1349405737
1349405737
1349405737
1349405735
1349406336
1349406335
1349406334
1349406333
1349406331
1349406330
1349406330
1349406326
1349406324
1349406322
1349406321
1349406320
1349406315
1349406315
1349406314
1349406314
1349406313
1349406312
1349406312
1349406311
1349406311
1349406311
1349406308
1349406308
1349406307
1349406307
1349406304
1349406302
1349406302
1349406299
1349406297
1349406296
1349406293
1349406292
1349406290
1349406288
1349406287
1349406287
1349406286
1349406286
1349406285
1349406285
1349406285
1349406285
1349406283
1349406281
1349406281
1349406278
1349406277
1349406277
1349406276
1349406274
1349406271
1349406266
1349406264
1349406263
1349406262
1349406259
1349406259
1349406256
1349406254
1349406254
1349406250
1349406249
1349406249
1349406246
1349406243
1349406242
1349406242
1349406240
1349406239
1349406239
1349406238
1349406238
1349406238
1349406236
1349406234
1349406234
1349406234
1349406230
1349406225
1349406223
1349406223
1349406218
1349406218
1349406217
1349406217
1349406216
1349406215
1349406215
1349406215
1349406214
1349406212
1349406209
1349406208
1349406208
1349406206
1349406205
1349406197
1349406197
1349406197
1349406196
1349406194
1349406194
1349406192
1349406190
1349406190
1349406188
1349406187
1349406182
1349406179
1349406179
1349406179
1349406178
1349406177
1349406176
1349406174
1349406173
1349406171
1349406169
1349406169
1349406166
1349406164
1349406164
1349406164
1349406160
1349406153
1349406153
1349406151
1349406150
1349406150
1349406150
1349406147
1349406147
1349406146
1349406144
1349406138
1349406137
1349406136
1349406136
1349406133
1349406132
1349406132
1349406132
1349406129
1349406129
1349406129
1349406129
1349406128
1349406128
1349406127
1349406127
1349406126
1349406126
1349406126
1349406126
1349406125
1349406122
1349406121
1349406119
1349406115
1349406114
1349406114
1349406114
1349406113
1349406113
1349406112
1349406112
1349406108
1349406107
1349406107
1349406107
1349406107
1349406104
1349406102
1349406098
1349406098
1349406096
1349406094
1349406091
1349406088
1349406086
1349406085
1349406083
1349406079
1349406078
1349406075
1349406074
1349406073
1349406072
1349406071
1349406069
1349406068
1349406068
1349406068
1349406067
1349406067
1349406066
1349406065
1349406065
1349406065
1349406065
1349406064
1349406064
1349406063
1349406063
1349406063
1349406062
1349406062
1349406061
1349406061
1349406060
1349406060
1349406059
1349406059
1349406058
1349406058
1349406058
1349406057
1349406057
1349406056
1349406056
1349406055
1349406054
1349406053
1349406052
1349406050
1349406049
1349406049
1349406048
1349406048
1349406047
1349406047
1349406046
1349406046
1349406045
1349406043
1349406042
1349406041
1349406039
1349406038
1349406640
1349406639
1349406635
1349406629
1349406627
1349406627
1349406626
1349406624
1349406624
1349406623
1349406622
1349406620
1349406617
1349406616
1349406616
1349406615
1349406614
1349406614
1349406612
1349406609
1349406608
1349406608
1349406607
1349406607
1349406607
1349406604
1349406602
1349406593
1349406592
1349406590
1349406590
1349406589
1349406588
1349406588
1349406586
1349406586
1349406584
1349406583
1349406579
1349406579
1349406576
1349406573
1349406569
1349406569
1349406564
1349406563
1349406563
1349406561
1349406559
1349406558
1349406557
1349406557
1349406554
1349406550
1349406550
1349406547
1349406543
1349406543
1349406541
1349406539
1349406538
1349406538
1349406536
1349406531
1349406531
1349406531
1349406531
1349406530
1349406528
1349406521
1349406518
1349406516
1349406515
1349406512
1349406511
1349406510
1349406510
1349406510
1349406510
1349406507
1349406506
1349406504
1349406503
1349406503
1349406502
1349406501
1349406500
1349406499
1349406498
1349406498
1349406495
1349406494
1349406490
1349406490
1349406488
1349406487
1349406487
1349406486
1349406484
1349406484
1349406483
1349406480
1349406479
1349406478
1349406478
1349406475
1349406474
1349406473
1349406471
1349406469
1349406468
1349406464
1349406463
1349406463
1349406463
1349406461
1349406461
1349406461
1349406460
1349406459
1349406458
1349406458
1349406456
1349406456
1349406451
1349406451
1349406450
1349406450
1349406448
1349406446
1349406446
1349406446
1349406445
1349406444
1349406443
1349406442
1349406441
1349406440
1349406438
1349406438
1349406438
1349406438
1349406435
1349406434
1349406434
1349406430
1349406430
1349406428
1349406423
1349406419
1349406418
1349406417
1349406417
1349406414
1349406414
1349406413
1349406413
1349406412
1349406411
1349406409
1349406405
1349406403
1349406403
1349406395
1349406395
1349406394
1349406390
1349406390
1349406389
1349406389
1349406386
1349406383
1349406382
1349406381
1349406380
1349406377
1349406376
1349406375
1349406374
1349406374
1349406373
1349406372
1349406372
1349406372
1349406372
1349406366
1349406366
1349406365
1349406363
1349406362
1349406360
1349406358
1349406357
1349406356
1349406354
1349406354
1349406353
1349406353
1349406353
1349406352
1349406346
1349406346
1349406344
1349406343
1349406342
1349406340
1349406944
1349406941
1349406941
1349406941
1349406940
1349406939
1349406939
1349406936
1349406936
1349406936
1349406930
1349406930
1349406928
1349406927
1349406925
1349406922
1349406921
1349406921
1349406920
1349406920
1349406918
1349406918
1349406916
1349406914
1349406913
1349406912
1349406912
1349406911
1349406910
1349406909
1349406909
1349406906
1349406905
1349406897
1349406897
1349406896
1349406895
1349406894
1349406894
1349406891
1349406889
1349406888
1349406887
1349406887
1349406886
1349406882
1349406878
1349406877
1349406874
1349406873
1349406873
1349406868
1349406867
1349406866
1349406865
1349406864
1349406859
1349406852
1349406850
1349406849
1349406845
1349406844
1349406842
1349406836
1349406836
1349406835
1349406828
1349406828
1349406826
1349406824
1349406822
1349406821
1349406821
1349406821
1349406820
1349406819
1349406815
1349406812
1349406812
1349406808
1349406808
1349406806
1349406805
1349406803
1349406803
1349406802
1349406802
1349406801
1349406800
1349406800
1349406796
1349406795
1349406791
1349406790
1349406789
1349406788
1349406788
1349406788
1349406787
1349406787
1349406785
1349406785
1349406785
1349406784
1349406784
1349406783
1349406783
1349406782
1349406782
1349406779
1349406778
1349406778
1349406777
1349406775
1349406773
1349406772
1349406767
1349406767
1349406766
1349406765
1349406761
1349406759
1349406757
1349406756
1349406756
1349406755
1349406754
1349406754
1349406754
1349406752
1349406746
1349406746
1349406743
1349406738
1349406736
1349406732
1349406731
1349406730
1349406728
1349406725
1349406724
1349406723
1349406723
1349406722
1349406718
1349406715
1349406715
1349406714
1349406714
1349406713
1349406713
1349406712
1349406711
1349406707
1349406705
1349406704
1349406698
1349406691
1349406689
1349406689
1349406689
1349406688
1349406684
1349406683
1349406682
1349406681
1349406680
1349406677
1349406677
1349406672
1349406666
1349406662
1349406661
1349406658
1349406658
1349406656
1349406656
1349406655
1349406653
1349406653
1349406652
1349406650
1349406649
1349406648
1349406647
1349406645
1349406645
1349406642
1349406642
1349406642
1349406641
1349407247
1349407246
1349407245
1349407244
1349407243
1349407241
1349407233
1349407232
1349407228
1349407227
1349407226
1349407225
1349407222
1349407221
1349407219
1349407217
1349407216
1349407215
1349407214
1349407213
1349407211
1349407208
1349407206
1349407204
1349407202
1349407201
1349407201
1349407200
1349407199
1349407198
1349407197
1349407192
1349407191
1349407190
1349407189
1349407189
1349407189
1349407189
1349407185
1349407181
1349407181
1349407181
1349407179
1349407178
1349407178
1349407176
1349407175
1349407169
1349407169
1349407169
1349407168
1349407167
1349407167
1349407166
1349407166
1349407166
1349407165
1349407163
1349407160
1349407156
1349407154
1349407152
1349407151
1349407151
1349407143
1349407143
1349407140
1349407139
1349407136
1349407136
1349407135
1349407134
1349407133
1349407132
1349407130
1349407129
1349407129
1349407129
1349407127
1349407122
1349407121
1349407119
1349407118
1349407117
1349407116
1349407108
1349407107
1349407106
1349407106
1349407104
1349407104
1349407103
1349407101
1349407101
1349407101
1349407101
1349407100
1349407098
1349407098
1349407096
1349407095
1349407094
1349407090
1349407089
1349407088
1349407087
1349407087
1349407086
1349407084
1349407083
1349407082
1349407082
1349407082
1349407078
1349407077
1349407076
1349407074
1349407067
1349407067
1349407065
1349407065
1349407062
1349407061
1349407059
1349407058
1349407057
1349407056
1349407055
1349407054
1349407053
1349407052
1349407052
1349407046
1349407046
1349407044
1349407043
1349407039
1349407039
1349407038
1349407037
1349407034
1349407030
1349407028
1349407026
1349407023
1349407023
1349407021
1349407019
1349407019
1349407019
1349407018
1349407018
1349407017
1349407014
1349407014
1349407012
1349407012
1349407007
1349407006
1349407004
1349407004
1349407004
1349407001
1349406998
1349406995
1349406993
1349406993
1349406991
1349406990
1349406989
1349406988
1349406983
1349406983
1349406982
1349406979
1349406978
1349406976
1349406975
1349406975
1349406975
1349406975
1349406974
1349406972
1349406971
1349406970
1349406970
1349406968
1349406968
1349406967
1349406967
1349406967
1349406966
1349406963
1349406959
1349406958
1349406956
1349406951
1349406950
1349406946
1349407550
1349407550
1349407548
1349407548
1349407545
1349407544
1349407543
1349407542
1349407540
1349407540
1349407539
1349407538
1349407537
1349407536
1349407535
1349407535
1349407534
1349407533
1349407533
1349407532
1349407531
1349407530
1349407530
1349407529
1349407528
1349407528
1349407528
1349407528
1349407527
1349407527
1349407526
1349407526
1349407522
1349407521
1349407520
1349407520
1349407519
1349407518
1349407518
1349407518
1349407515
1349407515
1349407513
1349407513
1349407513
1349407512
1349407512
1349407504
1349407504
1349407504
1349407503
1349407503
1349407502
1349407502
1349407500
1349407500
1349407500
1349407499
1349407499
1349407498
1349407498
1349407497
1349407497
1349407497
1349407496
1349407496
1349407495
1349407495
1349407495
1349407494
1349407491
1349407491
1349407489
1349407484
1349407484
1349407483
1349407483
1349407482
1349407482
1349407480
1349407478
1349407477
1349407477
1349407476
1349407474
1349407472
1349407472
1349407467
1349407467
1349407466
1349407466
1349407465
1349407464
1349407463
1349407462
1349407461
1349407461
1349407460
1349407459
1349407459
1349407456
1349407455
1349407455
1349407455
1349407453
1349407452
1349407451
1349407450
1349407449
1349407449
1349407448
1349407448
1349407446
1349407443
1349407437
1349407437
1349407437
1349407436
1349407435
1349407435
1349407431
1349407431
1349407429
1349407429
1349407428
1349407426
1349407426
1349407420
1349407418
1349407414
1349407413
1349407412
1349407410
1349407409
1349407408
1349407406
1349407403
1349407400
1349407399
1349407396
1349407395
1349407392
1349407391
1349407389
1349407389
1349407388
1349407388
1349407387
1349407386
1349407385
1349407375
1349407374
1349407373
1349407372
1349407372
1349407372
1349407371
1349407370
1349407367
1349407366
1349407365
1349407364
1349407363
1349407363
1349407360
1349407358
1349407357
1349407357
1349407356
1349407355
1349407353
1349407352
1349407351
1349407351
1349407350
1349407349
1349407346
1349407346
1349407346
1349407345
1349407345
1349407343
1349407342
1349407341
1349407340
1349407338
1349407337
1349407337
1349407321
1349407320
1349407319
1349407319
1349407319
1349407319
1349407316
1349407315
1349407313
1349407311
1349407309
1349407307
1349407304
1349407302
1349407302
1349407302
1349407301
1349407297
1349407296
1349407293
1349407291
1349407291
1349407288
1349407286
1349407284
1349407283
1349407281
1349407280
1349407278
1349407275
1349407273
1349407271
1349407271
1349407271
1349407271
1349407270
1349407265
1349407264
1349407262
1349407255
1349407254
1349407253
1349407252
1349407251
1349407249
1349407852
1349407852
1349407851
1349407851
1349407850
1349407850
1349407849
1349407849
1349407848
1349407847
1349407847
1349407843
1349407842
1349407842
1349407841
1349407837
1349407837
1349407834
1349407832
1349407831
1349407827
1349407827
1349407827
1349407824
1349407824
1349407817
1349407816
1349407815
1349407815
1349407814
1349407808
1349407807
1349407806
1349407802
1349407799
1349407798
1349407797
1349407795
1349407794
1349407793
1349407792
1349407792
1349407792
1349407791
1349407789
1349407788
1349407779
1349407778
1349407776
1349407774
1349407772
1349407770
1349407769
1349407767
1349407767
1349407766
1349407764
1349407763
1349407763
1349407760
1349407760
1349407759
1349407758
1349407757
1349407757
1349407757
1349407753
1349407752
1349407751
1349407749
1349407748
1349407746
1349407744
1349407743
1349407742
1349407739
1349407738
1349407735
1349407735
1349407733
1349407732
1349407732
1349407729
1349407729
1349407726
1349407726
1349407722
1349407721
1349407721
1349407720
1349407719
1349407719
1349407716
1349407715
1349407715
1349407711
1349407709
1349407709
1349407705
1349407699
1349407698
1349407698
1349407698
1349407697
1349407693
1349407691
1349407690
1349407690
1349407687
1349407685
1349407685
1349407684
1349407682
1349407682
1349407677
1349407676
1349407675
1349407674
1349407674
1349407673
1349407672
1349407672
1349407672
1349407670
1349407669
1349407668
1349407667
1349407666
1349407661
1349407660
1349407659
1349407659
1349407657
1349407656
1349407656
1349407655
1349407654
1349407653
1349407652
1349407649
1349407649
1349407647
1349407646
1349407644
1349407641
1349407640
1349407640
1349407639
1349407639
1349407638
1349407636
1349407634
1349407634
1349407631
1349407629
1349407628
1349407626
1349407626
1349407626
1349407626
1349407625
1349407623
1349407623
1349407623
1349407622
1349407621
1349407620
1349407619
1349407619
1349407619
1349407618
1349407617
1349407616
1349407615
1349407610
1349407605
1349407605
1349407604
1349407603
1349407602
1349407602
1349407602
1349407602
1349407600
1349407599
1349407599
1349407597
1349407597
1349407596
1349407596
1349407595
1349407592
1349407591
1349407589
1349407587
1349407586
1349407582
1349407581
1349407581
1349407577
1349407576
1349407576
1349407575
1349407574
1349407574
1349407572
1349407571
1349407571
1349407571
1349407570
1349407568
1349407568
1349407567
1349407566
1349407566
1349407564
1349407559
1349407558
1349407558
1349407557
1349407557
1349407555
1349407554
1349407553
1349407552
1349407552
1349407551
1349408156
1349408152
1349408150
1349408150
1349408150
1349408149
1349408149
1349408149
1349408149
1349408147
1349408147
1349408147
1349408142
1349408140
1349408139
1349408139
1349408139
1349408134
1349408133
1349408129
1349408129
1349408126
1349408119
1349408118
1349408117
1349408114
1349408113
1349408112
1349408110
1349408108
1349408108
1349408105
1349408104
1349408103
1349408098
1349408097
1349408094
1349408092
1349408090
1349408084
1349408084
1349408084
1349408082
1349408076
1349408070
1349408066
1349408065
1349408064
1349408064
1349408062
1349408059
1349408059
1349408058
1349408057
1349408055
1349408052
1349408048
1349408047
1349408047
1349408046
1349408045
1349408041
1349408041
1349408040
1349408038
1349408037
1349408037
1349408035
1349408034
1349408032
1349408032
1349408031
1349408027
1349408025
1349408022
1349408021
1349408020
1349408020
1349408019
1349408018
1349408012
1349408012
1349408011
1349408011
1349408010
1349408009
1349408007
1349408006
1349408006
1349408006
1349408004
1349408002
1349408002
1349408000
1349407998
1349407990
1349407989
1349407986
1349407985
1349407978
1349407976
1349407975
1349407973
1349407971
1349407970
1349407965
1349407963
1349407958
1349407954
1349407953
1349407952
1349407950
1349407949
1349407948
1349407948
1349407947
1349407947
1349407947
1349407941
1349407941
1349407939
1349407936
1349407935
1349407935
1349407933
1349407930
1349407927
1349407926
1349407926
1349407925
1349407924
1349407920
1349407919
1349407918
1349407917
1349407916
1349407916
1349407916
1349407914
1349407912
1349407911
1349407910
1349407908
1349407908
1349407907
1349407904
1349407904
1349407902
1349407901
1349407900
1349407896
1349407895
1349407893
1349407893
1349407892
1349407890
1349407890
1349407887
1349407886
1349407885
1349407884
1349407884
1349407882
1349407882
1349407879
1349407876
1349407876
1349407875
1349407871
1349407871
1349407871
1349407871
1349407869
1349407865
1349407864
1349407864
1349407864
1349407862
1349407861
1349407860
1349407857
1349408459
1349408459
1349408458
1349408456
1349408455
1349408454
1349408453
1349408453
1349408450
1349408449
1349408446
1349408446
1349408444
1349408443
1349408441
1349408440
1349408439
1349408439
1349408439
1349408436
1349408434
1349408433
1349408433
1349408430
1349408430
1349408429
1349408429
1349408428
1349408426
1349408423
1349408422
1349408421
1349408420
1349408418
1349408417
1349408417
1349408417
1349408416
1349408416
1349408416
1349408415
1349408411
1349408410
1349408410
1349408409
1349408409
1349408405
1349408405
1349408403
1349408403
1349408400
1349408396
1349408396
1349408394
1349408393
1349408393
1349408392
1349408390
1349408389
1349408389
1349408388
1349408388
1349408387
1349408384
1349408384
1349408383
1349408381
1349408381
1349408381
1349408379
1349408379
1349408378
1349408377
1349408377
1349408375
1349408375
1349408373
1349408372
1349408368
1349408366
1349408361
1349408360
1349408360
1349408358
1349408357
1349408356
1349408354
1349408353
1349408353
1349408351
1349408348
1349408347
1349408347
1349408345
1349408344
1349408344
1349408344
1349408344
1349408343
1349408340
1349408339
1349408339
1349408339
1349408337
1349408337
1349408329
1349408323
1349408323
1349408323
1349408323
1349408319
1349408317
1349408315
1349408314
1349408313
1349408313
1349408311
1349408311
1349408310
1349408310
1349408309
1349408308
1349408308
1349408307
1349408307
1349408305
1349408304
1349408302
1349408301
1349408301
1349408301
1349408296
1349408294
1349408292
1349408290
1349408286
1349408285
1349408284
1349408280
1349408280
1349408279
1349408278
1349408277
1349408274
1349408274
1349408273
1349408273
1349408273
1349408268
1349408267
1349408267
1349408266
1349408266
1349408265
1349408265
1349408260
1349408260
1349408258
1349408258
1349408256
1349408253
1349408253
1349408252
1349408249
1349408248
1349408248
1349408246
1349408245
1349408245
1349408244
1349408244
1349408242
1349408241
1349408240
1349408238
1349408237
1349408237
1349408236
1349408236
1349408235
1349408233
1349408231
1349408230
1349408228
1349408226
1349408225
1349408224
1349408223
1349408220
1349408219
1349408218
1349408217
1349408217
1349408217
1349408207
1349408206
1349408205
1349408201
1349408200
1349408199
1349408197
1349408189
1349408188
1349408181
1349408181
1349408177
1349408175
1349408174
1349408172
1349408172
1349408167
1349408165
1349408165
1349408165
1349408164
1349408163
1349408163
1349408159
1349408159
1349408763
1349408752
1349408752
1349408750
1349408749
1349408747
1349408743
1349408743
1349408741
1349408741
1349408738
1349408737
1349408735
1349408733
1349408732
1349408732
1349408732
1349408731
1349408728
1349408722
1349408722
1349408722
1349408718
1349408717
1349408717
1349408717
1349408716
1349408715
1349408714
1349408712
1349408710
1349408709
1349408708
1349408703
1349408701
1349408699
1349408699
1349408697
1349408696
1349408690
1349408689
1349408687
1349408687
1349408687
1349408685
1349408682
1349408682
1349408679
1349408678
1349408678
1349408677
1349408677
1349408672
1349408672
1349408671
1349408666
1349408665
1349408661
1349408660
1349408659
1349408654
1349408654
1349408654
1349408653
1349408651
1349408648
1349408648
1349408647
1349408647
1349408645
1349408644
1349408643
1349408642
1349408641
1349408640
1349408638
1349408636
1349408633
1349408631
1349408629
1349408627
1349408627
1349408625
1349408624
1349408622
1349408621
1349408615
1349408612
1349408609
1349408608
1349408606
1349408606
1349408606
1349408606
1349408601
1349408599
1349408598
1349408596
1349408594
1349408589
1349408589
1349408589
1349408583
1349408583
1349408582
1349408581
1349408581
1349408578
1349408577
1349408577
1349408577
1349408576
1349408576
1349408574
1349408574
1349408572
1349408570
1349408569
1349408568
1349408567
1349408567
1349408566
1349408566
1349408565
1349408564
1349408562
1349408561
1349408560
1349408559
1349408555
1349408552
1349408543
1349408542
1349408541
1349408539
1349408539
1349408538
1349408536
1349408527
1349408527
1349408523
1349408523
1349408521
1349408516
1349408515
1349408513
1349408513
1349408512
1349408512
1349408509
1349408509
1349408507
1349408506
1349408506
1349408506
1349408504
1349408503
1349408503
1349408502
1349408495
1349408494
1349408494
1349408493
1349408493
1349408492
1349408491
1349408489
1349408487
1349408487
1349408487
1349408486
1349408484
1349408484
1349408484
1349408482
1349408479
1349408477
1349408477
1349408476
1349408475
1349408474
1349408474
1349408472
1349408470
1349408468
1349408467
1349408467
1349408464
1349408464
1349408463
1349408461
1349408461
1349408461
1349408460
1349409064
1349409061
1349409058
1349409058
1349409057
1349409054
1349409054
1349409053
1349409052
1349409050
1349409048
1349409048
1349409046
1349409044
1349409044
1349409042
1349409042
1349409040
1349409036
1349409034
1349409034
1349409031
1349409028
1349409027
1349409026
1349409026
1349409025
1349409019
1349409019
1349409018
1349409017
1349409012
1349409012
1349409011
1349409011
1349409010
1349409010
1349409010
1349409008
1349409006
1349409005
1349409004
1349409001
1349409000
1349408998
1349408996
1349408996
1349408992
1349408991
1349408991
1349408989
1349408989
1349408989
1349408988
1349408986
1349408985
1349408983
1349408983
1349408977
1349408976
1349408976
1349408975
1349408975
1349408974
1349408974
1349408970
1349408962
1349408960
1349408959
1349408959
1349408958
1349408955
1349408955
1349408954
1349408949
1349408946
1349408946
1349408946
1349408945
1349408944
1349408942
1349408941
1349408932
1349408930
1349408930
1349408929
1349408927
1349408927
1349408925
1349408922
1349408918
1349408917
1349408917
1349408916
1349408914
1349408914
1349408913
1349408910
1349408908
1349408904
1349408904
1349408903
1349408903
1349408903
1349408902
1349408901
1349408897
1349408896
1349408895
1349408891
1349408890
1349408887
1349408887
1349408885
1349408884
1349408882
1349408881
1349408878
1349408877
1349408877
1349408877
1349408877
1349408876
1349408874
1349408874
1349408872
1349408870
1349408870
1349408869
1349408867
1349408866
1349408865
1349408863
1349408861
1349408861
1349408860
1349408859
1349408854
1349408853
1349408846
1349408842
1349408842
1349408840
1349408839
1349408836
1349408835
1349408833
1349408827
1349408826
1349408824
1349408824
1349408822
1349408822
1349408820
1349408820
1349408819
1349408819
1349408819
1349408818
1349408814
1349408814
1349408814
1349408809
1349408807
1349408805
1349408804
1349408801
1349408801
1349408801
1349408800
1349408800
1349408800
1349408799
1349408794
1349408792
1349408790
1349408787
1349408787
1349408786
1349408786
1349408785
1349408785
1349408785
1349408783
1349408780
1349408778
1349408777
1349408776
1349408775
1349408774
1349408773
1349408772
1349408770
1349408768
1349408763
1349409364
1349409362
1349409361
1349409360
1349409359
1349409356
1349409355
1349409354
1349409354
1349409353
1349409350
1349409350
1349409350
1349409349
1349409348
1349409346
1349409345
1349409344
1349409344
1349409343
1349409342
1349409341
1349409337
1349409337
1349409335
1349409335
1349409335
1349409334
1349409332
1349409325
1349409325
1349409322
1349409321
1349409320
1349409317
1349409317
1349409317
1349409317
1349409316
1349409316
1349409315
1349409315
1349409314
1349409313
1349409313
1349409311
1349409309
1349409309
1349409309
1349409308
1349409306
1349409306
1349409306
1349409305
1349409305
1349409304
1349409303
1349409302
1349409302
1349409300
1349409300
1349409299
1349409299
1349409297
1349409297
1349409296
1349409296
1349409295
1349409294
1349409292
1349409287
1349409286
1349409285
1349409285
1349409284
1349409283
1349409283
1349409281
1349409281
1349409281
1349409281
1349409281
1349409280
1349409279
1349409279
1349409278
1349409278
1349409277
1349409277
1349409276
1349409275
1349409274
1349409274
1349409273
1349409270
1349409269
1349409268
1349409268
1349409268
1349409267
1349409267
1349409265
1349409265
1349409265
1349409264
1349409261
1349409260
1349409259
1349409259
1349409258
1349409258
1349409257
1349409257
1349409256
1349409255
1349409254
1349409254
1349409252
1349409252
1349409252
1349409250
1349409248
1349409247
1349409246
1349409246
1349409242
1349409242
1349409242
1349409241
1349409239
1349409238
1349409236
1349409236
1349409235
1349409235
1349409234
1349409233
1349409233
1349409232
1349409232
1349409231
1349409231
1349409231
1349409231
1349409231
1349409229
1349409229
1349409228
1349409223
1349409223
1349409222
1349409222
1349409222
1349409221
1349409221
1349409220
1349409220
1349409219
1349409217
1349409216
1349409214
1349409214
1349409213
1349409213
1349409211
1349409209
1349409209
1349409209
1349409208
1349409208
1349409207
1349409205
1349409204
1349409204
1349409203
1349409202
1349409201
1349409199
1349409197
1349409195
1349409194
1349409194
1349409194
1349409194
1349409188
1349409188
1349409187
1349409187
1349409187
1349409182
1349409181
1349409181
1349409179
1349409176
1349409173
1349409173
1349409173
1349409166
1349409163
1349409162
1349409161
1349409160
1349409156
1349409155
1349409153
1349409152
1349409146
1349409144
1349409144
1349409144
1349409139
1349409138
1349409135
1349409130
1349409129
1349409129
1349409128
1349409127
1349409123
1349409123
1349409123
1349409123
1349409120
1349409119
1349409116
1349409115
1349409107
1349409104
1349409104
1349409102
1349409102
1349409098
1349409097
1349409094
1349409092
1349409090
1349409088
1349409088
1349409083
1349409081
1349409078
1349409077
1349409071
1349409069
1349409671
1349409670
1349409668
1349409663
1349409662
1349409658
1349409654
1349409654
1349409654
1349409650
1349409649
1349409648
1349409647
1349409647
1349409646
1349409646
1349409645
1349409645
1349409642
1349409642
1349409641
1349409640
1349409639
1349409636
1349409634
1349409633
1349409631
1349409630
1349409628
1349409626
1349409623
1349409623
1349409621
1349409619
1349409619
1349409619
1349409617
1349409615
1349409614
1349409613
1349409612
1349409610
1349409609
1349409607
1349409605
1349409605
1349409604
1349409604
1349409604
1349409602
1349409601
1349409600
1349409600
1349409597
1349409595
1349409594
1349409591
1349409589
1349409588
1349409587
1349409585
1349409576
1349409576
1349409571
1349409569
1349409563
1349409563
1349409560
1349409559
1349409559
1349409557
1349409554
1349409554
1349409552
1349409552
1349409549
1349409548
1349409547
1349409547
1349409544
1349409542
1349409542
1349409541
1349409541
1349409538
1349409535
1349409535
1349409534
1349409533
1349409532
1349409531
1349409531
1349409530
1349409530
1349409529
1349409529
1349409529
1349409528
1349409527
1349409527
1349409523
1349409520
1349409520
1349409518
1349409517
1349409516
1349409513
1349409513
1349409511
1349409509
1349409509
1349409506
1349409506
1349409504
1349409503
1349409501
1349409501
1349409499
1349409497
1349409496
1349409495
1349409495
1349409494
1349409492
1349409491
1349409491
1349409490
1349409488
1349409487
1349409482
1349409482
1349409482
1349409480
1349409479
1349409478
1349409477
1349409476
1349409476
1349409474
1349409473
1349409473
1349409473
1349409472
1349409471
1349409469
1349409469
1349409467
1349409467
1349409466
1349409464
1349409463
1349409463
1349409462
1349409459
1349409457
1349409457
1349409456
1349409455
1349409455
1349409454
1349409453
1349409452
1349409451
1349409451
1349409448
1349409444
1349409444
1349409444
1349409444
1349409443
1349409443
1349409442
1349409441
1349409440
1349409440
1349409440
1349409439
1349409434
1349409433
1349409432
1349409422
1349409422
1349409421
1349409420
1349409420
1349409417
1349409417
1349409416
1349409415
1349409415
1349409414
1349409411
1349409410
1349409408
1349409408
1349409406
1349409405
1349409404
1349409402
1349409402
1349409399
1349409399
1349409396
1349409395
1349409394
1349409389
1349409385
1349409384
1349409384
1349409383
1349409381
1349409380
1349409379
1349409378
1349409378
1349409377
1349409377
1349409376
1349409374
1349409372
1349409371
1349409370
1349409974
1349409973
1349409972
1349409968
1349409967
1349409967
1349409966
1349409965
1349409965
1349409964
1349409963
1349409957
1349409953
1349409952
1349409951
1349409949
1349409947
1349409945
1349409944
1349409940
1349409938
1349409932
1349409932
1349409931
1349409930
1349409929
1349409928
1349409927
1349409926
1349409925
1349409924
1349409923
1349409911
1349409907
1349409904
1349409903
1349409902
1349409899
1349409897
1349409897
1349409897
1349409894
1349409894
1349409892
1349409891
1349409890
1349409888
1349409881
1349409879
1349409879
1349409878
1349409877
1349409877
1349409876
1349409875
1349409874
1349409873
1349409872
1349409867
1349409866
1349409863
1349409863
1349409861
1349409858
1349409857
1349409856
1349409855
1349409854
1349409852
1349409850
1349409845
1349409844
1349409842
1349409837
1349409837
1349409833
1349409830
1349409828
1349409825
1349409823
1349409822
1349409821
1349409814
1349409808
1349409800
1349409800
1349409799
1349409799
1349409797
1349409796
1349409795
1349409795
1349409795
1349409794
1349409794
1349409794
1349409792
1349409791
1349409789
1349409787
1349409787
1349409786
1349409782
1349409782
1349409781
1349409780
1349409778
1349409778
1349409777
1349409776
1349409772
1349409771
1349409771
1349409769
1349409768
1349409767
1349409765
1349409765
1349409764
1349409761
1349409758
1349409754
1349409754
1349409753
1349409752
1349409752
1349409749
1349409749
1349409749
1349409748
1349409747
1349409747
1349409745
1349409744
1349409739
1349409739
1349409738
1349409737
1349409737
1349409737
1349409736
1349409736
1349409735
1349409734
1349409733
1349409730
1349409728
1349409727
1349409725
1349409724
1349409724
1349409723
1349409721
1349409717
1349409716
1349409715
1349409715
1349409714
1349409712
1349409711
1349409709
1349409709
1349409708
1349409707
1349409707
1349409706
1349409704
1349409700
1349409699
1349409698
1349409697
1349409695
1349409694
1349409693
1349409693
1349409692
1349409692
1349409691
1349409691
1349409689
1349409688
1349409686
1349409686
1349409681
1349409680
1349409680
1349409679
1349409674
1349409674
1349410274
1349410269
1349410269
1349410268
1349410266
1349410266
1349410265
1349410265
1349410263
1349410263
1349410262
1349410260
1349410260
1349410259
1349410258
1349410256
1349410256
1349410254
1349410254
1349410251
1349410251
1349410250
1349410249
1349410240
1349410238
1349410236
1349410235
1349410233
1349410233
1349410233
1349410232
1349410231
1349410231
1349410226
1349410222
1349410219
1349410219
1349410218
1349410218
1349410217
1349410217
1349410214
1349410210
1349410209
1349410207
1349410206
1349410206
1349410204
1349410202
1349410200
1349410199
1349410199
1349410199
1349410199
1349410198
1349410198
1349410197
1349410195
1349410193
1349410192
1349410191
1349410189
1349410189
1349410186
1349410186
1349410184
1349410183
1349410183
1349410182
1349410182
1349410182
1349410181
1349410180
1349410174
1349410173
1349410172
1349410165
1349410164
1349410163
1349410162
1349410161
1349410160
1349410160
1349410156
1349410155
1349410154
1349410151
1349410151
1349410150
1349410147
1349410147
1349410145
1349410142
1349410141
1349410139
1349410139
1349410136
1349410132
1349410131
1349410125
1349410122
1349410121
1349410120
1349410113
1349410112
1349410112
1349410112
1349410111
1349410108
1349410104
1349410104
1349410103
1349410103
1349410101
1349410100
1349410100
1349410100
1349410097
1349410097
1349410094
1349410093
1349410093
1349410089
1349410088
1349410085
1349410085
1349410081
1349410079
1349410078
1349410074
1349410069
1349410067
1349410065
1349410065
1349410063
1349410062
1349410061
1349410059
1349410056
1349410053
1349410052
1349410049
1349410049
1349410048
1349410045
1349410043
1349410043
1349410039
1349410037
1349410036
1349410035
1349410032
1349410032
1349410032
1349410030
1349410030
1349410026
1349410025
1349410024
1349410021
1349410018
1349410016
1349410015
1349410014
1349410013
1349410013
1349410011
1349410010
1349410009
1349410008
1349410007
1349410003
1349410001
1349410001
1349410000
1349409999
1349409998
1349409994
1349409990
1349409990
1349409986
1349409986
1349409985
1349409983
1349409982
1349409980
1349409979
1349409977
1349409976
1349410576
1349410576
1349410574
1349410573
1349410571
1349410566
1349410560
1349410556
1349410555
1349410552
1349410550
1349410549
1349410548
1349410545
1349410544
1349410538
1349410538
1349410534
1349410534
1349410533
1349410531
1349410529
1349410528
1349410523
1349410522
1349410521
1349410520
1349410519
1349410518
1349410517
1349410514
1349410513
1349410512
1349410512
1349410512
1349410511
1349410507
1349410505
1349410499
1349410497
1349410494
1349410493
1349410493
1349410489
1349410487
1349410486
1349410484
1349410482
1349410481
1349410481
1349410480
1349410479
1349410479
1349410477
1349410473
1349410473
1349410467
1349410467
1349410466
1349410463
1349410463
1349410462
1349410462
1349410458
1349410457
1349410456
1349410456
1349410455
1349410454
1349410452
1349410452
1349410451
1349410450
1349410449
1349410448
1349410447
1349410447
1349410445
1349410445
1349410441
1349410441
1349410436
1349410433
1349410432
1349410429
1349410429
1349410428
1349410425
1349410424
1349410424
1349410420
1349410419
1349410413
1349410411
1349410410
1349410409
1349410409
1349410408
1349410407
1349410407
1349410405
1349410405
1349410403
1349410402
1349410399
1349410394
1349410393
1349410392
1349410392
1349410391
1349410389
1349410388
1349410381
1349410380
1349410379
1349410377
1349410375
1349410375
1349410371
1349410369
1349410366
1349410366
1349410365
1349410364
1349410363
1349410363
1349410362
1349410359
1349410358
1349410356
1349410354
1349410353
1349410353
1349410352
1349410351
1349410350
1349410349
1349410349
1349410348
1349410347
1349410346
1349410344
1349410342
1349410337
1349410337
1349410337
1349410337
1349410332
1349410331
1349410329
1349410328
1349410328
1349410324
1349410319
1349410319
1349410318
1349410317
1349410315
1349410315
1349410313
1349410312
1349410311
1349410311
1349410310
1349410310
1349410309
1349410303
1349410302
1349410300
1349410299
1349410299
1349410297
1349410296
1349410294
1349410293
1349410291
1349410288
1349410283
1349410282
1349410281
1349410280
1349410879
1349410878
1349410876
1349410875
1349410871
1349410867
1349410865
1349410862
1349410861
1349410861
1349410859
1349410859
1349410858
1349410856
1349410856
1349410853
1349410849
1349410848
1349410847
1349410846
1349410845
1349410842
1349410841
1349410836
1349410832
1349410830
1349410828
1349410822
1349410818
1349410817
1349410814
1349410807
1349410802
1349410801
1349410801
1349410799
1349410799
1349410798
1349410797
1349410792
1349410791
1349410789
1349410788
1349410787
1349410783
1349410778
1349410776
1349410776
1349410776
1349410775
1349410771
1349410770
1349410767
1349410767
1349410766
1349410766
1349410759
1349410758
1349410757
1349410753
1349410749
1349410749
1349410746
1349410742
1349410742
1349410735
1349410735
1349410735
1349410731
1349410721
1349410719
1349410716
1349410716
1349410715
1349410713
1349410712
1349410712
1349410711
1349410707
1349410707
1349410706
1349410703
1349410701
1349410701
1349410699
1349410696
1349410691
1349410691
1349410688
1349410686
1349410685
1349410684
1349410683
1349410680
1349410678
1349410678
1349410678
1349410678
1349410675
1349410673
1349410672
1349410670
1349410670
1349410667
1349410666
1349410666
1349410664
1349410664
1349410662
1349410660
1349410649
1349410649
1349410648
1349410648
1349410647
1349410645
1349410643
1349410640
1349410639
1349410639
1349410639
1349410635
1349410634
1349410630
1349410630
1349410630
1349410629
1349410621
1349410616
1349410614
1349410607
1349410606
1349410602
1349410602
1349410601
1349410601
1349410600
1349410595
1349410594
1349410592
1349410589
1349410588
1349410588
1349410588
1349410586
1349410585
1349410585
1349411182
1349411181
1349411180
1349411179
1349411175
1349411174
1349411174
1349411171
1349411170
1349411169
1349411162
1349411161
1349411159
1349411155
1349411155
1349411155
1349411154
1349411153
1349411151
1349411149
1349411149
1349411149
1349411146
1349411139
1349411138
1349411135
1349411134
1349411134
1349411130
1349411129
1349411121
1349411118
1349411117
1349411116
1349411115
1349411110
1349411110
1349411110
1349411108
1349411106
1349411106
1349411106
1349411105
1349411105
1349411104
1349411104
1349411103
1349411102
1349411102
1349411101
1349411099
1349411092
1349411092
1349411092
1349411090
1349411086
1349411085
1349411083
1349411083
1349411082
1349411080
1349411079
1349411079
1349411077
1349411076
1349411075
1349411074
1349411072
1349411071
1349411071
1349411070
1349411069
1349411068
1349411067
1349411067
1349411067
1349411065
1349411063
1349411063
1349411058
1349411058
1349411056
1349411054
1349411054
1349411053
1349411047
1349411045
1349411044
1349411037
1349411035
1349411033
1349411030
1349411029
1349411026
1349411025
1349411023
1349411022
1349411021
1349411020
1349411020
1349411020
1349411019
1349411018
1349411014
1349411013
1349411011
1349411009
1349411006
1349411003
1349411003
1349411001
1349411001
1349410997
1349410994
1349410993
1349410993
1349410993
1349410992
1349410992
1349410989
1349410987
1349410986
1349410983
1349410983
1349410976
1349410971
1349410969
1349410968
1349410967
1349410961
1349410957
1349410956
1349410955
1349410954
1349410952
1349410950
1349410949
1349410948
1349410947
1349410947
1349410946
1349410946
1349410944
1349410943
1349410941
1349410941
1349410941
1349410937
1349410934
1349410933
1349410932
1349410930
1349410926
1349410922
1349410922
1349410920
1349410920
1349410918
1349410917
1349410915
1349410913
1349410912
1349410910
1349410910
1349410907
1349410906
1349410906
1349410905
1349410904
1349410900
1349410899
1349410896
1349410893
1349410893
1349410892
1349410892
1349410891
1349410888
1349410886
1349410886
1349410884
1349410882
1349410881
1349411485
1349411482
1349411482
1349411481
1349411478
1349411477
1349411476
1349411474
1349411472
1349411467
1349411465
1349411461
1349411459
1349411458
1349411455
1349411454
1349411446
1349411444
1349411440
1349411438
1349411434
1349411432
1349411430
1349411429
1349411428
1349411427
1349411426
1349411425
1349411421
1349411417
1349411416
1349411415
1349411410
1349411410
1349411408
1349411407
1349411407
1349411407
1349411405
1349411399
1349411388
1349411388
1349411387
1349411383
1349411382
1349411381
1349411378
1349411376
1349411372
1349411368
1349411366
1349411365
1349411365
1349411362
1349411360
1349411360
1349411357
1349411356
1349411355
1349411354
1349411349
1349411348
1349411347
1349411346
1349411343
1349411342
1349411342
1349411336
1349411329
1349411323
1349411320
1349411319
1349411319
1349411317
1349411316
1349411312
1349411311
1349411311
1349411308
1349411307
1349411307
1349411307
1349411302
1349411301
1349411301
1349411300
1349411299
1349411297
1349411295
1349411285
1349411285
1349411285
1349411284
1349411283
1349411282
1349411282
1349411279
1349411277
1349411276
1349411276
1349411275
1349411274
1349411273
1349411272
1349411270
1349411269
1349411269
1349411268
1349411267
1349411266
1349411265
1349411264
1349411262
1349411262
1349411260
1349411260
1349411259
1349411259
1349411253
1349411250
1349411249
1349411248
1349411247
1349411247
1349411246
1349411246
1349411245
1349411241
1349411240
1349411239
1349411236
1349411233
1349411228
1349411228
1349411228
1349411226
1349411225
1349411225
1349411224
1349411221
1349411214
1349411213
1349411211
1349411211
1349411204
1349411203
1349411202
1349411201
1349411201
1349411200
1349411197
1349411196
1349411196
1349411195
1349411194
1349411192
1349411190
1349411190
1349411188
1349411186
1349411783
1349411782
1349411781
1349411773
1349411770
1349411766
1349411764
1349411759
1349411755
1349411754
1349411752
1349411749
1349411746
1349411745
1349411745
1349411741
1349411735
1349411734
1349411733
1349411727
1349411717
1349411717
1349411717
1349411716
1349411715
1349411714
1349411713
1349411712
1349411710
1349411709
1349411709
1349411708
1349411707
1349411707
1349411707
1349411707
1349411707
1349411706
1349411706
1349411705
1349411705
1349411705
1349411705
1349411704
1349411704
1349411703
1349411703
1349411702
1349411701
1349411700
1349411698
1349411696
1349411696
1349411693
1349411691
1349411689
1349411689
1349411688
1349411684
1349411684
1349411682
1349411682
1349411678
1349411675
1349411666
1349411662
1349411662
1349411660
1349411659
1349411656
1349411656
1349411654
1349411653
1349411645
1349411644
1349411644
1349411643
1349411640
1349411636
1349411635
1349411633
1349411633
1349411632
1349411631
1349411629
1349411626
1349411623
1349411622
1349411622
1349411622
1349411620
1349411619
1349411616
1349411615
1349411614
1349411613
1349411612
1349411612
1349411611
1349411611
1349411610
1349411610
1349411606
1349411606
1349411605
1349411603
1349411600
1349411595
1349411595
1349411592
1349411588
1349411588
1349411585
1349411583
1349411582
1349411575
1349411572
1349411572
1349411571
1349411570
1349411569
1349411567
1349411566
1349411566
1349411558
1349411557
1349411556
1349411555
1349411554
1349411549
1349411549
1349411549
1349411545
1349411539
1349411538
1349411537
1349411537
1349411537
1349411536
1349411535
1349411532
1349411527
1349411523
1349411520
1349411517
1349411515
1349411514
1349411513
1349411506
1349411505
1349411504
1349411503
1349411501
1349411500
1349411498
1349411497
1349411492
1349411491
1349411490
1349411486
1349412085
1349412083
1349412082
1349412081
1349412079
1349412076
1349412076
1349412074
1349412070
1349412069
1349412066
1349412063
1349412061
1349412055
1349412053
1349412051
1349412047
1349412038
1349412034
1349412030
1349412030
1349412026
1349412024
1349412022
1349412018
1349412013
1349412013
1349412011
1349412011
1349412005
1349412005
1349412000
1349411994
1349411989
1349411986
1349411985
1349411984
1349411976
1349411976
1349411972
1349411972
1349411969
1349411968
1349411968
1349411967
1349411966
1349411965
1349411965
1349411964
1349411963
1349411963
1349411959
1349411958
1349411958
1349411957
1349411956
1349411951
1349411951
1349411950
1349411949
1349411948
1349411947
1349411947
1349411946
1349411945
1349411945
1349411944
1349411944
1349411944
1349411944
1349411943
1349411943
1349411942
1349411941
1349411941
1349411940
1349411940
1349411939
1349411939
1349411939
1349411938
1349411938
1349411938
1349411937
1349411935
1349411933
1349411933
1349411933
1349411932
1349411932
1349411931
1349411931
1349411930
1349411928
1349411924
1349411921
1349411919
1349411918
1349411918
1349411911
1349411910
1349411910
1349411909
1349411908
1349411908
1349411907
1349411907
1349411904
1349411903
1349411903
1349411902
1349411899
1349411899
1349411897
1349411894
1349411893
1349411892
1349411892
1349411890
1349411889
1349411887
1349411883
1349411883
1349411883
1349411881
1349411879
1349411875
1349411872
1349411870
1349411869
1349411868
1349411867
1349411864
1349411863
1349411862
1349411861
1349411860
1349411855
1349411854
1349411854
1349411854
1349411852
1349411852
1349411843
1349411837
1349411837
1349411832
1349411831
1349411831
1349411828
1349411827
1349411823
1349411821
1349411811
1349411807
1349411807
1349411804
1349411804
1349411803
1349411801
1349411800
1349411799
1349411796
1349411794
1349411793
1349412389
1349412389
1349412386
1349412382
1349412376
1349412375
1349412374
1349412373
1349412368
1349412367
1349412367
1349412364
1349412361
1349412360
1349412358
1349412355
1349412350
1349412349
1349412342
1349412338
1349412335
1349412334
1349412330
1349412329
1349412326
1349412325
1349412319
1349412312
1349412312
1349412310
1349412308
1349412296
1349412293
1349412291
1349412290
1349412289
1349412289
1349412286
1349412285
1349412281
1349412280
1349412275
1349412272
1349412272
1349412270
1349412269
1349412264
1349412262
1349412261
1349412260
1349412256
1349412252
1349412251
1349412248
1349412245
1349412241
1349412239
1349412237
1349412229
1349412229
1349412225
1349412225
1349412224
1349412223
1349412223
1349412220
1349412219
1349412217
1349412216
1349412215
1349412212
1349412207
1349412207
1349412205
1349412203
1349412202
1349412191
1349412190
1349412185
1349412183
1349412180
1349412179
1349412178
1349412175
1349412169
1349412166
1349412164
1349412162
1349412158
1349412157
1349412157
1349412153
1349412153
1349412152
1349412152
1349412152
1349412152
1349412147
1349412146
1349412145
1349412139
1349412137
1349412137
1349412137
1349412136
1349412133
1349412132
1349412130
1349412128
1349412128
1349412126
1349412123
1349412122
1349412114
1349412113
1349412112
1349412102
1349412101
1349412101
1349412098
1349412091
1349412091
1349412694
1349412692
1349412691
1349412689
1349412683
1349412680
1349412680
1349412673
1349412672
1349412667
1349412665
1349412665
1349412662
1349412662
1349412657
1349412655
1349412655
1349412653
1349412652
1349412652
1349412651
1349412651
1349412651
1349412649
1349412649
1349412644
1349412643
1349412643
1349412636
1349412632
1349412631
1349412629
1349412625
1349412625
1349412624
1349412623
1349412623
1349412614
1349412610
1349412609
1349412603
1349412599
1349412599
1349412598
1349412596
1349412595
1349412594
1349412593
1349412589
1349412588
1349412583
1349412583
1349412582
1349412579
1349412578
1349412578
1349412573
1349412573
1349412571
1349412566
1349412555
1349412549
1349412546
1349412545
1349412537
1349412536
1349412533
1349412533
1349412532
1349412526
1349412523
1349412520
1349412520
1349412518
1349412518
1349412518
1349412517
1349412513
1349412512
1349412511
1349412506
1349412500
1349412498
1349412498
1349412498
1349412497
1349412496
1349412490
1349412487
1349412486
1349412484
1349412482
1349412479
1349412476
1349412476
1349412476
1349412467
1349412462
1349412459
1349412457
1349412454
1349412451
1349412446
1349412445
1349412445
1349412443
1349412439
1349412433
1349412432
1349412431
1349412425
1349412425
1349412424
1349412418
1349412413
1349412413
1349412412
1349412407
1349412405
1349412403
1349412402
1349412402
1349412399
1349412395
1349412393
1349412994
1349412993
1349412982
1349412977
1349412977
1349412976
1349412972
1349412972
1349412971
1349412970
1349412968
1349412968
1349412965
1349412964
1349412963
1349412963
1349412963
1349412962
1349412961
1349412960
1349412948
1349412944
1349412943
1349412940
1349412936
1349412933
1349412933
1349412929
1349412928
1349412928
1349412928
1349412927
1349412926
1349412926
1349412926
1349412924
1349412923
1349412921
1349412920
1349412919
1349412917
1349412917
1349412914
1349412909
1349412907
1349412906
1349412905
1349412904
1349412904
1349412904
1349412903
1349412900
1349412900
1349412898
1349412894
1349412893
1349412887
1349412887
1349412886
1349412885
1349412885
1349412884
1349412884
1349412883
1349412877
1349412872
1349412869
1349412861
1349412858
1349412857
1349412857
1349412854
1349412854
1349412853
1349412852
1349412850
1349412850
1349412850
1349412850
1349412848
1349412848
1349412848
1349412843
1349412843
1349412841
1349412839
1349412836
1349412833
1349412833
1349412833
1349412831
1349412830
1349412830
1349412829
1349412826
1349412824
1349412819
1349412818
1349412818
1349412817
1349412814
1349412814
1349412813
1349412810
1349412809
1349412809
1349412808
1349412808
1349412801
1349412794
1349412794
1349412792
1349412791
1349412791
1349412791
1349412790
1349412789
1349412786
1349412783
1349412783
1349412782
1349412782
1349412781
1349412781
1349412776
1349412775
1349412775
1349412775
1349412770
1349412768
1349412767
1349412767
1349412762
1349412762
1349412760
1349412760
1349412760
1349412759
1349412759
1349412757
1349412755
1349412753
1349412751
1349412750
1349412749
1349412749
1349412749
1349412748
1349412747
1349412745
1349412744
1349412738
1349412737
1349412733
1349412732
1349412727
1349412727
1349412721
1349412720
1349412717
1349412717
1349412715
1349412714
1349412714
1349412713
1349412712
1349412712
1349412711
1349412709
1349412709
1349412708
1349412703
1349412698
1349413296
1349413296
1349413295
1349413295
1349413294
1349413294
1349413291
1349413290
1349413290
1349413284
1349413280
1349413277
1349413268
1349413267
1349413265
1349413261
1349413260
1349413260
1349413259
1349413258
1349413258
1349413257
1349413254
1349413248
1349413243
1349413238
1349413236
1349413235
1349413235
1349413233
1349413232
1349413231
1349413224
1349413222
1349413217
1349413217
1349413216
1349413215
1349413213
1349413211
1349413204
1349413202
1349413202
1349413199
1349413199
1349413197
1349413193
1349413192
1349413191
1349413189
1349413186
1349413185
1349413184
1349413182
1349413180
1349413178
1349413177
1349413176
1349413175
1349413169
1349413167
1349413153
1349413151
1349413150
1349413150
1349413149
1349413148
1349413145
1349413142
1349413131
1349413131
1349413131
1349413127
1349413125
1349413125
1349413121
1349413114
1349413113
1349413112
1349413109
1349413109
1349413109
1349413107
1349413107
1349413100
1349413099
1349413096
1349413093
1349413089
1349413087
1349413086
1349413080
1349413077
1349413073
1349413070
1349413069
1349413066
1349413066
1349413059
1349413047
1349413046
1349413045
1349413044
1349413043
1349413041
1349413036
1349413035
1349413034
1349413032
1349413030
1349413028
1349413026
1349413025
1349413018
1349413016
1349413016
1349413015
1349413015
1349413013
1349413008
1349413008
1349413003
1349412999
1349413593
1349413592
1349413591
1349413591
1349413590
1349413589
1349413585
1349413580
1349413576
1349413572
1349413568
1349413566
1349413565
1349413564
1349413562
1349413561
1349413557
1349413557
1349413554
1349413552
1349413552
1349413552
1349413549
1349413545
1349413543
1349413542
1349413540
1349413538
1349413538
1349413533
1349413533
1349413533
1349413530
1349413522
1349413521
1349413517
1349413516
1349413515
1349413514
1349413511
1349413511
1349413510
1349413508
1349413506
1349413505
1349413502
1349413500
1349413498
1349413489
1349413484
1349413484
1349413483
1349413481
1349413477
1349413474
1349413473
1349413471
1349413465
1349413459
1349413458
1349413451
1349413451
1349413450
1349413445
1349413444
1349413431
1349413429
1349413424
1349413416
1349413415
1349413406
1349413404
1349413401
1349413394
1349413392
1349413383
1349413383
1349413382
1349413379
1349413376
1349413374
1349413370
1349413368
1349413365
1349413365
1349413364
1349413362
1349413359
1349413356
1349413355
1349413355
1349413354
1349413351
1349413349
1349413344
1349413342
1349413340
1349413338
1349413336
1349413334
1349413334
1349413333
1349413332
1349413331
1349413330
1349413329
1349413329
1349413327
1349413324
1349413323
1349413322
1349413318
1349413317
1349413313
1349413312
1349413311
1349413308
1349413306
1349413303
1349413302
1349413300
1349413900
1349413900
1349413897
1349413892
1349413892
1349413890
1349413885
1349413885
1349413881
1349413880
1349413878
1349413875
1349413869
1349413869
1349413868
1349413865
1349413861
1349413858
1349413851
1349413850
1349413847
1349413847
1349413845
1349413844
1349413844
1349413837
1349413835
1349413833
1349413832
1349413830
1349413828
1349413822
1349413815
1349413814
1349413814
1349413811
1349413809
1349413805
1349413801
1349413799
1349413796
1349413788
1349413787
1349413787
1349413785
1349413784
1349413782
1349413781
1349413775
1349413773
1349413770
1349413770
1349413768
1349413759
1349413759
1349413758
1349413757
1349413753
1349413751
1349413751
1349413749
1349413747
1349413744
1349413742
1349413741
1349413740
1349413739
1349413738
1349413733
1349413733
1349413733
1349413729
1349413723
1349413722
1349413721
1349413720
1349413713
1349413713
1349413712
1349413710
1349413703
1349413701
1349413700
1349413696
1349413694
1349413692
1349413691
1349413690
1349413689
1349413688
1349413687
1349413687
1349413686
1349413686
1349413673
1349413670
1349413670
1349413670
1349413669
1349413669
1349413667
1349413666
1349413657
1349413655
1349413652
1349413651
1349413648
1349413648
1349413646
1349413644
1349413638
1349413637
1349413635
1349413633
1349413630
1349413630
1349413625
1349413625
1349413624
1349413619
1349413619
1349413616
1349413613
1349413612
1349413607
1349413605
1349413602
1349413602
1349413601
1349414203
1349414200
1349414199
1349414199
1349414194
1349414188
1349414185
1349414183
1349414183
1349414182
1349414181
1349414181
1349414176
1349414174
1349414173
1349414171
1349414168
1349414165
1349414165
1349414163
1349414160
1349414156
1349414155
1349414152
1349414151
1349414149
1349414148
1349414146
1349414143
1349414141
1349414141
1349414138
1349414134
1349414134
1349414133
1349414132
1349414132
1349414126
1349414123
1349414121
1349414119
1349414118
1349414116
1349414114
1349414113
1349414109
1349414109
1349414108
1349414107
1349414103
1349414103
1349414102
1349414101
1349414097
1349414096
1349414092
1349414091
1349414087
1349414086
1349414083
1349414082
1349414082
1349414080
1349414078
1349414077
1349414071
1349414069
1349414065
1349414059
1349414057
1349414055
1349414046
1349414045
1349414044
1349414042
1349414040
1349414039
1349414039
1349414037
1349414035
1349414030
1349414030
1349414028
1349414025
1349414019
1349414015
1349414011
1349414010
1349414009
1349414007
1349414006
1349414003
1349414000
1349413999
1349413997
1349413992
1349413991
1349413989
1349413988
1349413988
1349413988
1349413985
1349413985
1349413981
1349413978
1349413966
1349413965
1349413965
1349413965
1349413964
1349413963
1349413963
1349413946
1349413944
1349413942
1349413940
1349413937
1349413935
1349413934
1349413932
1349413932
1349413930
1349413929
1349413928
1349413923
1349413923
1349413923
1349413921
1349413920
1349413920
1349413917
1349413916
1349413912
1349413909
1349413909
1349413909
1349413904
1349413903
1349413903
1349414504
1349414498
1349414498
1349414497
1349414495
1349414492
1349414490
1349414487
1349414483
1349414482
1349414482
1349414479
1349414476
1349414475
1349414475
1349414474
1349414472
1349414471
1349414470
1349414468
1349414466
1349414465
1349414464
1349414464
1349414457
1349414455
1349414454
1349414454
1349414452
1349414450
1349414450
1349414446
1349414445
1349414445
1349414443
1349414443
1349414440
1349414440
1349414439
1349414435
1349414435
1349414433
1349414432
1349414430
1349414429
1349414426
1349414425
1349414424
1349414422
1349414415
1349414414
1349414412
1349414408
1349414401
1349414396
1349414396
1349414395
1349414395
1349414394
1349414393
1349414391
1349414389
1349414389
1349414387
1349414385
1349414384
1349414384
1349414383
1349414379
1349414378
1349414376
1349414373
1349414368
1349414366
1349414365
1349414365
1349414363
1349414359
1349414358
1349414357
1349414357
1349414356
1349414353
1349414351
1349414348
1349414346
1349414342
1349414339
1349414338
1349414338
1349414335
1349414332
1349414330
1349414329
1349414327
1349414327
1349414327
1349414326
1349414325
1349414318
1349414316
1349414313
1349414313
1349414311
1349414308
1349414307
1349414292
1349414286
1349414286
1349414284
1349414282
1349414279
1349414275
1349414272
1349414272
1349414272
1349414268
1349414267
1349414266
1349414265
1349414263
1349414260
1349414257
1349414256
1349414256
1349414255
1349414252
1349414251
1349414251
1349414250
1349414246
1349414245
1349414245
1349414244
1349414241
1349414236
1349414232
1349414230
1349414224
1349414224
1349414223
1349414223
1349414220
1349414218
1349414218
1349414214
1349414212
1349414208
1349414207
1349414205
1349414799
1349414798
1349414794
1349414789
1349414789
1349414789
1349414787
1349414786
1349414784
1349414783
1349414780
1349414774
1349414772
1349414770
1349414769
1349414769
1349414759
1349414759
1349414753
1349414751
1349414751
1349414749
1349414748
1349414746
1349414738
1349414738
1349414725
1349414722
1349414720
1349414718
1349414715
1349414710
1349414707
1349414700
1349414697
1349414693
1349414692
1349414687
1349414685
1349414685
1349414684
1349414684
1349414683
1349414682
1349414679
1349414663
1349414662
1349414661
1349414653
1349414651
1349414649
1349414647
1349414645
1349414645
1349414645
1349414643
1349414642
1349414642
1349414641
1349414637
1349414636
1349414634
1349414633
1349414633
1349414631
1349414629
1349414627
1349414620
1349414620
1349414617
1349414614
1349414612
1349414609
1349414597
1349414595
1349414587
1349414586
1349414585
1349414581
1349414579
1349414578
1349414568
1349414567
1349414566
1349414554
1349414551
1349414550
1349414549
1349414548
1349414546
1349414546
1349414539
1349414534
1349414532
1349414526
1349414519
1349414513
1349414511
1349415106
1349415097
1349415090
1349415090
1349415088
1349415087
1349415085
1349415084
1349415080
1349415077
1349415066
1349415065
1349415060
1349415059
1349415056
1349415055
1349415054
1349415053
1349415052
1349415050
1349415046
1349415039
1349415039
1349415038
1349415036
1349415030
1349415029
1349415027
1349415017
1349415017
1349415016
1349415001
1349415001
1349415000
1349415000
1349414997
1349414992
1349414990
1349414986
1349414982
1349414980
1349414980
1349414975
1349414975
1349414973
1349414972
1349414971
1349414967
1349414961
1349414961
1349414959
1349414953
1349414950
1349414948
1349414947
1349414940
1349414938
1349414937
1349414933
1349414920
1349414918
1349414917
1349414917
1349414912
1349414912
1349414911
1349414908
1349414907
1349414906
1349414904
1349414904
1349414897
1349414893
1349414889
1349414888
1349414885
1349414884
1349414880
1349414870
1349414869
1349414866
1349414864
1349414860
1349414855
1349414854
1349414852
1349414850
1349414848
1349414835
1349414830
1349414826
1349414825
1349414818
1349414812
1349414812
1349414812
1349415408
1349415405
1349415404
1349415404
1349415399
1349415399
1349415397
1349415396
1349415395
1349415395
1349415393
1349415391
1349415391
1349415386
1349415386
1349415382
1349415379
1349415379
1349415378
1349415377
1349415369
1349415363
1349415362
1349415360
1349415356
1349415355
1349415355
1349415353
1349415353
1349415352
1349415351
1349415349
1349415348
1349415343
1349415340
1349415340
1349415339
1349415339
1349415336
1349415332
1349415331
1349415331
1349415330
1349415328
1349415325
1349415324
1349415323
1349415323
1349415322
1349415318
1349415316
1349415315
1349415312
1349415311
1349415304
1349415303
1349415302
1349415296
1349415292
1349415287
1349415285
1349415284
1349415279
1349415276
1349415271
1349415271
1349415268
1349415266
1349415264
1349415263
1349415261
1349415260
1349415255
1349415254
1349415254
1349415249
1349415248
1349415243
1349415242
1349415240
1349415237
1349415234
1349415228
1349415224
1349415223
1349415216
1349415216
1349415210
1349415199
1349415183
1349415181
1349415170
1349415168
1349415165
1349415159
1349415159
1349415157
1349415153
1349415151
1349415151
1349415150
1349415143
1349415142
1349415139
1349415138
1349415130
1349415124
1349415124
1349415121
1349415118
1349415110
1349415709
1349415708
1349415700
1349415698
1349415697
1349415691
1349415687
1349415676
1349415674
1349415673
1349415671
1349415671
1349415666
1349415660
1349415652
1349415648
1349415645
1349415632
1349415624
1349415623
1349415618
1349415616
1349415614
1349415614
1349415612
1349415608
1349415605
1349415603
1349415593
1349415588
1349415586
1349415584
1349415579
1349415579
1349415566
1349415565
1349415565
1349415562
1349415559
1349415559
1349415558
1349415551
1349415547
1349415547
1349415543
1349415535
1349415534
1349415532
1349415526
1349415523
1349415518
1349415515
1349415512
1349415510
1349415508
1349415508
1349415506
1349415505
1349415503
1349415502
1349415499
1349415498
1349415495
1349415495
1349415495
1349415495
1349415493
1349415492
1349415491
1349415487
1349415486
1349415483
1349415477
1349415475
1349415474
1349415469
1349415459
1349415457
1349415452
1349415444
1349415441
1349415439
1349415435
1349415431
1349415430
1349415428
1349415428
1349415427
1349415426
1349415424
1349415422
1349415415
1349415412
1349416008
1349416006
1349416005
1349416004
1349416003
1349416002
1349415995
1349415995
1349415984
1349415982
1349415982
1349415978
1349415971
1349415971
1349415969
1349415954
1349415952
1349415949
1349415948
1349415947
1349415944
1349415944
1349415942
1349415941
1349415938
1349415937
1349415935
1349415933
1349415926
1349415925
1349415920
1349415919
1349415919
1349415913
1349415908
1349415907
1349415901
1349415899
1349415896
1349415891
1349415891
1349415884
1349415883
1349415878
1349415875
1349415874
1349415869
1349415862
1349415859
1349415856
1349415855
1349415850
1349415844
1349415838
1349415833
1349415833
1349415832
1349415824
1349415821
1349415818
1349415814
1349415809
1349415803
1349415798
1349415798
1349415798
1349415796
1349415792
1349415789
1349415788
1349415787
1349415786
1349415785
1349415784
1349415784
1349415781
1349415775
1349415770
1349415769
1349415761
1349415755
1349415747
1349415744
1349415739
1349415737
1349415735
1349415731
1349415728
1349415725
1349415725
1349415720
1349415713
1349416312
1349416312
1349416312
1349416311
1349416311
1349416310
1349416310
1349416310
1349416309
1349416309
1349416308
1349416308
1349416307
1349416307
1349416307
1349416306
1349416306
1349416305
1349416305
1349416305
1349416304
1349416304
1349416300
1349416299
1349416295
1349416290
1349416285
1349416284
1349416283
1349416282
1349416281
1349416280
1349416279
1349416276
1349416275
1349416266
1349416265
1349416260
1349416257
1349416243
1349416232
1349416228
1349416227
1349416226
1349416223
1349416218
1349416218
1349416214
1349416211
1349416209
1349416208
1349416204
1349416202
1349416189
1349416181
1349416180
1349416174
1349416165
1349416162
1349416159
1349416155
1349416140
1349416134
1349416133
1349416132
1349416127
1349416127
1349416123
1349416119
1349416116
1349416110
1349416107
1349416106
1349416105
1349416101
1349416094
1349416081
1349416081
1349416078
1349416062
1349416058
1349416058
1349416049
1349416043
1349416042
1349416042
1349416041
1349416034
1349416030
1349416021
1349416614
1349416613
1349416608
1349416607
1349416607
1349416605
1349416598
1349416596
1349416580
1349416578
1349416576
1349416574
1349416568
1349416564
1349416559
1349416552
1349416550
1349416550
1349416547
1349416544
1349416536
1349416536
1349416532
1349416532
1349416530
1349416530
1349416530
1349416530
1349416524
1349416518
1349416518
1349416514
1349416508
1349416508
1349416507
1349416504
1349416501
1349416501
1349416496
1349416495
1349416492
1349416488
1349416483
1349416482
1349416480
1349416477
1349416466
1349416462
1349416460
1349416457
1349416452
1349416447
1349416443
1349416438
1349416436
1349416435
1349416434
1349416434
1349416434
1349416432
1349416428
1349416421
1349416421
1349416417
1349416411
1349416408
1349416402
1349416391
1349416390
1349416390
1349416382
1349416380
1349416375
1349416373
1349416370
1349416351
1349416349
1349416345
1349416340
1349416338
1349416336
1349416329
1349416316
1349416316
1349416313
1349416912
1349416908
1349416906
1349416903
1349416900
1349416882
1349416866
1349416856
1349416853
1349416851
1349416851
1349416850
1349416850
1349416850
1349416836
1349416830
1349416827
1349416827
1349416824
1349416823
1349416815
1349416813
1349416808
1349416801
1349416798
1349416791
1349416784
1349416770
1349416768
1349416765
1349416753
1349416753
1349416751
1349416751
1349416750
1349416736
1349416724
1349416721
1349416718
1349416718
1349416709
1349416696
1349416696
1349416680
1349416673
1349416671
1349416665
1349416662
1349416659
1349416658
1349416654
1349416651
1349416651
1349416650
1349416648
1349416645
1349416644
1349416622
1349416619
1349417215
1349417215
1349417212
1349417208
1349417203
1349417201
1349417196
1349417195
1349417193
1349417188
1349417187
1349417184
1349417183
1349417181
1349417170
1349417163
1349417161
1349417148
1349417144
1349417139
1349417128
1349417115
1349417112
1349417106
1349417104
1349417101
1349417099
1349417089
1349417083
1349417080
1349417071
1349417063
1349417055
1349417053
1349417046
1349417040
1349417039
1349417037
1349417029
1349417022
1349417021
1349417012
1349417011
1349417000
1349416995
1349416994
1349416993
1349416992
1349416982
1349416976
1349416975
1349416958
1349416956
1349416952
1349416950
1349416948
1349416946
1349416945
1349416940
1349416940
1349416937
1349416937
1349416937
1349416927
1349416926
1349416920
1349416920
1349416919
1349416919
1349416917
1349417518
1349417511
1349417500
1349417495
1349417492
1349417483
1349417482
1349417481
1349417475
1349417472
1349417465
1349417458
1349417458
1349417457
1349417449
1349417446
1349417442
1349417422
1349417412
1349417411
1349417408
1349417407
1349417407
1349417407
1349417396
1349417396
1349417394
1349417385
1349417383
1349417376
1349417371
1349417368
1349417365
1349417362
1349417353
1349417350
1349417350
1349417349
1349417347
1349417340
1349417326
1349417319
1349417317
1349417300
1349417296
1349417292
1349417290
1349417290
1349417289
1349417286
1349417284
1349417281
1349417274
1349417272
1349417266
1349417264
1349417264
1349417260
1349417241
1349417237
1349417233
1349417230
1349417230
1349417220
1349417219
1349417218
1349417817
1349417815
1349417813
1349417811
1349417810
1349417806
1349417805
1349417805
1349417801
1349417801
1349417801
1349417801
1349417800
1349417800
1349417800
1349417800
1349417799
1349417789
1349417786
1349417782
1349417775
1349417761
1349417758
1349417753
1349417750
1349417750
1349417750
1349417739
1349417737
1349417729
1349417725
1349417721
1349417716
1349417712
1349417711
1349417709
1349417702
1349417698
1349417694
1349417686
1349417684
1349417683
1349417680
1349417679
1349417678
1349417669
1349417660
1349417633
1349417633
1349417612
1349417600
1349417600
1349417594
1349417593
1349417590
1349417584
1349417582
1349417580
1349417576
1349417576
1349417573
1349417567
1349417561
1349417551
1349417550
1349417548
1349417545
1349417535
1349417535
1349417534
1349417532
1349417530
1349417530
1349417530
1349417527
1349417527
1349417525
1349418114
1349418110
1349418106
1349418102
1349418097
1349418094
1349418092
1349418088
1349418083
1349418083
1349418077
1349418074
1349418068
1349418067
1349418065
1349418064
1349418063
1349418055
1349418051
1349418046
1349418044
1349418042
1349418042
1349418038
1349418028
1349418015
1349418015
1349418013
1349418010
1349418000
1349417995
1349417991
1349417989
1349417984
1349417959
1349417956
1349417953
1349417953
1349417952
1349417952
1349417947
1349417945
1349417938
1349417935
1349417929
1349417928
1349417915
1349417912
1349417912
1349417899
1349417897
1349417891
1349417879
1349417868
1349417866
1349417858
1349417856
1349417853
1349417853
1349417852
1349417852
1349417852
1349417852
1349417852
1349417852
1349417852
1349417852
1349417852
1349417852
1349417852
1349417852
1349417852
1349417850
1349417847
1349417846
1349417841
1349417838
1349417837
1349417830
1349417827
1349417824
1349417824
1349418420
1349418420
1349418417
1349418409
1349418402
1349418391
1349418384
1349418383
1349418376
1349418376
1349418367
1349418364
1349418362
1349418361
1349418354
1349418343
1349418343
1349418342
1349418339
1349418338
1349418322
1349418316
1349418314
1349418300
1349418299
1349418296
1349418288
1349418287
1349418280
1349418277
1349418276
1349418244
1349418243
1349418241
1349418240
1349418239
1349418238
1349418238
1349418235
1349418235
1349418233
1349418222
1349418215
1349418213
1349418210
1349418193
1349418189
1349418187
1349418185
1349418178
1349418178
1349418171
1349418171
1349418170
1349418162
1349418159
1349418156
1349418136
1349418135
1349418122
1349418120
1349418717
1349418714
1349418714
1349418713
1349418705
1349418699
1349418696
1349418682
1349418680
1349418678
1349418676
1349418673
1349418657
1349418656
1349418654
1349418651
1349418642
1349418641
1349418636
1349418635
1349418632
1349418629
1349418623
1349418621
1349418615
1349418615
1349418610
1349418608
1349418598
1349418597
1349418593
1349418592
1349418580
1349418578
1349418577
1349418568
1349418566
1349418565
1349418564
1349418563
1349418561
1349418557
1349418551
1349418551
1349418545
1349418543
1349418539
1349418537
1349418536
1349418524
1349418522
1349418520
1349418520
1349418515
1349418513
1349418513
1349418506
1349418506
1349418504
1349418504
1349418502
1349418498
1349418497
1349418491
1349418491
1349418483
1349418473
1349418472
1349418459
1349418452
1349418452
1349418442
1349418438
1349418433
1349418431
1349418429
1349418424
1349418423
1349419019
1349419011
1349419008
1349419003
1349419000
1349418987
1349418985
1349418982
1349418977
1349418972
1349418971
1349418959
1349418953
1349418944
1349418937
1349418934
1349418928
1349418912
1349418911
1349418909
1349418908
1349418906
1349418890
1349418889
1349418864
1349418856
1349418855
1349418854
1349418851
1349418848
1349418845
1349418819
1349418817
1349418804
1349418801
1349418797
1349418790
1349418771
1349418768
1349418761
1349418756
1349418751
1349418748
1349418744
1349418726
1349418725
1349419310
1349419308
1349419290
1349419284
1349419283
1349419280
1349419279
1349419276
1349419271
1349419261
1349419257
1349419255
1349419253
1349419245
1349419245
1349419244
1349419243
1349419240
1349419226
1349419223
1349419221
1349419220
1349419212
1349419210
1349419210
1349419207
1349419198
1349419195
1349419186
1349419181
1349419181
1349419174
1349419173
1349419167
1349419160
1349419154
1349419151
1349419139
1349419136
1349419125
1349419120
1349419117
1349419114
1349419111
1349419105
1349419096
1349419087
1349419086
1349419081
1349419070
1349419069
1349419065
1349419063
1349419059
1349419056
1349419052
1349419050
1349419049
1349419048
1349419047
1349419047
1349419040
1349419030
1349419029
1349419029
1349419625
1349419610
1349419602
1349419590
1349419590
1349419587
1349419585
1349419572
1349419565
1349419563
1349419535
1349419533
1349419520
1349419508
1349419507
1349419507
1349419501
1349419501
1349419493
1349419490
1349419481
1349419481
1349419472
1349419470
1349419467
1349419461
1349419457
1349419446
1349419440
1349419436
1349419434
1349419434
1349419424
1349419410
1349419408
1349419403
1349419394
1349419390
1349419384
1349419383
1349419379
1349419377
1349419377
1349419371
1349419356
1349419356
1349419349
1349419335
1349419328
1349419919
1349419899
1349419895
1349419892
1349419885
1349419879
1349419865
1349419865
1349419863
1349419861
1349419859
1349419859
1349419854
1349419852
1349419847
1349419844
1349419843
1349419842
1349419835
1349419835
1349419834
1349419821
1349419811
1349419811
1349419809
1349419801
1349419791
1349419789
1349419785
1349419767
1349419757
1349419755
1349419746
1349419742
1349419735
1349419731
1349419728
1349419718
1349419715
1349419708
1349419687
1349419681
1349419676
1349419675
1349419675
1349419672
1349419658
1349419657
1349419656
1349419654
1349419635
1349419629
1349420225
1349420212
1349420212
1349420199
1349420192
1349420182
1349420172
1349420166
1349420165
1349420144
1349420143
1349420126
1349420124
1349420122
1349420121
1349420116
1349420108
1349420105
1349420103
1349420101
1349420100
1349420077
1349420072
1349420066
1349420063
1349420059
1349420058
1349420053
1349420047
1349420045
1349420040
1349420040
1349420030
1349420026
1349420020
1349420011
1349420005
1349419993
1349419992
1349419992
1349419983
1349419981
1349419976
1349419975
1349419965
1349419950
1349419935
1349419933
1349420518
1349420510
1349420504
1349420486
1349420486
1349420485
1349420484
1349420475
1349420468
1349420466
1349420464
1349420447
1349420414
1349420413
1349420407
1349420405
1349420396
1349420388
1349420387
1349420387
1349420386
1349420385
1349420383
1349420377
1349420368
1349420360
1349420358
1349420353
1349420349
1349420346
1349420334
1349420334
1349420328
1349420327
1349420322
1349420321
1349420318
1349420317
1349420302
1349420302
1349420301
1349420300
1349420293
1349420289
1349420267
1349420262
1349420256
1349420255
1349420253
1349420242
1349420238
1349420232
1349420231
1349420823
1349420808
1349420798
1349420783
1349420777
1349420773
1349420770
1349420769
1349420766
1349420753
1349420751
1349420750
1349420733
1349420720
1349420712
1349420703
1349420701
1349420698
1349420691
1349420681
1349420679
1349420663
1349420657
1349420655
1349420647
1349420638
1349420626
1349420614
1349420607
1349420605
1349420597
1349420589
1349420587
1349420585
1349420567
1349420565
1349420563
1349420561
1349420555
1349420549
1349420534
1349421128
1349421101
1349421101
1349421100
1349421091
1349421081
1349421079
1349421078
1349421073
1349421073
1349421061
1349421041
1349421030
1349421026
1349421024
1349421008
1349420995
1349420992
1349420983
1349420980
1349420972
1349420950
1349420949
1349420945
1349420944
1349420935
1349420926
1349420923
1349420914
1349420907
1349420893
1349420890
1349420888
1349420880
1349420873
1349420871
1349420868
1349420866
1349420855
1349420853
1349420845
1349420839
1349420835
1349421419
1349421418
1349421412
1349421409
1349421406
1349421382
1349421378
1349421370
1349421367
1349421362
1349421354
1349421346
1349421345
1349421325
1349421306
1349421299
1349421299
1349421297
1349421292
1349421286
1349421284
1349421280
1349421279
1349421267
1349421265
1349421256
1349421255
1349421254
1349421244
1349421243
1349421237
1349421223
1349421213
1349421211
1349421203
1349421202
1349421197
1349421194
1349421189
1349421187
1349421185
1349421181
1349421180
1349421180
1349421175
1349421166
1349421164
1349421158
1349421150
1349421137
1349421731
1349421731
1349421725
1349421713
1349421710
1349421704
1349421701
1349421701
1349421681
1349421674
1349421672
1349421658
1349421657
1349421653
1349421653
1349421648
1349421644
1349421636
1349421635
1349421623
1349421610
1349421607
1349421601
1349421596
1349421591
1349421588
1349421585
1349421579
1349421571
1349421569
1349421569
1349421561
1349421557
1349421555
1349421550
1349421546
1349421537
1349421535
1349421520
1349421504
1349421491
1349421488
1349421486
1349421485
1349421478
1349421462
1349421461
1349421458
1349421435
1349422015
1349422010
1349422003
1349421997
1349421996
1349421991
1349421985
1349421982
1349421979
1349421963
1349421944
1349421942
1349421940
1349421928
1349421927
1349421924
1349421919
1349421918
1349421915
1349421913
1349421913
1349421911
1349421911
1349421904
1349421903
1349421903
1349421902
1349421900
1349421899
1349421896
1349421895
1349421895
1349421886
1349421886
1349421884
1349421881
1349421873
1349421867
1349421866
1349421866
1349421864
1349421854
1349421853
1349421843
1349421826
1349421822
1349421804
1349421794
1349421788
1349421781
1349421772
1349421769
1349421761
1349421759
1349421759
1349421747
1349422332
1349422326
1349422325
1349422318
1349422314
1349422297
1349422290
1349422280
1349422279
1349422277
1349422268
1349422258
1349422255
1349422254
1349422235
1349422233
1349422233
1349422227
1349422221
1349422218
1349422217
1349422208
1349422208
1349422199
1349422195
1349422192
1349422190
1349422188
1349422185
1349422182
1349422170
1349422166
1349422165
1349422159
1349422158
1349422122
1349422120
1349422114
1349422095
1349422082
1349422079
1349422078
1349422068
1349422057
1349422053
1349422053
1349422050
1349422047
1349422039
1349422039
1349422629
1349422617
1349422590
1349422586
1349422585
1349422568
1349422562
1349422560
1349422555
1349422553
1349422551
1349422552
1349422550
1349422544
1349422542
1349422542
1349422535
1349422533
1349422527
1349422513
1349422512
1349422470
1349422451
1349422444
1349422433
1349422432
1349422428
1349422422
1349422417
1349422410
1349422399
1349422398
1349422394
1349422390
1349422390
1349422384
1349422383
1349422378
1349422361
1349422343
1349422342
1349422338
1349422338
1349422934
1349422928
1349422927
1349422926
1349422897
1349422892
1349422891
1349422883
1349422877
1349422874
1349422857
1349422838
1349422829
1349422828
1349422813
1349422802
1349422798
1349422786
1349422760
1349422760
1349422760
1349422741
1349422737
1349422733
1349422717
1349422714
1349422711
1349422694
1349422682
1349422669
1349422663
1349422637
1349423235
1349423235
1349423224
1349423201
1349423196
1349423193
1349423176
1349423168
1349423167
1349423144
1349423141
1349423138
1349423132
1349423096
1349423088
1349423079
1349423064
1349423063
1349423048
1349423029
1349423026
1349423022
1349423018
1349423009
1349423007
1349423007
1349423001
1349422993
1349422984
1349422952
1349423522
1349423521
1349423492
1349423488
1349423487
1349423478
1349423476
1349423468
1349423460
1349423432
1349423422
1349423416
1349423390
1349423380
1349423370
1349423368
1349423355
1349423344
1349423344
1349423343
1349423329
1349423326
1349423323
1349423303
1349423300
1349423298
1349423286
1349423271
1349423268
1349423250
1349423238
1349423828
1349423823
1349423816
1349423802
1349423794
1349423789
1349423785
1349423781
1349423763
1349423762
1349423760
1349423759
1349423758
1349423758
1349423755
1349423754
1349423751
1349423749
1349423748
1349423735
1349423733
1349423730
1349423729
1349423716
1349423702
1349423701
1349423699
1349423696
1349423693
1349423681
1349423676
1349423657
1349423654
1349423653
1349423651
1349423650
1349423648
1349423637
1349423636
1349423636
1349423632
1349423628
1349423620
1349423612
1349423610
1349423596
1349423591
1349423589
1349423578
1349423572
1349423569
1349424138
1349424132
1349424127
1349424121
1349424119
1349424114
1349424111
1349424108
1349424102
1349424100
1349424097
1349424096
1349424089
1349424088
1349424077
1349424077
1349424056
1349424045
1349424028
1349424021
1349424014
1349424003
1349423999
1349423997
1349423983
1349423982
1349423971
1349423961
1349423957
1349423955
1349423954
1349423954
1349423953
1349423943
1349423942
1349423936
1349423932
1349423931
1349423923
1349423919
1349423919
1349423915
1349423913
1349423905
1349423903
1349423903
1349423892
1349423891
1349423891
1349423889
1349423879
1349423875
1349423869
1349423868
1349423866
1349423864
1349423861
1349423860
1349423854
1349423850
1349423848
1349423843
1349423840
1349424425
1349424422
1349424419
1349424417
1349424414
1349424398
1349424380
1349424365
1349424364
1349424356
1349424355
1349424348
1349424347
1349424334
1349424331
1349424330
1349424307
1349424306
1349424297
1349424295
1349424288
1349424284
1349424281
1349424281
1349424269
1349424260
1349424260
1349424260
1349424259
1349424258
1349424254
1349424250
1349424233
1349424231
1349424220
1349424204
1349424199
1349424195
1349424194
1349424183
1349424165
1349424153
1349424152
1349424727
1349424693
1349424683
1349424669
1349424638
1349424638
1349424613
1349424600
1349424600
1349424585
1349424583
1349424583
1349424575
1349424570
1349424564
1349424552
1349424530
1349424523
1349424505
1349424503
1349424492
1349424491
1349424479
1349424474
1349424469
1349424469
1349424460
1349424458
1349425043
1349425037
1349425025
1349425018
1349425013
1349424996
1349424991
1349424989
1349424981
1349424945
1349424924
1349424920
1349424905
1349424893
1349424891
1349424883
1349424858
1349424854
1349424848
1349424825
1349424822
1349424819
1349424815
1349424814
1349424807
1349424794
1349424787
1349424785
1349424779
1349424771
1349424765
1349424757
1349424748
1349424744
1349425322
1349425319
1349425314
1349425312
1349425283
1349425283
1349425277
1349425259
1349425254
1349425251
1349425239
1349425232
1349425228
1349425222
1349425221
1349425206
1349425196
1349425183
1349425180
1349425174
1349425169
1349425168
1349425157
1349425151
1349425142
1349425129
1349425127
1349425112
1349425097
1349425094
1349425091
1349425084
1349425084
1349425083
1349425064
1349425061
1349425058
1349425643
1349425631
1349425631
1349425631
1349425630
1349425615
1349425609
1349425605
1349425603
1349425600
1349425598
1349425587
1349425579
1349425575
1349425572
1349425558
1349425556
1349425552
1349425550
1349425548
1349425533
1349425533
1349425528
1349425526
1349425520
1349425516
1349425510
1349425503
1349425502
1349425502
1349425480
1349425476
1349425474
1349425465
1349425463
1349425455
1349425454
1349425447
1349425432
1349425414
1349425411
1349425404
1349425395
1349425379
1349425363
1349425362
1349425359
1349425355
1349425925
1349425919
1349425891
1349425886
1349425882
1349425875
1349425874
1349425872
1349425859
1349425849
1349425848
1349425845
1349425845
1349425845
1349425832
1349425831
1349425819
1349425799
1349425796
1349425793
1349425790
1349425777
1349425762
1349425759
1349425753
1349425752
1349425748
1349425745
1349425742
1349425732
1349425731
1349425727
1349425726
1349425715
1349425710
1349425709
1349425693
1349425692
1349425691
1349425684
1349425682
1349425672
1349425657
1349426244
1349426209
1349426198
1349426188
1349426180
1349426175
1349426173
1349426162
1349426153
1349426140
1349426130
1349426118
1349426108
1349426098
1349426085
1349426083
1349426077
1349426064
1349426053
1349426045
1349426026
1349426025
1349426016
1349426007
1349426004
1349426003
1349425999
1349425988
1349425971
1349425954
1349426536
1349426526
1349426514
1349426514
1349426510
1349426486
1349426463
1349426453
1349426448
1349426442
1349426436
1349426429
1349426427
1349426411
1349426402
1349426395
1349426382
1349426377
1349426371
1349426358
1349426346
1349426344
1349426332
1349426325
1349426313
1349426301
1349426301
1349426297
1349426292
1349426288
1349426269
1349426264
1349426258
1349426818
1349426812
1349426801
1349426799
1349426793
1349426788
1349426784
1349426772
1349426764
1349426676
1349426629
1349426626
1349426618
1349426599
1349427146
1349427123
1349427108
1349427101
1349427092
1349427088
1349427047
1349427041
1349427039
1349427033
1349427031
1349427026
1349427002
1349426990
1349426968
1349426931
1349426887
1349426855
1349427445
1349427439
1349427433
1349427428
1349427425
1349427413
1349427411
1349427410
1349427408
1349427390
1349427379
1349427372
1349427358
1349427351
1349427332
1349427302
1349427292
1349427289
1349427278
1349427265
1349427263
1349427245
1349427229
1349427222
1349427217
1349427210
1349427189
1349427187
1349427180
1349427166
1349427150
1349427744
1349427734
1349427730
1349427726
1349427725
1349427713
1349427693
1349427684
1349427676
1349427673
1349427664
1349427663
1349427654
1349427651
1349427645
1349427629
1349427626
1349427618
1349427617
1349427604
1349427602
1349427594
1349427557
1349427547
1349427509
1349427506
1349427504
1349427482
1349427476
1349427465
1349427455
1349427454
1349427451
1349427451
1349428041
1349428038
1349428034
1349428034
1349428016
1349428012
1349428007
1349428002
1349427994
1349427993
1349427974
1349427973
1349427956
1349427954
1349427939
1349427937
1349427936
1349427907
1349427903
1349427879
1349427875
1349427865
1349427856
1349427852
1349427797
1349427793
1349427781
1349427780
1349427776
1349427758
1349428346
1349428339
1349428337
1349428335
1349428320
1349428314
1349428312
1349428301
1349428291
1349428285
1349428281
1349428263
1349428263
1349428252
1349428252
1349428241
1349428241
1349428234
1349428224
1349428219
1349428203
1349428194
1349428184
1349428177
1349428174
1349428171
1349428160
1349428159
1349428136
1349428130
1349428119
1349428115
1349428111
1349428099
1349428096
1349428086
1349428083
1349428064
1349428652
1349428647
1349428645
1349428645
1349428641
1349428640
1349428639
1349428638
1349428638
1349428629
1349428629
1349428619
1349428614
1349428602
1349428593
1349428593
1349428592
1349428584
1349428576
1349428568
1349428555
1349428554
1349428541
1349428540
1349428529
1349428522
1349428519
1349428486
1349428483
1349428482
1349428482
1349428473
1349428465
1349428461
1349428441
1349428437
1349428425
1349428418
1349428415
1349428411
1349428409
1349428388
1349428385
1349428384
1349428383
1349428382
1349428380
1349428377
1349428360
1349428953
1349428951
1349428928
1349428927
1349428920
1349428911
1349428910
1349428910
1349428910
1349428909
1349428907
1349428902
1349428877
1349428877
1349428867
1349428865
1349428850
1349428839
1349428838
1349428831
1349428822
1349428814
1349428812
1349428807
1349428793
1349428791
1349428762
1349428748
1349428745
1349428738
1349428732
1349428728
1349428717
1349428701
1349428700
1349428696
1349428673
1349428673
1349428671
1349428671
1349428662
1349428659
1349429237
1349429236
1349429232
1349429219
1349429208
1349429195
1349429191
1349429170
1349429164
1349429163
1349429137
1349429137
1349429133
1349429125
1349429118
1349429099
1349429099
1349429099
1349429099
1349429097
1349429095
1349429093
1349429080
1349429078
1349429071
1349429065
1349429065
1349429061
1349429031
1349429026
1349429018
1349429013
1349429012
1349429012
1349428996
1349428992
1349428989
1349428989
1349429548
1349429539
1349429538
1349429531
1349429509
1349429499
1349429483
1349429467
1349429464
1349429448
1349429430
1349429425
1349429398
1349429348
1349429330
1349429316
1349429308
1349429302
1349429291
1349429278
1349429272
1349429270
1349429842
1349429829
1349429801
1349429787
1349429762
1349429761
1349429759
1349429755
1349429750
1349429711
1349429695
1349429676
1349429662
1349429626
1349429622
1349429621
1349429608
1349429608
1349429596
1349429577
1349429577
1349430154
1349430142
1349430141
1349430129
1349430127
1349430116
1349430100
1349430095
1349430068
1349430064
1349430052
1349430046
1349430040
1349430032
1349430027
1349430023
1349430016
1349430010
1349430007
1349430005
1349429993
1349429976
1349429971
1349429968
1349429947
1349429933
1349429933
1349429931
1349429930
1349429906
1349429898
1349429896
1349429888
1349429887
1349429886
1349429875
1349429863
1349429861
1349430431
1349430424
1349430414
1349430349
1349430347
1349430322
1349430296
1349430283
1349430281
1349430243
1349430232
1349430195
1349430189
1349430178
1349430164
1349430755
1349430741
1349430723
1349430720
1349430700
1349430699
1349430682
1349430666
1349430663
1349430640
1349430637
1349430635
1349430621
1349430620
1349430578
1349430568
1349430534
1349430527
1349430507
1349430486
1349430473
1349430468
1349431041
1349431032
1349431030
1349431014
1349430995
1349430986
1349430980
1349430974
1349430974
1349430962
1349430960
1349430944
1349430944
1349430938
1349430934
1349430929
1349430928
1349430895
1349430891
1349430880
1349430873
1349430871
1349430865
1349430860
1349430851
1349430849
1349430829
1349430797
1349430795
1349430765
1349431360
1349431353
1349431340
1349431336
1349431328
1349431300
1349431295
1349431288
1349431278
1349431245
1349431244
1349431243
1349431241
1349431230
1349431229
1349431229
1349431228
1349431227
1349431223
1349431222
1349431219
1349431215
1349431209
1349431209
1349431206
1349431190
1349431186
1349431175
1349431168
1349431162
1349431155
1349431127
1349431126
1349431126
1349431111
1349431104
1349431101
1349431075
1349431071
1349431618
1349431608
1349431599
1349431591
1349431576
1349431566
1349431565
1349431564
1349431563
1349431556
1349431553
1349431544
1349431525
1349431514
1349431466
1349431454
1349431454
1349431445
1349431436
1349431430
1349431428
1349431427
1349431402
1349431391
1349431385
1349431374
1349431374
1349431944
1349431934
1349431929
1349431917
1349431906
1349431888
1349431884
1349431877
1349431846
1349431843
1349431834
1349431833
1349431824
1349431822
1349431821
1349431805
1349431802
1349431798
1349431790
1349431776
1349431770
1349431766
1349431753
1349431752
1349431732
1349431720
1349431720
1349431715
1349431710
1349431704
1349431683
1349431676
1349431668
1349432261
1349432251
1349432248
1349432240
1349432171
1349432171
1349432139
1349432129
1349432103
1349432101
1349432081
1349432074
1349432074
1349432071
1349432058
1349432058
1349432041
1349432034
1349431979
1349431974
1349431963
1349432561
1349432559
1349432547
1349432546
1349432509
1349432498
1349432483
1349432482
1349432450
1349432441
1349432418
1349432400
1349432395
1349432375
1349432374
1349432367
1349432363
1349432338
1349432338
1349432323
1349432320
1349432312
1349432310
1349432305
1349432281
1349432274
1349432864
1349432856
1349432852
1349432848
1349432837
1349432832
1349432810
1349432800
1349432793
1349432777
1349432761
1349432758
1349432754
1349432754
1349432720
1349432712
1349432687
1349432670
1349432654
1349432650
1349432649
1349432640
1349432639
1349432637
1349432627
1349432626
1349432588
1349432586
1349432566
1349433164
1349433145
1349433140
1349433139
1349433129
1349433125
1349433123
1349433122
1349433117
1349433107
1349433104
1349433100
1349433098
1349433097
1349433093
1349433079
1349433075
1349433075
1349433063
1349433056
1349433054
1349433027
1349433022
1349433014
1349433005
1349432988
1349432976
1349432962
1349432961
1349432954
1349432948
1349432934
1349432919
1349432909
1349432904
1349432904
1349432889
1349433467
1349433461
1349433459
1349433443
1349433433
1349433417
1349433407
1349433405
1349433403
1349433396
1349433394
1349433384
1349433383
1349433381
1349433364
1349433354
1349433354
1349433339
1349433329
1349433317
1349433311
1349433302
1349433301
1349433289
1349433251
1349433249
1349433240
1349433238
1349433232
1349433228
1349433226
1349433226
1349433212
1349433211
1349433205
1349433203
1349433191
1349433187
1349433185
1349433170
1349433170
1349433169
1349433751
1349433749
1349433715
1349433710
1349433705
1349433699
1349433691
1349433680
1349433673
1349433668
1349433664
1349433661
1349433654
1349433652
1349433651
1349433631
1349433616
1349433614
1349433612
1349433611
1349433605
1349433603
1349433601
1349433574
1349433573
1349433571
1349433565
1349433560
1349433558
1349433555
1349433551
1349433533
1349433527
1349433518
1349433510
1349433494
1349433488
1349433483
1349433475
1349433471
1349433468
1349434067
1349434062
1349434062
1349434061
1349434053
1349434047
1349434022
1349434017
1349434015
1349434008
1349434000
1349433993
1349433986
1349433969
1349433956
1349433947
1349433934
1349433924
1349433923
1349433920
1349433909
1349433890
1349433875
1349433866
1349433864
1349433863
1349433838
1349433813
1349433803
1349433799
1349433794
1349433791
1349434357
1349434350
1349434341
1349434339
1349434337
1349434324
1349434321
1349434315
1349434314
1349434309
1349434309
1349434296
1349434295
1349434292
1349434287
1349434277
1349434271
1349434270
1349434264
1349434261
1349434261
1349434257
1349434250
1349434222
1349434213
1349434210
1349434210
1349434199
1349434190
1349434167
1349434165
1349434161
1349434157
1349434151
1349434150
1349434150
1349434150
1349434148
1349434127
1349434107
1349434096
1349434090
1349434085
1349434085
1349434084
1349434657
1349434643
1349434637
1349434625
1349434616
1349434616
1349434613
1349434597
1349434593
1349434593
1349434587
1349434575
1349434560
1349434557
1349434555
1349434555
1349434555
1349434551
1349434532
1349434522
1349434519
1349434514
1349434503
1349434494
1349434490
1349434484
1349434480
1349434477
1349434438
1349434428
1349434424
1349434423
1349434423
1349434410
1349434392
1349434388
1349434385
1349434383
1349434382
1349434971
1349434959
1349434957
1349434957
1349434954
1349434951
1349434935
1349434934
1349434924
1349434924
1349434916
1349434910
1349434901
1349434900
1349434894
1349434891
1349434885
1349434884
1349434871
1349434870
1349434863
1349434858
1349434841
1349434835
1349434817
1349434813
1349434801
1349434800
1349434800
1349434789
1349434781
1349434781
1349434780
1349434775
1349434775
1349434763
1349434753
1349434748
1349434747
1349434738
1349434736
1349434734
1349434728
1349434723
1349434723
1349434720
1349434716
1349434711
1349434675
1349434673
1349434672
1349435269
1349435267
1349435267
1349435265
1349435265
1349435262
1349435247
1349435243
1349435241
1349435239
1349435239
1349435238
1349435237
1349435237
1349435227
1349435224
1349435221
1349435209
1349435201
1349435196
1349435195
1349435195
1349435187
1349435185
1349435185
1349435183
1349435181
1349435173
1349435168
1349435166
1349435165
1349435162
1349435160
1349435152
1349435150
1349435150
1349435142
1349435127
1349435114
1349435110
1349435106
1349435103
1349435098
1349435096
1349435073
1349435062
1349435053
1349435052
1349435025
1349435014
1349435012
1349434999
1349434988
1349434976
1349435558
1349435557
1349435547
1349435542
1349435541
1349435537
1349435532
1349435530
1349435529
1349435523
1349435522
1349435517
1349435509
1349435505
1349435497
1349435491
1349435487
1349435486
1349435482
1349435481
1349435451
1349435448
1349435442
1349435439
1349435434
1349435430
1349435430
1349435421
1349435418
1349435415
1349435408
1349435405
1349435400
1349435377
1349435370
1349435369
1349435368
1349435365
1349435351
1349435345
1349435345
1349435325
1349435318
1349435308
1349435307
1349435301
1349435293
1349435292
1349435289
1349435288
1349435286
1349435285
1349435281
1349435279
1349435278
1349435876
1349435874
1349435864
1349435863
1349435862
1349435861
1349435854
1349435848
1349435848
1349435846
1349435843
1349435831
1349435822
1349435809
1349435808
1349435781
1349435768
1349435762
1349435761
1349435750
1349435746
1349435737
1349435736
1349435729
1349435716
1349435714
1349435710
1349435704
1349435701
1349435696
1349435696
1349435694
1349435692
1349435665
1349435647
1349435645
1349435629
1349435627
1349435624
1349435615
1349435610
1349435608
1349435589
1349435586
1349435585
1349436164
1349436164
1349436152
1349436144
1349436141
1349436138
1349436123
1349436122
1349436100
1349436092
1349436090
1349436084
1349436078
1349436077
1349436070
1349436070
1349436069
1349436068
1349436057
1349436056
1349436044
1349436038
1349436027
1349436023
1349436019
1349436016
1349435998
1349435992
1349435974
1349435966
1349435962
1349435961
1349435959
1349435957
1349435957
1349435955
1349435937
1349435913
1349435910
1349435908
1349435908
1349435905
1349435903
1349435887
1349436475
[truncated: 15,514,918 more chars]
