# Supplementary material for: Emergent User Behavior on Twitter Modelled by a Stochastic Differential Equation
Source: PLoS One. 2015 May 8;10(5):e0123876. doi: 10.1371/journal.pone.0123876 (PMC4425543; doi:10.1371/journal.pone.0123876)
Supplement: S2 Supporting Information — (GZ) [file pone.0123876.s002.gz › google.txt]

1347869119
1347869117
1347869115
1347869115
1347869114
1347869114
1347869112
1347869111
1347869111
1347869109
1347869109
1347869107
1347869106
1347869106
1347869105
1347869104
1347869104
1347869104
1347869104
1347869103
1347869103
1347869103
1347869103
1347869103
1347869102
1347869102
1347869102
1347869102
1347869101
1347869100
1347869099
1347869099
1347869097
1347869095
1347869094
1347869094
1347869094
1347869092
1347869092
1347869092
1347869092
1347869089
1347869089
1347869088
1347869087
1347869085
1347869084
1347869084
1347869081
1347869080
1347869079
1347869079
1347869078
1347869077
1347869076
1347869075
1347869075
1347869075
1347869075
1347869075
1347869074
1347869074
1347869074
1347869073
1347869073
1347869073
1347869073
1347869072
1347869072
1347869071
1347869071
1347869070
1347869069
1347869069
1347869069
1347869069
1347869068
1347869067
1347869067
1347869067
1347869066
1347869066
1347869064
1347869064
1347869062
1347869061
1347869061
1347869059
1347869058
1347869058
1347869058
1347869058
1347869057
1347869056
1347869056
1347869056
1347869055
1347869054
1347869054
1347869053
1347869051
1347869051
1347869049
1347869047
1347869047
1347869046
1347869044
1347869044
1347869044
1347869044
1347869043
1347869043
1347869043
1347869042
1347869042
1347869041
1347869040
1347869039
1347869036
1347869036
1347869035
1347869034
1347869032
1347869031
1347869031
1347869031
1347869028
1347869026
1347869026
1347869024
1347869022
1347869022
1347869022
1347869020
1347869018
1347869017
1347869017
1347869014
1347869013
1347869012
1347869012
1347869011
1347869011
1347869011
1347869010
1347869008
1347869008
1347869007
1347869006
1347869005
1347869004
1347869003
1347869002
1347869001
1347868999
1347868997
1347868996
1347868996
1347868995
1347868995
1347868995
1347868994
1347868994
1347868994
1347868993
1347868992
1347868991
1347868988
1347868987
1347868986
1347868986
1347868985
1347868984
1347868981
1347868980
1347868976
1347868976
1347868974
1347868974
1347868973
1347868969
1347868968
1347868966
1347868966
1347868966
1347868966
1347868966
1347868966
1347868966
1347868966
1347868966
1347868966
1347868964
1347868963
1347868963
1347868961
1347868960
1347868958
1347868958
1347868955
1347868954
1347868953
1347868953
1347868953
1347868952
1347868950
1347868950
1347868948
1347868948
1347868948
1347868947
1347868946
1347868943
1347868940
1347868940
1347868940
1347868939
1347868939
1347868938
1347868937
1347868937
1347868935
1347868934
1347868933
1347868933
1347868933
1347868933
1347868931
1347868931
1347868930
1347868930
1347868929
1347868927
1347868927
1347868926
1347868925
1347868925
1347868925
1347868923
1347868920
1347868920
1347868920
1347868920
1347868919
1347868919
1347868918
1347868917
1347868917
1347868916
1347868915
1347868915
1347868913
1347868913
1347868913
1347868912
1347868912
1347868911
1347868909
1347868908
1347868907
1347868906
1347868904
1347868904
1347868904
1347868904
1347868903
1347868902
1347868902
1347868902
1347868901
1347868901
1347868901
1347868900
1347868900
1347868899
1347868899
1347868899
1347868898
1347868898
1347868896
1347868896
1347868895
1347868895
1347868894
1347868894
1347868891
1347868891
1347868891
1347868889
1347868889
1347868889
1347868887
1347868886
1347868886
1347868886
1347868882
1347868881
1347868880
1347868880
1347868879
1347868876
1347868873
1347868872
1347868872
1347868871
1347868869
1347868868
1347868866
1347868866
1347868865
1347868865
1347868865
1347868863
1347868863
1347868861
1347868861
1347868860
1347868860
1347868860
1347868859
1347868858
1347868858
1347868858
1347868857
1347868857
1347868856
1347868856
1347868856
1347868855
1347868855
1347868854
1347868854
1347868854
1347868853
1347868853
1347868852
1347868852
1347868850
1347868848
1347868847
1347868846
1347868846
1347868846
1347868844
1347868842
1347868842
1347868841
1347868841
1347868840
1347868840
1347868839
1347868839
1347868839
1347868838
1347868838
1347868837
1347868835
1347868834
1347868832
1347868832
1347868830
1347868830
1347868830
1347868829
1347868829
1347868828
1347868828
1347868828
1347868827
1347868827
1347868827
1347868827
1347868825
1347868825
1347868825
1347868824
1347868824
1347868823
1347868823
1347868822
1347868822
1347868819
1347868819
1347868815
1347868815
1347868814
1347868814
1347868812
1347868811
1347868810
1347868810
1347868810
1347868810
1347868808
1347868808
1347868807
1347868806
1347868806
1347868805
1347868805
1347868804
1347868804
1347868804
1347868804
1347868804
1347868804
1347868803
1347868803
1347868803
1347868803
1347868803
1347868802
1347868801
1347868801
1347868801
1347868801
1347868800
1347868800
1347868799
1347868799
1347868799
1347868798
1347868798
1347868797
1347868797
1347868795
1347868794
1347868794
1347868793
1347868793
1347868793
1347868792
1347868791
1347868791
1347868791
1347868789
1347868789
1347868789
1347868789
1347868789
1347868789
1347868788
1347868787
1347868787
1347868787
1347868787
1347868787
1347868786
1347868783
1347868782
1347868782
1347868780
1347868780
1347868779
1347868778
1347868777
1347868773
1347868773
1347868773
1347868772
1347868771
1347868769
1347868768
1347868765
1347868765
1347868764
1347868763
1347868762
1347868759
1347868758
1347868758
1347868757
1347868757
1347868757
1347868757
1347868756
1347868756
1347868756
1347868755
1347868754
1347868754
1347868754
1347868754
1347868752
1347868750
1347868750
1347868750
1347868749
1347868749
1347868749
1347868748
1347868745
1347868745
1347868744
1347868743
1347868741
1347868741
1347868740
1347868739
1347868738
1347868736
1347868733
1347868733
1347868732
1347868730
1347868729
1347868728
1347868728
1347868726
1347868725
1347868725
1347868723
1347868722
1347868722
1347868719
1347868718
1347868718
1347868717
1347868717
1347868716
1347868716
1347868715
1347868715
1347868715
1347868715
1347868713
1347868713
1347868713
1347868712
1347868710
1347868710
1347868710
1347868708
1347868708
1347868708
1347868708
1347868708
1347868707
1347868707
1347868706
1347868705
1347868702
1347868698
1347868698
1347868697
1347868697
1347868697
1347868696
1347868696
1347868695
1347868694
1347868694
1347868693
1347868693
1347868690
1347868690
1347868690
1347868689
1347868689
1347868688
1347868688
1347868688
1347868685
1347868685
1347868685
1347868685
1347868685
1347868684
1347868684
1347868683
1347868683
1347868682
1347868682
1347868682
1347868682
1347868681
1347868681
1347868681
1347868680
1347868680
1347868680
1347868678
1347868675
1347868674
1347868673
1347868672
1347868671
1347868670
1347868669
1347868669
1347868668
1347868668
1347868667
1347868666
1347868665
1347868665
1347868662
1347868662
1347868662
1347868658
1347868657
1347868655
1347868654
1347868650
1347868650
1347868650
1347868650
1347868650
1347868650
1347868648
1347868648
1347868647
1347868647
1347868646
1347868644
1347868644
1347868644
1347868643
1347868643
1347868643
1347868642
1347868642
1347868642
1347868638
1347868637
1347868637
1347868637
1347868637
1347868637
1347868634
1347868633
1347868632
1347868631
1347868631
1347868631
1347868625
1347868625
1347868625
1347868624
1347868624
1347868624
1347868623
1347868622
1347868622
1347868620
1347868620
1347868620
1347868620
1347868617
1347868617
1347868616
1347868612
1347868612
1347868612
1347868612
1347868612
1347868611
1347868610
1347868609
1347868609
1347868608
1347868608
1347868608
1347868608
1347868606
1347868605
1347868605
1347868604
1347868603
1347868599
1347868598
1347868595
1347868592
1347868591
1347868591
1347868591
1347868591
1347868591
1347868590
1347868590
1347868588
1347868588
1347868587
1347868586
1347868585
1347868584
1347868584
1347868584
1347868584
1347868582
1347868582
1347868582
1347868582
1347868582
1347868581
1347868579
1347868578
1347868578
1347868578
1347868578
1347868577
1347868577
1347868577
1347868577
1347868577
1347868577
1347868577
1347868577
1347868577
1347868577
1347868577
1347868576
1347868576
1347868572
1347868572
1347868571
1347868571
1347868571
1347868570
1347868570
1347868569
1347868567
1347868566
1347868565
1347868565
1347868565
1347868564
1347868564
1347868563
1347868562
1347868561
1347868561
1347868561
1347868561
1347868561
1347868561
1347868559
1347868558
1347868558
1347868558
1347868558
1347868558
1347868558
1347868558
1347868557
1347868555
1347868554
1347868551
1347868551
1347868551
1347868549
1347868549
1347868549
1347868548
1347868548
1347868547
1347868545
1347868545
1347868544
1347868544
1347868542
1347868542
1347868542
1347868540
1347868540
1347868540
1347868540
1347868540
1347868539
1347868539
1347868538
1347868537
1347868537
1347868536
1347868535
1347868534
1347868533
1347868532
1347868532
1347868532
1347868532
1347868529
1347868529
1347868528
1347868528
1347868526
1347868525
1347868524
1347868524
1347868523
1347868523
1347868522
1347868518
1347868517
1347868517
1347868516
1347868516
1347868514
1347868513
1347868512
1347868512
1347868511
1347868511
1347868511
1347868511
1347868510
1347868510
1347868508
1347868507
1347868507
1347868507
1347868507
1347868507
1347868506
1347868506
1347868506
1347868506
1347868504
1347868504
1347868504
1347868503
1347868503
1347868502
1347868501
1347868501
1347868499
1347868499
1347868497
1347868497
1347868495
1347868495
1347868495
1347868495
1347868495
1347868495
1347868495
1347868494
1347868492
1347868492
1347868489
1347868489
1347868487
1347868487
1347868486
1347868486
1347868486
1347868485
1347868485
1347868484
1347868484
1347868483
1347868483
1347868483
1347868483
1347868483
1347868481
1347868480
1347868477
1347868477
1347868476
1347868474
1347868473
1347868473
1347868472
1347868471
1347868471
1347868471
1347868470
1347868470
1347868469
1347868467
1347868465
1347868463
1347868462
1347868462
1347868460
1347868456
1347868455
1347868455
1347868454
1347868453
1347868452
1347868451
1347868450
1347868450
1347868450
1347868447
1347868445
1347868444
1347868443
1347868443
1347868442
1347868442
1347868440
1347868440
1347868438
1347868435
1347868435
1347868435
1347868435
1347868435
1347868435
1347868435
1347868435
1347868435
1347868435
1347868435
1347868434
1347868434
1347868432
1347868432
1347868427
1347868427
1347868427
1347868425
1347868425
1347868422
1347868422
1347868420
1347868419
1347868418
1347868418
1347868417
1347868417
1347868417
1347868417
1347868417
1347868417
1347868417
1347868416
1347868414
1347868412
1347868410
1347868410
1347868410
1347868409
1347868409
1347868408
1347868408
1347868407
1347868406
1347868405
1347868405
1347868404
1347868403
1347868402
1347868400
1347868400
1347868399
1347868399
1347868399
1347868398
1347868398
1347868397
1347868396
1347868396
1347868396
1347868395
1347868395
1347868392
1347868392
1347868392
1347868392
1347868392
1347868390
1347868389
1347868389
1347868387
1347868387
1347868386
1347868386
1347868385
1347868385
1347868384
1347868384
1347868384
1347868383
1347868383
1347868381
1347868381
1347868381
1347868381
1347868379
1347868378
1347868377
1347868377
1347868376
1347868375
1347868375
1347868375
1347868374
1347868374
1347868372
1347868371
1347868368
1347868367
1347868366
1347868365
1347868364
1347868362
1347868362
1347868362
1347868359
1347868359
1347868357
1347868357
1347868357
1347868357
1347868356
1347868355
1347868355
1347868355
1347868354
1347868354
1347868354
1347868354
1347868353
1347868353
1347868353
1347868352
1347868352
1347868350
1347868350
1347868349
1347868349
1347868348
1347868348
1347868345
1347868344
1347868344
1347868343
1347868342
1347868342
1347868342
1347868341
1347868341
1347868339
1347868339
1347868339
1347868339
1347868337
1347868337
1347868336
1347868336
1347868336
1347868336
1347868336
1347868336
1347868335
1347868335
1347868334
1347868332
1347868332
1347868330
1347868330
1347868329
1347868329
1347868329
1347868328
1347868328
1347868328
1347868327
1347868326
1347868324
1347868324
1347868324
1347868324
1347868324
1347868322
1347868322
1347868322
1347868322
1347868322
1347868321
1347868321
1347868321
1347868320
1347868318
1347868316
1347868313
1347868313
1347868313
1347868313
1347868312
1347868309
1347868308
1347868308
1347868307
1347868307
1347868306
1347868305
1347868305
1347868304
1347868304
1347868302
1347868301
1347868297
1347868296
1347868295
1347868294
1347868292
1347868290
1347868288
1347868287
1347868287
1347868286
1347868285
1347868284
1347868283
1347868283
1347868282
1347868282
1347868281
1347868281
1347868281
1347868279
1347868279
1347868278
1347868277
1347868277
1347868276
1347868275
1347868273
1347868273
1347868273
1347868272
1347868271
1347868271
1347868271
1347868271
1347868270
1347868270
1347868269
1347868269
1347868268
1347868268
1347868268
1347868267
1347868267
1347868266
1347868266
1347868266
1347868266
1347868266
1347868266
1347868265
1347868264
1347868264
1347868264
1347868264
1347868263
1347868263
1347868263
1347868262
1347868262
1347868261
1347868261
1347868259
1347868258
1347868255
1347868254
1347868254
1347868254
1347868254
1347868254
1347868254
1347868253
1347868253
1347868253
1347868251
1347868251
1347868251
1347868250
1347868248
1347868245
1347868245
1347868244
1347868241
1347868241
1347868240
1347868239
1347868238
1347868238
1347868238
1347868237
1347868236
1347868236
1347868235
1347868234
1347868234
1347868234
1347868233
1347868233
1347868233
1347868231
1347868231
1347868231
1347868230
1347868229
1347868228
1347868227
1347868226
1347868225
1347868225
1347868225
1347868224
1347868223
1347868222
1347868222
1347868218
1347868216
1347868214
1347868213
1347868211
1347868211
1347868211
1347868211
1347868210
1347868209
1347868209
1347868208
1347868206
1347868205
1347868205
1347868204
1347868204
1347868204
1347868203
1347868203
1347868203
1347868203
1347868202
1347868202
1347868202
1347868202
1347868201
1347868201
1347868201
1347868201
1347868199
1347868198
1347868194
1347868194
1347868192
1347868192
1347868191
1347868190
1347868190
1347868190
1347868189
1347868187
1347868187
1347868184
1347868183
1347868183
1347868181
1347868181
1347868181
1347868181
1347868180
1347868180
1347868178
1347868178
1347868176
1347868176
1347868175
1347868175
1347868174
1347868172
1347868170
1347868169
1347868168
1347868165
1347868163
1347868163
1347868162
1347868161
1347868161
1347868160
1347868159
1347868159
1347868159
1347868158
1347868157
1347868157
1347868156
1347868152
1347868150
1347868148
1347868146
1347868145
1347868144
1347868144
1347868144
1347868144
1347868144
1347868144
1347868143
1347868143
1347868142
1347868142
1347868142
1347868142
1347868142
1347868141
1347868141
1347868141
1347868140
1347868140
1347868140
1347868140
1347868140
1347868139
1347868139
1347868139
1347868139
1347868138
1347868135
1347868135
1347868135
1347868135
1347868135
1347868134
1347868134
1347868132
1347868132
1347868131
1347868131
1347868131
1347868130
1347868129
1347868129
1347868129
1347868128
1347868128
1347868127
1347868127
1347868126
1347868125
1347868125
1347868123
1347868122
1347868122
1347868120
1347868120
1347868120
1347868119
1347868118
1347868115
1347868115
1347868114
1347868111
1347868111
1347868111
1347868110
1347868107
1347868107
1347868107
1347868107
1347868107
1347868107
1347868107
1347868106
1347868106
1347868105
1347868104
1347868103
1347868103
1347868103
1347868102
1347868102
1347868101
1347868101
1347868100
1347868098
1347868098
1347868098
1347868097
1347868096
1347868096
1347868096
1347868095
1347868094
1347868093
1347868093
1347868091
1347868090
1347868089
1347868089
1347868088
1347868087
1347868087
1347868086
1347868086
1347868084
1347868084
1347868083
1347868083
1347868082
1347868079
1347868079
1347868077
1347868076
1347868073
1347868072
1347868070
1347868068
1347868067
1347868066
1347868064
1347868064
1347868062
1347868062
1347868062
1347868061
1347868060
1347868054
1347868054
1347868053
1347868053
1347868052
1347868050
1347868050
1347868050
1347868050
1347868049
1347868049
1347868047
1347868047
1347868047
1347868042
1347868041
1347868040
1347868037
1347868037
1347868037
1347868037
1347868037
1347868035
1347868034
1347868034
1347868032
1347868030
1347868030
1347868029
1347868029
1347868028
1347868027
1347868027
1347868025
1347868025
1347868025
1347868022
1347868022
1347868022
1347868021
1347868021
1347868020
1347868019
1347868016
1347868016
1347868013
1347868012
1347868012
1347868012
1347868010
1347868010
1347868010
1347868010
1347868008
1347868006
1347868006
1347868006
1347868005
1347868004
1347868004
1347868002
1347868002
1347868002
1347868000
1347867998
1347867996
1347867995
1347867995
1347867995
1347867994
1347867993
1347867992
1347867990
1347867989
1347867989
1347867987
1347867984
1347867984
1347867983
1347867982
1347867980
1347867979
1347867978
1347867977
1347869421
1347869420
1347869420
1347869420
1347869420
1347869420
1347869420
1347869420
1347869419
1347869418
1347869416
1347869416
1347869414
1347869414
1347869413
1347869411
1347869410
1347869410
1347869409
1347869409
1347869409
1347869407
1347869407
1347869407
1347869407
1347869407
1347869407
1347869407
1347869404
1347869404
1347869404
1347869403
1347869403
1347869402
1347869402
1347869402
1347869402
1347869402
1347869399
1347869398
1347869395
1347869395
1347869395
1347869394
1347869394
1347869392
1347869392
1347869388
1347869388
1347869387
1347869387
1347869387
1347869387
1347869387
1347869384
1347869384
1347869382
1347869382
1347869382
1347869381
1347869379
1347869378
1347869377
1347869377
1347869377
1347869377
1347869376
1347869376
1347869375
1347869375
1347869373
1347869372
1347869371
1347869371
1347869370
1347869370
1347869369
1347869368
1347869367
1347869367
1347869367
1347869366
1347869366
1347869366
1347869365
1347869364
1347869363
1347869363
1347869363
1347869362
1347869362
1347869361
1347869361
1347869361
1347869359
1347869359
1347869358
1347869358
1347869356
1347869356
1347869354
1347869354
1347869352
1347869352
1347869350
1347869349
1347869348
1347869348
1347869347
1347869346
1347869345
1347869345
1347869344
1347869343
1347869343
1347869343
1347869343
1347869342
1347869342
1347869342
1347869342
1347869342
1347869341
1347869341
1347869341
1347869340
1347869340
1347869339
1347869339
1347869339
1347869339
1347869338
1347869338
1347869337
1347869337
1347869336
1347869335
1347869335
1347869334
1347869334
1347869331
1347869331
1347869331
1347869331
1347869331
1347869331
1347869330
1347869330
1347869329
1347869329
1347869329
1347869328
1347869328
1347869327
1347869326
1347869326
1347869324
1347869323
1347869323
1347869323
1347869323
1347869322
1347869321
1347869321
1347869321
1347869320
1347869319
1347869317
1347869317
1347869316
1347869316
1347869315
1347869314
1347869313
1347869312
1347869311
1347869310
1347869309
1347869308
1347869308
1347869307
1347869306
1347869306
1347869306
1347869305
1347869305
1347869303
1347869303
1347869301
1347869301
1347869300
1347869297
1347869297
1347869295
1347869294
1347869294
1347869294
1347869293
1347869293
1347869293
1347869292
1347869291
1347869291
1347869289
1347869287
1347869287
1347869286
1347869286
1347869285
1347869284
1347869284
1347869283
1347869283
1347869282
1347869281
1347869280
1347869280
1347869280
1347869280
1347869278
1347869277
1347869277
1347869276
1347869275
1347869274
1347869272
1347869272
1347869270
1347869269
1347869268
1347869268
1347869267
1347869266
1347869266
1347869266
1347869266
1347869266
1347869264
1347869264
1347869264
1347869264
1347869263
1347869263
1347869261
1347869261
1347869260
1347869259
1347869259
1347869258
1347869258
1347869255
1347869255
1347869254
1347869253
1347869252
1347869252
1347869252
1347869250
1347869249
1347869249
1347869248
1347869247
1347869246
1347869246
1347869245
1347869244
1347869243
1347869242
1347869242
1347869241
1347869240
1347869240
1347869237
1347869237
1347869229
1347869229
1347869227
1347869227
1347869225
1347869224
1347869224
1347869223
1347869223
1347869222
1347869221
1347869221
1347869220
1347869220
1347869220
1347869220
1347869218
1347869217
1347869217
1347869216
1347869216
1347869215
1347869215
1347869212
1347869212
1347869211
1347869209
1347869209
1347869209
1347869208
1347869208
1347869205
1347869205
1347869204
1347869204
1347869204
1347869203
1347869202
1347869201
1347869200
1347869199
1347869199
1347869199
1347869198
1347869198
1347869197
1347869197
1347869196
1347869196
1347869196
1347869194
1347869193
1347869192
1347869191
1347869190
1347869190
1347869188
1347869188
1347869188
1347869188
1347869185
1347869185
1347869184
1347869184
1347869183
1347869183
1347869182
1347869181
1347869180
1347869179
1347869179
1347869179
1347869178
1347869178
1347869178
1347869176
1347869176
1347869176
1347869175
1347869175
1347869175
1347869175
1347869175
1347869174
1347869174
1347869173
1347869173
1347869171
1347869171
1347869168
1347869167
1347869166
1347869166
1347869166
1347869166
1347869165
1347869165
1347869164
1347869164
1347869163
1347869163
1347869162
1347869162
1347869162
1347869161
1347869161
1347869159
1347869159
1347869157
1347869155
1347869154
1347869154
1347869152
1347869152
1347869152
1347869152
1347869152
1347869152
1347869151
1347869150
1347869150
1347869150
1347869150
1347869147
1347869146
1347869146
1347869145
1347869145
1347869144
1347869143
1347869143
1347869142
1347869141
1347869141
1347869140
1347869140
1347869140
1347869140
1347869139
1347869138
1347869138
1347869136
1347869135
1347869133
1347869133
1347869133
1347869133
1347869131
1347869130
1347869129
1347869129
1347869129
1347869129
1347869127
1347869125
1347869124
1347869123
1347869122
1347869122
1347869121
1347869120
1347869120
1347869120
1347869120
1347869544
1347869544
1347869543
1347869542
1347869542
1347869541
1347869541
1347869540
1347869539
1347869538
1347869538
1347869537
1347869537
1347869536
1347869536
1347869535
1347869534
1347869533
1347869531
1347869531
1347869529
1347869529
1347869528
1347869527
1347869526
1347869526
1347869526
1347869526
1347869526
1347869524
1347869522
1347869522
1347869521
1347869518
1347869518
1347869518
1347869518
1347869518
1347869518
1347869518
1347869516
1347869515
1347869515
1347869515
1347869515
1347869515
1347869514
1347869513
1347869512
1347869512
1347869512
1347869511
1347869510
1347869510
1347869508
1347869508
1347869508
1347869507
1347869507
1347869507
1347869503
1347869503
1347869503
1347869503
1347869503
1347869502
1347869502
1347869501
1347869500
1347869499
1347869499
1347869496
1347869494
1347869494
1347869493
1347869493
1347869493
1347869491
1347869491
1347869491
1347869491
1347869488
1347869488
1347869488
1347869487
1347869487
1347869485
1347869485
1347869485
1347869484
1347869483
1347869483
1347869482
1347869481
1347869480
1347869478
1347869477
1347869477
1347869477
1347869476
1347869476
1347869474
1347869474
1347869473
1347869473
1347869473
1347869471
1347869470
1347869471
1347869470
1347869470
1347869469
1347869469
1347869469
1347869468
1347869467
1347869467
1347869465
1347869465
1347869464
1347869464
1347869463
1347869463
1347869462
1347869462
1347869461
1347869461
1347869461
1347869459
1347869458
1347869457
1347869456
1347869456
1347869456
1347869456
1347869456
1347869455
1347869455
1347869455
1347869454
1347869454
1347869454
1347869450
1347869450
1347869449
1347869448
1347869448
1347869447
1347869446
1347869445
1347869445
1347869443
1347869442
1347869441
1347869438
1347869438
1347869438
1347869437
1347869436
1347869436
1347869435
1347869435
1347869435
1347869435
1347869435
1347869434
1347869434
1347869434
1347869432
1347869431
1347869431
1347869431
1347869429
1347869429
1347869429
1347869428
1347869427
1347869426
1347869425
1347869424
1347869424
1347869424
1347869424
1347869423
1347869422
1347869421
1347869421
1347869421
1347869666
1347869666
1347869664
1347869661
1347869661
1347869659
1347869659
1347869659
1347869658
1347869658
1347869658
1347869656
1347869655
1347869655
1347869655
1347869654
1347869649
1347869649
1347869649
1347869648
1347869647
1347869646
1347869645
1347869645
1347869644
1347869643
1347869643
1347869643
1347869642
1347869642
1347869641
1347869640
1347869640
1347869640
1347869640
1347869639
1347869638
1347869637
1347869637
1347869635
1347869632
1347869631
1347869630
1347869630
1347869630
1347869628
1347869628
1347869627
1347869627
1347869627
1347869625
1347869623
1347869622
1347869620
1347869619
1347869618
1347869618
1347869618
1347869618
1347869617
1347869616
1347869616
1347869616
1347869615
1347869615
1347869613
1347869613
1347869613
1347869612
1347869612
1347869612
1347869612
1347869611
1347869611
1347869610
1347869606
1347869606
1347869606
1347869604
1347869603
1347869603
1347869602
1347869601
1347869601
1347869600
1347869598
1347869597
1347869597
1347869597
1347869597
1347869597
1347869596
1347869595
1347869595
1347869595
1347869594
1347869594
1347869592
1347869590
1347869590
1347869589
1347869589
1347869587
1347869587
1347869586
1347869584
1347869584
1347869583
1347869583
1347869583
1347869582
1347869582
1347869581
1347869580
1347869580
1347869576
1347869574
1347869573
1347869572
1347869572
1347869571
1347869570
1347869570
1347869569
1347869568
1347869567
1347869566
1347869566
1347869566
1347869564
1347869564
1347869563
1347869562
1347869562
1347869560
1347869560
1347869559
1347869558
1347869558
1347869557
1347869556
1347869555
1347869555
1347869554
1347869554
1347869552
1347869552
1347869552
1347869551
1347869551
1347869550
1347869550
1347869549
1347869546
1347869546
1347869545
1347869788
1347869787
1347869787
1347869787
1347869786
1347869785
1347869784
1347869784
1347869784
1347869784
1347869783
1347869782
1347869781
1347869780
1347869780
1347869780
1347869779
1347869779
1347869778
1347869776
1347869776
1347869775
1347869774
1347869774
1347869773
1347869773
1347869772
1347869772
1347869771
1347869769
1347869769
1347869769
1347869768
1347869767
1347869767
1347869767
1347869767
1347869766
1347869766
1347869765
1347869765
1347869765
1347869765
1347869765
1347869764
1347869762
1347869762
1347869762
1347869761
1347869761
1347869759
1347869758
1347869758
1347869759
1347869758
1347869758
1347869758
1347869757
1347869757
1347869756
1347869754
1347869752
1347869751
1347869750
1347869750
1347869749
1347869749
1347869747
1347869747
1347869747
1347869745
1347869745
1347869744
1347869744
1347869744
1347869743
1347869743
1347869742
1347869742
1347869742
1347869741
1347869740
1347869740
1347869740
1347869739
1347869739
1347869738
1347869736
1347869736
1347869736
1347869736
1347869735
1347869734
1347869734
1347869734
1347869732
1347869731
1347869730
1347869729
1347869729
1347869729
1347869728
1347869728
1347869727
1347869727
1347869727
1347869726
1347869726
1347869723
1347869723
1347869722
1347869722
1347869721
1347869721
1347869719
1347869719
1347869719
1347869719
1347869719
1347869719
1347869718
1347869717
1347869717
1347869716
1347869716
1347869716
1347869715
1347869715
1347869714
1347869714
1347869714
1347869713
1347869712
1347869712
1347869709
1347869709
1347869708
1347869708
1347869707
1347869707
1347869707
1347869707
1347869706
1347869706
1347869706
1347869706
1347869705
1347869705
1347869705
1347869704
1347869704
1347869704
1347869704
1347869703
1347869703
1347869703
1347869702
1347869702
1347869701
1347869701
1347869700
1347869699
1347869698
1347869698
1347869697
1347869697
1347869696
1347869694
1347869694
1347869693
1347869692
1347869692
1347869691
1347869691
1347869691
1347869690
1347869690
1347869689
1347869688
1347869687
1347869687
1347869686
1347869686
1347869686
1347869685
1347869685
1347869685
1347869685
1347869685
1347869681
1347869680
1347869680
1347869680
1347869679
1347869678
1347869678
1347869678
1347869677
1347869675
1347869675
1347869675
1347869674
1347869673
1347869672
1347869671
1347869669
1347869669
1347869669
1347869668
1347869667
1347869667
1347869910
1347869909
1347869909
1347869907
1347869906
1347869906
1347869905
1347869904
1347869903
1347869902
1347869902
1347869902
1347869901
1347869900
1347869898
1347869898
1347869896
1347869896
1347869896
1347869896
1347869894
1347869893
1347869893
1347869893
1347869892
1347869890
1347869889
1347869888
1347869887
1347869887
1347869886
1347869886
1347869885
1347869885
1347869884
1347869884
1347869884
1347869884
1347869884
1347869883
1347869882
1347869882
1347869882
1347869881
1347869878
1347869878
1347869878
1347869876
1347869874
1347869873
1347869873
1347869872
1347869872
1347869870
1347869869
1347869867
1347869866
1347869865
1347869865
1347869864
1347869862
1347869861
1347869860
1347869860
1347869860
1347869859
1347869859
1347869859
1347869857
1347869857
1347869856
1347869856
1347869856
1347869856
1347869856
1347869855
1347869854
1347869853
1347869852
1347869851
1347869848
1347869846
1347869846
1347869846
1347869845
1347869845
1347869845
1347869844
1347869844
1347869843
1347869843
1347869843
1347869841
1347869841
1347869840
1347869840
1347869838
1347869838
1347869838
1347869837
1347869837
1347869837
1347869837
1347869835
1347869835
1347869835
1347869834
1347869833
1347869832
1347869832
1347869832
1347869831
1347869830
1347869828
1347869825
1347869825
1347869825
1347869824
1347869822
1347869821
1347869820
1347869820
1347869819
1347869819
1347869819
1347869818
1347869816
1347869815
1347869815
1347869814
1347869813
1347869812
1347869812
1347869811
1347869809
1347869809
1347869808
1347869808
1347869808
1347869803
1347869803
1347869800
1347869800
1347869799
1347869798
1347869797
1347869796
1347869796
1347869795
1347869795
1347869793
1347869793
1347869793
1347869791
1347869791
1347869791
1347869791
1347869790
1347869789
1347870031
1347870030
1347870030
1347870030
1347870030
1347870030
1347870025
1347870024
1347870022
1347870020
1347870019
1347870017
1347870016
1347870015
1347870014
1347870014
1347870013
1347870012
1347870011
1347870009
1347870007
1347870007
1347870006
1347870006
1347870004
1347870004
1347870004
1347870003
1347870003
1347870003
1347870002
1347870001
1347870001
1347870001
1347870001
1347870001
1347870001
1347870001
1347870000
1347870000
1347870000
1347870000
1347869999
1347869999
1347869998
1347869997
1347869997
1347869997
1347869997
1347869996
1347869996
1347869995
1347869995
1347869995
1347869994
1347869994
1347869994
1347869994
1347869994
1347869993
1347869993
1347869993
1347869993
1347869993
1347869993
1347869993
1347869992
1347869992
1347869992
1347869991
1347869991
1347869991
1347869991
1347869991
1347869990
1347869989
1347869989
1347869989
1347869989
1347869988
1347869988
1347869988
1347869987
1347869987
1347869987
1347869987
1347869986
1347869986
1347869986
1347869985
1347869985
1347869984
1347869984
1347869984
1347869984
1347869984
1347869984
1347869983
1347869983
1347869983
1347869983
1347869982
1347869982
1347869982
1347869981
1347869981
1347869981
1347869981
1347869981
1347869980
1347869979
1347869978
1347869978
1347869977
1347869976
1347869975
1347869973
1347869972
1347869972
1347869972
1347869971
1347869971
1347869970
1347869970
1347869970
1347869969
1347869969
1347869969
1347869968
1347869968
1347869968
1347869968
1347869968
1347869968
1347869967
1347869967
1347869966
1347869966
1347869966
1347869965
1347869964
1347869962
1347869962
1347869962
1347869962
1347869961
1347869961
1347869961
1347869961
1347869960
1347869960
1347869959
1347869959
1347869959
1347869959
1347869958
1347869958
1347869958
1347869957
1347869957
1347869957
1347869957
1347869957
1347869957
1347869956
1347869956
1347869956
1347869956
1347869956
1347869956
1347869955
1347869955
1347869955
1347869953
1347869953
1347869952
1347869952
1347869951
1347869951
1347869951
1347869951
1347869949
1347869949
1347869949
1347869949
1347869949
1347869949
1347869949
1347869949
1347869948
1347869947
1347869947
1347869947
1347869947
1347869947
1347869947
1347869946
1347869946
1347869946
1347869946
1347869946
1347869945
1347869945
1347869945
1347869944
1347869944
1347869944
1347869943
1347869942
1347869941
1347869939
1347869939
1347869938
1347869938
1347869938
1347869938
1347869938
1347869938
1347869938
1347869937
1347869937
1347869937
1347869936
1347869935
1347869935
1347869934
1347869934
1347869933
1347869932
1347869932
1347869932
1347869932
1347869931
1347869930
1347869930
1347869930
1347869930
1347869930
1347869929
1347869928
1347869928
1347869928
1347869927
1347869925
1347869925
1347869924
1347869920
1347869918
1347869918
1347869917
1347869916
1347869916
1347869916
1347869915
1347869915
1347869914
1347869913
1347869913
1347869913
1347869912
1347869912
1347869912
1347869912
1347869910
1347870151
1347870149
1347870148
1347870148
1347870148
1347870147
1347870147
1347870147
1347870146
1347870146
1347870145
1347870144
1347870144
1347870142
1347870141
1347870141
1347870140
1347870139
1347870138
1347870138
1347870138
1347870138
1347870138
1347870137
1347870136
1347870136
1347870135
1347870135
1347870135
1347870135
1347870134
1347870134
1347870134
1347870132
1347870131
1347870127
1347870127
1347870126
1347870126
1347870124
1347870124
1347870123
1347870123
1347870122
1347870121
1347870121
1347870121
1347870120
1347870118
1347870117
1347870116
1347870115
1347870115
1347870115
1347870115
1347870114
1347870113
1347870112
1347870112
1347870112
1347870111
1347870110
1347870110
1347870108
1347870108
1347870108
1347870107
1347870107
1347870106
1347870106
1347870105
1347870105
1347870105
1347870105
1347870104
1347870104
1347870104
1347870104
1347870103
1347870103
1347870103
1347870103
1347870103
1347870102
1347870102
1347870101
1347870101
1347870100
1347870100
1347870099
1347870099
1347870098
1347870096
1347870095
1347870095
1347870092
1347870092
1347870091
1347870091
1347870091
1347870090
1347870089
1347870088
1347870088
1347870088
1347870088
1347870087
1347870087
1347870086
1347870084
1347870083
1347870082
1347870082
1347870082
1347870081
1347870081
1347870080
1347870077
1347870077
1347870075
1347870075
1347870075
1347870074
1347870074
1347870073
1347870073
1347870072
1347870072
1347870072
1347870072
1347870070
1347870070
1347870069
1347870069
1347870067
1347870067
1347870067
1347870067
1347870065
1347870065
1347870064
1347870064
1347870063
1347870063
1347870063
1347870062
1347870062
1347870061
1347870061
1347870060
1347870059
1347870059
1347870058
1347870058
1347870055
1347870055
1347870055
1347870054
1347870053
1347870053
1347870052
1347870052
1347870051
1347870049
1347870048
1347870048
1347870047
1347870046
1347870045
1347870043
1347870042
1347870042
1347870041
1347870041
1347870041
1347870041
1347870040
1347870039
1347870038
1347870036
1347870036
1347870036
1347870036
1347870036
1347870035
1347870033
1347870277
1347870277
1347870277
1347870277
1347870276
1347870276
1347870276
1347870275
1347870275
1347870275
1347870274
1347870274
1347870274
1347870274
1347870273
1347870273
1347870272
1347870271
1347870271
1347870270
1347870269
1347870268
1347870268
1347870267
1347870267
1347870267
1347870266
1347870266
1347870266
1347870265
1347870264
1347870263
1347870262
1347870262
1347870261
1347870260
1347870260
1347870260
1347870259
1347870257
1347870256
1347870256
1347870256
1347870255
1347870255
1347870254
1347870253
1347870252
1347870252
1347870252
1347870252
1347870252
1347870252
1347870250
1347870250
1347870249
1347870248
1347870248
1347870248
1347870247
1347870246
1347870246
1347870246
1347870246
1347870246
1347870245
1347870245
1347870243
1347870242
1347870239
1347870238
1347870238
1347870237
1347870237
1347870237
1347870236
1347870235
1347870232
1347870230
1347870228
1347870228
1347870227
1347870227
1347870227
1347870227
1347870227
1347870225
1347870225
1347870225
1347870224
1347870224
1347870223
1347870222
1347870222
1347870220
1347870219
1347870219
1347870218
1347870218
1347870217
1347870217
1347870216
1347870216
1347870213
1347870212
1347870211
1347870210
1347870210
1347870210
1347870210
1347870210
1347870209
1347870209
1347870209
1347870207
1347870206
1347870205
1347870205
1347870204
1347870204
1347870202
1347870201
1347870201
1347870200
1347870200
1347870200
1347870199
1347870199
1347870199
1347870199
1347870197
1347870197
1347870197
1347870197
1347870197
1347870197
1347870194
1347870193
1347870192
1347870192
1347870191
1347870191
1347870190
1347870190
1347870189
1347870188
1347870188
1347870188
1347870188
1347870187
1347870187
1347870186
1347870185
1347870185
1347870184
1347870183
1347870183
1347870182
1347870181
1347870181
1347870180
1347870180
1347870179
1347870179
1347870178
1347870178
1347870177
1347870176
1347870176
1347870175
1347870175
1347870175
1347870175
1347870175
1347870175
1347870175
1347870173
1347870173
1347870172
1347870171
1347870171
1347870170
1347870170
1347870168
1347870167
1347870166
1347870166
1347870165
1347870165
1347870163
1347870162
1347870160
1347870157
1347870157
1347870155
1347870155
1347870154
1347870154
1347870154
1347870154
1347870399
1347870399
1347870399
1347870398
1347870398
1347870397
1347870397
1347870397
1347870397
1347870397
1347870396
1347870396
1347870395
1347870394
1347870393
1347870392
1347870391
1347870391
1347870390
1347870390
1347870389
1347870389
1347870389
1347870389
1347870389
1347870389
1347870388
1347870388
1347870386
1347870385
1347870385
1347870385
1347870384
1347870384
1347870384
1347870383
1347870382
1347870380
1347870380
1347870377
1347870376
1347870373
1347870372
1347870371
1347870368
1347870368
1347870366
1347870366
1347870365
1347870365
1347870364
1347870364
1347870364
1347870363
1347870363
1347870361
1347870361
1347870360
1347870360
1347870359
1347870359
1347870359
1347870359
1347870359
1347870359
1347870359
1347870359
1347870359
1347870358
1347870356
1347870356
1347870355
1347870355
1347870353
1347870353
1347870352
1347870352
1347870352
1347870352
1347870351
1347870351
1347870351
1347870351
1347870351
1347870351
1347870351
1347870350
1347870350
1347870349
1347870343
1347870341
1347870341
1347870340
1347870340
1347870340
1347870338
1347870337
1347870337
1347870336
1347870336
1347870335
1347870335
1347870334
1347870334
1347870333
1347870333
1347870333
1347870333
1347870333
1347870332
1347870331
1347870331
1347870329
1347870327
1347870325
1347870324
1347870324
1347870323
1347870323
1347870322
1347870321
1347870321
1347870319
1347870319
1347870316
1347870315
1347870314
1347870314
1347870313
1347870312
1347870312
1347870312
1347870312
1347870311
1347870309
1347870309
1347870309
1347870309
1347870309
1347870308
1347870307
1347870305
1347870305
1347870304
1347870303
1347870303
1347870303
1347870303
1347870303
1347870300
1347870299
1347870299
1347870298
1347870296
1347870295
1347870295
1347870294
1347870294
1347870294
1347870294
1347870292
1347870292
1347870291
1347870290
1347870290
1347870290
1347870290
1347870289
1347870288
1347870288
1347870288
1347870288
1347870287
1347870287
1347870286
1347870286
1347870286
1347870285
1347870284
1347870284
1347870282
1347870282
1347870282
1347870281
1347870280
1347870280
1347870279
1347870279
1347870278
1347870278
1347870278
1347870521
1347870518
1347870518
1347870518
1347870517
1347870517
1347870516
1347870514
1347870514
1347870513
1347870512
1347870512
1347870511
1347870510
1347870510
1347870507
1347870507
1347870506
1347870505
1347870505
1347870505
1347870504
1347870504
1347870504
1347870504
1347870504
1347870504
1347870504
1347870504
1347870501
1347870500
1347870499
1347870499
1347870499
1347870499
1347870499
1347870499
1347870499
1347870499
1347870499
1347870499
1347870498
1347870498
1347870498
1347870498
1347870498
1347870498
1347870497
1347870495
1347870494
1347870494
1347870493
1347870492
1347870491
1347870491
1347870488
1347870486
1347870485
1347870484
1347870483
1347870482
1347870480
1347870480
1347870480
1347870480
1347870480
1347870480
1347870479
1347870479
1347870479
1347870476
1347870475
1347870475
1347870474
1347870474
1347870472
1347870470
1347870469
1347870469
1347870468
1347870467
1347870467
1347870466
1347870466
1347870466
1347870466
1347870464
1347870464
1347870463
1347870461
1347870460
1347870460
1347870460
1347870457
1347870457
1347870456
1347870455
1347870452
1347870452
1347870452
1347870451
1347870450
1347870450
1347870449
1347870449
1347870449
1347870448
1347870448
1347870448
1347870447
1347870447
1347870447
1347870446
1347870446
1347870446
1347870446
1347870444
1347870444
1347870443
1347870443
1347870441
1347870440
1347870440
1347870440
1347870439
1347870439
1347870438
1347870438
1347870437
1347870437
1347870437
1347870437
1347870437
1347870436
1347870434
1347870434
1347870434
1347870431
1347870431
1347870430
1347870429
1347870429
1347870428
1347870427
1347870427
1347870427
1347870426
1347870425
1347870424
1347870424
1347870423
1347870422
1347870421
1347870419
1347870418
1347870417
1347870416
1347870416
1347870413
1347870413
1347870413
1347870413
1347870413
1347870413
1347870412
1347870412
1347870411
1347870411
1347870410
1347870409
1347870409
1347870406
1347870406
1347870405
1347870405
1347870404
1347870404
1347870404
1347870403
1347870402
1347870641
1347870640
1347870638
1347870638
1347870636
1347870636
1347870635
1347870635
1347870635
1347870633
1347870633
1347870630
1347870629
1347870628
1347870625
1347870625
1347870625
1347870625
1347870624
1347870624
1347870622
1347870622
1347870621
1347870620
1347870620
1347870619
1347870619
1347870619
1347870618
1347870618
1347870616
1347870616
1347870616
1347870615
1347870615
1347870614
1347870613
1347870613
1347870612
1347870612
1347870612
1347870611
1347870611
1347870611
1347870610
1347870608
1347870608
1347870607
1347870606
1347870606
1347870605
1347870605
1347870604
1347870604
1347870603
1347870603
1347870603
1347870603
1347870603
1347870602
1347870598
1347870596
1347870596
1347870595
1347870594
1347870593
1347870592
1347870591
1347870588
1347870588
1347870586
1347870586
1347870586
1347870581
1347870581
1347870581
1347870581
1347870580
1347870580
1347870579
1347870579
1347870578
1347870578
1347870577
1347870576
1347870576
1347870576
1347870576
1347870576
1347870576
1347870576
1347870576
1347870575
1347870574
1347870573
1347870573
1347870573
1347870573
1347870571
1347870571
1347870569
1347870568
1347870568
1347870568
1347870566
1347870566
1347870563
1347870562
1347870561
1347870559
1347870558
1347870556
1347870555
1347870553
1347870553
1347870552
1347870550
1347870550
1347870550
1347870549
1347870548
1347870547
1347870547
1347870546
1347870543
1347870543
1347870542
1347870540
1347870540
1347870539
1347870539
1347870538
1347870537
1347870534
1347870534
1347870534
1347870534
1347870534
1347870533
1347870532
1347870532
1347870531
1347870531
1347870531
1347870531
1347870530
1347870529
1347870529
1347870528
1347870527
1347870525
1347870524
1347870524
1347870522
1347870764
1347870764
1347870762
1347870761
1347870761
1347870761
1347870759
1347870759
1347870759
1347870756
1347870756
1347870756
1347870756
1347870756
1347870755
1347870755
1347870755
1347870754
1347870754
1347870753
1347870753
1347870753
1347870753
1347870752
1347870752
1347870751
1347870750
1347870750
1347870750
1347870749
1347870748
1347870748
1347870746
1347870746
1347870746
1347870745
1347870745
1347870744
1347870744
1347870742
1347870742
1347870742
1347870741
1347870741
1347870741
1347870741
1347870740
1347870740
1347870740
1347870738
1347870737
1347870737
1347870737
1347870736
1347870736
1347870735
1347870735
1347870734
1347870734
1347870733
1347870733
1347870730
1347870730
1347870730
1347870730
1347870729
1347870728
1347870728
1347870727
1347870727
1347870727
1347870727
1347870726
1347870726
1347870725
1347870724
1347870723
1347870723
1347870723
1347870723
1347870723
1347870722
1347870722
1347870722
1347870722
1347870721
1347870721
1347870721
1347870720
1347870720
1347870720
1347870720
1347870720
1347870719
1347870719
1347870719
1347870719
1347870718
1347870718
1347870718
1347870718
1347870715
1347870715
1347870715
1347870715
1347870715
1347870712
1347870712
1347870712
1347870710
1347870710
1347870710
1347870710
1347870709
1347870709
1347870709
1347870709
1347870709
1347870708
1347870708
1347870706
1347870706
1347870706
1347870706
1347870704
1347870704
1347870703
1347870702
1347870702
1347870702
1347870702
1347870701
1347870701
1347870699
1347870698
1347870698
1347870698
1347870698
1347870698
1347870697
1347870696
1347870695
1347870694
1347870694
1347870694
1347870693
1347870693
1347870693
1347870692
1347870692
1347870692
1347870692
1347870691
1347870691
1347870690
1347870690
1347870690
1347870689
1347870689
1347870689
1347870688
1347870688
1347870687
1347870687
1347870687
1347870686
1347870686
1347870686
1347870686
1347870685
1347870685
1347870685
1347870684
1347870684
1347870684
1347870683
1347870683
1347870682
1347870682
1347870682
1347870682
1347870682
1347870681
1347870681
1347870681
1347870680
1347870679
1347870679
1347870679
1347870679
1347870678
1347870678
1347870678
1347870677
1347870674
1347870673
1347870673
1347870673
1347870672
1347870672
1347870672
1347870672
1347870670
1347870670
1347870670
1347870669
1347870669
1347870668
1347870668
1347870668
1347870668
1347870667
1347870666
1347870666
1347870666
1347870666
1347870665
1347870664
1347870664
1347870664
1347870664
1347870664
1347870663
1347870662
1347870661
1347870661
1347870661
1347870661
1347870661
1347870661
1347870660
1347870660
1347870660
1347870660
1347870660
1347870660
1347870660
1347870659
1347870659
1347870659
1347870658
1347870658
1347870657
1347870657
1347870657
1347870657
1347870656
1347870656
1347870656
1347870656
1347870654
1347870654
1347870653
1347870652
1347870652
1347870652
1347870652
1347870652
1347870652
1347870652
1347870651
1347870650
1347870650
1347870650
1347870649
1347870649
1347870649
1347870649
1347870649
1347870649
1347870648
1347870648
1347870647
1347870647
1347870646
1347870645
1347870645
1347870645
1347870643
1347870643
1347870887
1347870887
1347870887
1347870886
1347870886
1347870886
1347870885
1347870882
1347870882
1347870881
1347870881
1347870881
1347870881
1347870880
1347870880
1347870879
1347870878
1347870877
1347870877
1347870874
1347870874
1347870873
1347870873
1347870871
1347870870
1347870870
1347870869
1347870869
1347870869
1347870868
1347870868
1347870868
1347870867
1347870867
1347870864
1347870864
1347870864
1347870863
1347870862
1347870861
1347870860
1347870860
1347870859
1347870858
1347870856
1347870856
1347870856
1347870855
1347870854
1347870854
1347870851
1347870851
1347870850
1347870849
1347870849
1347870849
1347870848
1347870847
1347870847
1347870845
1347870845
1347870845
1347870844
1347870843
1347870843
1347870842
1347870841
1347870841
1347870841
1347870841
1347870841
1347870840
1347870839
1347870838
1347870838
1347870837
1347870837
1347870837
1347870834
1347870833
1347870831
1347870831
1347870830
1347870830
1347870826
1347870824
1347870823
1347870822
1347870822
1347870820
1347870820
1347870820
1347870819
1347870819
1347870819
1347870817
1347870817
1347870816
1347870816
1347870816
1347870816
1347870816
1347870815
1347870815
1347870814
1347870812
1347870812
1347870812
1347870811
1347870811
1347870810
1347870809
1347870807
1347870806
1347870806
1347870806
1347870804
1347870804
1347870803
1347870802
1347870802
1347870802
1347870801
1347870800
1347870800
1347870798
1347870798
1347870797
1347870796
1347870796
1347870792
1347870792
1347870791
1347870790
1347870789
1347870786
1347870785
1347870785
1347870785
1347870784
1347870784
1347870784
1347870783
1347870783
1347870782
1347870781
1347870781
1347870781
1347870781
1347870781
1347870780
1347870780
1347870779
1347870779
1347870779
1347870779
1347870779
1347870779
1347870778
1347870777
1347870774
1347870773
1347870773
1347870772
1347870772
1347870772
1347870772
1347870771
1347870770
1347870769
1347870769
1347870768
1347870768
1347870767
1347870767
1347870766
1347870766
1347870766
1347870766
1347870766
1347870766
1347870765
1347871006
1347871005
1347871005
1347871004
1347871003
1347871003
1347871001
1347871001
1347871001
1347871001
1347871000
1347870999
1347870997
1347870997
1347870997
1347870996
1347870996
1347870995
1347870995
1347870993
1347870993
1347870992
1347870992
1347870992
1347870992
1347870992
1347870992
1347870992
1347870990
1347870988
1347870987
1347870987
1347870984
1347870984
1347870982
1347870982
1347870981
1347870981
1347870980
1347870980
1347870979
1347870978
1347870978
1347870977
1347870976
1347870975
1347870975
1347870974
1347870974
1347870974
1347870973
1347870973
1347870972
1347870972
1347870971
1347870971
1347870971
1347870970
1347870970
1347870968
1347870967
1347870967
1347870967
1347870965
1347870965
1347870965
1347870965
1347870965
1347870963
1347870963
1347870963
1347870962
1347870962
1347870962
1347870961
1347870961
1347870960
1347870959
1347870959
1347870958
1347870958
1347870958
1347870958
1347870957
1347870956
1347870956
1347870956
1347870955
1347870955
1347870954
1347870954
1347870954
1347870953
1347870952
1347870951
1347870951
1347870950
1347870950
1347870949
1347870949
1347870949
1347870949
1347870948
1347870948
1347870948
1347870948
1347870948
1347870947
1347870945
1347870944
1347870942
1347870941
1347870940
1347870940
1347870939
1347870939
1347870938
1347870937
1347870936
1347870936
1347870936
1347870935
1347870935
1347870935
1347870934
1347870934
1347870934
1347870934
1347870934
1347870934
1347870933
1347870933
1347870933
1347870933
1347870933
1347870933
1347870932
1347870931
1347870930
1347870930
1347870930
1347870929
1347870928
1347870928
1347870928
1347870928
1347870925
1347870924
1347870924
1347870924
1347870923
1347870922
1347870921
1347870921
1347870921
1347870921
1347870920
1347870917
1347870915
1347870915
1347870914
1347870914
1347870913
1347870913
1347870913
1347870911
1347870911
1347870908
1347870907
1347870906
1347870906
1347870906
1347870906
1347870905
1347870905
1347870904
1347870904
1347870904
1347870904
1347870904
1347870903
1347870903
1347870903
1347870902
1347870902
1347870900
1347870899
1347870899
1347870898
1347870897
1347870897
1347870897
1347870897
1347870897
1347870896
1347870895
1347870895
1347870894
1347870893
1347870892
1347870890
1347870890
1347870888
1347870887
1347870887
1347871131
1347871130
1347871129
1347871127
1347871126
1347871126
1347871125
1347871124
1347871124
1347871124
1347871122
1347871122
1347871121
1347871120
1347871118
1347871117
1347871116
1347871116
1347871114
1347871114
1347871114
1347871113
1347871113
1347871113
1347871113
1347871112
1347871112
1347871112
1347871112
1347871112
1347871108
1347871108
1347871108
1347871107
1347871107
1347871107
1347871106
1347871105
1347871104
1347871103
1347871103
1347871101
1347871098
1347871096
1347871095
1347871094
1347871094
1347871091
1347871091
1347871090
1347871090
1347871090
1347871089
1347871089
1347871086
1347871086
1347871086
1347871086
1347871085
1347871084
1347871082
1347871081
1347871081
1347871080
1347871080
1347871080
1347871079
1347871079
1347871079
1347871079
1347871079
1347871077
1347871075
1347871075
1347871075
1347871075
1347871075
1347871073
1347871072
1347871070
1347871069
1347871068
1347871068
1347871067
1347871067
1347871065
1347871065
1347871064
1347871064
1347871064
1347871063
1347871063
1347871062
1347871061
1347871060
1347871060
1347871060
1347871060
1347871058
1347871058
1347871057
1347871057
1347871055
1347871054
1347871054
1347871053
1347871052
1347871051
1347871047
1347871047
1347871046
1347871045
1347871044
1347871044
1347871043
1347871042
1347871041
1347871040
1347871039
1347871039
1347871038
1347871037
1347871036
1347871036
1347871035
1347871035
1347871035
1347871035
1347871035
1347871033
1347871032
1347871031
1347871030
1347871030
1347871030
1347871030
1347871028
1347871028
1347871027
1347871027
1347871027
1347871027
1347871027
1347871027
1347871027
1347871026
1347871026
1347871025
1347871025
1347871025
1347871025
1347871025
1347871025
1347871025
1347871025
1347871025
1347871025
1347871024
1347871024
1347871024
1347871023
1347871023
1347871023
1347871022
1347871022
1347871022
1347871022
1347871020
1347871020
1347871020
1347871017
1347871017
1347871016
1347871015
1347871014
1347871014
1347871013
1347871012
1347871011
1347871010
1347871009
1347871253
1347871252
1347871252
1347871250
1347871250
1347871250
1347871249
1347871248
1347871246
1347871246
1347871245
1347871244
1347871244
1347871243
1347871242
1347871240
1347871239
1347871239
1347871239
1347871239
1347871239
1347871239
1347871238
1347871238
1347871238
1347871238
1347871238
1347871238
1347871238
1347871237
1347871237
1347871237
1347871237
1347871236
1347871236
1347871235
1347871235
1347871234
1347871233
1347871233
1347871233
1347871233
1347871232
1347871232
1347871231
1347871230
1347871230
1347871229
1347871229
1347871229
1347871228
1347871228
1347871223
1347871223
1347871220
1347871220
1347871220
1347871219
1347871219
1347871219
1347871217
1347871215
1347871213
1347871213
1347871212
1347871212
1347871212
1347871211
1347871207
1347871207
1347871206
1347871206
1347871206
1347871205
1347871205
1347871205
1347871204
1347871204
1347871204
1347871203
1347871201
1347871200
1347871199
1347871199
1347871198
1347871198
1347871197
1347871197
1347871196
1347871194
1347871194
1347871193
1347871193
1347871191
1347871191
1347871191
1347871191
1347871190
1347871190
1347871190
1347871189
1347871188
1347871188
1347871187
1347871187
1347871187
1347871186
1347871186
1347871184
1347871183
1347871183
1347871181
1347871180
1347871179
1347871177
1347871176
1347871176
1347871175
1347871174
1347871174
1347871173
1347871172
1347871172
1347871172
1347871171
1347871169
1347871169
1347871167
1347871167
1347871166
1347871166
1347871166
1347871165
1347871163
1347871162
1347871160
1347871158
1347871157
1347871156
1347871156
1347871155
1347871155
1347871154
1347871154
1347871154
1347871151
1347871149
1347871147
1347871145
1347871145
1347871143
1347871143
1347871143
1347871142
1347871142
1347871142
1347871141
1347871141
1347871140
1347871139
1347871138
1347871138
1347871138
1347871137
1347871137
1347871137
1347871136
1347871136
1347871135
1347871135
1347871135
1347871135
1347871134
1347871134
1347871134
1347871133
1347871374
1347871374
1347871372
1347871372
1347871371
1347871371
1347871370
1347871369
1347871369
1347871368
1347871368
1347871367
1347871367
1347871366
1347871366
1347871364
1347871363
1347871363
1347871362
1347871362
1347871362
1347871362
1347871361
1347871361
1347871361
1347871360
1347871357
1347871356
1347871356
1347871355
1347871354
1347871354
1347871354
1347871353
1347871351
1347871351
1347871351
1347871349
1347871348
1347871348
1347871347
1347871347
1347871347
1347871346
1347871345
1347871344
1347871344
1347871344
1347871344
1347871344
1347871344
1347871344
1347871343
1347871343
1347871343
1347871342
1347871341
1347871339
1347871338
1347871338
1347871337
1347871337
1347871337
1347871336
1347871336
1347871336
1347871335
1347871334
1347871334
1347871334
1347871332
1347871331
1347871330
1347871329
1347871328
1347871328
1347871327
1347871326
1347871326
1347871325
1347871324
1347871324
1347871323
1347871323
1347871323
1347871322
1347871322
1347871320
1347871320
1347871319
1347871318
1347871317
1347871316
1347871316
1347871316
1347871314
1347871313
1347871313
1347871311
1347871310
1347871310
1347871307
1347871306
1347871305
1347871305
1347871302
1347871302
1347871302
1347871302
1347871301
1347871299
1347871299
1347871299
1347871297
1347871296
1347871296
1347871295
1347871293
1347871292
1347871292
1347871292
1347871291
1347871291
1347871290
1347871289
1347871288
1347871288
1347871285
1347871284
1347871282
1347871282
1347871281
1347871281
1347871280
1347871280
1347871280
1347871280
1347871279
1347871279
1347871279
1347871278
1347871278
1347871278
1347871278
1347871278
1347871278
1347871277
1347871277
1347871277
1347871276
1347871276
1347871275
1347871274
1347871273
1347871273
1347871271
1347871268
1347871268
1347871268
1347871266
1347871264
1347871264
1347871263
1347871262
1347871261
1347871260
1347871260
1347871260
1347871260
1347871259
1347871256
1347871255
1347871495
1347871495
1347871495
1347871495
1347871494
1347871494
1347871494
1347871494
1347871493
1347871492
1347871492
1347871488
1347871488
1347871488
1347871488
1347871488
1347871487
1347871487
1347871486
1347871486
1347871486
1347871486
1347871485
1347871485
1347871485
1347871484
1347871484
1347871483
1347871482
1347871482
1347871482
1347871481
1347871481
1347871481
1347871480
1347871479
1347871479
1347871478
1347871478
1347871477
1347871477
1347871476
1347871475
1347871475
1347871473
1347871472
1347871472
1347871471
1347871471
1347871471
1347871470
1347871470
1347871468
1347871466
1347871465
1347871465
1347871463
1347871463
1347871463
1347871462
1347871462
1347871460
1347871460
1347871460
1347871460
1347871459
1347871457
1347871457
1347871456
1347871455
1347871454
1347871454
1347871454
1347871454
1347871454
1347871452
1347871452
1347871452
1347871449
1347871449
1347871449
1347871449
1347871447
1347871447
1347871447
1347871446
1347871444
1347871444
1347871443
1347871443
1347871441
1347871441
1347871440
1347871440
1347871439
1347871437
1347871437
1347871436
1347871434
1347871433
1347871432
1347871431
1347871431
1347871431
1347871431
1347871429
1347871429
1347871428
1347871426
1347871425
1347871424
1347871424
1347871421
1347871421
1347871421
1347871420
1347871418
1347871417
1347871417
1347871414
1347871413
1347871413
1347871412
1347871412
1347871411
1347871410
1347871409
1347871409
1347871408
1347871408
1347871407
1347871407
1347871406
1347871402
1347871402
1347871401
1347871401
1347871400
1347871398
1347871398
1347871397
1347871397
1347871397
1347871395
1347871395
1347871394
1347871393
1347871393
1347871392
1347871392
1347871392
1347871392
1347871391
1347871390
1347871390
1347871390
1347871390
1347871390
1347871389
1347871388
1347871388
1347871388
1347871387
1347871387
1347871387
1347871387
1347871387
1347871386
1347871386
1347871386
1347871386
1347871385
1347871385
1347871385
1347871385
1347871384
1347871384
1347871384
1347871383
1347871383
1347871383
1347871383
1347871382
1347871382
1347871382
1347871382
1347871382
1347871382
1347871382
1347871381
1347871381
1347871381
1347871381
1347871380
1347871379
1347871378
1347871378
1347871378
1347871378
1347871377
1347871377
1347871375
1347871617
1347871617
1347871617
1347871617
1347871616
1347871615
1347871615
1347871614
1347871614
1347871614
1347871614
1347871614
1347871613
1347871614
1347871613
1347871610
1347871610
1347871609
1347871608
1347871608
1347871606
1347871606
1347871606
1347871606
1347871605
1347871604
1347871599
1347871597
1347871597
1347871596
1347871596
1347871595
1347871594
1347871594
1347871593
1347871593
1347871592
1347871591
1347871590
1347871589
1347871588
1347871587
1347871587
1347871586
1347871584
1347871583
1347871583
1347871583
1347871583
1347871582
1347871579
1347871579
1347871579
1347871579
1347871578
1347871578
1347871578
1347871578
1347871577
1347871577
1347871576
1347871576
1347871575
1347871574
1347871574
1347871571
1347871570
1347871570
1347871569
1347871569
1347871569
1347871568
1347871568
1347871567
1347871565
1347871564
1347871563
1347871562
1347871562
1347871560
1347871559
1347871558
1347871558
1347871556
1347871556
1347871555
1347871554
1347871553
1347871551
1347871551
1347871549
1347871549
1347871548
1347871548
1347871547
1347871547
1347871546
1347871546
1347871546
1347871546
1347871541
1347871539
1347871539
1347871537
1347871537
1347871535
1347871534
1347871534
1347871533
1347871532
1347871530
1347871531
1347871530
1347871529
1347871529
1347871528
1347871528
1347871527
1347871527
1347871526
1347871526
1347871524
1347871523
1347871522
1347871522
1347871519
1347871518
1347871517
1347871517
1347871517
1347871516
1347871516
1347871515
1347871514
1347871514
1347871514
1347871513
1347871513
1347871512
1347871512
1347871512
1347871511
1347871510
1347871510
1347871510
1347871510
1347871509
1347871508
1347871507
1347871507
1347871504
1347871504
1347871504
1347871504
1347871504
1347871504
1347871503
1347871503
1347871503
1347871503
1347871503
1347871503
1347871503
1347871503
1347871503
1347871503
1347871502
1347871502
1347871502
1347871502
1347871502
1347871501
1347871501
1347871498
1347871498
1347871498
1347871497
1347871497
1347871736
1347871736
1347871736
1347871735
1347871735
1347871735
1347871735
1347871734
1347871734
1347871734
1347871734
1347871734
1347871733
1347871732
1347871732
1347871732
1347871731
1347871731
1347871731
1347871729
1347871728
1347871728
1347871727
1347871725
1347871725
1347871724
1347871723
1347871723
1347871723
1347871722
1347871721
1347871721
1347871720
1347871720
1347871720
1347871720
1347871719
1347871719
1347871719
1347871718
1347871717
1347871716
1347871716
1347871716
1347871715
1347871715
1347871714
1347871714
1347871711
1347871710
1347871710
1347871708
1347871707
1347871707
1347871706
1347871705
1347871705
1347871705
1347871705
1347871705
1347871704
1347871704
1347871704
1347871703
1347871703
1347871702
1347871701
1347871701
1347871700
1347871699
1347871698
1347871698
1347871697
1347871697
1347871696
1347871694
1347871693
1347871693
1347871693
1347871693
1347871693
1347871692
1347871692
1347871691
1347871691
1347871691
1347871691
1347871691
1347871690
1347871690
1347871690
1347871690
1347871689
1347871689
1347871688
1347871688
1347871688
1347871688
1347871688
1347871688
1347871688
1347871687
1347871687
1347871686
1347871686
1347871686
1347871686
1347871686
1347871685
1347871685
1347871685
1347871685
1347871685
1347871683
1347871683
1347871683
1347871683
1347871682
1347871682
1347871681
1347871681
1347871680
1347871680
1347871679
1347871679
1347871678
1347871677
1347871677
1347871676
1347871675
1347871675
1347871674
1347871672
1347871671
1347871671
1347871670
1347871670
1347871669
1347871669
1347871668
1347871667
1347871666
1347871664
1347871664
1347871664
1347871664
1347871663
1347871663
1347871662
1347871662
1347871661
1347871659
1347871659
1347871658
1347871658
1347871658
1347871657
1347871656
1347871655
1347871655
1347871654
1347871654
1347871654
1347871654
1347871654
1347871653
1347871653
1347871652
1347871651
1347871650
1347871650
1347871649
1347871649
1347871648
1347871646
1347871644
1347871644
1347871643
1347871643
1347871643
1347871642
1347871640
1347871639
1347871639
1347871638
1347871638
1347871637
1347871636
1347871635
1347871633
1347871633
1347871633
1347871632
1347871632
1347871631
1347871631
1347871631
1347871631
1347871630
1347871629
1347871629
1347871628
1347871628
1347871628
1347871627
1347871627
1347871626
1347871625
1347871624
1347871624
1347871623
1347871623
1347871622
1347871622
1347871622
1347871622
1347871621
1347871619
1347871862
1347871862
1347871862
1347871861
1347871861
1347871857
1347871856
1347871856
1347871856
1347871856
1347871854
1347871854
1347871852
1347871851
1347871849
1347871848
1347871848
1347871847
1347871847
1347871846
1347871846
1347871845
1347871844
1347871843
1347871843
1347871843
1347871842
1347871842
1347871842
1347871842
1347871840
1347871840
1347871839
1347871838
1347871837
1347871835
1347871835
1347871835
1347871833
1347871833
1347871832
1347871831
1347871830
1347871830
1347871829
1347871829
1347871828
1347871828
1347871826
1347871825
1347871825
1347871824
1347871824
1347871823
1347871823
1347871822
1347871821
1347871821
1347871820
1347871820
1347871818
1347871818
1347871817
1347871817
1347871816
1347871814
1347871809
1347871808
1347871807
1347871807
1347871807
1347871807
1347871807
1347871806
1347871806
1347871805
1347871805
1347871805
1347871805
1347871805
1347871805
1347871804
1347871804
1347871804
1347871804
1347871803
1347871803
1347871803
1347871803
1347871802
1347871802
1347871802
1347871802
1347871801
1347871801
1347871800
1347871800
1347871800
1347871798
1347871797
1347871796
1347871796
1347871795
1347871794
1347871794
1347871792
1347871790
1347871789
1347871788
1347871788
1347871788
1347871788
1347871788
1347871787
1347871787
1347871787
1347871786
1347871786
1347871786
1347871786
1347871786
1347871786
1347871785
1347871785
1347871784
1347871784
1347871784
1347871784
1347871784
1347871784
1347871784
1347871784
1347871784
1347871783
1347871783
1347871783
1347871783
1347871783
1347871782
1347871782
1347871782
1347871782
1347871781
1347871781
1347871780
1347871779
1347871778
1347871778
1347871777
1347871775
1347871775
1347871775
1347871775
1347871774
1347871774
1347871774
1347871773
1347871773
1347871772
1347871772
1347871771
1347871770
1347871770
1347871770
1347871770
1347871769
1347871768
1347871767
1347871766
1347871766
1347871766
1347871766
1347871765
1347871765
1347871764
1347871764
1347871763
1347871762
1347871760
1347871760
1347871759
1347871758
1347871758
1347871758
1347871755
1347871755
1347871755
1347871752
1347871752
1347871751
1347871751
1347871751
1347871751
1347871751
1347871750
1347871749
1347871749
1347871748
1347871748
1347871747
1347871747
1347871746
1347871745
1347871745
1347871745
1347871744
1347871744
1347871744
1347871742
1347871741
1347871740
1347871738
1347871738
1347871738
1347871737
1347871737
1347871737
1347871983
1347871983
1347871983
1347871983
1347871982
1347871982
1347871981
1347871981
1347871980
1347871980
1347871980
1347871980
1347871979
1347871979
1347871979
1347871979
1347871979
1347871979
1347871979
1347871979
1347871978
1347871977
1347871977
1347871977
1347871977
1347871976
1347871976
1347871976
1347871975
1347871974
1347871974
1347871973
1347871973
1347871972
1347871972
1347871971
1347871970
1347871970
1347871969
1347871967
1347871966
1347871966
1347871966
1347871966
1347871965
1347871964
1347871964
1347871964
1347871963
1347871963
1347871963
1347871962
1347871962
1347871961
1347871961
1347871961
1347871960
1347871960
1347871960
1347871958
1347871957
1347871957
1347871956
1347871956
1347871955
1347871954
1347871953
1347871953
1347871953
1347871953
1347871953
1347871953
1347871952
1347871950
1347871949
1347871948
1347871948
1347871948
1347871947
1347871946
1347871945
1347871943
1347871943
1347871942
1347871942
1347871941
1347871940
1347871939
1347871939
1347871938
1347871937
1347871937
1347871936
1347871936
1347871935
1347871935
1347871934
1347871934
1347871934
1347871932
1347871932
1347871932
1347871931
1347871931
1347871930
1347871928
1347871928
1347871926
1347871925
1347871924
1347871923
1347871923
1347871922
1347871922
1347871922
1347871922
1347871921
1347871921
1347871920
1347871920
1347871919
1347871918
1347871918
1347871917
1347871917
1347871917
1347871917
1347871915
1347871914
1347871914
1347871911
1347871911
1347871910
1347871910
1347871910
1347871910
1347871909
1347871909
1347871908
1347871908
1347871907
1347871907
1347871907
1347871907
1347871906
1347871906
1347871906
1347871905
1347871905
1347871905
1347871904
1347871904
1347871904
1347871903
1347871903
1347871903
1347871903
1347871902
1347871902
1347871902
1347871901
1347871900
1347871899
1347871899
1347871899
1347871899
1347871898
1347871898
1347871898
1347871897
1347871897
1347871897
1347871897
1347871896
1347871896
1347871896
1347871895
1347871895
1347871895
1347871895
1347871894
1347871894
1347871894
1347871894
1347871893
1347871892
1347871892
1347871891
1347871888
1347871887
1347871887
1347871886
1347871886
1347871886
1347871885
1347871885
1347871884
1347871883
1347871883
1347871882
1347871880
1347871879
1347871878
1347871878
1347871876
1347871876
1347871876
1347871873
1347871872
1347871872
1347871870
1347871870
1347871870
1347871868
1347871868
1347871867
1347871867
1347871866
1347871866
1347871866
1347871865
1347871865
1347871864
1347872108
1347872106
1347872106
1347872106
1347872105
1347872105
1347872105
1347872105
1347872103
1347872103
1347872103
1347872103
1347872103
1347872102
1347872102
1347872102
1347872101
1347872101
1347872100
1347872099
1347872098
1347872098
1347872098
1347872098
1347872096
1347872094
1347872092
1347872092
1347872091
1347872091
1347872090
1347872086
1347872086
1347872083
1347872083
1347872082
1347872081
1347872081
1347872081
1347872081
1347872081
1347872081
1347872081
1347872081
1347872081
1347872081
1347872081
1347872080
1347872080
1347872080
1347872079
1347872079
1347872079
1347872079
1347872079
1347872079
1347872077
1347872077
1347872075
1347872074
1347872074
1347872073
1347872073
1347872073
1347872072
1347872072
1347872071
1347872071
1347872071
1347872070
1347872070
1347872069
1347872068
1347872068
1347872067
1347872063
1347872061
1347872060
1347872060
1347872060
1347872058
1347872058
1347872058
1347872057
1347872057
1347872057
1347872057
1347872056
1347872055
1347872055
1347872053
1347872053
1347872053
1347872053
1347872050
1347872050
1347872048
1347872048
1347872047
1347872047
1347872047
1347872045
1347872045
1347872045
1347872044
1347872042
1347872042
1347872042
1347872041
1347872040
1347872039
1347872039
1347872036
1347872036
1347872036
1347872034
1347872033
1347872033
1347872031
1347872030
1347872030
1347872029
1347872029
1347872028
1347872028
1347872027
1347872026
1347872026
1347872026
1347872025
1347872025
1347872024
1347872023
1347872023
1347872023
1347872022
1347872020
1347872020
1347872020
1347872019
1347872018
1347872018
1347872018
1347872017
1347872016
1347872015
1347872015
1347872013
1347872013
1347872013
1347872012
1347872011
1347872009
1347872008
1347872008
1347872007
1347872007
1347872006
1347872005
1347872004
1347872003
1347872002
1347872002
1347872001
1347872001
1347872001
1347872001
1347872001
1347872000
1347871998
1347871998
1347871998
1347871998
1347871998
1347871997
1347871996
1347871995
1347871994
1347871994
1347871994
1347871992
1347871992
1347871992
1347871991
1347871990
1347871990
1347871989
1347871988
1347871988
1347871987
1347871987
1347871987
1347871987
1347871984
1347871984
1347872230
1347872230
1347872229
1347872229
1347872227
1347872227
1347872226
1347872225
1347872225
1347872224
1347872223
1347872223
1347872223
1347872222
1347872221
1347872221
1347872220
1347872217
1347872217
1347872215
1347872214
1347872214
1347872214
1347872214
1347872214
1347872214
1347872214
1347872214
1347872212
1347872211
1347872209
1347872205
1347872205
1347872204
1347872203
1347872203
1347872202
1347872202
1347872202
1347872201
1347872200
1347872199
1347872198
1347872198
1347872198
1347872197
1347872196
1347872196
1347872195
1347872193
1347872193
1347872193
1347872192
1347872192
1347872190
1347872189
1347872188
1347872187
1347872187
1347872187
1347872187
1347872185
1347872185
1347872185
1347872184
1347872183
1347872181
1347872178
1347872178
1347872178
1347872178
1347872177
1347872176
1347872175
1347872174
1347872174
1347872173
1347872172
1347872172
1347872171
1347872170
1347872168
1347872168
1347872168
1347872168
1347872168
1347872168
1347872168
1347872168
1347872168
1347872167
1347872167
1347872165
1347872165
1347872165
1347872164
1347872164
1347872163
1347872163
1347872162
1347872161
1347872161
1347872159
1347872158
1347872157
1347872156
1347872155
1347872154
1347872153
1347872153
1347872152
1347872152
1347872151
1347872151
1347872149
1347872149
1347872147
1347872145
1347872144
1347872143
1347872143
1347872141
1347872140
1347872139
1347872139
1347872137
1347872136
1347872134
1347872134
1347872133
1347872133
1347872130
1347872130
1347872130
1347872130
1347872128
1347872127
1347872127
1347872126
1347872126
1347872126
1347872125
1347872125
1347872124
1347872123
1347872120
1347872120
1347872120
1347872119
1347872119
1347872118
1347872117
1347872117
1347872113
1347872113
1347872112
1347872110
1347872109
1347872109
1347872349
1347872348
1347872348
1347872345
1347872345
1347872344
1347872344
1347872343
1347872342
1347872342
1347872341
1347872341
1347872338
1347872338
1347872338
1347872336
1347872334
1347872333
1347872332
1347872332
1347872331
1347872331
1347872331
1347872330
1347872328
1347872328
1347872328
1347872327
1347872327
1347872327
1347872327
1347872327
1347872325
1347872325
1347872324
1347872320
1347872319
1347872319
1347872319
1347872318
1347872318
1347872318
1347872317
1347872316
1347872316
1347872314
1347872314
1347872313
1347872313
1347872312
1347872312
1347872312
1347872311
1347872311
1347872309
1347872307
1347872307
1347872306
1347872306
1347872304
1347872303
1347872303
1347872302
1347872302
1347872302
1347872301
1347872300
1347872299
1347872296
1347872295
1347872295
1347872294
1347872294
1347872293
1347872293
1347872292
1347872292
1347872292
1347872290
1347872288
1347872288
1347872287
1347872286
1347872286
1347872285
1347872284
1347872284
1347872283
1347872283
1347872283
1347872282
1347872282
1347872282
1347872282
1347872282
1347872282
1347872282
1347872282
1347872282
1347872281
1347872280
1347872280
1347872279
1347872277
1347872277
1347872277
1347872276
1347872275
1347872275
1347872275
1347872275
1347872274
1347872272
1347872272
1347872270
1347872269
1347872269
1347872269
1347872269
1347872269
1347872269
1347872269
1347872269
1347872267
1347872267
1347872265
1347872265
1347872262
1347872261
1347872260
1347872258
1347872256
1347872256
1347872256
1347872256
1347872256
1347872256
1347872254
1347872254
1347872254
1347872254
1347872254
1347872253
1347872253
1347872253
1347872253
1347872253
1347872253
1347872252
1347872250
1347872248
1347872248
1347872247
1347872247
1347872246
1347872246
1347872245
1347872245
1347872244
1347872244
1347872243
1347872240
1347872239
1347872239
1347872238
1347872237
1347872236
1347872235
1347872234
1347872234
1347872231
1347872474
1347872473
1347872472
1347872472
1347872471
1347872471
1347872471
1347872471
1347872470
1347872469
1347872468
1347872468
1347872466
1347872466
1347872465
1347872464
1347872464
1347872464
1347872463
1347872462
1347872461
1347872461
1347872460
1347872460
1347872459
1347872459
1347872458
1347872458
1347872457
1347872457
1347872457
1347872457
1347872457
1347872457
1347872456
1347872454
1347872453
1347872453
1347872452
1347872452
1347872452
1347872451
1347872451
1347872450
1347872448
1347872448
1347872447
1347872447
1347872446
1347872445
1347872445
1347872445
1347872444
1347872444
1347872444
1347872444
1347872444
1347872443
1347872443
1347872442
1347872442
1347872441
1347872441
1347872441
1347872439
1347872439
1347872438
1347872438
1347872438
1347872437
1347872436
1347872435
1347872435
1347872434
1347872434
1347872433
1347872432
1347872432
1347872431
1347872430
1347872430
1347872429
1347872429
1347872429
1347872429
1347872429
1347872428
1347872427
1347872427
1347872426
1347872424
1347872424
1347872422
1347872422
1347872420
1347872419
1347872419
1347872419
1347872417
1347872417
1347872416
1347872416
1347872416
1347872416
1347872416
1347872416
1347872416
1347872415
1347872415
1347872414
1347872414
1347872414
1347872414
1347872414
1347872414
1347872413
1347872413
1347872413
1347872412
1347872412
1347872412
1347872411
1347872411
1347872409
1347872409
1347872409
1347872408
1347872408
1347872408
1347872407
1347872406
1347872406
1347872406
1347872405
1347872405
1347872405
1347872403
1347872403
1347872403
1347872403
1347872402
1347872402
1347872402
1347872401
1347872401
1347872400
1347872400
1347872400
1347872399
1347872398
1347872398
1347872397
1347872397
1347872396
1347872396
1347872395
1347872395
1347872395
1347872395
1347872395
1347872394
1347872393
1347872393
1347872390
1347872390
1347872388
1347872387
1347872386
1347872385
1347872385
1347872384
1347872383
1347872382
1347872382
1347872382
1347872382
1347872380
1347872379
1347872378
1347872375
1347872372
1347872370
1347872369
1347872368
1347872368
1347872365
1347872363
1347872362
1347872362
1347872361
1347872360
1347872360
1347872359
1347872357
1347872355
1347872355
1347872354
1347872354
1347872352
1347872351
1347872350
1347872349
1347872594
1347872594
1347872593
1347872593
1347872592
1347872591
1347872591
1347872589
1347872589
1347872589
1347872588
1347872587
1347872587
1347872586
1347872586
1347872585
1347872585
1347872585
1347872584
1347872583
1347872583
1347872582
1347872582
1347872582
1347872581
1347872579
1347872579
1347872578
1347872576
1347872575
1347872574
1347872574
1347872574
1347872573
1347872572
1347872569
1347872569
1347872568
1347872566
1347872564
1347872564
1347872563
1347872562
1347872562
1347872561
1347872560
1347872559
1347872558
1347872557
1347872556
1347872556
1347872556
1347872556
1347872555
1347872555
1347872555
1347872555
1347872554
1347872554
1347872553
1347872552
1347872551
1347872550
1347872550
1347872546
1347872546
1347872545
1347872545
1347872545
1347872544
1347872544
1347872544
1347872544
1347872543
1347872542
1347872542
1347872541
1347872540
1347872540
1347872537
1347872537
1347872536
1347872535
1347872534
1347872532
1347872531
1347872531
1347872529
1347872529
1347872529
1347872528
1347872526
1347872525
1347872525
1347872525
1347872525
1347872525
1347872524
1347872523
1347872523
1347872522
1347872522
1347872521
1347872521
1347872519
1347872519
1347872519
1347872516
1347872511
1347872511
1347872511
1347872509
1347872509
1347872507
1347872507
1347872504
1347872504
1347872504
1347872504
1347872502
1347872501
1347872498
1347872498
1347872497
1347872497
1347872496
1347872496
1347872495
1347872495
1347872495
1347872494
1347872493
1347872493
1347872493
1347872492
1347872492
1347872492
1347872492
1347872492
1347872491
1347872491
1347872490
1347872490
1347872490
1347872490
1347872490
1347872490
1347872489
1347872489
1347872488
1347872487
1347872487
1347872487
1347872486
1347872483
1347872483
1347872483
1347872480
1347872478
1347872478
1347872478
1347872475
1347872474
1347872717
1347872717
1347872716
1347872714
1347872713
1347872713
1347872712
1347872712
1347872712
1347872711
1347872711
1347872711
1347872710
1347872710
1347872709
1347872708
1347872708
1347872707
1347872704
1347872704
1347872704
1347872704
1347872703
1347872703
1347872703
1347872703
1347872703
1347872702
1347872702
1347872702
1347872702
1347872701
1347872701
1347872701
1347872699
1347872698
1347872697
1347872697
1347872695
1347872695
1347872695
1347872694
1347872694
1347872692
1347872692
1347872691
1347872691
1347872690
1347872690
1347872689
1347872688
1347872687
1347872686
1347872684
1347872684
1347872683
1347872681
1347872679
1347872679
1347872679
1347872678
1347872678
1347872678
1347872676
1347872675
1347872674
1347872674
1347872672
1347872672
1347872670
1347872670
1347872670
1347872669
1347872669
1347872668
1347872668
1347872668
1347872667
1347872667
1347872667
1347872666
1347872665
1347872664
1347872664
1347872664
1347872663
1347872663
1347872663
1347872663
1347872662
1347872662
1347872662
1347872661
1347872661
1347872660
1347872659
1347872659
1347872659
1347872658
1347872658
1347872657
1347872656
1347872654
1347872654
1347872654
1347872653
1347872653
1347872652
1347872652
1347872652
1347872652
1347872651
1347872651
1347872650
1347872650
1347872649
1347872649
1347872647
1347872647
1347872647
1347872647
1347872647
1347872646
1347872646
1347872646
1347872645
1347872644
1347872644
1347872642
1347872642
1347872641
1347872641
1347872641
1347872641
1347872640
1347872639
1347872639
1347872638
1347872638
1347872638
1347872637
1347872636
1347872636
1347872635
1347872634
1347872633
1347872633
1347872632
1347872632
1347872631
1347872630
1347872629
1347872628
1347872628
1347872626
1347872625
1347872625
1347872624
1347872624
1347872623
1347872623
1347872623
1347872623
1347872623
1347872622
1347872622
1347872622
1347872622
1347872621
1347872621
1347872621
1347872621
1347872619
1347872619
1347872617
1347872617
1347872616
1347872616
1347872615
1347872615
1347872614
1347872613
1347872612
1347872612
1347872612
1347872610
1347872610
1347872610
1347872609
1347872608
1347872608
1347872607
1347872607
1347872606
1347872606
1347872606
1347872605
1347872605
1347872605
1347872604
1347872602
1347872601
1347872599
1347872598
1347872598
1347872598
1347872598
1347872596
1347872595
1347872595
1347872841
1347872840
1347872840
1347872836
1347872834
1347872834
1347872833
1347872833
1347872832
1347872830
1347872828
1347872828
1347872827
1347872827
1347872826
1347872825
1347872823
1347872823
1347872822
1347872822
1347872821
1347872820
1347872819
1347872819
1347872818
1347872818
1347872818
1347872817
1347872817
1347872816
1347872816
1347872816
1347872815
1347872815
1347872814
1347872813
1347872812
1347872811
1347872810
1347872810
1347872810
1347872809
1347872809
1347872809
1347872809
1347872808
1347872808
1347872807
1347872807
1347872805
1347872804
1347872803
1347872803
1347872800
1347872799
1347872799
1347872799
1347872799
1347872798
1347872798
1347872798
1347872797
1347872797
1347872795
1347872795
1347872795
1347872794
1347872794
1347872792
1347872792
1347872792
1347872792
1347872791
1347872791
1347872786
1347872785
1347872784
1347872784
1347872782
1347872781
1347872781
1347872780
1347872780
1347872780
1347872779
1347872779
1347872778
1347872778
1347872777
1347872777
1347872777
1347872777
1347872775
1347872774
1347872774
1347872774
1347872774
1347872773
1347872773
1347872771
1347872771
1347872770
1347872768
1347872768
1347872768
1347872767
1347872766
1347872766
1347872766
1347872766
1347872766
1347872765
1347872764
1347872763
1347872763
1347872763
1347872763
1347872763
1347872762
1347872761
1347872760
1347872760
1347872758
1347872757
1347872755
1347872753
1347872752
1347872752
1347872752
1347872751
1347872751
1347872750
1347872749
1347872749
1347872748
1347872748
1347872748
1347872746
1347872746
1347872744
1347872744
1347872744
1347872743
1347872743
1347872741
1347872740
1347872739
1347872738
1347872736
1347872736
1347872732
1347872732
1347872732
1347872732
1347872730
1347872730
1347872729
1347872729
1347872729
1347872727
1347872727
1347872727
1347872727
1347872726
1347872726
1347872726
1347872723
1347872722
1347872722
1347872719
1347872719
1347872719
1347872719
1347872718
1347872963
1347872963
1347872962
1347872962
1347872961
1347872960
1347872960
1347872960
1347872960
1347872960
1347872959
1347872958
1347872957
1347872957
1347872955
1347872953
1347872953
1347872952
1347872951
1347872951
1347872949
1347872948
1347872947
1347872947
1347872945
1347872944
1347872944
1347872942
1347872941
1347872940
1347872939
1347872939
1347872938
1347872937
1347872937
1347872937
1347872936
1347872936
1347872935
1347872935
1347872935
1347872934
1347872934
1347872934
1347872933
1347872932
1347872929
1347872929
1347872929
1347872928
1347872928
1347872928
1347872927
1347872926
1347872925
1347872923
1347872923
1347872923
1347872922
1347872922
1347872922
1347872921
1347872920
1347872919
1347872919
1347872919
1347872918
1347872918
1347872918
1347872915
1347872914
1347872913
1347872912
1347872912
1347872912
1347872912
1347872911
1347872911
1347872910
1347872910
1347872910
1347872910
1347872910
1347872909
1347872909
1347872908
1347872907
1347872906
1347872906
1347872905
1347872901
1347872901
1347872900
1347872899
1347872898
1347872897
1347872896
1347872895
1347872895
1347872894
1347872893
1347872893
1347872893
1347872893
1347872893
1347872893
1347872892
1347872892
1347872892
1347872892
1347872892
1347872892
1347872892
1347872891
1347872891
1347872891
1347872891
1347872890
1347872887
1347872887
1347872887
1347872885
1347872884
1347872884
1347872883
1347872882
1347872882
1347872881
1347872880
1347872879
1347872877
1347872877
1347872876
1347872876
1347872876
1347872875
1347872875
1347872873
1347872872
1347872871
1347872871
1347872871
1347872870
1347872869
1347872867
1347872866
1347872865
1347872865
1347872865
1347872863
1347872862
1347872861
1347872861
1347872861
1347872861
1347872860
1347872860
1347872855
1347872854
1347872854
1347872854
1347872853
1347872852
1347872852
1347872850
1347872849
1347872847
1347872847
1347872845
1347872845
1347872845
1347872841
1347872841
1347873085
1347873085
1347873084
1347873084
1347873084
1347873084
1347873083
1347873083
1347873083
1347873083
1347873083
1347873083
1347873083
1347873082
1347873082
1347873082
1347873082
1347873082
1347873081
1347873080
1347873080
1347873080
1347873078
1347873077
1347873077
1347873074
1347873074
1347873074
1347873073
1347873072
1347873071
1347873070
1347873070
1347873068
1347873068
1347873068
1347873068
1347873067
1347873067
1347873067
1347873067
1347873066
1347873066
1347873066
1347873066
1347873066
1347873066
1347873065
1347873064
1347873064
1347873063
1347873063
1347873063
1347873063
1347873062
1347873062
1347873062
1347873062
1347873062
1347873061
1347873060
1347873060
1347873059
1347873059
1347873058
1347873058
1347873058
1347873057
1347873057
1347873057
1347873057
1347873056
1347873056
1347873055
1347873055
1347873055
1347873055
1347873054
1347873054
1347873053
1347873053
1347873053
1347873052
1347873051
1347873050
1347873050
1347873050
1347873048
1347873048
1347873046
1347873042
1347873041
1347873040
1347873040
1347873040
1347873039
1347873039
1347873039
1347873037
1347873036
1347873036
1347873036
1347873035
1347873035
1347873034
1347873033
1347873032
1347873031
1347873030
1347873030
1347873029
1347873028
1347873028
1347873027
1347873027
1347873026
1347873026
1347873024
1347873024
1347873021
1347873021
1347873020
1347873020
1347873020
1347873017
1347873017
1347873017
1347873016
1347873016
1347873016
1347873013
1347873012
1347873012
1347873010
1347873010
1347873007
1347873007
1347873006
1347873006
1347873006
1347873005
1347873004
1347873004
1347873003
1347873002
1347873002
1347873001
1347873000
1347873000
1347872999
1347872998
1347872998
1347872998
1347872996
1347872995
1347872995
1347872993
1347872990
1347872989
1347872988
1347872988
1347872988
1347872988
1347872987
1347872986
1347872985
1347872983
1347872983
1347872982
1347872982
1347872980
1347872980
1347872979
1347872978
1347872975
1347872975
1347872973
1347872972
1347872972
1347872972
1347872971
1347872970
1347872970
1347872969
1347872968
1347872968
1347872968
1347872968
1347872966
1347872965
1347872964
1347872964
1347872964
1347873206
1347873205
1347873205
1347873204
1347873204
1347873204
1347873203
1347873202
1347873202
1347873202
1347873202
1347873202
1347873199
1347873199
1347873198
1347873198
1347873198
1347873198
1347873197
1347873196
1347873196
1347873195
1347873195
1347873194
1347873193
1347873192
1347873190
1347873188
1347873187
1347873187
1347873186
1347873185
1347873184
1347873182
1347873181
1347873180
1347873180
1347873178
1347873177
1347873175
1347873173
1347873172
1347873172
1347873170
1347873170
1347873167
1347873167
1347873165
1347873165
1347873164
1347873164
1347873162
1347873162
1347873162
1347873161
1347873161
1347873161
1347873159
1347873157
1347873156
1347873155
1347873150
1347873150
1347873150
1347873149
1347873147
1347873145
1347873142
1347873141
1347873139
1347873138
1347873138
1347873138
1347873137
1347873135
1347873135
1347873134
1347873134
1347873132
1347873131
1347873131
1347873130
1347873128
1347873128
1347873127
1347873127
1347873126
1347873126
1347873126
1347873125
1347873124
1347873124
1347873122
1347873121
1347873120
1347873120
1347873117
1347873117
1347873116
1347873114
1347873114
1347873114
1347873111
1347873111
1347873110
1347873109
1347873108
1347873108
1347873107
1347873107
1347873106
1347873106
1347873104
1347873104
1347873101
1347873100
1347873099
1347873098
1347873098
1347873098
1347873097
1347873097
1347873097
1347873096
1347873095
1347873094
1347873094
1347873092
1347873092
1347873092
1347873091
1347873091
1347873090
1347873090
1347873089
1347873088
1347873088
1347873088
1347873088
1347873087
1347873086
1347873086
1347873086
1347873086
1347873086
1347873086
1347873085
1347873085
1347873085
1347873085
1347873327
1347873327
1347873326
1347873325
1347873324
1347873324
1347873323
1347873322
1347873322
1347873321
1347873321
1347873318
1347873318
1347873318
1347873318
1347873318
1347873317
1347873317
1347873316
1347873315
1347873313
1347873308
1347873307
1347873306
1347873305
1347873305
1347873304
1347873304
1347873304
1347873304
1347873304
1347873304
1347873303
1347873303
1347873302
1347873302
1347873302
1347873301
1347873301
1347873301
1347873299
1347873298
1347873298
1347873296
1347873294
1347873294
1347873293
1347873290
1347873290
1347873290
1347873288
1347873286
1347873286
1347873286
1347873286
1347873286
1347873283
1347873279
1347873279
1347873278
1347873278
1347873278
1347873277
1347873277
1347873276
1347873276
1347873276
1347873274
1347873273
1347873273
1347873273
1347873272
1347873272
1347873272
1347873271
1347873271
1347873271
1347873270
1347873270
1347873269
1347873267
1347873267
1347873266
1347873266
1347873265
1347873265
1347873265
1347873265
1347873265
1347873264
1347873264
1347873262
1347873262
1347873262
1347873262
1347873262
1347873260
1347873258
1347873258
1347873257
1347873257
1347873257
1347873257
1347873257
1347873256
1347873256
1347873255
1347873255
1347873255
1347873253
1347873253
1347873253
1347873253
1347873253
1347873252
1347873252
1347873252
1347873252
1347873251
1347873251
1347873251
1347873251
1347873249
1347873249
1347873249
1347873246
1347873245
1347873245
1347873245
1347873245
1347873245
1347873245
1347873245
1347873244
1347873243
1347873243
1347873243
1347873243
1347873243
1347873242
1347873242
1347873242
1347873242
1347873241
1347873241
1347873240
1347873240
1347873238
1347873237
1347873237
1347873236
1347873235
1347873235
1347873234
1347873234
1347873234
1347873234
1347873234
1347873234
1347873233
1347873233
1347873232
1347873231
1347873231
1347873230
1347873229
1347873229
1347873228
1347873228
1347873228
1347873227
1347873226
1347873225
1347873222
1347873222
1347873221
1347873220
1347873220
1347873219
1347873218
1347873217
1347873217
1347873217
1347873217
1347873216
1347873216
1347873216
1347873215
1347873215
1347873214
1347873213
1347873212
1347873211
1347873208
1347873207
1347873449
1347873448
1347873445
1347873444
1347873444
1347873444
1347873444
1347873442
1347873440
1347873440
1347873440
1347873439
1347873439
1347873438
1347873437
1347873437
1347873435
1347873435
1347873434
1347873434
1347873433
1347873433
1347873432
1347873431
1347873430
1347873429
1347873429
1347873428
1347873428
1347873426
1347873426
1347873426
1347873426
1347873425
1347873425
1347873425
1347873425
1347873423
1347873423
1347873423
1347873423
1347873422
1347873422
1347873421
1347873421
1347873420
1347873420
1347873419
1347873418
1347873418
1347873418
1347873418
1347873416
1347873416
1347873415
1347873413
1347873413
1347873413
1347873412
1347873411
1347873410
1347873410
1347873409
1347873409
1347873409
1347873408
1347873407
1347873406
1347873405
1347873403
1347873400
1347873400
1347873399
1347873398
1347873398
1347873397
1347873396
1347873396
1347873395
1347873394
1347873394
1347873393
1347873392
1347873392
1347873390
1347873390
1347873389
1347873389
1347873389
1347873389
1347873386
1347873386
1347873385
1347873385
1347873384
1347873383
1347873381
1347873376
1347873375
1347873375
1347873375
1347873375
1347873374
1347873373
1347873372
1347873371
1347873370
1347873367
1347873366
1347873365
1347873365
1347873364
1347873364
1347873364
1347873363
1347873363
1347873363
1347873363
1347873361
1347873359
1347873359
1347873359
1347873358
1347873354
1347873354
1347873353
1347873353
1347873352
1347873352
1347873349
1347873349
1347873347
1347873347
1347873347
1347873346
1347873346
1347873346
1347873345
1347873345
1347873343
1347873343
1347873342
1347873341
1347873341
1347873340
1347873339
1347873338
1347873338
1347873337
1347873337
1347873337
1347873336
1347873336
1347873336
1347873334
1347873334
1347873333
1347873333
1347873333
1347873332
1347873332
1347873570
1347873569
1347873566
1347873566
1347873566
1347873565
1347873564
1347873563
1347873563
1347873562
1347873561
1347873559
1347873559
1347873558
1347873558
1347873557
1347873557
1347873552
1347873551
1347873551
1347873550
1347873550
1347873550
1347873549
1347873548
1347873548
1347873547
1347873547
1347873547
1347873546
1347873545
1347873545
1347873544
1347873544
1347873543
1347873543
1347873542
1347873541
1347873541
1347873541
1347873538
1347873538
1347873537
1347873537
1347873537
1347873537
1347873534
1347873534
1347873533
1347873531
1347873530
1347873530
1347873529
1347873528
1347873527
1347873525
1347873524
1347873521
1347873520
1347873520
1347873519
1347873515
1347873514
1347873514
1347873512
1347873512
1347873511
1347873510
1347873509
1347873509
1347873508
1347873507
1347873507
1347873506
1347873506
1347873504
1347873503
1347873502
1347873502
1347873501
1347873499
1347873499
1347873499
1347873497
1347873497
1347873497
1347873496
1347873496
1347873494
1347873493
1347873493
1347873489
1347873487
1347873487
1347873487
1347873487
1347873485
1347873485
1347873484
1347873483
1347873483
1347873483
1347873482
1347873481
1347873481
1347873480
1347873479
1347873479
1347873479
1347873479
1347873476
1347873476
1347873474
1347873473
1347873472
1347873471
1347873470
1347873469
1347873469
1347873466
1347873464
1347873464
1347873463
1347873462
1347873462
1347873461
1347873460
1347873460
1347873460
1347873459
1347873458
1347873457
1347873457
1347873455
1347873454
1347873454
1347873453
1347873452
1347873452
1347873451
1347873451
1347873451
1347873692
1347873691
1347873688
1347873687
1347873687
1347873686
1347873686
1347873686
1347873685
1347873685
1347873684
1347873684
1347873683
1347873680
1347873679
1347873678
1347873675
1347873675
1347873674
1347873674
1347873673
1347873673
1347873672
1347873670
1347873670
1347873670
1347873669
1347873669
1347873668
1347873668
1347873666
1347873666
1347873666
1347873665
1347873664
1347873662
1347873662
1347873662
1347873662
1347873661
1347873657
1347873656
1347873655
1347873655
1347873654
1347873654
1347873653
1347873653
1347873652
1347873651
1347873651
1347873651
1347873651
1347873650
1347873650
1347873650
1347873650
1347873650
1347873649
1347873648
1347873646
1347873646
1347873646
1347873645
1347873645
1347873645
1347873644
1347873643
1347873642
1347873641
1347873639
1347873639
1347873639
1347873638
1347873637
1347873637
1347873635
1347873635
1347873634
1347873634
1347873632
1347873630
1347873628
1347873624
1347873624
1347873624
1347873624
1347873623
1347873623
1347873623
1347873622
1347873622
1347873620
1347873618
1347873618
1347873617
1347873617
1347873617
1347873617
1347873616
1347873615
1347873615
1347873614
1347873614
1347873614
1347873612
1347873610
1347873609
1347873609
1347873609
1347873607
1347873606
1347873605
1347873604
1347873604
1347873603
1347873603
1347873602
1347873601
1347873601
1347873601
1347873600
1347873599
1347873597
1347873596
1347873594
1347873594
1347873593
1347873593
1347873593
1347873592
1347873591
1347873591
1347873590
1347873589
1347873589
1347873589
1347873588
1347873588
1347873588
1347873587
1347873587
1347873586
1347873586
1347873585
1347873585
1347873585
1347873584
1347873584
1347873584
1347873584
1347873582
1347873582
1347873581
1347873581
1347873580
1347873578
1347873577
1347873577
1347873577
1347873577
1347873576
1347873576
1347873575
1347873574
1347873572
1347873572
1347873571
1347873571
1347873570
1347873570
1347873814
1347873812
1347873812
1347873811
1347873811
1347873810
1347873810
1347873808
1347873808
1347873807
1347873807
1347873806
1347873806
1347873805
1347873801
1347873798
1347873798
1347873797
1347873794
1347873793
1347873792
1347873792
1347873791
1347873791
1347873791
1347873790
1347873790
1347873789
1347873789
1347873789
1347873786
1347873785
1347873784
1347873784
1347873783
1347873782
1347873782
1347873782
1347873782
1347873781
1347873781
1347873781
1347873780
1347873780
1347873778
1347873777
1347873777
1347873777
1347873776
1347873776
1347873775
1347873775
1347873773
1347873773
1347873772
1347873772
1347873769
1347873769
1347873768
1347873768
1347873768
1347873764
1347873764
1347873763
1347873760
1347873759
1347873758
1347873758
1347873758
1347873758
1347873757
1347873756
1347873755
1347873755
1347873755
1347873754
1347873754
1347873753
1347873753
1347873753
1347873752
1347873752
1347873752
1347873752
1347873751
1347873750
1347873750
1347873748
1347873748
1347873748
1347873747
1347873747
1347873747
1347873745
1347873744
1347873742
1347873742
1347873741
1347873741
1347873740
1347873740
1347873739
1347873739
1347873739
1347873739
1347873737
1347873737
1347873737
1347873736
1347873736
1347873735
1347873735
1347873735
1347873733
1347873732
1347873731
1347873730
1347873729
1347873729
1347873728
1347873728
1347873728
1347873728
1347873726
1347873725
1347873723
1347873723
1347873723
1347873720
1347873717
1347873716
1347873715
1347873713
1347873711
1347873709
1347873709
1347873709
1347873708
1347873708
1347873708
1347873707
1347873707
1347873707
1347873707
1347873706
1347873706
1347873706
1347873706
1347873704
1347873703
1347873703
1347873703
1347873703
1347873702
1347873702
1347873701
1347873700
1347873699
1347873699
1347873699
1347873699
1347873698
1347873697
1347873696
1347873695
1347873694
1347873937
1347873937
1347873937
1347873936
1347873936
1347873935
1347873935
1347873935
1347873933
1347873933
1347873933
1347873932
1347873932
1347873932
1347873932
1347873932
1347873932
1347873931
1347873931
1347873931
1347873930
1347873930
1347873930
1347873929
1347873929
1347873928
1347873928
1347873928
1347873928
1347873928
1347873927
1347873927
1347873925
1347873925
1347873923
1347873923
1347873921
1347873920
1347873920
1347873920
1347873920
1347873919
1347873919
1347873919
1347873918
1347873918
1347873917
1347873916
1347873915
1347873915
1347873914
1347873914
1347873913
1347873911
1347873910
1347873909
1347873908
1347873908
1347873905
1347873905
1347873905
1347873904
1347873903
1347873902
1347873901
1347873901
1347873900
1347873899
1347873896
1347873894
1347873893
1347873893
1347873893
1347873893
1347873892
1347873890
1347873890
1347873889
1347873889
1347873888
1347873888
1347873887
1347873885
1347873884
1347873883
1347873883
1347873882
1347873882
1347873881
1347873879
1347873879
1347873877
1347873876
1347873876
1347873875
1347873874
1347873871
1347873871
1347873869
1347873868
1347873868
1347873868
1347873867
1347873867
1347873867
1347873865
1347873865
1347873864
1347873864
1347873863
1347873863
1347873862
1347873861
1347873861
1347873860
1347873859
1347873859
1347873858
1347873857
1347873856
1347873856
1347873856
1347873856
1347873853
1347873853
1347873851
1347873851
1347873849
1347873848
1347873846
1347873843
1347873843
1347873842
1347873842
1347873842
1347873842
1347873842
1347873842
1347873842
1347873841
1347873841
1347873840
1347873839
1347873838
1347873838
1347873835
1347873835
1347873833
1347873833
1347873832
1347873832
1347873831
1347873830
1347873830
1347873829
1347873829
1347873829
1347873829
1347873829
1347873828
1347873827
1347873825
1347873825
1347873824
1347873824
1347873824
1347873820
1347873820
1347873819
1347873818
1347873816
1347873816
1347873815
1347873815
1347873815
1347874058
1347874056
1347874054
1347874054
1347874053
1347874053
1347874053
1347874052
1347874052
1347874052
1347874052
1347874051
1347874049
1347874047
1347874047
1347874046
1347874046
1347874045
1347874045
1347874043
1347874042
1347874042
1347874040
1347874040
1347874039
1347874036
1347874035
1347874035
1347874035
1347874035
1347874035
1347874033
1347874032
1347874031
1347874030
1347874030
1347874028
1347874028
1347874027
1347874026
1347874026
1347874026
1347874026
1347874025
1347874024
1347874024
1347874022
1347874022
1347874022
1347874022
1347874021
1347874021
1347874020
1347874020
1347874019
1347874019
1347874019
1347874018
1347874018
1347874018
1347874017
1347874015
1347874014
1347874014
1347874013
1347874012
1347874012
1347874012
1347874011
1347874011
1347874010
1347874008
1347874007
1347874005
1347874004
1347874004
1347874003
1347874003
1347874003
1347874002
1347874001
1347874001
1347874000
1347873999
1347873997
1347873997
1347873994
1347873994
1347873993
1347873993
1347873993
1347873991
1347873991
1347873989
1347873988
1347873986
1347873986
1347873986
1347873986
1347873986
1347873986
1347873986
1347873985
1347873985
1347873984
1347873984
1347873983
1347873983
1347873982
1347873981
1347873978
1347873977
1347873976
1347873975
1347873971
1347873969
1347873967
1347873967
1347873966
1347873966
1347873966
1347873966
1347873966
1347873966
1347873966
1347873964
1347873963
1347873962
1347873960
1347873960
1347873960
1347873960
1347873959
1347873959
1347873959
1347873957
1347873956
1347873955
1347873955
1347873954
1347873954
1347873953
1347873953
1347873951
1347873951
1347873950
1347873950
1347873949
1347873949
1347873949
1347873948
1347873945
1347873944
1347873944
1347873944
1347873944
1347873941
1347873939
1347873938
1347873938
1347873938
1347873938
1347873937
1347874180
1347874180
1347874180
1347874180
1347874179
1347874179
1347874178
1347874177
1347874175
1347874174
1347874173
1347874172
1347874172
1347874171
1347874171
1347874171
1347874171
1347874171
1347874171
1347874171
1347874171
1347874171
1347874170
1347874170
1347874170
1347874170
1347874169
1347874168
1347874167
1347874167
1347874167
1347874167
1347874165
1347874164
1347874163
1347874162
1347874161
1347874161
1347874159
1347874159
1347874158
1347874158
1347874158
1347874158
1347874157
1347874156
1347874155
1347874155
1347874155
1347874155
1347874155
1347874155
1347874155
1347874154
1347874154
1347874153
1347874153
1347874152
1347874152
1347874151
1347874149
1347874148
1347874147
1347874146
1347874145
1347874142
1347874141
1347874141
1347874141
1347874140
1347874140
1347874139
1347874139
1347874139
1347874139
1347874139
1347874139
1347874138
1347874138
1347874138
1347874138
1347874138
1347874136
1347874135
1347874133
1347874132
1347874132
1347874131
1347874130
1347874130
1347874130
1347874129
1347874128
1347874127
1347874127
1347874127
1347874126
1347874125
1347874123
1347874122
1347874122
1347874121
1347874120
1347874119
1347874119
1347874119
1347874119
1347874118
1347874117
1347874116
1347874116
1347874115
1347874114
1347874114
1347874113
1347874113
1347874113
1347874112
1347874112
1347874109
1347874109
1347874109
1347874109
1347874108
1347874106
1347874105
1347874103
1347874103
1347874103
1347874099
1347874099
1347874099
1347874099
1347874098
1347874097
1347874096
1347874095
1347874094
1347874091
1347874090
1347874090
1347874089
1347874089
1347874088
1347874088
1347874088
1347874088
1347874087
1347874086
1347874083
1347874083
1347874082
1347874082
1347874082
1347874081
1347874081
1347874081
1347874081
1347874080
1347874079
1347874079
1347874078
1347874077
1347874077
1347874076
1347874075
1347874075
1347874074
1347874073
1347874072
1347874072
1347874071
1347874070
1347874070
1347874069
1347874069
1347874068
1347874067
1347874067
1347874066
1347874066
1347874066
1347874065
1347874064
1347874063
1347874062
1347874062
1347874061
1347874061
1347874060
1347874060
1347874059
1347874059
1347874303
1347874303
1347874303
1347874303
1347874300
1347874299
1347874299
1347874299
1347874296
1347874296
1347874294
1347874293
1347874293
1347874292
1347874292
1347874291
1347874291
1347874290
1347874290
1347874288
1347874288
1347874288
1347874287
1347874287
1347874286
1347874284
1347874283
1347874283
1347874282
1347874282
1347874281
1347874279
1347874279
1347874279
1347874279
1347874278
1347874277
1347874275
1347874275
1347874273
1347874273
1347874273
1347874273
1347874270
1347874270
1347874269
1347874269
1347874268
1347874267
1347874267
1347874267
1347874267
1347874266
1347874266
1347874264
1347874264
1347874264
1347874264
1347874262
1347874259
1347874257
1347874257
1347874257
1347874256
1347874255
1347874255
1347874254
1347874254
1347874254
1347874253
1347874253
1347874253
1347874252
1347874252
1347874251
1347874249
1347874248
1347874248
1347874244
1347874244
1347874241
1347874241
1347874240
1347874240
1347874238
1347874238
1347874238
1347874237
1347874237
1347874236
1347874236
1347874235
1347874235
1347874235
1347874234
1347874234
1347874234
1347874233
1347874233
1347874231
1347874230
1347874230
1347874230
1347874230
1347874230
1347874230
1347874229
1347874228
1347874228
1347874228
1347874227
1347874227
1347874225
1347874224
1347874223
1347874222
1347874218
1347874218
1347874216
1347874216
1347874216
1347874216
1347874214
1347874212
1347874212
1347874212
1347874212
1347874212
1347874211
1347874211
1347874210
1347874210
1347874210
1347874209
1347874209
1347874208
1347874208
1347874207
1347874207
1347874207
1347874207
1347874206
1347874205
1347874205
1347874204
1347874204
1347874203
1347874203
1347874201
1347874200
1347874200
1347874200
1347874198
1347874198
1347874197
1347874196
1347874195
1347874194
1347874193
1347874191
1347874190
1347874189
1347874189
1347874189
1347874188
1347874187
1347874186
1347874182
1347874182
1347874182
1347874181
1347874181
1347874181
1347874181
1347874181
1347874424
1347874423
1347874421
1347874421
1347874420
1347874419
1347874419
1347874418
1347874418
1347874416
1347874416
1347874416
1347874416
1347874413
1347874410
1347874409
1347874407
1347874406
1347874405
1347874404
1347874403
1347874403
1347874403
1347874402
1347874402
1347874402
1347874401
1347874401
1347874399
1347874398
1347874398
1347874398
1347874398
1347874398
1347874397
1347874397
1347874397
1347874397
1347874397
1347874396
1347874396
1347874396
1347874395
1347874395
1347874395
1347874395
1347874395
1347874393
1347874392
1347874392
1347874391
1347874390
1347874390
1347874390
1347874390
1347874387
1347874387
1347874387
1347874386
1347874385
1347874385
1347874385
1347874385
1347874385
1347874385
1347874385
1347874385
1347874385
1347874385
1347874385
1347874385
1347874384
1347874384
1347874384
1347874383
1347874382
1347874382
1347874382
1347874382
1347874382
1347874382
1347874381
1347874381
1347874380
1347874379
1347874379
1347874379
1347874379
1347874378
1347874378
1347874377
1347874377
1347874377
1347874377
1347874376
1347874375
1347874375
1347874374
1347874374
1347874374
1347874374
1347874374
1347874374
1347874374
1347874374
1347874374
1347874374
1347874374
1347874373
1347874373
1347874373
1347874371
1347874369
1347874368
1347874367
1347874367
1347874365
1347874362
1347874361
1347874361
1347874361
1347874361
1347874361
1347874361
1347874361
1347874361
1347874361
1347874359
1347874358
1347874357
1347874356
1347874356
1347874356
1347874356
1347874355
1347874355
1347874354
1347874354
1347874354
1347874352
1347874350
1347874349
1347874349
1347874348
1347874348
1347874347
1347874347
1347874347
1347874346
1347874345
1347874345
1347874345
1347874344
1347874344
1347874343
1347874342
1347874342
1347874341
1347874341
1347874340
1347874340
1347874337
1347874337
1347874337
1347874336
1347874336
1347874336
1347874336
1347874336
1347874336
1347874334
1347874331
1347874331
1347874330
1347874330
1347874329
1347874328
1347874326
1347874324
1347874323
1347874323
1347874322
1347874322
1347874320
1347874319
1347874317
1347874316
1347874316
1347874315
1347874314
1347874314
1347874314
1347874313
1347874311
1347874310
1347874309
1347874308
1347874308
1347874307
1347874306
1347874306
1347874304
1347874544
1347874543
1347874542
1347874542
1347874542
1347874542
1347874542
1347874541
1347874540
1347874540
1347874540
1347874539
1347874538
1347874538
1347874538
1347874538
1347874538
1347874537
1347874537
1347874536
1347874536
1347874535
1347874535
1347874534
1347874534
1347874533
1347874533
1347874533
1347874533
1347874532
1347874532
1347874531
1347874530
1347874530
1347874530
1347874529
1347874529
1347874529
1347874529
1347874529
1347874529
1347874528
1347874528
1347874528
1347874528
1347874527
1347874527
1347874526
1347874525
1347874523
1347874523
1347874523
1347874522
1347874522
1347874520
1347874520
1347874519
1347874518
1347874517
1347874517
1347874517
1347874516
1347874515
1347874514
1347874514
1347874514
1347874513
1347874513
1347874512
1347874512
1347874512
1347874511
1347874510
1347874508
1347874506
1347874505
1347874504
1347874503
1347874503
1347874503
1347874502
1347874502
1347874502
1347874501
1347874501
1347874501
1347874499
1347874497
1347874497
1347874497
1347874496
1347874496
1347874496
1347874496
1347874495
1347874495
1347874494
1347874494
1347874494
1347874494
1347874494
1347874493
1347874493
1347874493
1347874493
1347874493
1347874491
1347874491
1347874490
1347874490
1347874490
1347874489
1347874487
1347874486
1347874485
1347874485
1347874485
1347874485
1347874485
1347874485
1347874483
1347874483
1347874483
1347874483
1347874482
1347874481
1347874481
1347874481
1347874480
1347874480
1347874479
1347874479
1347874479
1347874479
1347874478
1347874478
1347874478
1347874478
1347874477
1347874477
1347874477
1347874477
1347874476
1347874476
1347874476
1347874475
1347874475
1347874475
1347874475
1347874474
1347874474
1347874474
1347874474
1347874474
1347874473
1347874473
1347874473
1347874473
1347874473
1347874473
1347874473
1347874473
1347874473
1347874472
1347874472
1347874472
1347874471
1347874471
1347874471
1347874471
1347874470
1347874470
1347874467
1347874466
1347874466
1347874466
1347874465
1347874465
1347874465
1347874465
1347874465
1347874463
1347874463
1347874463
1347874462
1347874462
1347874462
1347874462
1347874461
1347874461
1347874461
1347874461
1347874461
1347874461
1347874461
1347874461
1347874461
1347874461
1347874461
1347874461
1347874461
1347874461
1347874460
1347874460
1347874460
1347874456
1347874456
1347874454
1347874454
1347874453
1347874453
1347874452
1347874452
1347874452
1347874452
1347874450
1347874449
1347874449
1347874448
1347874448
1347874447
1347874447
1347874447
1347874446
1347874446
1347874446
1347874446
1347874446
1347874446
1347874445
1347874445
1347874445
1347874445
1347874445
1347874445
1347874444
1347874444
1347874444
1347874444
1347874444
1347874444
1347874443
1347874443
1347874443
1347874443
1347874443
1347874443
1347874443
1347874443
1347874443
1347874442
1347874441
1347874441
1347874441
1347874440
1347874440
1347874440
1347874440
1347874439
1347874439
1347874439
1347874439
1347874439
1347874439
1347874439
1347874438
1347874438
1347874438
1347874437
1347874437
1347874437
1347874437
1347874437
1347874436
1347874435
1347874435
1347874434
1347874434
1347874434
1347874433
1347874431
1347874431
1347874430
1347874429
1347874429
1347874429
1347874429
1347874428
1347874428
1347874426
1347874425
1347874425
1347874425
1347874425
1347874669
1347874668
1347874668
1347874668
1347874668
1347874665
1347874664
1347874663
1347874661
1347874661
1347874661
1347874660
1347874659
1347874658
1347874658
1347874656
1347874656
1347874654
1347874654
1347874654
1347874653
1347874653
1347874652
1347874650
1347874650
1347874650
1347874648
1347874647
1347874647
1347874646
1347874645
1347874644
1347874643
1347874643
1347874641
1347874641
1347874640
1347874640
1347874639
1347874637
1347874636
1347874636
1347874634
1347874634
1347874634
1347874633
1347874633
1347874633
1347874631
1347874631
1347874630
1347874629
1347874628
1347874628
1347874627
1347874626
1347874626
1347874625
1347874625
1347874625
1347874624
1347874624
1347874624
1347874623
1347874623
1347874623
1347874622
1347874622
1347874621
1347874618
1347874617
1347874617
1347874616
1347874616
1347874615
1347874614
1347874613
1347874612
1347874612
1347874612
1347874610
1347874608
1347874606
1347874606
1347874603
1347874602
1347874601
1347874600
1347874600
1347874597
1347874597
1347874597
1347874597
1347874597
1347874596
1347874595
1347874594
1347874594
1347874594
1347874592
1347874592
1347874592
1347874592
1347874588
1347874586
1347874585
1347874584
1347874584
1347874584
1347874584
1347874583
1347874582
1347874581
1347874581
1347874580
1347874580
1347874579
1347874579
1347874578
1347874578
1347874578
1347874577
1347874577
1347874577
1347874577
1347874577
1347874577
1347874576
1347874576
1347874575
1347874575
1347874575
1347874572
1347874571
1347874571
1347874571
1347874571
1347874570
1347874569
1347874569
1347874567
1347874567
1347874567
1347874567
1347874566
1347874566
1347874566
1347874566
1347874566
1347874566
1347874566
1347874566
1347874566
1347874566
1347874566
1347874565
1347874565
1347874565
1347874565
1347874565
1347874565
1347874565
1347874565
1347874565
1347874565
1347874565
1347874565
1347874565
1347874564
1347874564
1347874564
1347874564
1347874564
1347874564
1347874564
1347874564
1347874563
1347874563
1347874563
1347874563
1347874563
1347874563
1347874563
1347874563
1347874562
1347874562
1347874562
1347874562
1347874562
1347874560
1347874559
1347874559
1347874559
1347874557
1347874555
1347874555
1347874555
1347874555
1347874554
1347874554
1347874554
1347874554
1347874553
1347874553
1347874552
1347874551
1347874551
1347874550
1347874549
1347874549
1347874548
1347874792
1347874792
1347874791
1347874791
1347874791
1347874789
1347874787
1347874787
1347874784
1347874784
1347874781
1347874781
1347874780
1347874780
1347874779
1347874779
1347874779
1347874778
1347874778
1347874778
1347874776
1347874776
1347874775
1347874774
1347874773
1347874773
1347874772
1347874771
1347874771
1347874771
1347874770
1347874770
1347874769
1347874768
1347874767
1347874767
1347874765
1347874764
1347874764
1347874763
1347874763
1347874761
1347874761
1347874758
1347874757
1347874757
1347874757
1347874757
1347874753
1347874753
1347874753
1347874752
1347874752
1347874751
1347874748
1347874748
1347874747
1347874744
1347874744
1347874744
1347874742
1347874742
1347874741
1347874737
1347874736
1347874735
1347874734
1347874733
1347874731
1347874731
1347874729
1347874729
1347874728
1347874726
1347874726
1347874726
1347874725
1347874724
1347874721
1347874719
1347874716
1347874715
1347874715
1347874715
1347874715
1347874714
1347874714
1347874713
1347874713
1347874713
1347874713
1347874713
1347874712
1347874712
1347874712
1347874711
1347874709
1347874707
1347874707
1347874706
1347874706
1347874705
1347874704
1347874703
1347874703
1347874702
1347874700
1347874699
1347874699
1347874699
1347874698
1347874698
1347874696
1347874696
1347874695
1347874694
1347874694
1347874694
1347874692
1347874691
1347874690
1347874688
1347874688
1347874687
1347874687
1347874686
1347874684
1347874684
1347874683
1347874683
1347874682
1347874679
1347874677
1347874674
1347874674
1347874673
1347874670
1347874670
1347874913
1347874913
1347874912
1347874911
1347874910
1347874910
1347874909
1347874908
1347874908
1347874906
1347874906
1347874905
1347874904
1347874903
1347874902
1347874902
1347874901
1347874899
1347874898
1347874897
1347874897
1347874897
1347874896
1347874896
1347874895
1347874895
1347874894
1347874894
1347874893
1347874892
1347874892
1347874892
1347874890
1347874889
1347874889
1347874888
1347874887
1347874887
1347874886
1347874885
1347874885
1347874884
1347874884
1347874883
1347874882
1347874882
1347874881
1347874880
1347874878
1347874877
1347874877
1347874877
1347874877
1347874876
1347874876
1347874874
1347874873
1347874873
1347874872
1347874872
1347874871
1347874871
1347874871
1347874870
1347874867
1347874866
1347874866
1347874864
1347874864
1347874863
1347874863
1347874863
1347874861
1347874858
1347874857
1347874857
1347874854
1347874854
1347874854
1347874849
1347874847
1347874845
1347874845
1347874845
1347874844
1347874844
1347874843
1347874843
1347874843
1347874841
1347874841
1347874840
1347874840
1347874839
1347874838
1347874838
1347874837
1347874836
1347874835
1347874834
1347874834
1347874833
1347874833
1347874830
1347874830
1347874828
1347874828
1347874828
1347874827
1347874827
1347874827
1347874827
1347874826
1347874825
1347874825
1347874824
1347874824
1347874824
1347874823
1347874823
1347874823
1347874821
1347874821
1347874819
1347874818
1347874818
1347874816
1347874816
1347874816
1347874816
1347874815
1347874815
1347874813
1347874812
1347874811
1347874811
1347874810
1347874810
1347874809
1347874809
1347874809
1347874807
1347874806
1347874806
1347874806
1347874805
1347874805
1347874804
1347874803
1347874803
1347874803
1347874802
1347874802
1347874802
1347874802
1347874801
1347874801
1347874801
1347874801
1347874801
1347874800
1347874799
1347874798
1347874798
1347874797
1347874797
1347874797
1347874796
1347874795
1347874793
1347874793
1347875034
1347875034
1347875032
1347875032
1347875032
1347875031
1347875030
1347875030
1347875030
1347875030
1347875029
1347875027
1347875026
1347875025
1347875025
1347875024
1347875024
1347875024
1347875023
1347875021
1347875020
1347875019
1347875018
1347875018
1347875017
1347875016
1347875013
1347875012
1347875012
1347875012
1347875011
1347875011
1347875011
1347875011
1347875011
1347875010
1347875010
1347875009
1347875008
1347875008
1347875007
1347875007
1347875006
1347875001
1347875001
1347874999
1347874998
1347874997
1347874997
1347874997
1347874996
1347874995
1347874994
1347874994
1347874993
1347874993
1347874993
1347874992
1347874991
1347874991
1347874991
1347874990
1347874990
1347874989
1347874988
1347874988
1347874988
1347874988
1347874987
1347874985
1347874984
1347874984
1347874984
1347874984
1347874983
1347874982
1347874981
1347874981
1347874980
1347874977
1347874977
1347874976
1347874975
1347874974
1347874973
1347874972
1347874970
1347874966
1347874964
1347874964
1347874963
1347874962
1347874961
1347874956
1347874955
1347874953
1347874953
1347874952
1347874952
1347874952
1347874952
1347874949
1347874948
1347874948
1347874948
1347874947
1347874947
1347874946
1347874945
1347874943
1347874942
1347874942
1347874942
1347874938
1347874937
1347874936
1347874935
1347874932
1347874932
1347874930
1347874930
1347874929
1347874926
1347874926
1347874925
1347874924
1347874923
1347874923
1347874922
1347874920
1347874920
1347874918
1347874917
1347874917
1347874917
1347874916
1347874915
1347875156
1347875154
1347875154
1347875154
1347875153
1347875153
1347875152
1347875151
1347875149
1347875149
1347875148
1347875146
1347875146
1347875145
1347875144
1347875143
1347875143
1347875142
1347875141
1347875140
1347875140
1347875140
1347875139
1347875139
1347875140
1347875138
1347875138
1347875138
1347875137
1347875137
1347875137
1347875134
1347875134
1347875134
1347875133
1347875132
1347875130
1347875130
1347875130
1347875130
1347875128
1347875127
1347875127
1347875126
1347875126
1347875125
1347875124
1347875123
1347875123
1347875123
1347875122
1347875119
1347875118
1347875118
1347875118
1347875118
1347875117
1347875117
1347875116
1347875115
1347875115
1347875114
1347875114
1347875114
1347875114
1347875113
1347875113
1347875112
1347875111
1347875111
1347875111
1347875111
1347875110
1347875109
1347875109
1347875108
1347875107
1347875107
1347875105
1347875105
1347875104
1347875104
1347875103
1347875103
1347875102
1347875101
1347875101
1347875101
1347875100
1347875100
1347875099
1347875098
1347875098
1347875098
1347875097
1347875097
1347875096
1347875096
1347875096
1347875096
1347875095
1347875095
1347875094
1347875093
1347875093
1347875092
1347875092
1347875087
1347875087
1347875087
1347875086
1347875086
1347875085
1347875084
1347875083
1347875082
1347875082
1347875082
1347875081
1347875080
1347875078
1347875076
1347875075
1347875075
1347875074
1347875073
1347875073
1347875073
1347875072
1347875072
1347875071
1347875071
1347875071
1347875070
1347875070
1347875069
1347875068
1347875068
1347875067
1347875065
1347875065
1347875064
1347875063
1347875060
1347875060
1347875060
1347875060
1347875058
1347875057
1347875057
1347875056
1347875055
1347875054
1347875054
1347875053
1347875051
1347875051
1347875049
1347875048
1347875048
1347875046
1347875044
1347875044
1347875043
1347875042
1347875042
1347875042
1347875041
1347875038
1347875037
1347875037
1347875278
1347875278
1347875271
1347875269
1347875268
1347875268
1347875268
1347875268
1347875266
1347875264
1347875263
1347875259
1347875257
1347875257
1347875256
1347875256
1347875255
1347875255
1347875255
1347875255
1347875254
1347875254
1347875254
1347875253
1347875252
1347875250
1347875250
1347875249
1347875248
1347875247
1347875247
1347875246
1347875245
1347875245
1347875245
1347875243
1347875242
1347875238
1347875237
1347875236
1347875236
1347875236
1347875234
1347875230
1347875229
1347875228
1347875228
1347875227
1347875225
1347875225
1347875224
1347875224
1347875224
1347875224
1347875224
1347875224
1347875223
1347875221
1347875220
1347875220
1347875220
1347875220
1347875220
1347875220
1347875220
1347875220
1347875220
1347875218
1347875218
1347875218
1347875217
1347875216
1347875216
1347875216
1347875214
1347875213
1347875209
1347875208
1347875206
1347875206
1347875205
1347875203
1347875203
1347875203
1347875202
1347875202
1347875201
1347875201
1347875200
1347875197
1347875197
1347875197
1347875196
1347875196
1347875195
1347875195
1347875194
1347875191
1347875191
1347875189
1347875188
1347875186
1347875184
1347875184
1347875183
1347875181
1347875181
1347875181
1347875181
1347875179
1347875179
1347875178
1347875178
1347875177
1347875177
1347875176
1347875176
1347875175
1347875175
1347875175
1347875173
1347875173
1347875172
1347875172
1347875171
1347875170
1347875168
1347875167
1347875165
1347875165
1347875164
1347875164
1347875164
1347875163
1347875163
1347875163
1347875163
1347875162
1347875162
1347875160
1347875159
1347875158
1347875158
1347875158
1347875158
1347875157
1347875397
1347875395
1347875394
1347875394
1347875394
1347875392
1347875392
1347875392
1347875392
1347875392
1347875391
1347875391
1347875391
1347875391
1347875391
1347875391
1347875390
1347875390
1347875390
1347875390
1347875389
1347875389
1347875388
1347875388
1347875388
1347875387
1347875385
1347875385
1347875383
1347875382
1347875382
1347875381
1347875378
1347875374
1347875373
1347875372
1347875372
1347875371
1347875370
1347875370
1347875368
1347875367
1347875366
1347875364
1347875363
1347875362
1347875362
1347875362
1347875360
1347875360
1347875357
1347875356
1347875355
1347875354
1347875354
1347875353
1347875352
1347875350
1347875350
1347875349
1347875347
1347875346
1347875346
1347875344
1347875344
1347875344
1347875343
1347875343
1347875343
1347875342
1347875342
1347875341
1347875341
1347875340
1347875340
1347875336
1347875335
1347875334
1347875334
1347875330
1347875327
1347875326
1347875326
1347875324
1347875320
1347875320
1347875319
1347875317
1347875316
1347875315
1347875313
1347875313
1347875313
1347875312
1347875311
1347875311
1347875308
1347875307
1347875305
1347875304
1347875302
1347875302
1347875301
1347875300
1347875300
1347875299
1347875297
1347875297
1347875296
1347875296
1347875295
1347875295
1347875295
1347875294
1347875294
1347875294
1347875293
1347875293
1347875292
1347875291
1347875289
1347875289
1347875289
1347875287
1347875286
1347875286
1347875285
1347875285
1347875281
1347875280
1347875522
1347875521
1347875521
1347875520
1347875519
1347875518
1347875516
1347875515
1347875515
1347875515
1347875514
1347875512
1347875511
1347875510
1347875509
1347875509
1347875509
1347875507
1347875505
1347875504
1347875504
1347875503
1347875501
1347875501
1347875501
1347875500
1347875500
1347875500
1347875499
1347875498
1347875494
1347875494
1347875494
1347875494
1347875494
1347875493
1347875493
1347875492
1347875492
1347875491
1347875491
1347875491
1347875490
1347875489
1347875489
1347875489
1347875488
1347875487
1347875486
1347875486
1347875485
1347875484
1347875483
1347875484
1347875483
1347875483
1347875483
1347875481
1347875481
1347875480
1347875479
1347875477
1347875477
1347875476
1347875476
1347875476
1347875475
1347875475
1347875474
1347875474
1347875468
1347875468
1347875466
1347875465
1347875463
1347875463
1347875462
1347875461
1347875460
1347875456
1347875456
1347875455
1347875453
1347875452
1347875449
1347875449
1347875448
1347875448
1347875448
1347875448
1347875447
1347875446
1347875443
1347875443
1347875442
1347875442
1347875442
1347875441
1347875439
1347875439
1347875437
1347875436
1347875435
1347875435
1347875434
1347875433
1347875433
1347875433
1347875432
1347875432
1347875432
1347875431
1347875431
1347875431
1347875430
1347875430
1347875430
1347875429
1347875428
1347875427
1347875427
1347875426
1347875423
1347875423
1347875423
1347875422
1347875422
1347875422
1347875420
1347875420
1347875419
1347875419
1347875419
1347875417
1347875416
1347875416
1347875415
1347875413
1347875412
1347875411
1347875411
1347875410
1347875410
1347875408
1347875408
1347875407
1347875407
1347875406
1347875405
1347875405
1347875403
1347875402
1347875402
1347875401
1347875401
1347875401
1347875644
1347875644
1347875644
1347875644
1347875643
1347875643
1347875643
1347875642
1347875641
1347875640
1347875640
1347875640
1347875639
1347875638
1347875638
1347875638
1347875635
1347875634
1347875634
1347875633
1347875632
1347875631
1347875631
1347875629
1347875629
1347875629
1347875627
1347875626
1347875623
1347875621
1347875619
1347875617
1347875617
1347875616
1347875616
1347875616
1347875615
1347875614
1347875614
1347875614
1347875614
1347875613
1347875613
1347875612
1347875611
1347875610
1347875610
1347875609
1347875608
1347875608
1347875608
1347875608
1347875608
1347875608
1347875608
1347875607
1347875606
1347875603
1347875603
1347875603
1347875600
1347875600
1347875600
1347875600
1347875599
1347875598
1347875598
1347875598
1347875597
1347875596
1347875596
1347875595
1347875594
1347875592
1347875591
1347875590
1347875590
1347875590
1347875589
1347875589
1347875589
1347875588
1347875588
1347875588
1347875587
1347875587
1347875587
1347875586
1347875586
1347875585
1347875584
1347875583
1347875582
1347875582
1347875582
1347875582
1347875581
1347875581
1347875581
1347875581
1347875580
1347875580
1347875580
1347875580
1347875580
1347875579
1347875578
1347875578
1347875578
1347875577
1347875576
1347875575
1347875574
1347875574
1347875574
1347875573
1347875573
1347875573
1347875573
1347875572
1347875572
1347875571
1347875570
1347875570
1347875570
1347875569
1347875569
1347875569
1347875568
1347875567
1347875566
1347875565
1347875564
1347875564
1347875564
1347875563
1347875562
1347875562
1347875561
1347875561
1347875561
1347875559
1347875558
1347875558
1347875558
1347875557
1347875557
1347875555
1347875555
1347875554
1347875554
1347875553
1347875553
1347875553
1347875552
1347875552
1347875552
1347875551
1347875550
1347875549
1347875549
1347875548
1347875547
1347875547
1347875547
1347875547
1347875547
1347875546
1347875546
1347875546
1347875545
1347875545
1347875543
1347875543
1347875543
1347875542
1347875541
1347875539
1347875537
1347875537
1347875537
1347875536
1347875534
1347875534
1347875534
1347875534
1347875532
1347875532
1347875532
1347875532
1347875531
1347875531
1347875530
1347875530
1347875530
1347875528
1347875527
1347875527
1347875527
1347875527
1347875526
1347875526
1347875525
1347875524
1347875524
1347875524
1347875524
1347875523
1347875523
1347875764
1347875764
1347875763
1347875762
1347875762
1347875760
1347875759
1347875757
1347875757
1347875757
1347875756
1347875756
1347875754
1347875753
1347875753
1347875753
1347875753
1347875751
1347875751
1347875750
1347875749
1347875749
1347875748
1347875748
1347875747
1347875745
1347875744
1347875740
1347875740
1347875740
1347875740
1347875739
1347875738
1347875738
1347875737
1347875736
1347875733
1347875733
1347875733
1347875732
1347875732
1347875732
1347875732
1347875732
1347875732
1347875732
1347875731
1347875728
1347875727
1347875726
1347875725
1347875724
1347875724
1347875723
1347875720
1347875718
1347875716
1347875713
1347875712
1347875712
1347875708
1347875707
1347875707
1347875706
1347875706
1347875706
1347875705
1347875705
1347875704
1347875703
1347875703
1347875703
1347875703
1347875702
1347875701
1347875699
1347875699
1347875697
1347875696
1347875696
1347875695
1347875694
1347875692
1347875692
1347875691
1347875691
1347875689
1347875688
1347875687
1347875686
1347875686
1347875685
1347875685
1347875685
1347875684
1347875684
1347875683
1347875683
1347875683
1347875682
1347875681
1347875680
1347875680
1347875679
1347875678
1347875676
1347875676
1347875675
1347875674
1347875673
1347875672
1347875672
1347875670
1347875670
1347875670
1347875669
1347875669
1347875667
1347875667
1347875666
1347875666
1347875666
1347875664
1347875664
1347875664
1347875662
1347875662
1347875661
1347875661
1347875661
1347875660
1347875658
1347875652
1347875651
1347875651
1347875650
1347875650
1347875649
1347875649
1347875648
1347875648
1347875646
1347875646
1347875645
1347875888
1347875887
1347875887
1347875885
1347875884
1347875883
1347875882
1347875882
1347875878
1347875878
1347875877
1347875876
1347875874
1347875873
1347875872
1347875870
1347875870
1347875869
1347875869
1347875868
1347875865
1347875864
1347875864
1347875863
1347875863
1347875862
1347875862
1347875862
1347875861
1347875861
1347875861
1347875860
1347875860
1347875860
1347875859
1347875858
1347875858
1347875857
1347875856
1347875856
1347875855
1347875854
1347875853
1347875852
1347875851
1347875850
1347875849
1347875849
1347875847
1347875845
1347875844
1347875844
1347875843
1347875843
1347875843
1347875843
1347875843
1347875840
1347875840
1347875838
1347875837
1347875837
1347875837
1347875837
1347875836
1347875835
1347875834
1347875831
1347875830
1347875829
1347875829
1347875828
1347875827
1347875823
1347875822
1347875821
1347875821
1347875821
1347875821
1347875821
1347875821
1347875821
1347875820
1347875820
1347875819
1347875818
1347875817
1347875817
1347875816
1347875814
1347875814
1347875813
1347875811
1347875808
1347875806
1347875806
1347875805
1347875804
1347875804
1347875802
1347875800
1347875800
1347875800
1347875799
1347875799
1347875798
1347875796
1347875796
1347875796
1347875796
1347875795
1347875794
1347875793
1347875793
1347875793
1347875792
1347875792
1347875790
1347875790
1347875788
1347875786
1347875785
1347875785
1347875783
1347875782
1347875782
1347875781
1347875777
1347875776
1347875776
1347875776
1347875775
1347875774
1347875774
1347875772
1347875771
1347875771
1347875770
1347875769
1347875769
1347875769
1347875769
1347875767
1347875767
1347875767
1347876008
1347876007
1347876005
1347876005
1347876005
1347876005
1347876005
1347876005
1347876004
1347876004
1347876003
1347876003
1347876003
1347876003
1347876003
1347876002
1347876002
1347876001
1347876000
1347875999
1347875999
1347875999
1347875997
1347875997
1347875997
1347875996
1347875994
1347875993
1347875993
1347875991
1347875990
1347875989
1347875987
1347875987
1347875986
1347875985
1347875984
1347875984
1347875983
1347875983
1347875982
1347875981
1347875981
1347875980
1347875980
1347875979
1347875979
1347875977
1347875976
1347875975
1347875974
1347875973
1347875972
1347875972
1347875970
1347875970
1347875967
1347875965
1347875965
1347875965
1347875963
1347875962
1347875962
1347875961
1347875960
1347875959
1347875958
1347875958
1347875957
1347875957
1347875956
1347875956
1347875956
1347875956
1347875954
1347875954
1347875950
1347875949
1347875948
1347875948
1347875947
1347875946
1347875946
1347875945
1347875945
1347875945
1347875945
1347875945
1347875943
1347875943
1347875943
1347875943
1347875942
1347875942
1347875939
1347875939
1347875937
1347875937
1347875937
1347875937
1347875935
1347875935
1347875934
1347875932
1347875932
1347875931
1347875930
1347875930
1347875930
1347875929
1347875929
1347875928
1347875928
1347875927
1347875927
1347875927
1347875927
1347875927
1347875927
1347875923
1347875923
1347875922
1347875922
1347875922
1347875921
1347875921
1347875920
1347875919
1347875917
1347875917
1347875916
1347875916
1347875915
1347875914
1347875914
1347875913
1347875912
1347875912
1347875911
1347875907
1347875907
1347875903
1347875902
1347875902
1347875902
1347875901
1347875898
1347875898
1347875897
1347875897
1347875897
1347875897
1347875897
1347875896
1347875895
1347875895
1347875894
1347875893
1347875893
1347875892
1347875891
1347875891
1347875891
1347875891
1347875891
1347875889
1347875889
1347875889
1347876130
1347876130
1347876129
1347876129
1347876129
1347876127
1347876126
1347876126
1347876124
1347876124
1347876123
1347876121
1347876120
1347876117
1347876113
1347876113
1347876113
1347876113
1347876108
1347876107
1347876107
1347876106
1347876105
1347876105
1347876102
1347876100
1347876100
1347876099
1347876099
1347876097
1347876095
1347876094
1347876093
1347876093
1347876091
1347876091
1347876090
1347876090
1347876090
1347876090
1347876089
1347876089
1347876088
1347876086
1347876086
1347876086
1347876086
1347876085
1347876085
1347876085
1347876082
1347876082
1347876082
1347876081
1347876081
1347876080
1347876080
1347876080
1347876079
1347876079
1347876079
1347876078
1347876078
1347876078
1347876077
1347876077
1347876077
1347876077
1347876076
1347876076
1347876076
1347876076
1347876075
1347876075
1347876075
1347876074
1347876074
1347876073
1347876073
1347876073
1347876072
1347876072
1347876070
1347876070
1347876070
1347876070
1347876069
1347876069
1347876068
1347876067
1347876065
1347876064
1347876064
1347876064
1347876063
1347876063
1347876063
1347876063
1347876063
1347876062
1347876062
1347876062
1347876061
1347876061
1347876061
1347876059
1347876057
1347876057
1347876055
1347876055
1347876053
1347876052
1347876050
1347876048
1347876048
1347876048
1347876047
1347876046
1347876046
1347876045
1347876044
1347876043
1347876043
1347876043
1347876042
1347876040
1347876039
1347876039
1347876038
1347876038
1347876038
1347876036
1347876035
1347876035
1347876035
1347876034
1347876034
1347876034
1347876033
1347876033
1347876032
1347876032
1347876032
1347876032
1347876032
1347876030
1347876029
1347876027
1347876026
1347876026
1347876025
1347876023
1347876020
1347876020
1347876020
1347876020
1347876020
1347876020
1347876020
1347876019
1347876019
1347876019
1347876018
1347876018
1347876018
1347876016
1347876016
1347876014
1347876014
1347876014
1347876014
1347876014
1347876014
1347876013
1347876013
1347876013
1347876012
1347876012
1347876012
1347876012
1347876011
1347876011
1347876010
1347876010
1347876009
1347876253
1347876253
1347876252
1347876252
1347876250
1347876249
1347876249
1347876249
1347876248
1347876248
1347876245
1347876244
1347876244
1347876244
1347876244
1347876244
1347876244
1347876244
1347876244
1347876243
1347876242
1347876240
1347876240
1347876239
1347876239
1347876239
1347876236
1347876235
1347876234
1347876233
1347876233
1347876232
1347876230
1347876230
1347876229
1347876228
1347876226
1347876225
1347876225
1347876224
1347876223
1347876223
1347876223
1347876221
1347876221
1347876221
1347876220
1347876219
1347876219
1347876217
1347876216
1347876215
1347876213
1347876211
1347876209
1347876209
1347876209
1347876208
1347876207
1347876207
1347876204
1347876203
1347876203
1347876202
1347876201
1347876200
1347876198
1347876198
1347876198
1347876197
1347876197
1347876197
1347876196
1347876195
1347876195
1347876195
1347876195
1347876195
1347876193
1347876193
1347876192
1347876192
1347876192
1347876191
1347876191
1347876188
1347876187
1347876187
1347876187
1347876187
1347876187
1347876187
1347876187
1347876186
1347876185
1347876185
1347876184
1347876184
1347876183
1347876183
1347876181
1347876181
1347876180
1347876180
1347876180
1347876178
1347876177
1347876176
1347876176
1347876174
1347876174
1347876173
1347876169
1347876169
1347876168
1347876168
1347876166
1347876165
1347876165
1347876165
1347876165
1347876165
1347876165
1347876164
1347876164
1347876163
1347876162
1347876161
1347876161
1347876161
1347876160
1347876160
1347876159
1347876159
1347876158
1347876158
1347876157
1347876156
1347876154
1347876153
1347876153
1347876153
1347876153
1347876152
1347876152
1347876150
1347876147
1347876146
1347876145
1347876144
1347876142
1347876141
1347876141
1347876139
1347876139
1347876138
1347876137
1347876137
1347876136
1347876136
1347876136
1347876133
1347876133
1347876132
1347876132
1347876376
1347876374
1347876374
1347876374
1347876374
1347876372
1347876372
1347876368
1347876367
1347876367
1347876365
1347876365
1347876365
1347876365
1347876365
1347876365
1347876365
1347876365
1347876365
1347876365
1347876364
1347876364
1347876364
1347876363
1347876363
1347876363
1347876363
1347876363
1347876363
1347876363
1347876362
1347876362
1347876362
1347876362
1347876362
1347876362
1347876362
1347876361
1347876361
1347876361
1347876361
1347876360
1347876360
1347876359
1347876359
1347876359
1347876359
1347876359
1347876357
1347876357
1347876356
1347876356
1347876355
1347876353
1347876352
1347876352
1347876352
1347876351
1347876350
1347876348
1347876348
1347876348
1347876348
1347876347
1347876347
1347876347
1347876346
1347876346
1347876346
1347876345
1347876345
1347876345
1347876344
1347876343
1347876343
1347876343
1347876343
1347876343
1347876343
1347876343
1347876342
1347876342
1347876342
1347876342
1347876342
1347876341
1347876341
1347876341
1347876341
1347876339
1347876339
1347876335
1347876335
1347876335
1347876334
1347876333
1347876332
1347876332
1347876332
1347876331
1347876331
1347876330
1347876330
1347876330
1347876330
1347876330
1347876329
1347876329
1347876329
1347876329
1347876329
1347876329
1347876329
1347876329
1347876328
1347876328
1347876328
1347876328
1347876328
1347876327
1347876327
1347876326
1347876326
1347876326
1347876326
1347876326
1347876326
1347876326
1347876326
1347876326
1347876326
1347876326
1347876325
1347876325
1347876325
1347876324
1347876324
1347876324
1347876324
1347876324
1347876324
1347876324
1347876324
1347876324
1347876323
1347876323
1347876323
1347876323
1347876323
1347876323
1347876323
1347876323
1347876322
1347876322
1347876322
1347876322
1347876322
1347876322
1347876321
1347876321
1347876321
1347876321
1347876320
1347876320
1347876320
1347876319
1347876319
1347876318
1347876317
1347876317
1347876317
1347876316
1347876316
1347876314
1347876314
1347876313
1347876313
1347876311
1347876310
1347876310
1347876310
1347876309
1347876308
1347876307
1347876307
1347876307
1347876306
1347876306
1347876304
1347876304
1347876304
1347876304
1347876304
1347876304
1347876303
1347876303
1347876302
1347876302
1347876302
1347876301
1347876300
1347876299
1347876298
1347876298
1347876297
1347876297
1347876297
1347876295
1347876294
1347876294
1347876294
1347876294
1347876291
1347876290
1347876290
1347876289
1347876286
1347876285
1347876285
1347876284
1347876284
1347876283
1347876283
1347876281
1347876280
1347876279
1347876278
1347876277
1347876275
1347876275
1347876275
1347876275
1347876274
1347876274
1347876274
1347876271
1347876268
1347876267
1347876266
1347876265
1347876265
1347876265
1347876264
1347876263
1347876262
1347876260
1347876259
1347876259
1347876258
1347876258
1347876257
1347876257
1347876256
1347876256
1347876255
1347876255
1347876255
1347876497
1347876497
1347876497
1347876496
1347876496
1347876495
1347876493
1347876492
1347876492
1347876491
1347876488
1347876488
1347876488
1347876486
1347876486
1347876486
1347876486
1347876485
1347876483
1347876482
1347876481
1347876481
1347876480
1347876478
1347876478
1347876477
1347876476
1347876475
1347876473
1347876474
1347876471
1347876471
1347876469
1347876468
1347876468
1347876467
1347876466
1347876465
1347876464
1347876463
1347876463
1347876462
1347876461
1347876458
1347876458
1347876458
1347876458
1347876457
1347876455
1347876454
1347876452
1347876452
1347876452
1347876450
1347876450
1347876449
1347876449
1347876449
1347876446
1347876445
1347876445
1347876445
1347876444
1347876444
1347876444
1347876444
1347876444
1347876443
1347876442
1347876441
1347876439
1347876439
1347876438
1347876438
1347876437
1347876437
1347876437
1347876437
1347876435
1347876434
1347876434
1347876434
1347876434
1347876433
1347876432
1347876432
1347876432
1347876431
1347876430
1347876429
1347876428
1347876428
1347876428
1347876427
1347876427
1347876427
1347876427
1347876426
1347876426
1347876426
1347876426
1347876425
1347876425
1347876425
1347876425
1347876424
1347876423
1347876423
1347876423
1347876423
1347876422
1347876422
1347876421
1347876421
1347876421
1347876421
1347876420
1347876419
1347876419
1347876419
1347876418
1347876418
1347876416
1347876415
1347876415
1347876414
1347876413
1347876412
1347876410
1347876409
1347876409
1347876407
1347876406
1347876404
1347876404
1347876404
1347876403
1347876403
1347876402
1347876401
1347876401
1347876399
1347876398
1347876397
1347876396
1347876395
1347876395
1347876395
1347876393
1347876392
1347876392
1347876392
1347876392
1347876392
1347876391
1347876391
1347876390
1347876390
1347876387
1347876386
1347876386
1347876386
1347876385
1347876384
1347876384
1347876381
1347876380
1347876379
1347876379
1347876379
1347876379
1347876379
1347876379
1347876379
1347876379
1347876379
1347876379
1347876379
1347876378
1347876378
1347876377
1347876377
1347876376
1347876376
1347876619
1347876618
1347876618
1347876617
1347876617
1347876617
1347876616
1347876615
1347876614
1347876613
1347876613
1347876608
1347876608
1347876607
1347876607
1347876607
1347876607
1347876606
1347876606
1347876605
1347876605
1347876604
1347876604
1347876604
1347876603
1347876603
1347876603
1347876603
1347876603
1347876603
1347876602
1347876602
1347876601
1347876601
1347876600
1347876600
1347876600
1347876599
1347876598
1347876598
1347876596
1347876593
1347876592
1347876592
1347876591
1347876591
1347876590
1347876589
1347876589
1347876588
1347876587
1347876587
1347876587
1347876587
1347876586
1347876586
1347876586
1347876585
1347876584
1347876583
1347876582
1347876582
1347876582
1347876580
1347876580
1347876580
1347876579
1347876579
1347876579
1347876578
1347876578
1347876577
1347876576
1347876575
1347876575
1347876574
1347876574
1347876573
1347876572
1347876571
1347876570
1347876570
1347876570
1347876568
1347876568
1347876568
1347876567
1347876567
1347876567
1347876567
1347876567
1347876566
1347876565
1347876564
1347876564
1347876564
1347876563
1347876563
1347876562
1347876561
1347876561
1347876561
1347876560
1347876559
1347876559
1347876559
1347876559
1347876558
1347876558
1347876557
1347876557
1347876556
1347876555
1347876554
1347876553
1347876553
1347876552
1347876552
1347876551
1347876548
1347876547
1347876547
1347876547
1347876546
1347876545
1347876545
1347876545
1347876543
1347876543
1347876543
1347876543
1347876543
1347876543
1347876543
1347876542
1347876539
1347876538
1347876537
1347876536
1347876535
1347876535
1347876534
1347876531
1347876531
1347876530
1347876530
1347876529
1347876528
1347876528
1347876528
1347876527
1347876526
1347876526
1347876525
1347876525
1347876525
1347876525
1347876524
1347876524
1347876524
1347876523
1347876523
1347876522
1347876522
1347876521
1347876521
1347876521
1347876521
1347876520
1347876519
1347876517
1347876517
1347876516
1347876515
1347876515
1347876515
1347876515
1347876515
1347876515
1347876512
1347876511
1347876510
1347876510
1347876509
1347876509
1347876508
1347876508
1347876506
1347876505
1347876505
1347876504
1347876503
1347876503
1347876503
1347876502
1347876502
1347876501
1347876500
1347876499
1347876498
1347876498
1347876742
1347876742
1347876741
1347876741
1347876739
1347876739
1347876739
1347876739
1347876737
1347876735
1347876733
1347876731
1347876731
1347876730
1347876730
1347876729
1347876729
1347876728
1347876728
1347876727
1347876727
1347876727
1347876727
1347876727
1347876726
1347876726
1347876725
1347876725
1347876724
1347876724
1347876723
1347876723
1347876723
1347876723
1347876723
1347876722
1347876722
1347876721
1347876721
1347876721
1347876720
1347876719
1347876718
1347876717
1347876717
1347876716
1347876715
1347876715
1347876711
1347876710
1347876710
1347876708
1347876706
1347876706
1347876705
1347876705
1347876704
1347876704
1347876703
1347876703
1347876702
1347876701
1347876700
1347876700
1347876699
1347876699
1347876696
1347876694
1347876693
1347876692
1347876692
1347876692
1347876691
1347876690
1347876689
1347876688
1347876688
1347876685
1347876683
1347876682
1347876682
1347876682
1347876682
1347876681
1347876681
1347876681
1347876680
1347876678
1347876677
1347876677
1347876676
1347876675
1347876675
1347876674
1347876674
1347876674
1347876674
1347876674
1347876674
1347876674
1347876674
1347876673
1347876673
1347876672
1347876672
1347876672
1347876672
1347876670
1347876669
1347876669
1347876669
1347876668
1347876668
1347876667
1347876666
1347876664
1347876664
1347876663
1347876662
1347876659
1347876659
1347876657
1347876655
1347876655
1347876654
1347876654
1347876654
1347876653
1347876653
1347876651
1347876650
1347876649
1347876649
1347876648
1347876647
1347876645
1347876645
1347876643
1347876643
1347876642
1347876640
1347876640
1347876639
1347876639
1347876638
1347876638
1347876637
1347876637
1347876636
1347876635
1347876635
1347876635
1347876634
1347876633
1347876633
1347876633
1347876633
1347876631
1347876630
1347876629
1347876629
1347876629
1347876628
1347876627
1347876627
1347876627
1347876626
1347876626
1347876626
1347876625
1347876625
1347876625
1347876625
1347876624
1347876623
1347876623
1347876623
1347876621
1347876621
1347876621
1347876620
1347876620
1347876619
1347876864
1347876862
1347876861
1347876861
1347876859
1347876858
1347876858
1347876857
1347876857
1347876857
1347876857
1347876857
1347876857
1347876857
1347876854
1347876853
1347876852
1347876852
1347876852
1347876852
1347876852
1347876850
1347876850
1347876848
1347876847
1347876847
1347876845
1347876844
1347876843
1347876842
1347876841
1347876840
1347876840
1347876839
1347876839
1347876839
1347876838
1347876838
1347876837
1347876837
1347876836
1347876836
1347876833
1347876831
1347876830
1347876830
1347876829
1347876828
1347876828
1347876825
1347876825
1347876825
1347876823
1347876823
1347876822
1347876821
1347876821
1347876820
1347876819
1347876818
1347876818
1347876817
1347876816
1347876815
1347876815
1347876813
1347876813
1347876813
1347876812
1347876811
1347876811
1347876811
1347876810
1347876810
1347876809
1347876806
1347876806
1347876806
1347876806
1347876805
1347876805
1347876804
1347876804
1347876804
1347876802
1347876802
1347876802
1347876802
1347876801
1347876800
1347876799
1347876798
1347876797
1347876794
1347876794
1347876793
1347876793
1347876792
1347876789
1347876788
1347876788
1347876787
1347876787
1347876784
1347876783
1347876783
1347876783
1347876782
1347876782
1347876781
1347876780
1347876780
1347876780
1347876780
1347876779
1347876776
1347876776
1347876775
1347876773
1347876772
1347876772
1347876771
1347876771
1347876770
1347876770
1347876768
1347876768
1347876768
1347876767
1347876767
1347876767
1347876766
1347876766
1347876764
1347876763
1347876763
1347876761
1347876761
1347876761
1347876760
1347876760
1347876760
1347876758
1347876757
1347876757
1347876756
1347876756
1347876756
1347876754
1347876753
1347876752
1347876752
1347876751
1347876751
1347876750
1347876749
1347876746
1347876745
1347876745
1347876743
1347876985
1347876982
1347876982
1347876982
1347876981
1347876980
1347876980
1347876980
1347876978
1347876978
1347876977
1347876977
1347876976
1347876975
1347876974
1347876972
1347876972
1347876972
1347876971
1347876970
1347876970
1347876969
1347876969
1347876969
1347876968
1347876968
1347876968
1347876967
1347876967
1347876967
1347876966
1347876965
1347876965
1347876964
1347876964
1347876964
1347876964
1347876963
1347876963
1347876963
1347876963
1347876960
1347876959
1347876959
1347876958
1347876958
1347876958
1347876958
1347876957
1347876957
1347876957
1347876956
1347876956
1347876955
1347876955
1347876954
1347876954
1347876953
1347876953
1347876952
1347876952
1347876951
1347876951
1347876951
1347876951
1347876950
1347876950
1347876949
1347876949
1347876949
1347876949
1347876949
1347876949
1347876948
1347876948
1347876948
1347876948
1347876947
1347876947
1347876947
1347876946
1347876946
1347876946
1347876946
1347876946
1347876946
1347876945
1347876945
1347876945
1347876945
1347876945
1347876945
1347876944
1347876944
1347876944
1347876944
1347876944
1347876944
1347876944
1347876944
1347876944
1347876943
1347876943
1347876943
1347876943
1347876942
1347876942
1347876942
1347876942
1347876942
1347876942
1347876942
1347876941
1347876941
1347876941
1347876941
1347876941
1347876941
1347876941
1347876941
1347876940
1347876940
1347876940
1347876940
1347876939
1347876939
1347876939
1347876938
1347876938
1347876938
1347876938
1347876938
1347876937
1347876937
1347876937
1347876936
1347876936
1347876936
1347876936
1347876936
1347876935
1347876935
1347876935
1347876935
1347876935
1347876935
1347876934
1347876934
1347876934
1347876933
1347876933
1347876933
1347876933
1347876933
1347876933
1347876933
1347876933
1347876932
1347876932
1347876932
1347876932
1347876932
1347876932
1347876931
1347876931
1347876931
1347876930
1347876930
1347876930
1347876930
1347876930
1347876929
1347876929
1347876929
1347876929
1347876928
1347876928
1347876928
1347876927
1347876927
1347876927
1347876927
1347876927
1347876926
1347876926
1347876926
1347876925
1347876925
1347876925
1347876924
1347876924
1347876924
1347876924
1347876924
1347876924
1347876923
1347876923
1347876922
1347876922
1347876922
1347876922
1347876921
1347876920
1347876920
1347876919
1347876919
1347876919
1347876919
1347876918
1347876918
1347876918
1347876917
1347876917
1347876917
1347876917
1347876917
1347876916
1347876916
1347876915
1347876914
1347876914
1347876914
1347876914
1347876914
1347876914
1347876913
1347876913
1347876912
1347876912
1347876912
1347876911
1347876911
1347876910
1347876910
1347876910
1347876910
1347876910
1347876909
1347876909
1347876909
1347876908
1347876908
1347876908
1347876908
1347876908
1347876908
1347876907
1347876907
1347876907
1347876907
1347876907
1347876907
1347876906
1347876906
1347876906
1347876905
1347876905
1347876905
1347876905
1347876905
1347876905
1347876905
1347876904
1347876904
1347876904
1347876904
1347876904
1347876904
1347876904
1347876904
1347876903
1347876903
1347876902
1347876902
1347876901
1347876901
1347876901
1347876901
1347876901
1347876901
1347876901
1347876900
1347876900
1347876900
1347876899
1347876899
1347876899
1347876899
1347876898
1347876898
1347876898
1347876898
1347876898
1347876898
1347876897
1347876897
1347876897
1347876896
1347876896
1347876896
1347876896
1347876896
1347876896
1347876895
1347876895
1347876895
1347876895
1347876893
1347876893
1347876893
1347876893
1347876892
1347876892
1347876891
1347876891
1347876891
1347876890
1347876890
1347876889
1347876889
1347876889
1347876888
1347876887
1347876887
1347876886
1347876885
1347876884
1347876883
1347876882
1347876881
1347876881
1347876879
1347876879
1347876878
1347876878
1347876878
1347876877
1347876877
1347876875
1347876875
1347876873
1347876873
1347876873
1347876873
1347876872
1347876872
1347876871
1347876871
1347876870
1347876870
1347876870
1347876868
1347876868
1347876867
1347876867
1347876867
1347876867
1347876867
1347876867
1347876867
1347877109
1347877108
1347877108
1347877108
1347877107
1347877107
1347877106
1347877104
1347877103
1347877101
1347877101
1347877099
1347877099
1347877099
1347877098
1347877097
1347877097
1347877097
1347877096
1347877096
1347877094
1347877094
1347877093
1347877093
1347877093
1347877092
1347877091
1347877091
1347877090
1347877090
1347877089
1347877088
1347877088
1347877087
1347877087
1347877087
1347877087
1347877086
1347877086
1347877086
1347877086
1347877085
1347877084
1347877084
1347877083
1347877082
1347877082
1347877082
1347877082
1347877081
1347877081
1347877080
1347877079
1347877079
1347877078
1347877077
1347877077
1347877076
1347877076
1347877074
1347877074
1347877073
1347877073
1347877072
1347877072
1347877072
1347877072
1347877072
1347877071
1347877071
1347877070
1347877070
1347877070
1347877067
1347877067
1347877065
1347877064
1347877063
1347877063
1347877061
1347877060
1347877060
1347877059
1347877058
1347877057
1347877055
1347877055
1347877054
1347877054
1347877054
1347877052
1347877051
1347877051
1347877050
1347877050
1347877048
1347877048
1347877048
1347877047
1347877046
1347877046
1347877046
1347877045
1347877043
1347877043
1347877041
1347877041
1347877041
1347877040
1347877040
1347877040
1347877040
1347877039
1347877038
1347877037
1347877037
1347877036
1347877036
1347877034
1347877033
1347877032
1347877031
1347877030
1347877030
1347877030
1347877030
1347877028
1347877028
1347877027
1347877027
1347877027
1347877026
1347877025
1347877025
1347877024
1347877024
1347877024
1347877023
1347877023
1347877022
1347877022
1347877022
1347877021
1347877021
1347877019
1347877015
1347877015
1347877013
1347877012
1347877012
1347877011
1347877011
1347877009
1347877007
1347877006
1347877006
1347877006
1347877005
1347877005
1347877005
1347877005
1347877004
1347877004
1347877004
1347877004
1347877004
1347877004
1347877004
1347877003
1347877003
1347877003
1347877003
1347877003
1347877002
1347877002
1347877002
1347877002
1347877002
1347877002
1347877001
1347877001
1347877001
1347877001
1347877001
1347877000
1347877000
1347877000
1347876999
1347876999
1347876999
1347876998
1347876998
1347876998
1347876998
1347876998
1347876998
1347876997
1347876997
1347876997
1347876997
1347876996
1347876996
1347876994
1347876994
1347876991
1347876990
1347876989
1347876988
1347876986
1347876986
1347877231
1347877230
1347877229
1347877229
1347877229
1347877228
1347877227
1347877227
1347877226
1347877226
1347877226
1347877226
1347877225
1347877225
1347877225
1347877225
1347877224
1347877223
1347877223
1347877222
1347877222
1347877221
1347877220
1347877219
1347877219
1347877219
1347877219
1347877218
1347877218
1347877218
1347877218
1347877218
1347877217
1347877217
1347877216
1347877216
1347877216
1347877216
1347877215
1347877215
1347877215
1347877215
1347877214
1347877214
1347877214
1347877213
1347877213
1347877212
1347877212
1347877212
1347877212
1347877212
1347877211
1347877211
1347877210
1347877210
1347877210
1347877210
1347877209
1347877209
1347877209
1347877209
1347877209
1347877208
1347877208
1347877207
1347877206
1347877206
1347877205
1347877205
1347877204
1347877204
1347877203
1347877203
1347877203
1347877203
1347877203
1347877202
1347877202
1347877202
1347877201
1347877201
1347877201
1347877201
1347877201
1347877201
1347877201
1347877200
1347877198
1347877197
1347877197
1347877197
1347877196
1347877195
1347877195
1347877194
1347877193
1347877192
1347877191
1347877189
1347877188
1347877187
1347877186
1347877186
1347877186
1347877186
1347877185
1347877185
1347877185
1347877185
1347877184
1347877184
1347877184
1347877184
1347877183
1347877183
1347877182
1347877181
1347877180
1347877178
1347877178
1347877178
1347877177
1347877176
1347877175
1347877174
1347877174
1347877173
1347877173
1347877172
1347877171
1347877171
1347877171
1347877170
1347877170
1347877169
1347877169
1347877169
1347877169
1347877168
1347877168
1347877168
1347877167
1347877166
1347877166
1347877166
1347877165
1347877163
1347877163
1347877162
1347877162
1347877161
1347877161
1347877160
1347877159
1347877159
1347877159
1347877159
1347877159
1347877159
1347877158
1347877158
1347877157
1347877157
1347877157
1347877157
1347877156
1347877156
1347877156
1347877155
1347877155
1347877154
1347877153
1347877153
1347877153
1347877153
1347877152
1347877151
1347877151
1347877151
1347877150
1347877151
1347877150
1347877150
1347877149
1347877149
1347877149
1347877148
1347877148
1347877147
1347877146
1347877146
1347877146
1347877146
1347877145
1347877145
1347877144
1347877143
1347877142
1347877142
1347877142
1347877141
1347877140
1347877138
1347877138
1347877136
1347877136
1347877135
1347877133
1347877133
1347877132
1347877130
1347877129
1347877127
1347877125
1347877122
1347877121
1347877121
1347877120
1347877120
1347877119
1347877118
1347877118
1347877118
1347877116
1347877116
1347877116
1347877115
1347877115
1347877115
1347877115
1347877114
1347877114
1347877114
1347877113
1347877113
1347877112
1347877112
1347877111
1347877111
1347877353
1347877353
1347877353
1347877349
1347877349
1347877348
1347877348
1347877348
1347877345
1347877343
1347877343
1347877341
1347877341
1347877340
1347877339
1347877339
1347877339
1347877338
1347877338
1347877338
1347877337
1347877337
1347877337
1347877337
1347877336
1347877335
1347877334
1347877334
1347877334
1347877333
1347877332
1347877331
1347877331
1347877330
1347877329
1347877329
1347877329
1347877329
1347877328
1347877327
1347877327
1347877326
1347877326
1347877326
1347877324
1347877324
1347877323
1347877322
1347877322
1347877322
1347877321
1347877321
1347877321
1347877320
1347877320
1347877319
1347877318
1347877318
1347877318
1347877318
1347877317
1347877316
1347877315
1347877314
1347877312
1347877309
1347877309
1347877307
1347877307
1347877306
1347877306
1347877306
1347877306
1347877305
1347877305
1347877305
1347877304
1347877303
1347877303
1347877302
1347877301
1347877301
1347877301
1347877299
1347877297
1347877296
1347877293
1347877293
1347877293
1347877292
1347877291
1347877291
1347877286
1347877286
1347877285
1347877285
1347877283
1347877282
1347877282
1347877281
1347877279
1347877279
1347877279
1347877278
1347877278
1347877278
1347877278
1347877278
1347877278
1347877277
1347877277
1347877277
1347877277
1347877276
1347877276
1347877276
1347877276
1347877275
1347877275
1347877274
1347877274
1347877274
1347877273
1347877272
1347877271
1347877271
1347877271
1347877270
1347877270
1347877270
1347877269
1347877269
1347877269
1347877268
1347877268
1347877266
1347877265
1347877265
1347877265
1347877264
1347877264
1347877264
1347877263
1347877262
1347877262
1347877261
1347877261
1347877261
1347877260
1347877260
1347877258
1347877257
1347877257
1347877255
1347877255
1347877254
1347877253
1347877252
1347877252
1347877252
1347877250
1347877250
1347877250
1347877249
1347877248
1347877247
1347877247
1347877246
1347877245
1347877244
1347877244
1347877244
1347877243
1347877242
1347877242
1347877240
1347877239
1347877238
1347877238
1347877238
1347877238
1347877238
1347877238
1347877237
1347877237
1347877236
1347877236
1347877235
1347877234
1347877233
1347877233
1347877233
1347877233
1347877233
1347877233
1347877233
1347877233
1347877233
1347877233
1347877233
1347877232
1347877232
1347877232
1347877475
1347877474
1347877473
1347877471
1347877470
1347877470
1347877468
1347877468
1347877468
1347877468
1347877465
1347877464
1347877464
1347877463
1347877462
1347877462
1347877461
1347877461
1347877460
1347877460
1347877459
1347877458
1347877458
1347877458
1347877457
1347877457
1347877457
1347877456
1347877456
1347877455
1347877455
1347877455
1347877454
1347877452
1347877452
1347877452
1347877452
1347877451
1347877451
1347877451
1347877450
1347877450
1347877449
1347877449
1347877448
1347877448
1347877448
1347877447
1347877447
1347877445
1347877445
1347877445
1347877444
1347877444
1347877444
1347877443
1347877443
1347877442
1347877441
1347877440
1347877440
1347877439
1347877439
1347877439
1347877439
1347877439
1347877438
1347877438
1347877436
1347877436
1347877436
1347877435
1347877435
1347877434
1347877434
1347877432
1347877432
1347877432
1347877431
1347877431
1347877431
1347877431
1347877428
1347877426
1347877426
1347877425
1347877425
1347877425
1347877424
1347877424
1347877424
1347877424
1347877424
1347877422
1347877419
1347877419
1347877418
1347877418
1347877417
1347877417
1347877417
1347877416
1347877416
1347877415
1347877414
1347877413
1347877413
1347877413
1347877412
1347877409
1347877409
1347877409
1347877408
1347877408
1347877407
1347877407
1347877404
1347877404
1347877402
1347877402
1347877401
1347877400
1347877400
1347877399
1347877399
1347877399
1347877398
1347877398
1347877398
1347877397
1347877397
1347877396
1347877396
1347877396
1347877395
1347877394
1347877394
1347877393
1347877392
1347877391
1347877391
1347877391
1347877390
1347877390
1347877389
1347877389
1347877388
1347877387
1347877387
1347877385
1347877384
1347877383
1347877383
1347877382
1347877382
1347877382
1347877381
1347877381
1347877378
1347877376
1347877376
1347877375
1347877375
1347877375
1347877374
1347877374
1347877373
1347877373
1347877373
1347877372
1347877371
1347877370
1347877370
1347877369
1347877369
1347877368
1347877368
1347877367
1347877367
1347877367
1347877366
1347877366
1347877365
1347877365
1347877365
1347877364
1347877363
1347877362
1347877362
1347877362
1347877361
1347877360
1347877359
1347877359
1347877359
1347877359
1347877359
1347877358
1347877356
1347877356
1347877356
1347877597
1347877596
1347877596
1347877593
1347877593
1347877592
1347877592
1347877592
1347877592
1347877591
1347877591
1347877591
1347877591
1347877590
1347877590
1347877589
1347877589
1347877587
1347877586
1347877586
1347877582
1347877581
1347877580
1347877577
1347877577
1347877577
1347877576
1347877576
1347877575
1347877575
1347877575
1347877575
1347877574
1347877574
1347877573
1347877573
1347877571
1347877571
1347877570
1347877569
1347877569
1347877569
1347877569
1347877569
1347877568
1347877567
1347877567
1347877566
1347877566
1347877566
1347877565
1347877565
1347877564
1347877563
1347877563
1347877563
1347877563
1347877563
1347877563
1347877563
1347877562
1347877561
1347877561
1347877558
1347877558
1347877557
1347877557
1347877556
1347877556
1347877556
1347877556
1347877556
1347877556
1347877556
1347877555
1347877555
1347877554
1347877553
1347877552
1347877551
1347877551
1347877551
1347877549
1347877547
1347877547
1347877547
1347877546
1347877546
1347877546
1347877545
1347877545
1347877544
1347877543
1347877543
1347877542
1347877541
1347877541
1347877540
1347877540
1347877539
1347877539
1347877539
1347877537
1347877537
1347877537
1347877536
1347877535
1347877535
1347877535
1347877535
1347877535
1347877534
1347877534
1347877534
1347877534
1347877534
1347877533
1347877532
1347877532
1347877531
1347877531
1347877530
1347877529
1347877528
1347877527
1347877527
1347877526
1347877526
1347877526
1347877525
1347877525
1347877525
1347877523
1347877522
1347877520
1347877520
1347877519
1347877518
1347877518
1347877518
1347877518
1347877517
1347877517
1347877516
1347877516
1347877515
1347877515
1347877514
1347877514
1347877514
1347877514
1347877512
1347877512
1347877512
1347877511
1347877511
1347877510
1347877510
1347877509
1347877509
1347877509
1347877508
1347877508
1347877508
1347877508
1347877508
1347877506
1347877506
1347877506
1347877506
1347877505
1347877504
1347877504
1347877504
1347877504
1347877503
1347877503
1347877503
1347877503
1347877502
1347877502
1347877502
1347877500
1347877500
1347877498
1347877497
1347877497
1347877496
1347877495
1347877495
1347877495
1347877494
1347877494
1347877493
1347877492
1347877491
1347877491
1347877491
1347877491
1347877490
1347877490
1347877488
1347877486
1347877486
1347877486
1347877485
1347877485
1347877484
1347877483
1347877482
1347877481
1347877481
1347877480
1347877477
1347877477
1347877477
1347877720
1347877720
1347877717
1347877717
1347877717
1347877713
1347877712
1347877711
1347877711
1347877711
1347877710
1347877709
1347877709
1347877709
1347877708
1347877707
1347877707
1347877706
1347877704
1347877704
1347877704
1347877703
1347877702
1347877702
1347877699
1347877698
1347877698
1347877698
1347877698
1347877698
1347877697
1347877696
1347877696
1347877695
1347877695
1347877694
1347877694
1347877694
1347877691
1347877690
1347877690
1347877690
1347877690
1347877690
1347877689
1347877689
1347877688
1347877688
1347877688
1347877688
1347877687
1347877687
1347877687
1347877686
1347877686
1347877686
1347877685
1347877685
1347877684
1347877684
1347877684
1347877684
1347877684
1347877684
1347877683
1347877683
1347877683
1347877683
1347877683
1347877683
1347877682
1347877682
1347877681
1347877681
1347877680
1347877680
1347877679
1347877677
1347877677
1347877675
1347877675
1347877672
1347877670
1347877670
1347877669
1347877668
1347877667
1347877667
1347877666
1347877666
1347877663
1347877662
1347877661
1347877660
1347877660
1347877660
1347877659
1347877658
1347877658
1347877658
1347877657
1347877657
1347877657
1347877655
1347877655
1347877654
1347877653
1347877653
1347877651
1347877651
1347877650
1347877650
1347877649
1347877649
1347877648
1347877647
1347877647
1347877646
1347877645
1347877645
1347877644
1347877643
1347877643
1347877642
1347877641
1347877641
1347877640
1347877639
1347877638
1347877637
1347877633
1347877633
1347877632
1347877631
1347877629
1347877628
1347877628
1347877627
1347877626
1347877626
1347877624
1347877624
1347877622
1347877622
1347877622
1347877621
1347877620
1347877620
1347877620
1347877620
1347877619
1347877619
1347877619
1347877617
1347877615
1347877614
1347877613
1347877613
1347877612
1347877612
1347877610
1347877610
1347877607
1347877604
1347877604
1347877603
1347877603
1347877602
1347877602
1347877601
1347877600
1347877600
1347877600
1347877600
1347877600
1347877600
1347877599
1347877599
1347877598
1347877597
1347877597
1347877597
1347877841
1347877837
1347877837
1347877836
1347877835
1347877835
1347877834
1347877833
1347877833
1347877832
1347877832
1347877832
1347877830
1347877830
1347877830
1347877829
1347877828
1347877827
1347877826
1347877826
1347877825
1347877824
1347877822
1347877822
1347877821
1347877820
1347877820
1347877820
1347877820
1347877819
1347877819
1347877817
1347877817
1347877816
1347877816
1347877815
1347877815
1347877815
1347877814
1347877814
1347877813
1347877812
1347877811
1347877810
1347877808
1347877808
1347877807
1347877807
1347877806
1347877804
1347877804
1347877802
1347877802
1347877801
1347877794
1347877793
1347877793
1347877791
1347877790
1347877790
1347877790
1347877789
1347877787
1347877786
1347877786
1347877784
1347877784
1347877784
1347877782
1347877781
1347877779
1347877778
1347877777
1347877775
1347877774
1347877772
1347877772
1347877772
1347877771
1347877770
1347877768
1347877766
1347877766
1347877766
1347877765
1347877765
1347877764
1347877764
1347877763
1347877762
1347877761
1347877761
1347877760
1347877758
1347877758
1347877758
1347877758
1347877757
1347877757
1347877755
1347877755
1347877755
1347877755
1347877755
1347877754
1347877753
1347877752
1347877751
1347877751
1347877751
1347877750
1347877750
1347877750
1347877750
1347877749
1347877749
1347877747
1347877747
1347877746
1347877745
1347877745
1347877744
1347877743
1347877743
1347877742
1347877741
1347877741
1347877741
1347877740
1347877738
1347877736
1347877736
1347877735
1347877735
1347877735
1347877734
1347877734
1347877733
1347877733
1347877733
1347877732
1347877732
1347877731
1347877731
1347877730
1347877730
1347877729
1347877729
1347877729
1347877729
1347877729
1347877728
1347877728
1347877726
1347877963
1347877962
1347877960
1347877959
1347877959
1347877957
1347877957
1347877955
1347877954
1347877954
1347877953
1347877953
1347877953
1347877953
1347877952
1347877952
1347877952
1347877951
1347877951
1347877951
1347877950
1347877950
1347877950
1347877948
1347877946
1347877945
1347877944
1347877942
1347877941
1347877938
1347877938
1347877937
1347877937
1347877936
1347877936
1347877935
1347877935
1347877935
1347877934
1347877934
1347877932
1347877932
1347877931
1347877931
1347877930
1347877929
1347877928
1347877928
1347877928
1347877928
1347877927
1347877927
1347877927
1347877926
1347877926
1347877925
1347877924
1347877920
1347877919
1347877919
1347877919
1347877918
1347877918
1347877918
1347877918
1347877917
1347877915
1347877913
1347877913
1347877912
1347877912
1347877912
1347877910
1347877910
1347877909
1347877909
1347877909
1347877909
1347877909
1347877908
1347877908
1347877907
1347877907
1347877906
1347877906
1347877905
1347877905
1347877905
1347877905
1347877905
1347877904
1347877904
1347877904
1347877903
1347877902
1347877902
1347877902
1347877899
1347877899
1347877898
1347877898
1347877897
1347877897
1347877897
1347877892
1347877891
1347877891
1347877891
1347877891
1347877891
1347877890
1347877889
1347877888
1347877888
1347877888
1347877888
1347877888
1347877887
1347877887
1347877887
1347877886
1347877885
1347877885
1347877884
1347877883
1347877883
1347877882
1347877881
1347877881
1347877880
1347877880
1347877880
1347877879
1347877879
1347877879
1347877877
1347877877
1347877876
1347877876
1347877875
1347877875
1347877872
1347877872
1347877871
1347877871
1347877868
1347877868
1347877867
1347877865
1347877865
1347877865
1347877865
1347877863
1347877862
1347877862
1347877861
1347877861
1347877861
1347877858
1347877858
1347877857
1347877857
1347877857
1347877857
1347877857
1347877856
1347877856
1347877856
1347877856
1347877856
1347877853
1347877853
1347877852
1347877851
1347877851
1347877851
1347877851
1347877850
1347877850
1347877850
1347877850
1347877847
1347877847
1347877847
1347877845
1347877845
1347877845
1347877844
1347877843
1347877843
1347877843
1347878085
1347878084
1347878084
1347878083
1347878083
1347878082
1347878082
1347878082
1347878082
1347878081
1347878081
1347878081
1347878080
1347878080
1347878080
1347878079
1347878079
1347878078
1347878078
1347878076
1347878076
1347878076
1347878076
1347878075
1347878075
1347878075
1347878075
1347878074
1347878074
1347878073
1347878073
1347878072
1347878072
1347878071
1347878070
1347878070
1347878069
1347878069
1347878068
1347878067
1347878067
1347878066
1347878066
1347878064
1347878063
1347878060
1347878060
1347878058
1347878058
1347878057
1347878057
1347878056
1347878056
1347878053
1347878053
1347878052
1347878052
1347878053
1347878051
1347878051
1347878051
1347878051
1347878051
1347878051
1347878049
1347878048
1347878048
1347878048
1347878047
1347878047
1347878047
1347878045
1347878045
1347878045
1347878045
1347878043
1347878043
1347878043
1347878042
1347878042
1347878041
1347878041
1347878041
1347878040
1347878039
1347878038
1347878036
1347878035
1347878034
1347878033
1347878033
1347878031
1347878030
1347878029
1347878027
1347878024
1347878024
1347878022
1347878020
1347878020
1347878015
1347878013
1347878013
1347878013
1347878013
1347878012
1347878009
1347878009
1347878007
1347878007
1347878006
1347878003
1347878003
1347878001
1347878000
1347878000
1347877998
1347877997
1347877997
1347877996
1347877996
1347877995
1347877995
1347877993
1347877991
1347877990
1347877989
1347877987
1347877987
1347877986
1347877986
1347877986
1347877984
1347877984
1347877984
1347877984
1347877984
1347877984
1347877983
1347877982
1347877981
1347877980
1347877979
1347877978
1347877977
1347877977
1347877977
1347877977
1347877975
1347877973
1347877972
1347877972
1347877971
1347877969
1347877968
1347877967
1347877967
1347877967
1347877966
1347877964
1347877963
1347877963
1347877963
1347878208
1347878208
1347878208
1347878208
1347878208
1347878207
1347878207
1347878207
1347878206
1347878204
1347878203
1347878202
1347878202
1347878201
1347878201
1347878201
1347878200
1347878200
1347878200
1347878199
1347878198
1347878196
1347878196
1347878196
1347878195
1347878194
1347878193
1347878193
1347878192
1347878190
1347878189
1347878189
1347878188
1347878187
1347878186
1347878186
1347878186
1347878185
1347878184
1347878184
1347878182
1347878182
1347878181
1347878181
1347878180
1347878180
1347878179
1347878178
1347878178
1347878178
1347878176
1347878175
1347878174
1347878173
1347878173
1347878173
1347878173
1347878172
1347878172
1347878171
1347878171
1347878170
1347878170
1347878170
1347878170
1347878170
1347878170
1347878170
1347878169
1347878168
1347878168
1347878167
1347878166
1347878166
1347878166
1347878166
1347878165
1347878165
1347878164
1347878164
1347878164
1347878163
1347878162
1347878161
1347878161
1347878161
1347878159
1347878159
1347878159
1347878158
1347878157
1347878157
1347878157
1347878154
1347878154
1347878153
1347878153
1347878152
1347878152
1347878152
1347878151
1347878151
1347878151
1347878150
1347878150
1347878149
1347878151
1347878148
1347878146
1347878145
1347878145
1347878144
1347878144
1347878144
1347878144
1347878144
1347878144
1347878144
1347878143
1347878142
1347878142
1347878140
1347878140
1347878140
1347878138
1347878137
1347878137
1347878137
1347878137
1347878136
1347878136
1347878136
1347878136
1347878136
1347878136
1347878135
1347878135
1347878135
1347878134
1347878134
1347878133
1347878132
1347878131
1347878130
1347878130
1347878130
1347878128
1347878128
1347878126
1347878126
1347878126
1347878125
1347878125
1347878124
1347878124
1347878123
1347878123
1347878123
1347878123
1347878122
1347878120
1347878120
1347878119
1347878119
1347878118
1347878117
1347878117
1347878116
1347878115
1347878114
1347878114
1347878114
1347878113
1347878113
1347878113
1347878113
1347878112
1347878111
1347878111
1347878110
1347878109
1347878109
1347878108
1347878108
1347878107
1347878106
1347878106
1347878106
1347878106
1347878105
1347878104
1347878104
1347878103
1347878103
1347878103
1347878103
1347878103
1347878101
1347878101
1347878101
1347878101
1347878101
1347878100
1347878100
1347878100
1347878100
1347878100
1347878099
1347878098
1347878097
1347878096
1347878096
1347878096
1347878095
1347878095
1347878092
1347878092
1347878091
1347878090
1347878090
1347878089
1347878089
1347878088
1347878087
1347878087
1347878087
1347878086
1347878086
1347878086
1347878086
1347878086
1347878327
1347878326
1347878325
1347878325
1347878324
1347878324
1347878324
1347878324
1347878324
1347878324
1347878323
1347878323
1347878323
1347878322
1347878322
1347878321
1347878321
1347878321
1347878319
1347878318
1347878318
1347878317
1347878317
1347878316
1347878316
1347878315
1347878315
1347878315
1347878314
1347878313
1347878312
1347878310
1347878310
1347878309
1347878309
1347878307
1347878307
1347878306
1347878305
1347878303
1347878302
1347878302
1347878302
1347878301
1347878301
1347878300
1347878300
1347878299
1347878298
1347878298
1347878298
1347878297
1347878295
1347878294
1347878294
1347878294
1347878292
1347878292
1347878291
1347878291
1347878289
1347878289
1347878288
1347878287
1347878287
1347878286
1347878286
1347878285
1347878284
1347878284
1347878283
1347878283
1347878283
1347878283
1347878283
1347878283
1347878282
1347878281
1347878281
1347878281
1347878281
1347878280
1347878280
1347878280
1347878280
1347878280
1347878278
1347878278
1347878277
1347878277
1347878277
1347878276
1347878275
1347878274
1347878274
1347878274
1347878274
1347878274
1347878274
1347878274
1347878273
1347878272
1347878271
1347878270
1347878269
1347878268
1347878268
1347878268
1347878267
1347878264
1347878264
1347878263
1347878263
1347878261
1347878260
1347878259
1347878259
1347878259
1347878258
1347878258
1347878258
1347878257
1347878257
1347878256
1347878256
1347878256
1347878256
1347878256
1347878254
1347878254
1347878254
1347878253
1347878253
1347878250
1347878250
1347878247
1347878247
1347878246
1347878246
1347878246
1347878246
1347878245
1347878245
1347878243
1347878243
1347878243
1347878243
1347878243
1347878243
1347878243
1347878240
1347878239
1347878238
1347878236
1347878235
1347878235
1347878235
1347878233
1347878233
1347878233
1347878232
1347878232
1347878230
1347878230
1347878228
1347878227
1347878227
1347878227
1347878227
1347878226
1347878226
1347878225
1347878225
1347878225
1347878224
1347878223
1347878223
1347878223
1347878223
1347878223
1347878223
1347878222
1347878222
1347878222
1347878220
1347878220
1347878219
1347878219
1347878218
1347878214
1347878213
1347878212
1347878211
1347878209
1347878209
1347878209
1347878208
1347878451
1347878450
1347878450
1347878449
1347878449
1347878448
1347878448
1347878447
1347878446
1347878446
1347878446
1347878445
1347878444
1347878444
1347878444
1347878442
1347878442
1347878442
1347878442
1347878441
1347878440
1347878439
1347878439
1347878439
1347878438
1347878437
1347878437
1347878436
1347878436
1347878436
1347878435
1347878435
1347878434
1347878434
1347878434
1347878433
1347878433
1347878433
1347878433
1347878433
1347878433
1347878432
1347878432
1347878432
1347878432
1347878432
1347878430
1347878429
1347878428
1347878427
1347878427
1347878426
1347878426
1347878426
1347878426
1347878424
1347878423
1347878422
1347878422
1347878421
1347878418
1347878418
1347878417
1347878417
1347878417
1347878416
1347878415
1347878415
1347878414
1347878412
1347878411
1347878411
1347878411
1347878410
1347878410
1347878409
1347878409
1347878408
1347878408
1347878407
1347878407
1347878405
1347878405
1347878405
1347878404
1347878404
1347878404
1347878403
1347878403
1347878402
1347878402
1347878402
1347878402
1347878402
1347878400
1347878400
1347878399
1347878398
1347878398
1347878397
1347878397
1347878397
1347878396
1347878395
1347878395
1347878395
1347878394
1347878393
1347878391
1347878389
1347878389
1347878388
1347878388
1347878387
1347878387
1347878386
1347878383
1347878380
1347878380
1347878379
1347878378
1347878377
1347878377
1347878376
1347878376
1347878374
1347878372
1347878371
1347878370
1347878370
1347878370
1347878370
1347878370
1347878370
1347878370
1347878370
1347878370
1347878370
1347878370
1347878370
1347878369
1347878369
1347878368
1347878366
1347878365
1347878365
1347878365
1347878365
1347878365
1347878364
1347878364
1347878364
1347878364
1347878364
1347878363
1347878363
1347878361
1347878360
1347878360
1347878360
1347878360
1347878359
1347878358
1347878358
1347878357
1347878357
1347878356
1347878356
1347878356
1347878356
1347878355
1347878355
1347878355
1347878355
1347878355
1347878354
1347878354
1347878354
1347878354
1347878354
1347878354
1347878354
1347878354
1347878354
1347878354
1347878354
1347878354
1347878353
1347878353
1347878352
1347878352
1347878351
1347878347
1347878347
1347878346
1347878345
1347878344
1347878343
1347878342
1347878342
1347878342
1347878340
1347878339
1347878338
1347878336
1347878574
1347878574
1347878573
1347878570
1347878570
1347878569
1347878569
1347878568
1347878568
1347878568
1347878567
1347878566
1347878566
1347878566
1347878566
1347878565
1347878565
1347878565
1347878564
1347878564
1347878564
1347878563
1347878563
1347878562
1347878560
1347878559
1347878559
1347878558
1347878558
1347878555
1347878554
1347878554
1347878553
1347878553
1347878553
1347878552
1347878551
1347878551
1347878550
1347878549
1347878549
1347878549
1347878548
1347878547
1347878547
1347878546
1347878544
1347878542
1347878541
1347878541
1347878542
1347878540
1347878540
1347878539
1347878539
1347878539
1347878539
1347878539
1347878538
1347878538
1347878538
1347878537
1347878537
1347878536
1347878536
1347878535
1347878535
1347878535
1347878533
1347878533
1347878533
1347878532
1347878530
1347878529
1347878528
1347878527
1347878527
1347878526
1347878526
1347878526
1347878525
1347878524
1347878524
1347878524
1347878524
1347878523
1347878523
1347878517
1347878515
1347878513
1347878513
1347878512
1347878512
1347878512
1347878511
1347878511
1347878509
1347878509
1347878507
1347878507
1347878506
1347878506
1347878505
1347878505
1347878504
1347878503
1347878503
1347878503
1347878498
1347878498
1347878497
1347878497
1347878496
1347878496
1347878494
1347878494
1347878493
1347878492
1347878492
1347878492
1347878491
1347878491
1347878491
1347878490
1347878488
1347878487
1347878487
1347878487
1347878484
1347878484
1347878483
1347878480
1347878480
1347878479
1347878478
1347878477
1347878477
1347878477
1347878477
1347878477
1347878472
1347878472
1347878471
1347878471
1347878471
1347878471
1347878471
1347878470
1347878470
1347878470
1347878469
1347878469
1347878468
1347878468
1347878468
1347878468
1347878467
1347878467
1347878466
1347878466
1347878465
1347878464
1347878463
1347878463
1347878463
1347878462
1347878460
1347878460
1347878459
1347878458
1347878457
1347878457
1347878457
1347878456
1347878456
1347878456
1347878455
1347878455
1347878455
1347878455
1347878454
1347878454
1347878454
1347878696
1347878696
1347878695
1347878695
1347878695
1347878694
1347878694
1347878692
1347878692
1347878691
1347878690
1347878690
1347878690
1347878689
1347878687
1347878686
1347878685
1347878684
1347878684
1347878684
1347878684
1347878683
1347878682
1347878682
1347878682
1347878681
1347878680
1347878680
1347878679
1347878678
1347878678
1347878678
1347878677
1347878677
1347878677
1347878677
1347878676
1347878675
1347878673
1347878673
1347878673
1347878673
1347878673
1347878673
1347878672
1347878671
1347878671
1347878669
1347878668
1347878668
1347878668
1347878668
1347878667
1347878663
1347878663
1347878661
1347878661
1347878660
1347878660
1347878659
1347878659
1347878659
1347878658
1347878658
1347878657
1347878656
1347878655
1347878655
1347878654
1347878653
1347878653
1347878652
1347878651
1347878649
1347878649
1347878648
1347878648
1347878646
1347878645
1347878645
1347878644
1347878644
1347878643
1347878642
1347878640
1347878638
1347878639
1347878637
1347878636
1347878636
1347878635
1347878635
1347878635
1347878634
1347878633
1347878631
1347878631
1347878629
1347878629
1347878629
1347878627
1347878627
1347878626
1347878625
1347878624
1347878624
1347878624
1347878624
1347878623
1347878622
1347878622
1347878622
1347878621
1347878620
1347878619
1347878619
1347878618
1347878618
1347878617
1347878616
1347878615
1347878614
1347878614
1347878614
1347878612
1347878612
1347878612
1347878612
1347878612
1347878612
1347878611
1347878610
1347878608
1347878608
1347878608
1347878607
1347878605
1347878605
1347878604
1347878603
1347878603
1347878602
1347878601
1347878601
1347878601
1347878599
1347878599
1347878596
1347878595
1347878596
1347878594
1347878593
1347878593
1347878593
1347878593
1347878593
1347878592
1347878591
1347878591
1347878591
1347878591
1347878591
1347878590
1347878590
1347878589
1347878589
1347878589
1347878588
1347878586
1347878586
1347878586
1347878586
1347878585
1347878585
1347878585
1347878584
1347878584
1347878584
1347878584
1347878584
1347878584
1347878583
1347878583
1347878583
1347878583
1347878581
1347878581
1347878581
1347878580
1347878580
1347878580
1347878580
1347878579
1347878578
1347878578
1347878578
1347878577
1347878575
1347878574
1347878817
1347878815
1347878814
1347878814
1347878814
1347878814
1347878814
1347878813
1347878813
1347878813
1347878813
1347878812
1347878812
1347878812
1347878811
1347878811
1347878810
1347878809
1347878809
1347878809
1347878809
1347878807
1347878807
1347878807
1347878806
1347878805
1347878804
1347878803
1347878803
1347878802
1347878802
1347878802
1347878799
1347878797
1347878796
1347878796
1347878796
1347878795
1347878795
1347878795
1347878794
1347878793
1347878793
1347878792
1347878792
1347878790
1347878790
1347878789
1347878788
1347878788
1347878787
1347878786
1347878785
1347878785
1347878784
1347878783
1347878783
1347878783
1347878782
1347878782
1347878780
1347878779
1347878777
1347878777
1347878777
1347878777
1347878777
1347878777
1347878776
1347878776
1347878776
1347878774
1347878774
1347878772
1347878771
1347878770
1347878770
1347878769
1347878769
1347878768
1347878768
1347878767
1347878766
1347878765
1347878765
1347878765
1347878765
1347878765
1347878764
1347878764
1347878762
1347878762
1347878762
1347878762
1347878760
1347878760
1347878759
1347878759
1347878759
1347878758
1347878758
1347878757
1347878757
1347878756
1347878756
1347878756
1347878756
1347878756
1347878755
1347878755
1347878755
1347878754
1347878754
1347878754
1347878754
1347878754
1347878753
1347878753
1347878753
1347878752
1347878751
1347878751
1347878751
1347878751
1347878751
1347878749
1347878748
1347878746
1347878745
1347878744
1347878744
1347878743
1347878742
1347878742
1347878741
1347878741
1347878741
1347878739
1347878738
1347878737
1347878737
1347878736
1347878735
1347878735
1347878734
1347878733
1347878733
1347878732
1347878732
1347878731
1347878731
1347878731
1347878731
1347878730
1347878729
1347878729
1347878728
1347878728
1347878727
1347878727
1347878727
1347878726
1347878726
1347878726
1347878725
1347878725
1347878725
1347878725
1347878725
1347878725
1347878725
1347878723
1347878723
1347878722
1347878720
1347878720
1347878719
1347878719
1347878719
1347878718
1347878718
1347878718
1347878716
1347878716
1347878716
1347878715
1347878715
1347878715
1347878714
1347878714
1347878714
1347878713
1347878713
1347878713
1347878712
1347878712
1347878711
1347878711
1347878711
1347878711
1347878710
1347878710
1347878710
1347878709
1347878709
1347878708
1347878708
1347878708
1347878707
1347878707
1347878707
1347878707
1347878706
1347878706
1347878706
1347878705
1347878705
1347878704
1347878704
1347878704
1347878704
1347878704
1347878704
1347878704
1347878702
1347878702
1347878702
1347878702
1347878702
1347878701
1347878701
1347878700
1347878700
1347878700
1347878700
1347878698
1347878698
1347878940
1347878939
1347878938
1347878938
1347878936
1347878935
1347878933
1347878933
1347878933
1347878932
1347878932
1347878931
1347878930
1347878929
1347878928
1347878926
1347878926
1347878926
1347878925
1347878924
1347878923
1347878921
1347878920
1347878919
1347878919
1347878919
1347878919
1347878918
1347878916
1347878915
1347878915
1347878915
1347878915
1347878914
1347878912
1347878912
1347878910
1347878910
1347878910
1347878909
1347878909
1347878908
1347878908
1347878908
1347878908
1347878908
1347878907
1347878907
1347878907
1347878903
1347878903
1347878902
1347878902
1347878901
1347878901
1347878900
1347878900
1347878899
1347878898
1347878898
1347878898
1347878898
1347878897
1347878896
1347878896
1347878895
1347878895
1347878895
1347878894
1347878893
1347878892
1347878892
1347878892
1347878891
1347878890
1347878889
1347878889
1347878887
1347878885
1347878885
1347878883
1347878883
1347878883
1347878883
1347878882
1347878881
1347878881
1347878880
1347878880
1347878878
1347878878
1347878877
1347878877
1347878876
1347878876
1347878875
1347878873
1347878872
1347878871
1347878871
1347878871
1347878871
1347878871
1347878869
1347878867
1347878867
1347878867
1347878864
1347878864
1347878863
1347878863
1347878861
1347878859
1347878859
1347878858
1347878857
1347878857
1347878855
1347878855
1347878854
1347878854
1347878853
1347878853
1347878853
1347878852
1347878851
1347878851
1347878851
1347878848
1347878848
1347878847
1347878845
1347878844
1347878843
1347878843
1347878842
1347878840
1347878839
1347878837
1347878837
1347878836
1347878836
1347878836
1347878836
1347878834
1347878834
1347878832
1347878830
1347878829
1347878825
1347878825
1347878824
1347878824
1347878824
1347878823
1347878823
1347878823
1347878823
1347878821
1347878820
1347878820
1347879060
1347879060
1347879059
1347879056
1347879055
1347879054
1347879051
1347879051
1347879050
1347879050
1347879050
1347879050
1347879049
1347879048
1347879048
1347879047
1347879047
1347879046
1347879046
1347879046
1347879045
1347879044
1347879044
1347879044
1347879044
1347879044
1347879044
1347879044
1347879044
1347879044
1347879042
1347879041
1347879040
1347879040
1347879040
1347879039
1347879039
1347879038
1347879037
1347879037
1347879037
1347879037
1347879037
1347879036
1347879036
1347879036
1347879034
1347879034
1347879034
1347879031
1347879031
1347879031
1347879031
1347879031
1347879030
1347879028
1347879027
1347879026
1347879026
1347879025
1347879025
1347879025
1347879024
1347879023
1347879022
1347879022
1347879021
1347879018
1347879018
1347879018
1347879017
1347879017
1347879016
1347879016
1347879015
1347879015
1347879014
1347879013
1347879013
1347879012
1347879009
1347879008
1347879006
1347879006
1347879005
1347879004
1347879003
1347879002
1347879001
1347879001
1347879001
1347878999
1347878999
1347878999
1347878999
1347878998
1347878997
1347878997
1347878997
1347878996
1347878996
1347878994
1347878993
1347878993
1347878990
1347878990
1347878988
1347878987
1347878986
1347878985
1347878985
1347878985
1347878985
1347878985
1347878984
1347878983
1347878982
1347878978
1347878978
1347878977
1347878977
1347878976
1347878976
1347878972
1347878971
1347878967
1347878965
1347878965
1347878963
1347878963
1347878962
1347878960
1347878960
1347878957
1347878957
1347878957
1347878956
1347878956
1347878955
1347878955
1347878955
1347878953
1347878953
1347878952
1347878952
1347878951
1347878951
1347878950
1347878950
1347878947
1347878947
1347878946
1347878945
1347878945
1347878945
1347878944
1347878944
1347878941
1347878941
1347878941
1347878941
1347878941
1347878941
1347878941
1347879182
1347879180
1347879178
1347879177
1347879176
1347879175
1347879175
1347879175
1347879175
1347879175
1347879172
1347879172
1347879171
1347879170
1347879169
1347879168
1347879168
1347879167
1347879167
1347879166
1347879166
1347879166
1347879164
1347879163
1347879161
1347879161
1347879159
1347879159
1347879159
1347879158
1347879157
1347879156
1347879154
1347879153
1347879152
1347879150
1347879150
1347879150
1347879149
1347879149
1347879148
1347879148
1347879148
1347879148
1347879148
1347879148
1347879148
1347879147
1347879147
1347879145
1347879144
1347879143
1347879143
1347879142
1347879140
1347879140
1347879139
1347879139
1347879139
1347879138
1347879138
1347879137
1347879137
1347879137
1347879137
1347879136
1347879135
1347879135
1347879135
1347879134
1347879134
1347879134
1347879134
1347879133
1347879133
1347879132
1347879132
1347879129
1347879129
1347879127
1347879126
1347879126
1347879124
1347879124
1347879124
1347879124
1347879124
1347879124
1347879124
1347879123
1347879123
1347879123
1347879123
1347879122
1347879121
1347879120
1347879119
1347879118
1347879118
1347879117
1347879116
1347879116
1347879115
1347879114
1347879113
1347879112
1347879111
1347879110
1347879106
1347879105
1347879105
1347879105
1347879104
1347879102
1347879101
1347879100
1347879100
1347879098
1347879098
1347879098
1347879098
1347879097
1347879097
1347879096
1347879095
1347879094
1347879093
1347879092
1347879092
1347879092
1347879091
1347879090
1347879089
1347879088
1347879087
1347879087
1347879086
1347879086
1347879085
1347879083
1347879083
1347879082
1347879081
1347879081
1347879080
1347879080
1347879079
1347879079
1347879078
1347879076
1347879074
1347879074
1347879073
1347879073
1347879073
1347879072
1347879072
1347879071
1347879071
1347879070
1347879070
1347879070
1347879069
1347879069
1347879068
1347879067
1347879067
1347879066
1347879065
1347879064
1347879063
1347879063
1347879304
1347879304
1347879304
1347879303
1347879303
1347879303
1347879302
1347879302
1347879302
1347879302
1347879302
1347879302
1347879301
1347879301
1347879300
1347879299
1347879299
1347879299
1347879298
1347879298
1347879297
1347879296
1347879296
1347879296
1347879292
1347879292
1347879290
1347879290
1347879289
1347879288
1347879288
1347879288
1347879288
1347879288
1347879287
1347879287
1347879287
1347879285
1347879283
1347879282
1347879281
1347879281
1347879279
1347879278
1347879277
1347879274
1347879274
1347879274
1347879274
1347879273
1347879273
1347879272
1347879272
1347879271
1347879270
1347879269
1347879269
1347879267
1347879267
1347879267
1347879267
1347879267
1347879266
1347879265
1347879265
1347879265
1347879263
1347879262
1347879261
1347879260
1347879259
1347879259
1347879257
1347879257
1347879256
1347879255
1347879255
1347879254
1347879253
1347879253
1347879252
1347879252
1347879251
1347879250
1347879249
1347879248
1347879248
1347879248
1347879245
1347879245
1347879244
1347879242
1347879241
1347879240
1347879239
1347879239
1347879239
1347879238
1347879238
1347879236
1347879235
1347879235
1347879233
1347879232
1347879232
1347879232
1347879231
1347879231
1347879231
1347879231
1347879229
1347879226
1347879226
1347879225
1347879224
1347879224
1347879224
1347879223
1347879223
1347879221
1347879221
1347879221
1347879220
1347879220
1347879219
1347879217
1347879216
1347879214
1347879212
1347879210
1347879209
1347879208
1347879208
1347879208
1347879207
1347879207
1347879204
1347879203
1347879203
1347879202
1347879201
1347879200
1347879200
1347879200
1347879200
1347879200
1347879199
1347879198
1347879198
1347879197
1347879196
1347879196
1347879194
1347879193
1347879192
1347879189
1347879188
1347879187
1347879187
1347879186
1347879185
1347879185
1347879185
1347879184
1347879184
1347879184
1347879184
1347879183
1347879183
1347879183
1347879183
1347879183
1347879427
1347879427
1347879427
1347879427
1347879426
1347879426
1347879424
1347879424
1347879422
1347879422
1347879422
1347879422
1347879421
1347879420
1347879420
1347879419
1347879418
1347879418
1347879417
1347879415
1347879412
1347879412
1347879410
1347879409
1347879406
1347879403
1347879402
1347879400
1347879398
1347879397
1347879396
1347879395
1347879395
1347879394
1347879394
1347879393
1347879393
1347879393
1347879393
1347879393
1347879392
1347879392
1347879391
1347879391
1347879390
1347879390
1347879389
1347879387
1347879386
1347879386
1347879385
1347879385
1347879385
1347879385
1347879384
1347879383
1347879382
1347879381
1347879381
1347879379
1347879379
1347879377
1347879377
1347879377
1347879376
1347879375
1347879375
1347879371
1347879371
1347879371
1347879370
1347879370
1347879367
1347879367
1347879366
1347879366
1347879365
1347879364
1347879363
1347879363
1347879362
1347879362
1347879362
1347879362
1347879360
1347879358
1347879358
1347879357
1347879356
1347879354
1347879354
1347879352
1347879348
1347879347
1347879346
1347879345
1347879345
1347879345
1347879345
1347879341
1347879340
1347879334
1347879333
1347879333
1347879332
1347879332
1347879331
1347879330
1347879330
1347879329
1347879329
1347879329
1347879328
1347879327
1347879326
1347879325
1347879325
1347879323
1347879323
1347879322
1347879322
1347879320
1347879320
1347879320
1347879319
1347879318
1347879318
1347879317
1347879316
1347879316
1347879315
1347879314
1347879314
1347879313
1347879313
1347879313
1347879312
1347879312
1347879312
1347879310
1347879310
1347879309
1347879309
1347879308
1347879308
1347879307
1347879306
1347879306
1347879305
1347879304
1347879547
1347879547
1347879546
1347879545
1347879545
1347879544
1347879543
1347879543
1347879543
1347879542
1347879542
1347879541
1347879540
1347879539
1347879537
1347879537
1347879537
1347879537
1347879537
1347879536
1347879536
1347879534
1347879533
1347879532
1347879531
1347879530
1347879530
1347879529
1347879529
1347879528
1347879528
1347879527
1347879526
1347879525
1347879525
1347879523
1347879522
1347879521
1347879519
1347879518
1347879518
1347879517
1347879517
1347879517
1347879515
1347879515
1347879515
1347879515
1347879515
1347879514
1347879514
1347879514
1347879514
1347879512
1347879512
1347879512
1347879512
1347879511
1347879511
1347879510
1347879510
1347879509
1347879509
1347879509
1347879509
1347879509
1347879508
1347879507
1347879507
1347879504
1347879504
1347879503
1347879502
1347879501
1347879501
1347879497
1347879497
1347879497
1347879494
1347879493
1347879492
1347879488
1347879487
1347879486
1347879486
1347879485
1347879485
1347879483
1347879483
1347879481
1347879481
1347879479
1347879479
1347879479
1347879479
1347879478
1347879476
1347879476
1347879475
1347879475
1347879474
1347879474
1347879473
1347879473
1347879473
1347879471
1347879471
1347879471
1347879470
1347879469
1347879467
1347879466
1347879464
1347879464
1347879464
1347879464
1347879463
1347879463
1347879463
1347879463
1347879463
1347879463
1347879462
1347879460
1347879460
1347879460
1347879459
1347879457
1347879456
1347879456
1347879455
1347879454
1347879454
1347879454
1347879454
1347879454
1347879453
1347879453
1347879452
1347879450
1347879450
1347879450
1347879448
1347879446
1347879446
1347879445
1347879444
1347879444
1347879443
1347879443
1347879443
1347879442
1347879442
1347879440
1347879440
1347879438
1347879437
1347879434
1347879433
1347879432
1347879430
1347879430
1347879429
1347879429
1347879428
1347879671
1347879671
1347879670
1347879669
1347879669
1347879669
1347879668
1347879668
1347879668
1347879667
1347879666
1347879666
1347879665
1347879665
1347879664
1347879664
1347879663
1347879661
1347879661
1347879659
1347879659
1347879659
1347879658
1347879658
1347879657
1347879657
1347879654
1347879653
1347879652
1347879651
1347879649
1347879649
1347879649
1347879648
1347879648
1347879647
1347879646
1347879645
1347879645
1347879644
1347879644
1347879641
1347879641
1347879641
1347879640
1347879636
1347879635
1347879634
1347879633
1347879633
1347879632
1347879632
1347879632
1347879632
1347879632
1347879632
1347879632
1347879631
1347879628
1347879627
1347879627
1347879627
1347879626
1347879626
1347879626
1347879626
1347879625
1347879625
1347879625
1347879624
1347879624
1347879623
1347879622
1347879622
1347879621
1347879620
1347879619
1347879618
1347879617
1347879616
1347879616
1347879615
1347879615
1347879614
1347879611
1347879611
1347879611
1347879609
1347879609
1347879609
1347879608
1347879608
1347879608
1347879608
1347879604
1347879603
1347879603
1347879603
1347879602
1347879602
1347879602
1347879602
1347879601
1347879601
1347879601
1347879600
1347879600
1347879600
1347879600
1347879599
1347879599
1347879598
1347879598
1347879597
1347879597
1347879596
1347879596
1347879595
1347879594
1347879594
1347879594
1347879593
1347879592
1347879592
1347879591
1347879591
1347879589
1347879589
1347879587
1347879586
1347879585
1347879584
1347879583
1347879583
1347879582
1347879580
1347879579
1347879579
1347879578
1347879577
1347879576
1347879575
1347879573
1347879570
1347879570
1347879569
1347879568
1347879568
1347879567
1347879567
1347879567
1347879566
1347879566
1347879565
1347879564
1347879564
1347879562
1347879562
1347879562
1347879562
1347879561
1347879561
1347879561
1347879560
1347879560
1347879558
1347879555
1347879553
1347879552
1347879552
1347879551
1347879551
1347879547
1347879793
1347879793
1347879793
1347879792
1347879791
1347879791
1347879791
1347879789
1347879788
1347879788
1347879785
1347879785
1347879783
1347879783
1347879783
1347879783
1347879782
1347879781
1347879781
1347879780
1347879780
1347879778
1347879778
1347879778
1347879777
1347879776
1347879776
1347879776
1347879776
1347879775
1347879774
1347879774
1347879774
1347879774
1347879773
1347879773
1347879772
1347879772
1347879768
1347879767
1347879767
1347879766
1347879766
1347879766
1347879765
1347879765
1347879764
1347879764
1347879762
1347879761
1347879759
1347879758
1347879758
1347879755
1347879754
1347879754
1347879754
1347879753
1347879753
1347879753
1347879752
1347879751
1347879751
1347879751
1347879750
1347879750
1347879750
1347879750
1347879749
1347879749
1347879749
1347879747
1347879746
1347879746
1347879743
1347879743
1347879742
1347879740
1347879739
1347879739
1347879738
1347879738
1347879738
1347879738
1347879737
1347879735
1347879735
1347879734
1347879733
1347879732
1347879732
1347879731
1347879730
1347879729
1347879729
1347879728
1347879728
1347879728
1347879726
1347879726
1347879726
1347879725
1347879725
1347879725
1347879725
1347879725
1347879725
1347879724
1347879724
1347879723
1347879723
1347879722
1347879721
1347879721
1347879720
1347879718
1347879717
1347879716
1347879716
1347879715
1347879715
1347879713
1347879710
1347879708
1347879707
1347879706
1347879706
1347879706
1347879705
1347879704
1347879701
1347879700
1347879700
1347879699
1347879698
1347879697
1347879696
1347879695
1347879695
1347879695
1347879695
1347879695
1347879693
1347879693
1347879693
1347879692
1347879691
1347879691
1347879688
1347879686
1347879686
1347879685
1347879685
1347879684
1347879683
1347879683
1347879683
1347879682
1347879682
1347879681
1347879680
1347879679
1347879679
1347879676
1347879676
1347879674
1347879673
1347879673
1347879673
1347879672
1347879672
1347879912
1347879912
1347879912
1347879912
1347879911
1347879911
1347879909
1347879907
1347879907
1347879905
1347879905
1347879904
1347879902
1347879900
1347879900
1347879899
1347879898
1347879898
1347879896
1347879896
1347879895
1347879895
1347879893
1347879893
1347879892
1347879891
1347879891
1347879890
1347879890
1347879889
1347879887
1347879886
1347879886
1347879883
1347879883
1347879883
1347879883
1347879882
1347879882
1347879882
1347879881
1347879880
1347879880
1347879880
1347879880
1347879879
1347879878
1347879877
1347879875
1347879875
1347879875
1347879875
1347879874
1347879874
1347879873
1347879873
1347879872
1347879872
1347879872
1347879872
1347879872
1347879871
1347879871
1347879870
1347879870
1347879870
1347879867
1347879867
1347879867
1347879866
1347879866
1347879866
1347879866
1347879865
1347879864
1347879863
1347879863
1347879862
1347879862
1347879862
1347879861
1347879859
1347879858
1347879857
1347879857
1347879856
1347879855
1347879855
1347879853
1347879852
1347879851
1347879851
1347879851
1347879851
1347879850
1347879849
1347879849
1347879849
1347879848
1347879847
1347879846
1347879845
1347879844
1347879844
1347879843
1347879842
1347879842
1347879842
1347879841
1347879841
1347879840
1347879840
1347879838
1347879838
1347879837
1347879836
1347879835
1347879835
1347879833
1347879833
1347879832
1347879831
1347879830
1347879829
1347879829
1347879829
1347879828
1347879828
1347879828
1347879828
1347879826
1347879826
1347879826
1347879825
1347879825
1347879825
1347879824
1347879824
1347879824
1347879824
1347879824
1347879823
1347879823
1347879823
1347879819
1347879816
1347879816
1347879816
1347879815
1347879815
1347879814
1347879813
1347879813
1347879813
1347879812
1347879812
1347879811
1347879809
1347879808
1347879808
1347879808
1347879807
1347879805
1347879805
1347879804
1347879804
1347879804
1347879802
1347879800
1347879799
1347879799
1347879799
1347879796
1347879796
1347879795
1347880035
1347880033
1347880033
1347880032
1347880032
1347880032
1347880031
1347880030
1347880029
1347880029
1347880027
1347880027
1347880026
1347880026
1347880025
1347880025
1347880023
1347880023
1347880022
1347880022
1347880021
1347880021
1347880020
1347880020
1347880020
1347880020
1347880020
1347880016
1347880015
1347880015
1347880015
1347880014
1347880013
1347880013
1347880012
1347880010
1347880010
1347880010
1347880009
1347880009
1347880009
1347880009
1347880009
1347880009
1347880008
1347880008
1347880008
1347880008
1347880007
1347880005
1347880004
1347880002
1347880002
1347880000
1347879999
1347879999
1347879998
1347879998
1347879998
1347879998
1347879997
1347879997
1347879997
1347879996
1347879995
1347879995
1347879993
1347879993
1347879993
1347879993
1347879993
1347879993
1347879992
1347879991
1347879990
1347879990
1347879989
1347879989
1347879988
1347879987
1347879987
1347879987
1347879985
1347879985
1347879984
1347879984
1347879981
1347879979
1347879979
1347879979
1347879978
1347879978
1347879975
1347879974
1347879974
1347879974
1347879972
1347879971
1347879971
1347879970
1347879970
1347879970
1347879969
1347879969
1347879968
1347879968
1347879967
1347879967
1347879966
1347879965
1347879962
1347879961
1347879961
1347879961
1347879961
1347879961
1347879958
1347879958
1347879958
1347879957
1347879957
1347879956
1347879955
1347879955
1347879954
1347879954
1347879954
1347879954
1347879954
1347879954
1347879953
1347879952
1347879950
1347879950
1347879950
1347879949
1347879948
1347879948
1347879947
1347879947
1347879947
1347879945
1347879945
1347879944
1347879944
1347879941
1347879940
1347879939
1347879939
1347879939
1347879937
1347879937
1347879936
1347879936
1347879933
1347879933
1347879933
1347879932
1347879932
1347879931
1347879931
1347879930
1347879930
1347879929
1347879929
1347879928
1347879928
1347879928
1347879927
1347879924
1347879924
1347879923
1347879922
1347879922
1347879922
1347879920
1347879920
1347879920
1347879919
1347879918
1347879917
1347879917
1347879917
1347879917
1347879917
1347879916
1347879916
1347879916
1347879915
1347879915
1347879915
1347879914
1347879914
1347880158
1347880157
1347880157
1347880154
1347880151
1347880151
1347880151
1347880151
1347880150
1347880149
1347880149
1347880149
1347880148
1347880148
1347880148
1347880146
1347880145
1347880144
1347880144
1347880144
1347880143
1347880143
1347880142
1347880141
1347880141
1347880141
1347880139
1347880139
1347880139
1347880137
1347880137
1347880137
1347880137
1347880136
1347880136
1347880135
1347880135
1347880134
1347880133
1347880132
1347880132
1347880132
1347880132
1347880130
1347880129
1347880129
1347880127
1347880126
1347880124
1347880123
1347880122
1347880122
1347880120
1347880120
1347880119
1347880119
1347880118
1347880116
1347880115
1347880115
1347880113
1347880113
1347880113
1347880112
1347880111
1347880109
1347880109
1347880109
1347880109
1347880109
1347880108
1347880108
1347880107
1347880107
1347880107
1347880106
1347880105
1347880105
1347880104
1347880104
1347880104
1347880104
1347880104
1347880103
1347880101
1347880101
1347880100
1347880098
1347880098
1347880098
1347880098
1347880097
1347880097
1347880097
1347880097
1347880097
1347880097
1347880097
1347880096
1347880096
1347880096
1347880093
1347880092
1347880092
1347880092
1347880091
1347880091
1347880090
1347880089
1347880089
1347880089
1347880087
1347880086
1347880086
1347880085
1347880085
1347880084
1347880083
1347880082
1347880080
1347880080
1347880079
1347880078
1347880078
1347880076
1347880076
1347880075
1347880074
1347880074
1347880074
1347880073
1347880072
1347880072
1347880071
1347880071
1347880070
1347880069
1347880069
1347880068
1347880068
1347880068
1347880068
1347880068
1347880066
1347880065
1347880065
1347880064
1347880064
1347880063
1347880062
1347880062
1347880061
1347880061
1347880059
1347880059
1347880059
1347880058
1347880058
1347880057
1347880057
1347880057
1347880057
1347880057
1347880056
1347880056
1347880055
1347880055
1347880054
1347880054
1347880054
1347880053
1347880052
1347880052
1347880051
1347880050
1347880048
1347880049
1347880047
1347880047
1347880047
1347880046
1347880045
1347880045
1347880044
1347880043
1347880042
1347880041
1347880040
1347880039
1347880038
1347880036
1347880036
1347880036
1347880035
1347880275
1347880275
1347880275
1347880273
1347880273
1347880273
1347880273
1347880272
1347880271
1347880271
1347880270
1347880269
1347880267
1347880266
1347880266
1347880265
1347880265
1347880265
1347880263
1347880263
1347880263
1347880262
1347880261
1347880260
1347880259
1347880259
1347880257
1347880255
1347880254
1347880254
1347880254
1347880253
1347880253
1347880253
1347880252
1347880252
1347880252
1347880252
1347880252
1347880251
1347880250
1347880250
1347880249
1347880248
1347880247
1347880246
1347880246
1347880245
1347880244
1347880243
1347880243
1347880243
1347880243
1347880243
1347880243
1347880243
1347880242
1347880241
1347880240
1347880240
1347880240
1347880239
1347880239
1347880239
1347880239
1347880239
1347880238
1347880238
1347880238
1347880238
1347880237
1347880237
1347880237
1347880233
1347880233
1347880232
1347880232
1347880231
1347880230
1347880230
1347880229
1347880229
1347880228
1347880228
1347880227
1347880227
1347880227
1347880227
1347880227
1347880226
1347880225
1347880225
1347880224
1347880224
1347880223
1347880221
1347880220
1347880219
1347880218
1347880217
1347880217
1347880216
1347880216
1347880216
1347880216
1347880215
1347880215
1347880213
1347880212
1347880211
1347880210
1347880209
1347880209
1347880208
1347880207
1347880207
1347880206
1347880205
1347880205
1347880205
1347880205
1347880204
1347880204
1347880204
1347880204
1347880204
1347880204
1347880204
1347880204
1347880204
1347880204
1347880202
1347880202
1347880201
1347880201
1347880201
1347880200
1347880199
1347880197
1347880197
1347880195
1347880195
1347880194
1347880194
1347880194
1347880193
1347880192
1347880192
1347880191
1347880190
1347880189
1347880189
1347880189
1347880188
1347880188
1347880187
1347880187
1347880185
1347880184
1347880184
1347880184
1347880184
1347880181
1347880181
1347880181
1347880180
1347880179
1347880178
1347880178
1347880179
1347880175
1347880175
1347880175
1347880174
1347880174
1347880174
1347880174
1347880173
1347880173
1347880172
1347880172
1347880172
1347880172
1347880172
1347880171
1347880171
1347880170
1347880170
1347880170
1347880169
1347880169
1347880168
1347880168
1347880167
1347880167
1347880167
1347880167
1347880165
1347880165
1347880165
1347880165
1347880165
1347880164
1347880164
1347880163
1347880162
1347880162
1347880162
1347880161
1347880402
1347880401
1347880399
1347880398
1347880397
1347880397
1347880397
1347880397
1347880397
1347880397
1347880397
1347880396
1347880395
1347880394
1347880394
1347880394
1347880393
1347880393
1347880393
1347880393
1347880393
1347880393
1347880393
1347880393
1347880393
1347880393
1347880393
1347880393
1347880392
1347880392
1347880392
1347880392
1347880392
1347880391
1347880390
1347880389
1347880389
1347880389
1347880389
1347880388
1347880388
1347880387
1347880385
1347880385
1347880384
1347880384
1347880384
1347880382
1347880382
1347880382
1347880381
1347880381
1347880381
1347880378
1347880377
1347880376
1347880376
1347880376
1347880375
1347880374
1347880374
1347880374
1347880374
1347880374
1347880373
1347880373
1347880372
1347880371
1347880371
1347880370
1347880370
1347880370
1347880370
1347880370
1347880369
1347880368
1347880366
1347880366
1347880366
1347880365
1347880365
1347880364
1347880364
1347880364
1347880364
1347880363
1347880362
1347880362
1347880361
1347880361
1347880361
1347880361
1347880359
1347880359
1347880359
1347880358
1347880357
1347880356
1347880354
1347880354
1347880353
1347880353
1347880353
1347880353
1347880353
1347880352
1347880351
1347880351
1347880350
1347880350
1347880349
1347880349
1347880349
1347880348
1347880348
1347880347
1347880347
1347880347
1347880346
1347880345
1347880344
1347880344
1347880343
1347880343
1347880342
1347880341
1347880337
1347880337
1347880337
1347880336
1347880333
1347880332
1347880332
1347880331
1347880331
1347880331
1347880330
1347880329
1347880329
1347880329
1347880329
1347880328
1347880328
1347880327
1347880326
1347880326
1347880326
1347880325
1347880325
1347880325
1347880325
1347880325
1347880325
1347880324
1347880323
1347880323
1347880322
1347880321
1347880320
1347880319
1347880319
1347880319
1347880319
1347880317
1347880317
1347880316
1347880316
1347880316
1347880316
1347880316
1347880316
1347880315
1347880315
1347880315
1347880315
1347880313
1347880311
1347880310
1347880309
1347880309
1347880309
1347880308
1347880308
1347880307
1347880306
1347880305
1347880304
1347880303
1347880301
1347880299
1347880299
1347880298
1347880297
1347880296
1347880296
1347880295
1347880292
1347880291
1347880291
1347880291
1347880290
1347880290
1347880289
1347880289
1347880288
1347880288
1347880286
1347880285
1347880284
1347880284
1347880284
1347880284
1347880284
1347880283
1347880282
1347880281
1347880281
1347880279
1347880279
1347880279
1347880279
1347880279
1347880278
1347880278
1347880278
1347880277
1347880277
1347880276
1347880276
1347880276
1347880524
1347880523
1347880523
1347880522
1347880522
1347880520
1347880518
1347880517
1347880517
1347880516
1347880513
1347880512
1347880512
1347880511
1347880510
1347880510
1347880509
1347880509
1347880508
1347880506
1347880506
1347880506
1347880506
1347880506
1347880505
1347880504
1347880504
1347880504
1347880503
1347880503
1347880502
1347880502
1347880502
1347880502
1347880502
1347880502
1347880501
1347880501
1347880501
1347880500
1347880500
1347880500
1347880499
1347880498
1347880498
1347880497
1347880497
1347880497
1347880497
1347880496
1347880495
1347880494
1347880493
1347880493
1347880493
1347880492
1347880492
1347880492
1347880491
1347880491
1347880490
1347880489
1347880489
1347880489
1347880489
1347880488
1347880487
1347880486
1347880486
1347880486
1347880486
1347880486
1347880486
1347880485
1347880485
1347880484
1347880483
1347880482
1347880482
1347880482
1347880481
1347880480
1347880479
1347880479
1347880477
1347880476
1347880476
1347880476
1347880475
1347880474
1347880474
1347880472
1347880471
1347880470
1347880469
1347880469
1347880468
1347880468
1347880468
1347880466
1347880464
1347880463
1347880463
1347880462
1347880462
1347880462
1347880459
1347880458
1347880458
1347880458
1347880458
1347880455
1347880455
1347880454
1347880454
1347880454
1347880454
1347880453
1347880453
1347880453
1347880452
1347880451
1347880451
1347880450
1347880449
1347880448
1347880447
1347880446
1347880445
1347880445
1347880445
1347880444
1347880444
1347880443
1347880440
1347880440
1347880439
1347880437
1347880436
1347880436
1347880436
1347880435
1347880435
1347880434
1347880434
1347880433
1347880432
1347880432
1347880432
1347880432
1347880431
1347880431
1347880429
1347880429
1347880428
1347880428
1347880428
1347880428
1347880428
1347880428
1347880428
1347880428
1347880428
1347880428
1347880428
1347880428
1347880427
1347880427
1347880426
1347880424
1347880424
1347880423
1347880422
1347880420
1347880420
1347880419
1347880418
1347880417
1347880417
1347880416
1347880416
1347880416
1347880416
1347880414
1347880413
1347880413
1347880413
1347880412
1347880412
1347880412
1347880412
1347880411
1347880410
1347880409
1347880408
1347880408
1347880405
1347880405
1347880404
1347880644
1347880641
1347880640
1347880638
1347880638
1347880638
1347880638
1347880637
1347880635
1347880635
1347880635
1347880631
1347880630
1347880629
1347880629
1347880627
1347880627
1347880626
1347880626
1347880625
1347880625
1347880625
1347880624
1347880624
1347880624
1347880623
1347880623
1347880623
1347880623
1347880622
1347880622
1347880621
1347880621
1347880620
1347880619
1347880619
1347880618
1347880617
1347880617
1347880617
1347880617
1347880616
1347880616
1347880616
1347880615
1347880615
1347880614
1347880614
1347880612
1347880610
1347880610
1347880609
1347880608
1347880607
1347880607
1347880606
1347880606
1347880605
1347880605
1347880605
1347880605
1347880605
1347880605
1347880604
1347880603
1347880602
1347880602
1347880602
1347880602
1347880600
1347880599
1347880599
1347880599
1347880596
1347880595
1347880595
1347880595
1347880595
1347880594
1347880592
1347880592
1347880592
1347880592
1347880592
1347880590
1347880588
1347880586
1347880586
1347880586
1347880585
1347880585
1347880582
1347880582
1347880582
1347880581
1347880581
1347880581
1347880580
1347880579
1347880578
1347880578
1347880577
1347880575
1347880575
1347880574
1347880574
1347880573
1347880573
1347880572
1347880572
1347880571
1347880570
1347880570
1347880570
1347880569
1347880568
1347880567
1347880567
1347880566
1347880565
1347880565
1347880565
1347880564
1347880564
1347880564
1347880563
1347880562
1347880562
1347880562
1347880561
1347880561
1347880561
1347880560
1347880560
1347880560
1347880558
1347880557
1347880556
1347880556
1347880556
1347880555
1347880555
1347880555
1347880554
1347880553
1347880552
1347880552
1347880549
1347880549
1347880548
1347880548
1347880548
1347880546
1347880546
1347880545
1347880545
1347880545
1347880545
1347880544
1347880544
1347880544
1347880544
1347880544
1347880543
1347880543
1347880542
1347880541
1347880540
1347880539
1347880538
1347880537
1347880537
1347880537
1347880536
1347880536
1347880535
1347880535
1347880535
1347880535
1347880535
1347880535
1347880533
1347880533
1347880532
1347880532
1347880532
1347880532
1347880531
1347880531
1347880531
1347880530
1347880530
1347880530
1347880527
1347880526
1347880526
1347880525
1347880525
1347880525
1347880525
1347880524
1347880768
1347880768
1347880768
1347880767
1347880767
1347880766
1347880766
1347880765
1347880765
1347880765
1347880763
1347880763
1347880763
1347880763
1347880762
1347880762
1347880760
1347880760
1347880759
1347880759
1347880759
1347880758
1347880756
1347880755
1347880755
1347880755
1347880754
1347880754
1347880754
1347880753
1347880753
1347880753
1347880750
1347880748
1347880748
1347880747
1347880746
1347880746
1347880746
1347880745
1347880744
1347880744
1347880743
1347880743
1347880743
1347880742
1347880742
1347880742
1347880741
1347880741
1347880741
1347880740
1347880740
1347880739
1347880739
1347880738
1347880737
1347880737
1347880736
1347880735
1347880735
1347880734
1347880733
1347880733
1347880732
1347880732
1347880731
1347880731
1347880731
1347880731
1347880731
1347880731
1347880730
1347880730
1347880730
1347880730
1347880730
1347880729
1347880728
1347880727
1347880727
1347880727
1347880727
1347880726
1347880726
1347880724
1347880724
1347880724
1347880724
1347880722
1347880722
1347880721
1347880720
1347880719
1347880719
1347880719
1347880719
1347880718
1347880718
1347880717
1347880717
1347880717
1347880717
1347880716
1347880714
1347880713
1347880713
1347880713
1347880712
1347880712
1347880711
1347880710
1347880710
1347880709
1347880709
1347880709
1347880709
1347880707
1347880706
1347880705
1347880705
1347880705
1347880704
1347880704
1347880702
1347880700
1347880700
1347880698
1347880698
1347880697
1347880697
1347880696
1347880695
1347880695
1347880694
1347880693
1347880692
1347880691
1347880690
1347880690
1347880689
1347880689
1347880689
1347880688
1347880688
1347880687
1347880687
1347880686
1347880686
1347880686
1347880684
1347880681
1347880681
1347880681
1347880680
1347880679
1347880678
1347880677
1347880677
1347880677
1347880676
1347880675
1347880674
1347880673
1347880673
1347880673
1347880673
1347880672
1347880671
1347880671
1347880670
1347880669
1347880669
1347880669
1347880669
1347880668
1347880668
1347880667
1347880667
1347880666
1347880666
1347880665
1347880665
1347880665
1347880664
1347880664
1347880661
1347880661
1347880660
1347880659
1347880659
1347880659
1347880658
1347880658
1347880657
1347880657
1347880656
1347880656
1347880656
1347880655
1347880655
1347880655
1347880654
1347880654
1347880653
1347880653
1347880653
1347880653
1347880652
1347880649
1347880649
1347880648
1347880648
1347880648
1347880648
1347880647
1347880892
1347880891
1347880891
1347880889
1347880889
1347880888
1347880888
1347880888
1347880887
1347880885
1347880885
1347880884
1347880884
1347880884
1347880884
1347880883
1347880883
1347880882
1347880882
1347880882
1347880882
1347880882
1347880881
1347880881
1347880880
1347880879
1347880878
1347880877
1347880875
1347880874
1347880874
1347880873
1347880872
1347880872
1347880872
1347880871
1347880870
1347880870
1347880870
1347880869
1347880869
1347880869
1347880868
1347880868
1347880868
1347880867
1347880867
1347880866
1347880866
1347880865
1347880865
1347880865
1347880865
1347880865
1347880863
1347880862
1347880862
1347880862
1347880863
1347880862
1347880862
1347880861
1347880860
1347880860
1347880859
1347880859
1347880859
1347880858
1347880858
1347880856
1347880856
1347880856
1347880855
1347880855
1347880855
1347880855
1347880854
1347880853
1347880852
1347880852
1347880851
1347880851
1347880850
1347880850
1347880850
1347880850
1347880850
1347880850
1347880849
1347880849
1347880849
1347880848
1347880848
1347880848
1347880847
1347880846
1347880846
1347880846
1347880845
1347880845
1347880845
1347880845
1347880845
1347880845
1347880843
1347880843
1347880842
1347880841
1347880840
1347880840
1347880839
1347880839
1347880839
1347880837
1347880837
1347880836
1347880836
1347880833
1347880833
1347880831
1347880831
1347880831
1347880831
1347880831
1347880830
1347880830
1347880830
1347880829
1347880828
1347880827
1347880827
1347880826
1347880825
1347880824
1347880823
1347880823
1347880823
1347880822
1347880822
1347880822
1347880821
1347880819
1347880819
1347880818
1347880818
1347880818
1347880818
1347880817
1347880817
1347880817
1347880816
1347880816
1347880815
1347880815
1347880815
1347880813
1347880811
1347880810
1347880810
1347880809
1347880808
1347880808
1347880808
1347880808
1347880807
1347880807
1347880807
1347880806
1347880805
1347880805
1347880805
1347880803
1347880803
1347880802
1347880802
1347880802
1347880802
1347880802
1347880802
1347880802
1347880801
1347880801
1347880800
1347880799
1347880799
1347880798
1347880797
1347880797
1347880797
1347880797
1347880797
1347880797
1347880795
1347880794
1347880793
1347880793
1347880793
1347880793
1347880792
1347880791
1347880791
1347880790
1347880789
1347880789
1347880789
1347880789
1347880788
1347880787
1347880787
1347880785
1347880785
1347880785
1347880784
1347880784
1347880783
1347880783
1347880783
1347880783
1347880783
1347880782
1347880782
1347880780
1347880780
1347880780
1347880779
1347880779
1347880778
1347880778
1347880777
1347880776
1347880776
1347880775
1347880775
1347880774
1347880774
1347880773
1347880772
1347880770
1347880770
1347880770
1347881011
1347881011
1347881011
1347881010
1347881009
1347881009
1347881008
1347881008
1347881007
1347881007
1347881006
1347881006
1347881006
1347881006
1347881005
1347881004
1347881004
1347881004
1347881004
1347881003
1347881003
1347881003
1347881003
1347881002
1347881001
1347881001
1347881001
1347881001
1347881000
1347881000
1347881000
1347880999
1347880994
1347880994
1347880994
1347880993
1347880991
1347880991
1347880991
1347880991
1347880991
1347880991
1347880990
1347880988
1347880987
1347880987
1347880987
1347880987
1347880986
1347880985
1347880985
1347880982
1347880982
1347880981
1347880981
1347880981
1347880981
1347880979
1347880977
1347880976
1347880975
1347880974
1347880974
1347880974
1347880973
1347880973
1347880973
1347880973
1347880973
1347880972
1347880972
1347880972
1347880971
1347880970
1347880970
1347880969
1347880967
1347880965
1347880964
1347880964
1347880964
1347880963
1347880962
1347880961
1347880961
1347880960
1347880960
1347880959
1347880959
1347880957
1347880957
1347880955
1347880955
1347880955
1347880955
1347880954
1347880954
1347880954
1347880954
1347880954
1347880953
1347880952
1347880951
1347880951
1347880951
1347880951
1347880950
1347880950
1347880950
1347880949
1347880948
1347880948
1347880946
1347880943
1347880943
1347880942
1347880941
1347880940
1347880939
1347880937
1347880937
1347880936
1347880936
1347880936
1347880935
1347880935
1347880933
1347880933
1347880932
1347880932
1347880932
1347880931
1347880930
1347880929
1347880928
1347880927
1347880926
1347880925
1347880925
1347880925
1347880925
1347880925
1347880924
1347880924
1347880924
1347880924
1347880923
1347880923
1347880922
1347880921
1347880921
1347880920
1347880919
1347880919
1347880919
1347880918
1347880918
1347880916
1347880916
1347880915
1347880914
1347880914
1347880914
1347880914
1347880913
1347880913
1347880912
1347880912
1347880911
1347880910
1347880910
1347880909
1347880907
1347880905
1347880905
1347880904
1347880904
1347880904
1347880902
1347880902
1347880901
1347880901
1347880900
1347880898
1347880898
1347880898
1347880893
1347881131
1347881131
1347881130
1347881128
1347881127
1347881126
1347881125
1347881124
1347881123
1347881123
1347881123
1347881122
1347881121
1347881118
1347881118
1347881118
1347881118
1347881117
1347881116
1347881116
1347881116
1347881116
1347881115
1347881114
1347881113
1347881113
1347881113
1347881113
1347881112
1347881112
1347881111
1347881111
1347881111
1347881111
1347881111
1347881111
1347881110
1347881108
1347881108
1347881107
1347881107
1347881106
1347881106
1347881106
1347881102
1347881102
1347881101
1347881101
1347881099
1347881098
1347881098
1347881096
1347881096
1347881095
1347881095
1347881094
1347881094
1347881094
1347881093
1347881092
1347881092
1347881091
1347881091
1347881090
1347881090
1347881089
1347881088
1347881088
1347881088
1347881088
1347881087
1347881087
1347881087
1347881085
1347881084
1347881082
1347881081
1347881081
1347881081
1347881080
1347881080
1347881079
1347881078
1347881077
1347881075
1347881075
1347881075
1347881074
1347881074
1347881073
1347881073
1347881071
1347881069
1347881069
1347881068
1347881067
1347881067
1347881066
1347881066
1347881065
1347881063
1347881061
1347881061
1347881061
1347881061
1347881060
1347881059
1347881059
1347881058
1347881058
1347881058
1347881057
1347881056
1347881055
1347881055
1347881054
1347881051
1347881051
1347881050
1347881049
1347881048
1347881047
1347881047
1347881047
1347881046
1347881044
1347881044
1347881044
1347881044
1347881044
1347881042
1347881042
1347881042
1347881040
1347881040
1347881040
1347881040
1347881040
1347881038
1347881038
1347881036
1347881036
1347881033
1347881031
1347881031
1347881030
1347881030
1347881029
1347881029
1347881028
1347881028
1347881027
1347881027
1347881026
1347881026
1347881026
1347881025
1347881025
1347881025
1347881024
1347881024
1347881024
1347881024
1347881023
1347881023
1347881023
1347881022
1347881022
1347881021
1347881021
1347881021
1347881021
1347881020
1347881020
1347881020
1347881020
1347881019
1347881019
1347881019
1347881018
1347881016
1347881016
1347881016
1347881015
1347881015
1347881015
1347881014
1347881014
1347881013
1347881013
1347881258
1347881258
1347881257
1347881256
1347881256
1347881256
1347881254
1347881254
1347881254
1347881254
1347881253
1347881253
1347881253
1347881252
1347881252
1347881252
1347881251
1347881249
1347881248
1347881248
1347881247
1347881247
1347881247
1347881247
1347881246
1347881245
1347881245
1347881244
1347881244
1347881244
1347881243
1347881243
1347881243
1347881243
1347881242
1347881242
1347881241
1347881241
1347881241
1347881239
1347881238
1347881238
1347881238
1347881237
1347881237
1347881237
1347881236
1347881235
1347881234
1347881233
1347881232
1347881232
1347881232
1347881232
1347881230
1347881228
1347881228
1347881228
1347881228
1347881227
1347881227
1347881226
1347881226
1347881226
1347881225
1347881225
1347881224
1347881224
1347881224
1347881224
1347881224
1347881223
1347881223
1347881223
1347881222
1347881221
1347881220
1347881218
1347881218
1347881217
1347881217
1347881216
1347881215
1347881215
1347881213
1347881212
1347881212
1347881211
1347881211
1347881211
1347881209
1347881209
1347881207
1347881206
1347881205
1347881205
1347881204
1347881204
1347881203
1347881202
1347881200
1347881200
1347881199
1347881198
1347881198
1347881196
1347881194
1347881193
1347881192
1347881192
1347881191
1347881191
1347881191
1347881191
1347881185
1347881185
1347881185
1347881185
1347881184
1347881184
1347881182
1347881181
1347881181
1347881181
1347881180
1347881179
1347881179
1347881178
1347881176
1347881176
1347881176
1347881176
1347881175
1347881175
1347881172
1347881172
1347881170
1347881169
1347881168
1347881168
1347881167
1347881166
1347881166
1347881165
1347881164
1347881164
1347881164
1347881164
1347881164
1347881163
1347881163
1347881162
1347881161
1347881161
1347881161
1347881159
1347881159
1347881159
1347881157
1347881156
1347881156
1347881156
1347881156
1347881155
1347881155
1347881154
1347881153
1347881153
1347881152
1347881152
1347881152
1347881151
1347881151
1347881150
1347881150
1347881149
1347881148
1347881148
1347881147
1347881147
1347881147
1347881145
1347881144
1347881144
1347881143
1347881143
1347881142
1347881142
1347881140
1347881140
1347881139
1347881138
1347881137
1347881137
1347881136
1347881136
1347881136
1347881135
1347881135
1347881134
1347881134
1347881134
1347881134
1347881134
1347881133
1347881133
1347881133
1347881132
1347881132
1347881378
1347881378
1347881378
1347881376
1347881375
1347881375
1347881375
1347881374
1347881374
1347881373
1347881373
1347881372
1347881371
1347881371
1347881371
1347881370
1347881370
1347881369
1347881369
1347881368
1347881367
1347881367
1347881366
1347881366
1347881365
1347881364
1347881363
1347881360
1347881360
1347881360
1347881359
1347881358
1347881357
1347881357
1347881355
1347881355
1347881353
1347881353
1347881349
1347881349
1347881348
1347881348
1347881348
1347881347
1347881346
1347881345
1347881345
1347881344
1347881344
1347881343
1347881343
1347881343
1347881343
1347881343
1347881343
1347881342
1347881342
1347881342
1347881342
1347881342
1347881341
1347881340
1347881340
1347881340
1347881340
1347881339
1347881338
1347881338
1347881337
1347881337
1347881337
1347881337
1347881337
1347881337
1347881336
1347881335
1347881335
1347881334
1347881334
1347881334
1347881334
1347881333
1347881333
1347881332
1347881331
1347881330
1347881327
1347881326
1347881325
1347881324
1347881323
1347881323
1347881321
1347881320
1347881320
1347881319
1347881319
1347881318
1347881318
1347881318
1347881317
1347881316
1347881316
1347881316
1347881316
1347881314
1347881314
1347881313
1347881313
1347881312
1347881312
1347881311
1347881311
1347881310
1347881310
1347881309
1347881308
1347881307
1347881306
1347881304
1347881302
1347881302
1347881302
1347881301
1347881301
1347881301
1347881301
1347881299
1347881299
1347881299
1347881298
1347881298
1347881298
1347881296
1347881296
1347881295
1347881294
1347881294
1347881293
1347881293
1347881291
1347881291
1347881289
1347881289
1347881286
1347881285
1347881285
1347881284
1347881284
1347881284
1347881282
1347881282
1347881282
1347881282
1347881281
1347881280
1347881278
1347881278
1347881278
1347881277
1347881275
1347881275
1347881275
1347881273
1347881273
1347881273
1347881272
1347881271
1347881271
1347881271
1347881270
1347881270
1347881270
1347881269
1347881268
1347881265
1347881263
1347881262
1347881261
1347881261
1347881259
1347881499
1347881498
1347881498
1347881498
1347881498
1347881496
1347881494
1347881494
1347881492
1347881492
1347881492
1347881491
1347881491
1347881490
1347881490
1347881488
1347881488
1347881488
1347881487
1347881487
1347881487
1347881486
1347881484
1347881483
1347881482
1347881482
1347881481
1347881481
1347881481
1347881481
1347881480
1347881480
1347881480
1347881479
1347881479
1347881479
1347881478
1347881474
1347881474
1347881473
1347881471
1347881469
1347881468
1347881468
1347881467
1347881466
1347881466
1347881466
1347881465
1347881465
1347881465
1347881464
1347881463
1347881462
1347881462
1347881462
1347881462
1347881460
1347881460
1347881460
1347881460
1347881458
1347881456
1347881456
1347881456
1347881455
1347881454
1347881452
1347881451
1347881451
1347881450
1347881449
1347881449
1347881449
1347881448
1347881446
1347881446
1347881446
1347881442
1347881442
1347881441
1347881442
1347881441
1347881441
1347881441
1347881440
1347881440
1347881440
1347881440
1347881440
1347881439
1347881439
1347881439
1347881438
1347881438
1347881438
1347881438
1347881438
1347881438
1347881437
1347881437
1347881437
1347881437
1347881437
1347881436
1347881436
1347881435
1347881435
1347881435
1347881435
1347881435
1347881435
1347881435
1347881434
1347881434
1347881434
1347881433
1347881432
1347881432
1347881432
1347881432
1347881431
1347881431
1347881430
1347881430
1347881430
1347881429
1347881429
1347881429
1347881429
1347881428
1347881427
1347881427
1347881427
1347881426
1347881425
1347881424
1347881424
1347881424
1347881424
1347881423
1347881422
1347881421
1347881421
1347881421
1347881420
1347881419
1347881419
1347881419
1347881419
1347881418
1347881418
1347881418
1347881417
1347881417
1347881416
1347881416
1347881416
1347881415
1347881415
1347881414
1347881413
1347881413
1347881411
1347881411
1347881411
1347881411
1347881411
1347881410
1347881410
1347881409
1347881409
1347881408
1347881408
1347881407
1347881407
1347881407
1347881406
1347881406
1347881406
1347881406
1347881405
1347881405
1347881404
1347881404
1347881404
1347881404
1347881404
1347881404
1347881403
1347881403
1347881402
1347881402
1347881401
1347881400
1347881400
1347881399
1347881399
1347881393
1347881393
1347881392
1347881391
1347881391
1347881391
1347881391
1347881390
1347881390
1347881389
1347881389
1347881388
1347881388
1347881387
1347881387
1347881387
1347881387
1347881384
1347881383
1347881381
1347881381
1347881625
1347881625
1347881624
1347881623
1347881622
1347881622
1347881621
1347881620
1347881620
1347881619
1347881619
1347881618
1347881616
1347881616
1347881615
1347881615
1347881615
1347881614
1347881614
1347881614
1347881613
1347881613
1347881613
1347881613
1347881613
1347881613
1347881612
1347881612
1347881610
1347881607
1347881606
1347881605
1347881604
1347881603
1347881601
1347881601
1347881601
1347881599
1347881598
1347881598
1347881598
1347881597
1347881597
1347881595
1347881594
1347881593
1347881593
1347881592
1347881591
1347881591
1347881590
1347881589
1347881588
1347881588
1347881587
1347881586
1347881586
1347881586
1347881586
1347881585
1347881585
1347881585
1347881585
1347881583
1347881583
1347881582
1347881582
1347881582
1347881581
1347881581
1347881581
1347881580
1347881580
1347881578
1347881578
1347881577
1347881577
1347881577
1347881576
1347881576
1347881575
1347881575
1347881575
1347881574
1347881573
1347881572
1347881571
1347881571
1347881570
1347881570
1347881568
1347881568
1347881566
1347881566
1347881566
1347881564
1347881563
1347881563
1347881562
1347881561
1347881560
1347881559
1347881559
1347881558
1347881558
1347881557
1347881557
1347881555
1347881555
1347881554
1347881554
1347881553
1347881552
1347881552
1347881551
1347881549
1347881549
1347881549
1347881547
1347881547
1347881547
1347881547
1347881546
1347881543
1347881543
1347881543
1347881542
1347881542
1347881541
1347881541
1347881540
1347881540
1347881538
1347881537
1347881536
1347881535
1347881535
1347881534
1347881533
1347881533
1347881533
1347881532
1347881532
1347881531
1347881531
1347881531
1347881529
1347881527
1347881526
1347881525
1347881524
1347881524
1347881523
1347881523
1347881523
1347881523
1347881522
1347881522
1347881521
1347881520
1347881520
1347881519
1347881519
1347881517
1347881516
1347881515
1347881514
1347881514
1347881514
1347881513
1347881512
1347881512
1347881511
1347881510
1347881510
1347881510
1347881509
1347881509
1347881508
1347881507
1347881506
1347881506
1347881506
1347881506
1347881505
1347881505
1347881505
1347881505
1347881504
1347881504
1347881503
1347881503
1347881502
1347881501
1347881500
1347881747
1347881746
1347881745
1347881744
1347881743
1347881742
1347881742
1347881739
1347881739
1347881739
1347881737
1347881737
1347881736
1347881735
1347881733
1347881733
1347881733
1347881733
1347881733
1347881732
1347881731
1347881727
1347881727
1347881726
1347881725
1347881725
1347881724
1347881724
1347881723
1347881722
1347881720
1347881720
1347881719
1347881719
1347881719
1347881718
1347881718
1347881717
1347881715
1347881715
1347881715
1347881715
1347881715
1347881715
1347881714
1347881711
1347881711
1347881711
1347881709
1347881709
1347881708
1347881708
1347881708
1347881707
1347881705
1347881704
1347881704
1347881703
1347881703
1347881703
1347881703
1347881702
1347881701
1347881701
1347881701
1347881700
1347881698
1347881695
1347881695
1347881692
1347881692
1347881692
1347881691
1347881691
1347881691
1347881689
1347881689
1347881689
1347881687
1347881687
1347881685
1347881684
1347881683
1347881683
1347881682
1347881682
1347881681
1347881676
1347881676
1347881676
1347881676
1347881676
1347881675
1347881675
1347881674
1347881673
1347881673
1347881673
1347881672
1347881672
1347881672
1347881672
1347881671
1347881671
1347881671
1347881670
1347881670
1347881670
1347881670
1347881669
1347881669
1347881668
1347881667
1347881667
1347881667
1347881667
1347881665
1347881665
1347881664
1347881663
1347881663
1347881661
1347881660
1347881660
1347881659
1347881659
1347881658
1347881658
1347881658
1347881657
1347881657
1347881657
1347881657
1347881656
1347881655
1347881655
1347881654
1347881654
1347881653
1347881652
1347881652
1347881651
1347881651
1347881650
1347881649
1347881649
1347881648
1347881648
1347881648
1347881648
1347881648
1347881648
1347881647
1347881647
1347881646
1347881646
1347881646
1347881646
1347881646
1347881646
1347881645
1347881642
1347881641
1347881641
1347881639
1347881638
1347881636
1347881635
1347881634
1347881634
1347881633
1347881633
1347881633
1347881632
1347881632
1347881631
1347881631
1347881631
1347881631
1347881630
1347881630
1347881630
1347881630
1347881630
1347881629
1347881629
1347881629
1347881629
1347881629
1347881629
1347881629
1347881629
1347881628
1347881628
1347881628
1347881628
1347881628
1347881628
1347881627
1347881627
1347881626
1347881626
1347881868
1347881867
1347881866
1347881866
1347881865
1347881864
1347881862
1347881862
1347881861
1347881860
1347881859
1347881858
1347881858
1347881857
1347881857
1347881857
1347881856
1347881856
1347881855
1347881853
1347881853
1347881851
1347881851
1347881851
1347881851
1347881850
1347881849
1347881849
1347881848
1347881848
1347881847
1347881847
1347881847
1347881846
1347881846
1347881845
1347881844
1347881843
1347881843
1347881842
1347881842
1347881841
1347881839
1347881838
1347881838
1347881837
1347881837
1347881836
1347881834
1347881834
1347881831
1347881831
1347881828
1347881828
1347881828
1347881827
1347881827
1347881827
1347881826
1347881825
1347881825
1347881825
1347881824
1347881823
1347881823
1347881822
1347881822
1347881822
1347881822
1347881822
1347881821
1347881821
1347881819
1347881819
1347881819
1347881818
1347881818
1347881817
1347881816
1347881816
1347881815
1347881814
1347881812
1347881808
1347881808
1347881808
1347881808
1347881806
1347881805
1347881805
1347881804
1347881804
1347881804
1347881803
1347881802
1347881801
1347881801
1347881799
1347881798
1347881798
1347881797
1347881797
1347881796
1347881793
1347881793
1347881793
1347881792
1347881789
1347881790
1347881788
1347881788
1347881787
1347881787
1347881786
1347881785
1347881782
1347881782
1347881780
1347881780
1347881779
1347881779
1347881779
1347881779
1347881779
1347881777
1347881776
1347881776
1347881775
1347881775
1347881775
1347881775
1347881773
1347881773
1347881773
1347881773
1347881773
1347881772
1347881772
1347881771
1347881771
1347881771
1347881771
1347881770
1347881770
1347881769
1347881769
1347881768
1347881768
1347881768
1347881768
1347881768
1347881768
1347881767
1347881766
1347881766
1347881765
1347881765
1347881764
1347881764
1347881763
1347881763
1347881763
1347881763
1347881762
1347881762
1347881762
1347881762
1347881761
1347881761
1347881760
1347881760
1347881759
1347881759
1347881758
1347881758
1347881757
1347881757
1347881757
1347881756
1347881755
1347881755
1347881754
1347881754
1347881752
1347881752
1347881751
1347881751
1347881751
1347881748
1347881748
1347881747
1347881991
1347881991
1347881990
1347881990
1347881989
1347881989
1347881989
1347881988
1347881988
1347881987
1347881987
1347881986
1347881985
1347881985
1347881985
1347881985
1347881984
1347881984
1347881984
1347881983
1347881983
1347881982
1347881981
1347881980
1347881980
1347881979
1347881978
1347881978
1347881978
1347881977
1347881977
1347881977
1347881976
1347881976
1347881976
1347881976
1347881975
1347881975
1347881974
1347881974
1347881973
1347881972
1347881972
1347881971
1347881971
1347881969
1347881968
1347881967
1347881966
1347881963
1347881963
1347881963
1347881963
1347881961
1347881960
1347881960
1347881959
1347881959
1347881959
1347881959
1347881958
1347881958
1347881958
1347881957
1347881956
1347881956
1347881956
1347881955
1347881955
1347881955
1347881955
1347881953
1347881952
1347881951
1347881951
1347881951
1347881950
1347881950
1347881950
1347881949
1347881948
1347881948
1347881946
1347881945
1347881943
1347881943
1347881943
1347881943
1347881943
1347881942
1347881942
1347881942
1347881942
1347881941
1347881940
1347881940
1347881939
1347881938
1347881938
1347881938
1347881938
1347881938
1347881937
1347881936
1347881934
1347881934
1347881933
1347881933
1347881933
1347881932
1347881932
1347881932
1347881929
1347881929
1347881928
1347881927
1347881926
1347881926
1347881926
1347881925
1347881925
1347881925
1347881923
1347881923
1347881921
1347881921
1347881921
1347881921
1347881920
1347881920
1347881920
1347881920
1347881918
1347881917
1347881917
1347881917
1347881916
1347881916
1347881915
1347881913
1347881913
1347881912
1347881912
1347881912
1347881911
1347881910
1347881909
1347881909
1347881908
1347881907
1347881907
1347881907
1347881905
1347881905
1347881905
1347881904
1347881904
1347881903
1347881903
1347881902
1347881902
1347881900
1347881900
1347881898
1347881897
1347881896
1347881896
1347881896
1347881896
1347881895
1347881895
1347881895
1347881895
1347881894
1347881892
1347881892
1347881891
1347881890
1347881891
1347881890
1347881887
1347881886
1347881886
1347881885
1347881885
1347881885
1347881885
1347881885
1347881883
1347881883
1347881881
1347881881
1347881881
1347881880
1347881880
1347881880
1347881880
1347881879
1347881879
1347881876
1347881876
1347881875
1347881874
1347881874
1347881873
1347881873
1347881873
1347881873
1347881870
1347882114
1347882113
1347882113
1347882113
1347882112
1347882111
1347882106
1347882105
1347882104
1347882104
1347882104
1347882102
1347882102
1347882101
1347882101
1347882100
1347882099
1347882099
1347882099
1347882098
1347882098
1347882097
1347882097
1347882096
1347882096
1347882095
1347882095
1347882094
1347882094
1347882094
1347882093
1347882093
1347882093
1347882092
1347882091
1347882090
1347882089
1347882088
1347882088
1347882088
1347882087
1347882087
1347882086
1347882085
1347882085
1347882085
1347882084
1347882084
1347882084
1347882084
1347882084
1347882083
1347882083
1347882082
1347882082
1347882081
1347882081
1347882080
1347882080
1347882080
1347882079
1347882079
1347882079
1347882078
1347882078
1347882078
1347882077
1347882077
1347882075
1347882075
1347882075
1347882075
1347882075
1347882075
1347882075
1347882074
1347882074
1347882073
1347882073
1347882072
1347882071
1347882071
1347882070
1347882070
1347882070
1347882069
1347882069
1347882068
1347882068
1347882067
1347882067
1347882067
1347882064
1347882064
1347882063
1347882062
1347882062
1347882062
1347882061
1347882061
1347882061
1347882060
1347882060
1347882060
1347882059
1347882059
1347882058
1347882058
1347882057
1347882057
1347882057
1347882054
1347882054
1347882054
1347882053
1347882053
1347882053
1347882052
1347882051
1347882051
1347882050
1347882050
1347882050
1347882050
1347882050
1347882050
1347882049
1347882049
1347882048
1347882047
1347882046
1347882045
1347882045
1347882045
1347882045
1347882045
1347882044
1347882044
1347882044
1347882043
1347882043
1347882043
1347882043
1347882042
1347882042
1347882042
1347882040
1347882040
1347882040
1347882040
1347882039
1347882038
1347882038
1347882038
1347882038
1347882037
1347882035
1347882035
1347882034
1347882034
1347882033
1347882033
1347882032
1347882032
1347882031
1347882031
1347882030
1347882029
1347882029
1347882028
1347882028
1347882027
1347882027
1347882027
1347882025
1347882025
1347882024
1347882024
1347882024
1347882024
1347882024
1347882024
1347882024
1347882023
1347882022
1347882021
1347882021
1347882020
1347882018
1347882017
1347882017
1347882017
1347882016
1347882015
1347882014
1347882014
1347882013
1347882012
1347882012
1347882012
1347882011
1347882011
1347882010
1347882010
1347882008
1347882008
1347882007
1347882007
1347882007
1347882007
1347882006
1347882005
1347882005
1347882004
1347882003
1347882003
1347882003
1347882002
1347882002
1347882002
1347882001
1347882001
1347882000
1347881999
1347881997
1347881997
1347881997
1347881996
1347881996
1347881996
1347881994
1347881994
1347881993
1347882234
1347882233
1347882231
1347882231
1347882230
1347882230
1347882230
1347882230
1347882230
1347882229
1347882229
1347882229
1347882229
1347882229
1347882229
1347882228
1347882228
1347882228
1347882228
1347882227
1347882227
1347882227
1347882227
1347882227
1347882227
1347882227
1347882226
1347882226
1347882226
1347882226
1347882226
1347882226
1347882226
1347882226
1347882226
1347882225
1347882224
1347882224
1347882223
1347882222
1347882222
1347882222
1347882222
1347882221
1347882221
1347882221
1347882221
1347882220
1347882218
1347882216
1347882215
1347882214
1347882213
1347882213
1347882212
1347882212
1347882211
1347882211
1347882210
1347882210
1347882210
1347882210
1347882210
1347882209
1347882209
1347882207
1347882207
1347882207
1347882206
1347882205
1347882200
1347882200
1347882200
1347882199
1347882196
1347882196
1347882195
1347882195
1347882195
1347882195
1347882195
1347882193
1347882193
1347882191
1347882190
1347882190
1347882190
1347882189
1347882189
1347882188
1347882188
1347882187
1347882187
1347882187
1347882186
1347882186
1347882186
1347882185
1347882184
1347882183
1347882183
1347882183
1347882183
1347882182
1347882182
1347882182
1347882181
1347882181
1347882181
1347882179
1347882177
1347882177
1347882174
1347882174
1347882172
1347882172
1347882172
1347882172
1347882172
1347882172
1347882172
1347882170
1347882170
1347882169
1347882168
1347882167
1347882166
1347882165
1347882165
1347882164
1347882163
1347882163
1347882161
1347882158
1347882157
1347882157
1347882156
1347882156
1347882156
1347882156
1347882155
1347882152
1347882152
1347882152
1347882150
1347882148
1347882148
1347882147
1347882146
1347882146
1347882146
1347882145
1347882145
1347882144
1347882144
1347882143
1347882143
1347882143
1347882142
1347882142
1347882142
1347882142
1347882141
1347882141
1347882140
1347882140
1347882138
1347882138
1347882138
1347882138
1347882137
1347882137
1347882136
1347882135
1347882135
1347882135
1347882134
1347882133
1347882133
1347882132
1347882132
1347882132
1347882132
1347882130
1347882128
1347882128
1347882128
1347882128
1347882128
1347882128
1347882128
1347882127
1347882127
1347882127
1347882127
1347882127
1347882127
1347882126
1347882126
1347882125
1347882125
1347882125
1347882125
1347882124
1347882124
1347882124
1347882124
1347882124
1347882124
1347882124
1347882123
1347882123
1347882122
1347882122
1347882122
1347882122
1347882121
1347882121
1347882121
1347882121
1347882120
1347882120
1347882120
1347882118
1347882118
1347882117
1347882117
1347882116
1347882114
1347882359
1347882358
1347882358
1347882357
1347882354
1347882354
1347882352
1347882350
1347882350
1347882350
1347882349
1347882349
1347882349
1347882348
1347882348
1347882347
1347882347
1347882346
1347882345
1347882345
1347882345
1347882345
1347882344
1347882343
1347882343
1347882343
1347882343
1347882343
1347882343
1347882342
1347882342
1347882342
1347882342
1347882341
1347882339
1347882339
1347882339
1347882338
1347882337
1347882337
1347882337
1347882336
1347882335
1347882335
1347882334
1347882334
1347882334
1347882333
1347882333
1347882333
1347882332
1347882332
1347882332
1347882332
1347882331
1347882331
1347882331
1347882330
1347882328
1347882328
1347882328
1347882325
1347882324
1347882322
1347882322
1347882321
1347882321
1347882318
1347882318
1347882318
1347882318
1347882318
1347882318
1347882318
1347882318
1347882318
1347882317
1347882316
1347882315
1347882315
1347882314
1347882313
1347882312
1347882312
1347882312
1347882312
1347882312
1347882311
1347882311
1347882309
1347882309
1347882307
1347882307
1347882307
1347882307
1347882306
1347882305
1347882305
1347882305
1347882305
1347882305
1347882305
1347882304
1347882304
1347882304
1347882304
1347882304
1347882304
1347882303
1347882302
1347882301
1347882301
1347882301
1347882298
1347882298
1347882298
1347882298
1347882297
1347882297
1347882297
1347882295
1347882294
1347882294
1347882294
1347882293
1347882292
1347882291
1347882290
1347882289
1347882289
1347882287
1347882287
1347882286
1347882286
1347882284
1347882283
1347882282
1347882282
1347882282
1347882282
1347882281
1347882281
1347882280
1347882280
1347882280
1347882280
1347882280
1347882278
1347882278
1347882278
1347882278
1347882278
1347882278
1347882277
1347882275
1347882275
1347882275
1347882274
1347882273
1347882272
1347882272
1347882272
1347882271
1347882271
1347882270
1347882270
1347882270
1347882268
1347882268
1347882267
1347882267
1347882267
1347882266
1347882266
1347882266
1347882265
1347882265
1347882264
1347882264
1347882262
1347882261
1347882261
1347882261
1347882260
1347882260
1347882259
1347882259
1347882258
1347882258
1347882258
1347882257
1347882257
1347882257
1347882257
1347882256
1347882256
1347882256
1347882256
1347882255
1347882255
1347882255
1347882254
1347882253
1347882253
1347882253
1347882251
1347882251
1347882251
1347882249
1347882247
1347882247
1347882246
1347882245
1347882244
1347882243
1347882241
1347882239
1347882239
1347882238
1347882238
1347882238
1347882236
1347882236
1347882481
1347882481
1347882480
1347882479
1347882479
1347882477
1347882476
1347882475
1347882475
1347882475
1347882475
1347882475
1347882475
1347882472
1347882472
1347882472
1347882471
1347882471
1347882471
1347882470
1347882470
1347882469
1347882468
1347882468
1347882467
1347882467
1347882467
1347882466
1347882465
1347882465
1347882465
1347882464
1347882464
1347882464
1347882464
1347882464
1347882463
1347882463
1347882462
1347882461
1347882461
1347882460
1347882460
1347882460
1347882460
1347882460
1347882459
1347882459
1347882459
1347882458
1347882458
1347882458
1347882458
1347882458
1347882458
1347882457
1347882457
1347882457
1347882457
1347882456
1347882456
1347882456
1347882456
1347882456
1347882455
1347882455
1347882455
1347882455
1347882455
1347882455
1347882455
1347882454
1347882454
1347882454
1347882454
1347882454
1347882453
1347882453
1347882453
1347882453
1347882453
1347882453
1347882453
1347882452
1347882452
1347882452
1347882452
1347882452
1347882452
1347882452
1347882452
1347882452
1347882452
1347882452
1347882452
1347882452
1347882452
1347882452
1347882452
1347882452
1347882452
1347882452
1347882452
1347882452
1347882452
1347882452
1347882451
1347882451
1347882451
1347882450
1347882449
1347882448
1347882448
1347882447
1347882445
1347882445
1347882444
1347882444
1347882443
1347882442
1347882442
1347882441
1347882441
1347882441
1347882440
1347882439
1347882439
1347882439
1347882439
1347882438
1347882438
1347882438
1347882437
1347882434
1347882433
1347882431
1347882431
1347882431
1347882429
1347882429
1347882429
1347882428
1347882428
1347882424
1347882424
1347882423
1347882423
1347882422
1347882422
1347882421
1347882421
1347882419
1347882419
1347882417
1347882415
1347882414
1347882412
1347882412
1347882412
1347882411
1347882410
1347882410
1347882410
1347882410
1347882409
1347882407
1347882406
1347882406
1347882405
1347882405
1347882404
1347882401
1347882399
1347882399
1347882399
1347882398
1347882398
1347882398
1347882397
1347882397
1347882397
1347882396
1347882396
1347882396
1347882395
1347882395
1347882395
1347882395
1347882394
1347882393
1347882393
1347882393
1347882393
1347882392
1347882392
1347882392
1347882392
1347882392
1347882391
1347882391
1347882391
1347882391
1347882391
1347882391
1347882391
1347882391
1347882390
1347882390
1347882390
1347882390
1347882389
1347882389
1347882389
1347882389
1347882388
1347882388
1347882388
1347882388
1347882388
1347882387
1347882387
1347882386
1347882386
1347882386
1347882386
1347882386
1347882386
1347882385
1347882385
1347882385
1347882385
1347882385
1347882385
1347882384
1347882384
1347882384
1347882384
1347882383
1347882383
1347882383
1347882383
1347882383
1347882382
1347882382
1347882382
1347882381
1347882380
1347882380
1347882380
1347882379
1347882379
1347882378
1347882378
1347882377
1347882377
1347882377
1347882376
1347882376
1347882375
1347882374
1347882373
1347882372
1347882372
1347882372
1347882372
1347882372
1347882372
1347882372
1347882372
1347882371
1347882371
1347882370
1347882370
1347882369
1347882369
1347882367
1347882366
1347882366
1347882365
1347882365
1347882365
1347882365
1347882364
1347882363
1347882363
1347882363
1347882362
1347882362
1347882362
1347882361
1347882361
1347882361
1347882361
1347882604
1347882604
1347882603
1347882603
1347882603
1347882603
1347882603
1347882602
1347882602
1347882601
1347882601
1347882601
1347882600
1347882600
1347882599
1347882598
1347882598
1347882598
1347882597
1347882597
1347882597
1347882596
1347882596
1347882596
1347882596
1347882595
1347882595
1347882595
1347882595
1347882592
1347882592
1347882592
1347882590
1347882585
1347882585
1347882585
1347882584
1347882583
1347882583
1347882582
1347882582
1347882581
1347882580
1347882580
1347882580
1347882578
1347882578
1347882578
1347882578
1347882578
1347882576
1347882575
1347882575
1347882575
1347882575
1347882575
1347882575
1347882574
1347882574
1347882573
1347882573
1347882572
1347882572
1347882570
1347882569
1347882568
1347882568
1347882568
1347882567
1347882566
1347882566
1347882566
1347882566
1347882564
1347882563
1347882562
1347882562
1347882561
1347882559
1347882558
1347882558
1347882557
1347882557
1347882557
1347882557
1347882557
1347882556
1347882555
1347882554
1347882553
1347882552
1347882551
1347882549
1347882549
1347882549
1347882549
1347882548
1347882547
1347882547
1347882546
1347882548
1347882547
1347882547
1347882546
1347882546
1347882546
1347882545
1347882545
1347882545
1347882545
1347882544
1347882544
1347882544
1347882543
1347882543
1347882543
1347882542
1347882542
1347882542
1347882542
1347882542
1347882541
1347882541
1347882541
1347882537
1347882536
1347882534
1347882534
1347882533
1347882533
1347882533
1347882531
1347882531
1347882529
1347882529
1347882528
1347882528
1347882528
1347882527
1347882525
1347882525
1347882523
1347882522
1347882522
1347882522
1347882521
1347882520
1347882520
1347882519
1347882519
1347882519
1347882519
1347882519
1347882517
1347882516
1347882515
1347882515
1347882515
1347882515
1347882514
1347882514
1347882512
1347882512
1347882512
1347882511
1347882511
1347882509
1347882509
1347882509
1347882508
1347882507
1347882507
1347882506
1347882506
1347882505
1347882503
1347882502
1347882502
1347882502
1347882501
1347882500
1347882500
1347882500
1347882499
1347882499
1347882498
1347882498
1347882497
1347882497
1347882497
1347882496
1347882495
1347882494
1347882494
1347882494
1347882494
1347882494
1347882494
1347882494
1347882494
1347882494
1347882494
1347882492
1347882490
1347882490
1347882490
1347882490
1347882490
1347882490
1347882490
1347882489
1347882489
1347882489
1347882488
1347882488
1347882488
1347882488
1347882487
1347882487
1347882487
1347882485
1347882485
1347882483
1347882483
1347882483
1347882483
1347882482
1347882482
1347882482
1347882482
1347882726
1347882725
1347882725
1347882724
1347882724
1347882724
1347882722
1347882722
1347882721
1347882721
1347882721
1347882720
1347882720
1347882720
1347882720
1347882720
1347882718
1347882717
1347882717
1347882717
1347882717
1347882716
1347882715
1347882714
1347882714
1347882713
1347882713
1347882713
1347882713
1347882710
1347882710
1347882709
1347882709
1347882708
1347882708
1347882708
1347882707
1347882706
1347882705
1347882705
1347882704
1347882703
1347882702
1347882702
1347882701
1347882700
1347882700
1347882699
1347882696
1347882696
1347882696
1347882694
1347882694
1347882694
1347882693
1347882693
1347882693
1347882692
1347882691
1347882690
1347882689
1347882689
1347882689
1347882689
1347882687
1347882687
1347882686
1347882686
1347882686
1347882686
1347882686
1347882685
1347882685
1347882684
1347882683
1347882683
1347882682
1347882680
1347882680
1347882680
1347882679
1347882678
1347882678
1347882677
1347882676
1347882675
1347882675
1347882675
1347882674
1347882674
1347882674
1347882673
1347882673
1347882672
1347882672
1347882671
1347882670
1347882668
1347882667
1347882666
1347882666
1347882665
1347882664
1347882664
1347882663
1347882662
1347882659
1347882658
1347882657
1347882657
1347882656
1347882656
1347882656
1347882655
1347882655
1347882653
1347882653
1347882653
1347882652
1347882651
1347882651
1347882650
1347882649
1347882648
1347882647
1347882646
1347882646
1347882646
1347882646
1347882645
1347882645
1347882645
1347882645
1347882644
1347882644
1347882643
1347882643
1347882643
1347882642
1347882642
1347882641
1347882640
1347882640
1347882640
1347882639
1347882639
1347882639
1347882638
1347882638
1347882637
1347882636
1347882636
1347882636
1347882634
1347882634
1347882634
1347882633
1347882633
1347882633
1347882632
1347882632
1347882632
1347882632
1347882632
1347882631
1347882631
1347882630
1347882630
1347882629
1347882628
1347882628
1347882627
1347882626
1347882626
1347882625
1347882625
1347882623
1347882623
1347882622
1347882622
1347882622
1347882622
1347882621
1347882620
1347882620
1347882620
1347882619
1347882619
1347882617
1347882616
1347882616
1347882616
1347882616
1347882616
1347882614
1347882614
1347882613
1347882613
1347882612
1347882612
1347882611
1347882611
1347882611
1347882610
1347882609
1347882609
1347882607
1347882607
1347882607
1347882606
1347882605
1347882605
1347882605
1347882605
1347882848
1347882846
1347882845
1347882844
1347882844
1347882844
1347882843
1347882843
1347882843
1347882842
1347882842
1347882840
1347882839
1347882839
1347882836
1347882836
1347882835
1347882833
1347882833
1347882832
1347882831
1347882831
1347882831
1347882830
1347882829
1347882829
1347882829
1347882829
1347882828
1347882828
1347882828
1347882828
1347882827
1347882827
1347882826
1347882825
1347882822
1347882821
1347882821
1347882818
1347882818
1347882818
1347882817
1347882817
1347882815
1347882815
1347882813
1347882813
1347882813
1347882812
1347882812
1347882811
1347882811
1347882810
1347882810
1347882810
1347882809
1347882809
1347882807
1347882807
1347882806
1347882805
1347882805
1347882804
1347882803
1347882802
1347882801
1347882800
1347882799
1347882797
1347882797
1347882797
1347882796
1347882796
1347882795
1347882794
1347882793
1347882792
1347882792
1347882789
1347882789
1347882789
1347882788
1347882788
1347882788
1347882788
1347882788
1347882787
1347882787
1347882785
1347882785
1347882784
1347882784
1347882784
1347882783
1347882782
1347882779
1347882779
1347882778
1347882777
1347882776
1347882776
1347882776
1347882773
1347882773
1347882773
1347882771
1347882771
1347882770
1347882770
1347882769
1347882769
1347882767
1347882767
1347882766
1347882766
1347882766
1347882765
1347882765
1347882764
1347882764
1347882763
1347882762
1347882760
1347882757
1347882757
1347882756
1347882755
1347882755
1347882754
1347882754
1347882753
1347882752
1347882750
1347882748
1347882746
1347882744
1347882744
1347882743
1347882743
1347882743
1347882740
1347882739
1347882738
1347882738
1347882737
1347882737
1347882737
1347882736
1347882736
1347882736
1347882735
1347882735
1347882735
1347882734
1347882734
1347882734
1347882734
1347882734
1347882733
1347882733
1347882732
1347882732
1347882732
1347882731
1347882731
1347882731
1347882730
1347882730
1347882730
1347882730
1347882729
1347882729
1347882729
1347882728
1347882728
1347882728
1347882970
1347882969
1347882969
1347882969
1347882969
1347882969
1347882968
1347882968
1347882967
1347882967
1347882966
1347882966
1347882966
1347882965
1347882965
1347882964
1347882964
1347882964
1347882963
1347882963
1347882963
1347882963
1347882962
1347882962
1347882962
1347882962
1347882961
1347882959
1347882957
1347882957
1347882956
1347882955
1347882955
1347882955
1347882955
1347882955
1347882954
1347882953
1347882952
1347882951
1347882951
1347882951
1347882950
1347882947
1347882947
1347882946
1347882945
1347882944
1347882944
1347882944
1347882944
1347882944
1347882943
1347882941
1347882940
1347882939
1347882939
1347882938
1347882938
1347882938
1347882937
1347882935
1347882935
1347882934
1347882934
1347882933
1347882932
1347882930
1347882930
1347882929
1347882929
1347882928
1347882928
1347882927
1347882926
1347882926
1347882925
1347882924
1347882924
1347882923
1347882922
1347882918
1347882918
1347882916
1347882916
1347882915
1347882915
1347882914
1347882914
1347882914
1347882913
1347882912
1347882912
1347882910
1347882910
1347882910
1347882908
1347882907
1347882906
1347882906
1347882905
1347882905
1347882905
1347882905
1347882904
1347882904
1347882903
1347882903
1347882902
1347882902
1347882902
1347882901
1347882901
1347882900
1347882899
1347882899
1347882899
1347882898
1347882898
1347882898
1347882898
1347882898
1347882898
1347882897
1347882897
1347882896
1347882894
1347882894
1347882894
1347882894
1347882893
1347882891
1347882891
1347882890
1347882890
1347882890
1347882890
1347882889
1347882888
1347882886
1347882886
1347882885
1347882885
1347882884
1347882883
1347882883
1347882882
1347882882
1347882882
1347882882
1347882882
1347882880
1347882880
1347882879
1347882878
1347882878
1347882876
1347882875
1347882872
1347882872
1347882872
1347882872
1347882872
1347882871
1347882871
1347882871
1347882871
1347882871
1347882871
1347882871
1347882871
1347882871
1347882871
1347882871
1347882871
1347882871
1347882871
1347882870
1347882870
1347882870
1347882869
1347882868
1347882868
1347882862
1347882862
1347882861
1347882861
1347882860
1347882860
1347882860
1347882859
1347882858
1347882858
1347882857
1347882857
1347882857
1347882857
1347882856
1347882856
1347882856
1347882856
1347882855
1347882855
1347882855
1347882855
1347882855
1347882854
1347882853
1347882851
1347882851
1347882850
1347882850
1347882850
1347883090
1347883090
1347883090
1347883088
1347883087
1347883087
1347883086
1347883085
1347883085
1347883085
1347883084
1347883084
1347883084
1347883084
1347883083
1347883082
1347883082
1347883082
1347883081
1347883081
1347883081
1347883080
1347883079
1347883078
1347883077
1347883076
1347883075
1347883075
1347883074
1347883074
1347883073
1347883072
1347883072
1347883072
1347883071
1347883071
1347883070
1347883069
1347883069
1347883068
1347883067
1347883067
1347883066
1347883066
1347883065
1347883065
1347883062
1347883061
1347883061
1347883060
1347883060
1347883060
1347883059
1347883059
1347883059
1347883058
1347883057
1347883057
1347883055
1347883055
1347883053
1347883053
1347883052
1347883052
1347883052
1347883051
1347883049
1347883049
1347883049
1347883047
1347883047
1347883047
1347883047
1347883046
1347883045
1347883044
1347883043
1347883043
1347883041
1347883039
1347883039
1347883040
1347883039
1347883038
1347883037
1347883037
1347883037
1347883037
1347883036
1347883035
1347883035
1347883035
1347883035
1347883034
1347883032
1347883031
1347883030
1347883030
1347883028
1347883026
1347883026
1347883024
1347883023
1347883023
1347883022
1347883022
1347883022
1347883022
1347883022
1347883021
1347883017
1347883017
1347883015
1347883015
1347883014
1347883013
1347883013
1347883012
1347883012
1347883012
1347883011
1347883010
1347883009
1347883007
1347883007
1347883006
1347883005
1347883005
1347883003
1347883001
1347883000
1347883000
1347882998
1347882998
1347882997
1347882997
1347882997
1347882996
1347882996
1347882996
1347882995
1347882994
1347882994
1347882994
1347882994
1347882993
1347882992
1347882992
1347882992
1347882991
1347882990
1347882989
1347882989
1347882988
1347882987
1347882986
1347882986
1347882984
1347882984
1347882983
1347882983
1347882983
1347882982
1347882981
1347882979
1347882979
1347882979
1347882977
1347882975
1347882975
1347882972
1347882972
1347882971
1347883214
1347883212
1347883210
1347883210
1347883207
1347883205
1347883205
1347883204
1347883204
1347883204
1347883204
1347883203
1347883203
1347883203
1347883203
1347883203
1347883203
1347883202
1347883202
1347883201
1347883201
1347883201
1347883200
1347883199
1347883199
1347883199
1347883199
1347883197
1347883197
1347883197
1347883197
1347883194
1347883193
1347883193
1347883193
1347883190
1347883190
1347883189
1347883188
1347883188
1347883187
1347883186
1347883185
1347883184
1347883184
1347883182
1347883180
1347883178
1347883176
1347883176
1347883175
1347883175
1347883174
1347883173
1347883173
1347883173
1347883172
1347883172
1347883171
1347883171
1347883170
1347883170
1347883169
1347883168
1347883168
1347883168
1347883168
1347883168
1347883168
1347883168
1347883168
1347883167
1347883167
1347883166
1347883166
1347883165
1347883165
1347883163
1347883162
1347883162
1347883161
1347883161
1347883161
1347883161
1347883160
1347883159
1347883157
1347883155
1347883155
1347883155
1347883155
1347883154
1347883152
1347883151
1347883149
1347883148
1347883147
1347883146
1347883146
1347883144
1347883144
1347883143
1347883141
1347883141
1347883139
1347883138
1347883137
1347883137
1347883136
1347883135
1347883133
1347883132
1347883132
1347883131
1347883129
1347883128
1347883127
1347883125
1347883124
1347883124
1347883124
1347883124
1347883124
1347883122
1347883121
1347883120
1347883120
1347883118
1347883118
1347883117
1347883115
1347883115
1347883114
1347883113
1347883113
1347883113
1347883113
1347883110
1347883110
1347883110
1347883107
1347883105
1347883104
1347883103
1347883103
1347883103
1347883102
1347883102
1347883101
1347883101
1347883100
1347883099
1347883099
1347883099
1347883099
1347883098
1347883098
1347883097
1347883097
1347883096
1347883096
1347883096
1347883095
1347883095
1347883095
1347883095
1347883093
1347883092
1347883336
1347883335
1347883335
1347883334
1347883333
1347883333
1347883332
1347883331
1347883331
1347883330
1347883330
1347883329
1347883329
1347883329
1347883329
1347883328
1347883328
1347883328
1347883328
1347883327
1347883327
1347883326
1347883326
1347883326
1347883325
1347883325
1347883324
1347883324
1347883324
1347883324
1347883323
1347883323
1347883323
1347883323
1347883321
1347883320
1347883319
1347883319
1347883319
1347883316
1347883314
1347883315
1347883314
1347883312
1347883312
1347883312
1347883311
1347883309
1347883308
1347883306
1347883306
1347883306
1347883305
1347883305
1347883304
1347883304
1347883302
1347883301
1347883299
1347883298
1347883298
1347883298
1347883297
1347883296
1347883295
1347883295
1347883295
1347883294
1347883294
1347883294
1347883293
1347883293
1347883292
1347883292
1347883292
1347883292
1347883292
1347883291
1347883291
1347883291
1347883291
1347883290
1347883289
1347883288
1347883287
1347883287
1347883286
1347883285
1347883285
1347883283
1347883283
1347883283
1347883283
1347883283
1347883283
1347883283
1347883283
1347883282
1347883281
1347883280
1347883279
1347883279
1347883278
1347883278
1347883277
1347883276
1347883275
1347883275
1347883275
1347883275
1347883275
1347883275
1347883275
1347883274
1347883274
1347883273
1347883273
1347883273
1347883273
1347883272
1347883271
1347883270
1347883270
1347883270
1347883269
1347883269
1347883268
1347883267
1347883267
1347883266
1347883266
1347883266
1347883266
1347883266
1347883266
1347883266
1347883265
1347883265
1347883264
1347883263
1347883263
1347883263
1347883263
1347883261
1347883261
1347883261
1347883259
1347883258
1347883258
1347883258
1347883257
1347883257
1347883257
1347883256
1347883256
1347883256
1347883255
1347883254
1347883254
1347883253
1347883253
1347883251
1347883250
1347883250
1347883250
1347883250
1347883250
1347883249
1347883249
1347883249
1347883248
1347883248
1347883247
1347883247
1347883247
1347883247
1347883246
1347883246
1347883246
1347883246
1347883245
1347883245
1347883245
1347883244
1347883243
1347883241
1347883241
1347883241
1347883241
1347883240
1347883239
1347883239
1347883237
1347883237
1347883237
1347883235
1347883235
1347883234
1347883233
1347883233
1347883232
1347883231
1347883231
1347883231
1347883231
1347883230
1347883230
1347883230
1347883229
1347883229
1347883229
1347883229
1347883228
1347883227
1347883227
1347883227
1347883225
1347883225
1347883224
1347883223
1347883223
1347883222
1347883222
1347883222
1347883221
1347883221
1347883220
1347883219
1347883218
1347883218
1347883218
1347883218
1347883218
1347883217
1347883216
1347883216
1347883216
1347883215
1347883458
1347883457
1347883457
1347883456
1347883455
1347883454
1347883454
1347883454
1347883453
1347883453
1347883452
1347883452
1347883450
1347883448
1347883448
1347883447
1347883447
1347883446
1347883446
1347883445
1347883445
1347883445
1347883445
1347883444
1347883444
1347883443
1347883443
1347883443
1347883441
1347883441
1347883441
1347883440
1347883439
1347883438
1347883438
1347883438
1347883437
1347883437
1347883437
1347883435
1347883435
1347883434
1347883432
1347883432
1347883430
1347883429
1347883429
1347883429
1347883428
1347883427
1347883427
1347883427
1347883426
1347883426
1347883426
1347883425
1347883425
1347883424
1347883424
1347883423
1347883423
1347883422
1347883422
1347883421
1347883418
1347883418
1347883417
1347883417
1347883417
1347883417
1347883416
1347883415
1347883414
1347883414
1347883414
1347883413
1347883413
1347883413
1347883413
1347883410
1347883410
1347883410
1347883409
1347883408
1347883408
1347883407
1347883406
1347883405
1347883405
1347883405
1347883404
1347883404
1347883404
1347883404
1347883404
1347883404
1347883404
1347883403
1347883403
1347883403
1347883403
1347883403
1347883403
1347883402
1347883402
1347883402
1347883402
1347883402
1347883402
1347883401
1347883400
1347883399
1347883398
1347883397
1347883397
1347883396
1347883395
1347883395
1347883394
1347883394
1347883394
1347883394
1347883394
1347883393
1347883393
1347883393
1347883392
1347883392
1347883392
1347883391
1347883390
1347883388
1347883388
1347883387
1347883387
1347883386
1347883385
1347883385
1347883385
1347883384
1347883383
1347883383
1347883383
1347883382
1347883382
1347883382
1347883382
1347883380
1347883380
1347883380
1347883378
1347883378
1347883378
1347883376
1347883376
1347883376
1347883375
1347883375
1347883375
1347883375
1347883374
1347883373
1347883373
1347883372
1347883371
1347883371
1347883370
1347883370
1347883370
1347883370
1347883369
1347883369
1347883369
1347883368
1347883368
1347883367
1347883367
1347883366
1347883366
1347883365
1347883365
1347883364
1347883364
1347883364
1347883364
1347883362
1347883362
1347883362
1347883361
1347883360
1347883360
1347883358
1347883358
1347883357
1347883356
1347883356
1347883356
1347883356
1347883356
1347883356
1347883355
1347883354
1347883351
1347883350
1347883350
1347883350
1347883349
1347883349
1347883349
1347883349
1347883346
1347883345
1347883344
1347883344
1347883344
1347883344
1347883344
1347883343
1347883343
1347883341
1347883340
1347883340
1347883340
1347883339
1347883339
1347883339
1347883337
1347883336
1347883336
1347883336
1347883336
1347883336
1347883336
1347883336
1347883336
1347883336
1347883580
1347883580
1347883578
1347883576
1347883575
1347883575
1347883574
1347883574
1347883574
1347883573
1347883573
1347883572
1347883571
1347883571
1347883572
1347883571
1347883570
1347883570
1347883570
1347883570
1347883569
1347883568
1347883568
1347883568
1347883567
1347883567
1347883566
1347883566
1347883565
1347883565
1347883562
1347883562
1347883561
1347883561
1347883560
1347883559
1347883559
1347883559
1347883559
1347883558
1347883558
1347883557
1347883555
1347883554
1347883554
1347883554
1347883553
1347883552
1347883552
1347883551
1347883551
1347883550
1347883550
1347883550
1347883550
1347883550
1347883550
1347883549
1347883549
1347883549
1347883549
1347883548
1347883548
1347883548
1347883547
1347883547
1347883547
1347883546
1347883546
1347883546
1347883546
1347883546
1347883545
1347883545
1347883545
1347883544
1347883543
1347883541
1347883541
1347883540
1347883540
1347883539
1347883539
1347883539
1347883538
1347883538
1347883537
1347883538
1347883536
1347883536
1347883536
1347883536
1347883536
1347883536
1347883536
1347883536
1347883534
1347883533
1347883533
1347883533
1347883533
1347883532
1347883531
1347883530
1347883527
1347883527
1347883525
1347883524
1347883523
1347883523
1347883523
1347883522
1347883521
1347883520
1347883520
1347883520
1347883519
1347883518
1347883518
1347883518
1347883517
1347883513
1347883513
1347883512
1347883512
1347883511
1347883510
1347883510
1347883510
1347883508
1347883508
1347883508
1347883507
1347883507
1347883506
1347883506
1347883505
1347883504
1347883504
1347883504
1347883504
1347883504
1347883504
1347883503
1347883503
1347883503
1347883503
1347883503
1347883502
1347883501
1347883501
1347883500
1347883500
1347883500
1347883499
1347883498
1347883498
1347883496
1347883496
1347883495
1347883494
1347883494
1347883493
1347883493
1347883493
1347883492
1347883491
1347883491
1347883490
1347883490
1347883490
1347883489
1347883489
1347883488
1347883487
1347883485
1347883484
1347883484
1347883481
1347883480
1347883479
1347883479
1347883478
1347883477
1347883477
1347883477
1347883477
1347883476
1347883475
1347883475
1347883475
1347883474
1347883474
1347883474
1347883473
1347883473
1347883472
1347883472
1347883471
1347883471
1347883471
1347883471
1347883471
1347883471
1347883471
1347883471
1347883470
1347883470
1347883470
1347883470
1347883469
1347883469
1347883465
1347883463
1347883463
1347883463
1347883462
1347883462
1347883460
1347883459
1347883459
1347883459
1347883702
1347883701
1347883701
1347883699
1347883698
1347883697
1347883697
1347883696
1347883696
1347883696
1347883695
1347883694
1347883695
1347883691
1347883689
1347883688
1347883688
1347883688
1347883686
1347883686
1347883686
1347883685
1347883685
1347883685
1347883684
1347883684
1347883684
1347883683
1347883683
1347883683
1347883682
1347883682
1347883682
1347883682
1347883682
1347883682
1347883681
1347883681
1347883681
1347883680
1347883680
1347883677
1347883677
1347883677
1347883677
1347883676
1347883676
1347883676
1347883676
1347883675
1347883675
1347883675
1347883674
1347883673
1347883672
1347883671
1347883670
1347883669
1347883669
1347883669
1347883669
1347883669
1347883667
1347883667
1347883666
1347883666
1347883665
1347883665
1347883665
1347883665
1347883664
1347883663
1347883663
1347883663
1347883662
1347883662
1347883662
1347883662
1347883662
1347883662
1347883661
1347883660
1347883660
1347883660
1347883659
1347883659
1347883659
1347883659
1347883659
1347883657
1347883657
1347883656
1347883655
1347883655
1347883654
1347883654
1347883654
1347883653
1347883653
1347883653
1347883652
1347883652
1347883651
1347883651
1347883651
1347883650
1347883649
1347883648
1347883648
1347883648
1347883647
1347883647
1347883646
1347883646
1347883646
1347883645
1347883645
1347883644
1347883642
1347883640
1347883640
1347883640
1347883639
1347883638
1347883638
1347883637
1347883635
1347883635
1347883635
1347883635
1347883634
1347883633
1347883632
1347883632
1347883631
1347883631
1347883630
1347883630
1347883629
1347883629
1347883628
1347883628
1347883627
1347883627
1347883627
1347883627
1347883627
1347883627
1347883627
1347883626
1347883625
1347883625
1347883624
1347883624
1347883624
1347883624
1347883623
1347883623
1347883622
1347883622
1347883622
1347883620
1347883619
1347883619
1347883618
1347883618
1347883617
1347883616
1347883615
1347883612
1347883612
1347883612
1347883612
1347883612
1347883611
1347883611
1347883611
1347883610
1347883610
1347883610
1347883608
1347883608
1347883608
1347883608
1347883607
1347883606
1347883606
1347883606
1347883606
1347883604
1347883604
1347883604
1347883604
1347883603
1347883603
1347883603
1347883602
1347883602
1347883602
1347883602
1347883601
1347883601
1347883600
1347883599
1347883599
1347883599
1347883598
1347883597
1347883596
1347883596
1347883596
1347883595
1347883595
1347883595
1347883595
1347883595
1347883594
1347883594
1347883594
1347883594
1347883593
1347883592
1347883592
1347883592
1347883592
1347883592
1347883591
1347883591
1347883591
1347883590
1347883590
1347883589
1347883587
1347883587
1347883587
1347883586
1347883586
1347883586
1347883585
1347883585
1347883584
1347883584
1347883583
1347883582
1347883582
1347883824
1347883823
1347883822
1347883821
1347883821
1347883820
1347883820
1347883819
1347883819
1347883818
1347883818
1347883818
1347883817
1347883815
1347883814
1347883814
1347883811
1347883811
1347883811
1347883811
1347883810
1347883808
1347883808
1347883807
1347883807
1347883806
1347883805
1347883805
1347883804
1347883804
1347883804
1347883804
1347883803
1347883803
1347883803
1347883803
1347883803
1347883802
1347883802
1347883801
1347883801
1347883799
1347883799
1347883798
1347883797
1347883796
1347883796
1347883796
1347883795
1347883794
1347883794
1347883794
1347883794
1347883793
1347883793
1347883793
1347883793
1347883792
1347883792
1347883791
1347883791
1347883791
1347883791
1347883790
1347883790
1347883789
1347883789
1347883788
1347883788
1347883786
1347883785
1347883785
1347883784
1347883784
1347883784
1347883784
1347883784
1347883783
1347883783
1347883783
1347883782
1347883782
1347883782
1347883782
1347883782
1347883780
1347883779
1347883778
1347883778
1347883777
1347883777
1347883776
1347883774
1347883774
1347883774
1347883774
1347883774
1347883774
1347883774
1347883774
1347883773
1347883773
1347883773
1347883772
1347883772
1347883772
1347883771
1347883771
1347883771
1347883770
1347883770
1347883768
1347883768
1347883768
1347883766
1347883766
1347883761
1347883761
1347883761
1347883760
1347883760
1347883760
1347883760
1347883759
1347883758
1347883757
1347883757
1347883757
1347883756
1347883755
1347883754
1347883754
1347883753
1347883753
1347883752
1347883752
1347883752
1347883752
1347883751
1347883750
1347883749
1347883749
1347883748
1347883748
1347883747
1347883747
1347883746
1347883746
1347883746
1347883746
1347883745
1347883744
1347883744
1347883744
1347883744
1347883743
1347883743
1347883742
1347883742
1347883742
1347883742
1347883742
1347883741
1347883741
1347883741
1347883741
1347883739
1347883738
1347883737
1347883737
1347883737
1347883736
1347883733
1347883733
1347883732
1347883732
1347883732
1347883732
1347883731
1347883729
1347883728
1347883728
1347883728
1347883727
1347883726
1347883726
1347883725
1347883725
1347883723
1347883723
1347883723
1347883722
1347883722
1347883721
1347883721
1347883721
1347883720
1347883720
1347883720
1347883719
1347883718
1347883718
1347883717
1347883716
1347883714
1347883713
1347883713
1347883713
1347883712
1347883712
1347883712
1347883712
1347883711
1347883711
1347883711
1347883711
1347883711
1347883711
1347883709
1347883709
1347883708
1347883708
1347883706
1347883706
1347883705
1347883704
1347883704
1347883703
1347883948
1347883947
1347883946
1347883945
1347883945
1347883944
1347883943
1347883943
1347883942
1347883941
1347883941
1347883940
1347883939
1347883938
1347883938
1347883938
1347883937
1347883936
1347883935
1347883934
1347883934
1347883934
1347883934
1347883933
1347883932
1347883932
1347883931
1347883930
1347883929
1347883928
1347883928
1347883928
1347883927
1347883926
1347883925
1347883925
1347883925
1347883924
1347883922
1347883921
1347883921
1347883920
1347883919
1347883919
1347883919
1347883919
1347883919
1347883918
1347883918
1347883917
1347883917
1347883916
1347883916
1347883916
1347883915
1347883915
1347883914
1347883914
1347883913
1347883913
1347883913
1347883912
1347883912
1347883912
1347883911
1347883910
1347883910
1347883909
1347883909
1347883909
1347883909
1347883909
1347883908
1347883908
1347883908
1347883908
1347883907
1347883907
1347883906
1347883906
1347883905
1347883904
1347883904
1347883904
1347883903
1347883903
1347883903
1347883903
1347883902
1347883901
1347883901
1347883901
1347883900
1347883900
1347883900
1347883899
1347883899
1347883899
1347883898
1347883898
1347883897
1347883897
1347883897
1347883896
1347883896
1347883896
1347883896
1347883895
1347883894
1347883894
1347883894
1347883893
1347883892
1347883892
1347883891
1347883891
1347883891
1347883891
1347883891
1347883891
1347883891
1347883889
1347883889
1347883888
1347883888
1347883888
1347883888
1347883887
1347883887
1347883887
1347883886
1347883886
1347883884
1347883883
1347883883
1347883883
1347883883
1347883882
1347883882
1347883882
1347883882
1347883881
1347883879
1347883878
1347883878
1347883877
1347883877
1347883877
1347883877
1347883876
1347883875
1347883875
1347883875
1347883872
1347883871
1347883870
1347883870
1347883869
1347883868
1347883868
1347883868
1347883868
1347883866
1347883864
1347883864
1347883864
1347883864
1347883864
1347883863
1347883863
1347883863
1347883863
1347883863
1347883862
1347883860
1347883860
1347883860
1347883859
1347883859
1347883858
1347883858
1347883858
1347883857
1347883856
1347883855
1347883854
1347883853
1347883853
1347883852
1347883851
1347883851
1347883851
1347883851
1347883850
1347883849
1347883849
1347883849
1347883848
1347883848
1347883847
1347883845
1347883844
1347883843
1347883843
1347883843
1347883842
1347883842
1347883842
1347883842
1347883841
1347883841
1347883841
1347883841
1347883840
1347883840
1347883839
1347883838
1347883838
1347883838
1347883837
1347883836
1347883836
1347883836
1347883835
1347883835
1347883834
1347883833
1347883832
1347883832
1347883829
1347883829
1347883828
1347883828
1347883827
1347883826
1347883826
1347883825
1347883825
1347884071
1347884071
1347884070
1347884070
1347884069
1347884069
1347884069
1347884068
1347884068
1347884067
1347884066
1347884064
1347884064
1347884064
1347884063
1347884062
1347884062
1347884061
1347884061
1347884061
1347884060
1347884060
1347884060
1347884059
1347884058
1347884058
1347884058
1347884057
1347884056
1347884056
1347884055
1347884054
1347884054
1347884053
1347884053
1347884053
1347884053
1347884053
1347884052
1347884052
1347884052
1347884052
1347884051
1347884051
1347884051
1347884051
1347884050
1347884050
1347884049
1347884049
1347884048
1347884048
1347884046
1347884046
1347884046
1347884045
1347884044
1347884044
1347884042
1347884042
1347884042
1347884042
1347884041
1347884041
1347884042
1347884040
1347884039
1347884039
1347884039
1347884038
1347884038
1347884038
1347884036
1347884036
1347884035
1347884034
1347884034
1347884033
1347884033
1347884032
1347884032
1347884032
1347884031
1347884031
1347884030
1347884030
1347884028
1347884028
1347884028
1347884028
1347884027
1347884025
1347884025
1347884025
1347884024
1347884024
1347884024
1347884023
1347884023
1347884023
1347884023
1347884022
1347884022
1347884022
1347884021
1347884021
1347884021
1347884020
1347884019
1347884018
1347884018
1347884018
1347884017
1347884017
1347884016
1347884016
1347884015
1347884015
1347884015
1347884012
1347884012
1347884011
1347884011
1347884010
1347884010
1347884010
1347884009
1347884009
1347884008
1347884008
1347884007
1347884007
1347884007
1347884007
1347884006
1347884006
1347884005
1347884003
1347884002
1347884001
1347884001
1347884001
1347884000
1347884000
1347884000
1347884000
1347884000
1347883999
1347883999
1347883997
1347883997
1347883996
1347883996
1347883995
1347883994
1347883994
1347883994
1347883993
1347883993
1347883992
1347883992
1347883991
1347883991
1347883991
1347883990
1347883990
1347883990
1347883989
1347883989
1347883988
1347883988
1347883988
1347883987
1347883986
1347883986
1347883986
1347883986
1347883984
1347883983
1347883983
1347883982
1347883982
1347883981
1347883981
1347883980
1347883980
1347883980
1347883978
1347883978
1347883978
1347883978
1347883977
1347883977
1347883977
1347883976
1347883976
1347883974
1347883974
1347883974
1347883973
1347883973
1347883973
1347883971
1347883970
1347883969
1347883969
1347883968
1347883967
1347883966
1347883966
1347883965
1347883965
1347883964
1347883963
1347883963
1347883962
1347883962
1347883961
1347883961
1347883961
1347883959
1347883958
1347883958
1347883958
1347883957
1347883956
1347883956
1347883956
1347883956
1347883955
1347883954
1347883954
1347883954
1347883954
1347883953
1347883953
1347883953
1347883953
1347883952
1347883952
1347883952
1347883951
1347883951
1347883951
1347883951
1347883950
1347883950
1347883949
1347883949
1347883949
1347883948
1347884194
1347884194
1347884193
1347884193
1347884193
1347884193
1347884193
1347884192
1347884192
1347884192
1347884192
1347884192
1347884192
1347884191
1347884191
1347884191
1347884191
1347884191
1347884191
1347884190
1347884190
1347884190
1347884189
1347884189
1347884189
1347884189
1347884189
1347884189
1347884189
1347884188
1347884188
1347884188
1347884188
1347884188
1347884188
1347884188
1347884188
1347884188
1347884187
1347884187
1347884187
1347884187
1347884187
1347884187
1347884187
1347884187
1347884186
1347884186
1347884186
1347884186
1347884186
1347884185
1347884185
1347884185
1347884185
1347884185
1347884185
1347884185
1347884185
1347884184
1347884184
1347884184
1347884183
1347884183
1347884183
1347884182
1347884182
1347884182
1347884182
1347884181
1347884181
1347884181
1347884181
1347884180
1347884180
1347884180
1347884180
1347884180
1347884180
1347884180
1347884179
1347884179
1347884179
1347884179
1347884178
1347884178
1347884178
1347884178
1347884178
1347884177
1347884177
1347884177
1347884177
1347884177
1347884177
1347884176
1347884176
1347884176
1347884175
1347884175
1347884175
1347884175
1347884175
1347884175
1347884175
1347884174
1347884174
1347884174
1347884174
1347884173
1347884173
1347884172
1347884172
1347884172
1347884172
1347884172
1347884172
1347884171
1347884171
1347884171
1347884171
1347884171
1347884170
1347884170
1347884170
1347884169
1347884169
1347884169
1347884169
1347884168
1347884168
1347884168
1347884168
1347884168
1347884168
1347884167
1347884167
1347884167
1347884166
1347884166
1347884166
1347884166
1347884166
1347884166
1347884166
1347884165
1347884165
1347884165
1347884165
1347884165
1347884165
1347884165
1347884164
1347884164
1347884164
1347884164
1347884164
1347884164
1347884163
1347884163
1347884163
1347884163
1347884163
1347884163
1347884162
1347884162
1347884162
1347884162
1347884162
1347884161
1347884161
1347884161
1347884160
1347884160
1347884160
1347884159
1347884159
1347884159
1347884159
1347884159
1347884158
1347884158
1347884158
1347884157
1347884157
1347884157
1347884157
1347884157
1347884157
1347884156
1347884156
1347884155
1347884155
1347884155
1347884155
1347884155
1347884154
1347884154
1347884154
1347884153
1347884153
1347884153
1347884152
1347884150
1347884150
1347884149
1347884149
1347884148
1347884148
1347884147
1347884145
1347884145
1347884145
1347884145
1347884144
1347884144
1347884144
1347884144
1347884144
1347884144
1347884144
1347884143
1347884142
1347884142
1347884141
1347884141
1347884141
1347884140
1347884140
1347884140
1347884140
1347884139
1347884138
1347884137
1347884136
1347884135
1347884135
1347884134
1347884132
1347884132
1347884131
1347884131
1347884130
1347884129
1347884129
1347884128
1347884128
1347884128
1347884128
1347884128
1347884128
1347884126
1347884126
1347884125
1347884125
1347884125
1347884124
1347884124
1347884124
1347884123
1347884123
1347884123
1347884123
1347884122
1347884122
1347884120
1347884120
1347884119
1347884119
1347884119
1347884118
1347884117
1347884117
1347884115
1347884115
1347884112
1347884112
1347884111
1347884109
1347884109
1347884108
1347884108
1347884107
1347884107
1347884107
1347884107
1347884106
1347884105
1347884105
1347884105
1347884105
1347884105
1347884104
1347884104
1347884104
1347884104
1347884104
1347884103
1347884103
1347884103
1347884103
1347884102
1347884102
1347884102
1347884102
1347884102
1347884101
1347884101
1347884101
1347884101
1347884101
1347884101
1347884101
1347884100
1347884100
1347884099
1347884098
1347884098
1347884097
1347884096
1347884096
1347884096
1347884095
1347884095
1347884095
1347884094
1347884094
1347884094
1347884093
1347884093
1347884091
1347884091
1347884090
1347884090
1347884090
1347884089
1347884088
1347884087
1347884086
1347884085
1347884085
1347884085
1347884085
1347884085
1347884085
1347884083
1347884083
1347884082
1347884082
1347884081
1347884080
1347884080
1347884080
1347884080
1347884080
1347884080
1347884079
1347884078
1347884078
1347884078
1347884078
1347884077
1347884075
1347884075
1347884074
1347884074
1347884073
1347884073
1347884073
1347884072
1347884072
1347884072
1347884071
1347884314
1347884314
1347884314
1347884314
1347884314
1347884313
1347884313
1347884313
1347884313
1347884313
1347884312
1347884312
1347884312
1347884311
1347884311
1347884311
1347884311
1347884311
1347884310
1347884310
1347884310
1347884310
1347884310
1347884310
1347884309
1347884309
1347884309
1347884308
1347884308
1347884307
1347884307
1347884307
1347884307
1347884307
1347884306
1347884305
1347884305
1347884305
1347884305
1347884305
1347884305
1347884305
1347884305
1347884304
1347884304
1347884304
1347884304
1347884304
1347884304
1347884303
1347884303
1347884303
1347884303
1347884303
1347884303
1347884303
1347884303
1347884303
1347884303
1347884303
1347884303
1347884302
1347884302
1347884302
1347884302
1347884302
1347884302
1347884302
1347884302
1347884302
1347884302
1347884302
1347884302
1347884301
1347884301
1347884301
1347884301
1347884301
1347884301
1347884301
1347884301
1347884301
1347884300
1347884300
1347884300
1347884300
1347884300
1347884300
1347884299
1347884299
1347884299
1347884299
1347884299
1347884299
1347884299
1347884299
1347884299
1347884299
1347884298
1347884298
1347884298
1347884298
1347884298
1347884298
1347884298
1347884298
1347884298
1347884298
1347884298
1347884298
1347884298
1347884297
1347884297
1347884297
1347884297
1347884297
1347884297
1347884295
1347884295
1347884294
1347884294
1347884294
1347884294
1347884294
1347884294
1347884294
1347884294
1347884293
1347884293
1347884293
1347884293
1347884293
1347884293
1347884292
1347884292
1347884292
1347884292
1347884291
1347884291
1347884291
1347884291
1347884291
1347884290
1347884290
1347884290
1347884290
1347884289
1347884289
1347884289
1347884287
1347884287
1347884287
1347884287
1347884287
1347884287
1347884286
1347884286
1347884286
1347884286
1347884286
1347884286
1347884286
1347884286
1347884286
1347884286
1347884285
1347884285
1347884285
1347884285
1347884285
1347884284
1347884284
1347884284
1347884284
1347884284
1347884284
1347884284
1347884284
1347884283
1347884283
1347884283
1347884283
1347884283
1347884283
1347884283
1347884283
1347884283
1347884283
1347884282
1347884282
1347884282
1347884281
1347884281
1347884280
1347884280
1347884280
1347884280
1347884280
1347884280
1347884280
1347884280
1347884279
1347884279
1347884279
1347884278
1347884278
1347884278
1347884278
1347884278
1347884277
1347884277
1347884277
1347884277
1347884277
1347884276
1347884276
1347884276
1347884276
1347884276
1347884275
1347884275
1347884274
1347884274
1347884273
1347884273
1347884273
1347884273
1347884273
1347884272
1347884272
1347884271
1347884271
1347884271
1347884271
1347884271
1347884270
1347884270
1347884270
1347884270
1347884269
1347884269
1347884268
1347884268
1347884268
1347884268
1347884268
1347884267
1347884267
1347884267
1347884267
1347884266
1347884266
1347884266
1347884265
1347884265
1347884265
1347884265
1347884265
1347884265
1347884265
1347884264
1347884264
1347884263
1347884263
1347884263
1347884262
1347884261
1347884261
1347884260
1347884259
1347884259
1347884259
1347884259
1347884259
1347884259
1347884258
1347884258
1347884258
1347884258
1347884258
1347884258
1347884257
1347884257
1347884257
1347884257
1347884257
1347884257
1347884257
1347884255
1347884255
1347884255
1347884254
1347884254
1347884254
1347884253
1347884253
1347884253
1347884253
1347884252
1347884252
1347884252
1347884251
1347884251
1347884251
1347884251
1347884251
1347884251
1347884251
1347884251
1347884251
1347884251
1347884250
1347884250
1347884250
1347884250
1347884250
1347884250
1347884250
1347884249
1347884249
1347884248
1347884248
1347884248
1347884248
1347884248
1347884248
1347884247
1347884247
1347884247
1347884247
1347884246
1347884246
1347884246
1347884245
1347884245
1347884244
1347884244
1347884244
1347884243
1347884243
1347884242
1347884242
1347884242
1347884242
1347884242
1347884242
1347884241
1347884241
1347884241
1347884241
1347884241
1347884241
1347884240
1347884240
1347884240
1347884240
1347884238
1347884238
1347884237
1347884237
1347884236
1347884236
1347884235
1347884234
1347884234
1347884233
1347884233
1347884233
1347884233
1347884232
1347884231
1347884230
1347884229
1347884229
1347884229
1347884228
1347884228
1347884227
1347884227
1347884227
1347884227
1347884227
1347884226
1347884226
1347884226
1347884226
1347884226
1347884225
1347884225
1347884224
1347884224
1347884223
1347884223
1347884223
1347884222
1347884222
1347884222
1347884220
1347884220
1347884220
1347884219
1347884219
1347884219
1347884218
1347884218
1347884218
1347884218
1347884218
1347884218
1347884218
1347884217
1347884217
1347884217
1347884216
1347884216
1347884215
1347884215
1347884215
1347884214
1347884214
1347884214
1347884213
1347884213
1347884213
1347884212
1347884212
1347884212
1347884211
1347884211
1347884211
1347884210
1347884210
1347884210
1347884210
1347884211
1347884209
1347884209
1347884209
1347884209
1347884209
1347884209
1347884208
1347884208
1347884207
1347884207
1347884207
1347884206
1347884206
1347884206
1347884205
1347884205
1347884205
1347884205
1347884204
1347884204
1347884204
1347884203
1347884203
1347884203
1347884203
1347884203
1347884203
1347884202
1347884202
1347884202
1347884202
1347884202
1347884202
1347884202
1347884201
1347884201
1347884201
1347884201
1347884201
1347884201
1347884200
1347884200
1347884200
1347884200
1347884200
1347884199
1347884199
1347884199
1347884199
1347884199
1347884199
1347884199
1347884198
1347884198
1347884198
1347884198
1347884198
1347884198
1347884197
1347884197
1347884197
1347884197
1347884197
1347884197
1347884196
1347884196
1347884196
1347884196
1347884196
1347884196
1347884196
1347884196
1347884196
1347884196
1347884196
1347884195
1347884195
1347884195
1347884195
1347884195
1347884195
1347884195
1347884194
1347884194
1347884443
1347884443
1347884442
1347884442
1347884441
1347884441
1347884440
1347884440
1347884440
1347884439
1347884439
1347884439
1347884439
1347884439
1347884438
1347884438
1347884437
1347884437
1347884437
1347884436
1347884436
1347884436
1347884435
1347884435
1347884435
1347884435
1347884435
1347884434
1347884434
1347884434
1347884433
1347884433
1347884432
1347884431
1347884431
1347884430
1347884430
1347884430
1347884430
1347884429
1347884428
1347884428
1347884428
1347884428
1347884427
1347884426
1347884426
1347884426
1347884424
1347884424
1347884424
1347884423
1347884423
1347884423
1347884422
1347884422
1347884421
1347884421
1347884420
1347884420
1347884419
1347884419
1347884419
1347884418
1347884418
1347884418
1347884417
1347884416
1347884416
1347884416
1347884416
1347884415
1347884414
1347884414
1347884413
1347884413
1347884413
1347884413
1347884413
1347884413
1347884413
1347884412
1347884411
1347884410
1347884409
1347884409
1347884408
1347884408
1347884408
1347884407
1347884407
1347884407
1347884407
1347884407
1347884407
1347884406
1347884405
1347884405
1347884405
1347884405
1347884405
1347884404
1347884404
1347884404
1347884404
1347884403
1347884403
1347884403
1347884403
1347884402
1347884402
1347884402
1347884401
1347884401
1347884401
1347884400
1347884400
1347884400
1347884400
1347884400
1347884400
1347884399
1347884399
1347884399
1347884398
1347884398
1347884398
1347884397
1347884397
1347884397
1347884397
1347884396
1347884396
1347884396
1347884396
1347884395
1347884395
1347884395
1347884395
1347884394
1347884394
1347884394
1347884393
1347884392
1347884391
1347884390
1347884389
1347884389
1347884389
1347884389
1347884389
1347884388
1347884388
1347884387
1347884387
1347884386
1347884386
1347884386
1347884384
1347884384
1347884384
1347884383
1347884383
1347884383
1347884383
1347884382
1347884382
1347884382
1347884381
1347884381
1347884381
1347884380
1347884380
1347884380
1347884380
1347884380
1347884379
1347884379
1347884378
1347884378
1347884378
1347884377
1347884377
1347884376
1347884376
1347884375
1347884375
1347884374
1347884374
1347884374
1347884374
1347884374
1347884373
1347884373
1347884373
1347884373
1347884373
1347884373
1347884372
1347884372
1347884372
1347884372
1347884372
1347884372
1347884372
1347884372
1347884372
1347884371
1347884371
1347884371
1347884371
1347884371
1347884370
1347884370
1347884370
1347884369
1347884369
1347884369
1347884368
1347884367
1347884367
1347884367
1347884367
1347884366
1347884365
1347884365
1347884365
1347884365
1347884365
1347884364
1347884364
1347884364
1347884364
1347884364
1347884364
1347884362
1347884362
1347884362
1347884361
1347884360
1347884360
1347884360
1347884360
1347884359
1347884359
1347884358
1347884357
1347884356
1347884356
1347884356
1347884355
1347884355
1347884355
1347884355
1347884354
1347884354
1347884353
1347884353
1347884353
1347884352
1347884352
1347884351
1347884351
1347884351
1347884351
1347884351
1347884351
1347884350
1347884350
1347884349
1347884349
1347884349
1347884349
1347884349
1347884348
1347884347
1347884347
1347884347
1347884346
1347884346
1347884346
1347884345
1347884345
1347884345
1347884345
1347884344
1347884344
1347884344
1347884344
1347884343
1347884343
1347884343
1347884343
1347884342
1347884342
1347884342
1347884342
1347884342
1347884342
1347884341
1347884341
1347884341
1347884341
1347884341
1347884340
1347884339
1347884339
1347884338
1347884337
1347884337
1347884337
1347884337
1347884336
1347884336
1347884336
1347884335
1347884335
1347884335
1347884335
1347884335
1347884334
1347884334
1347884334
1347884333
1347884333
1347884332
1347884332
1347884331
1347884331
1347884331
1347884330
1347884330
1347884329
1347884328
1347884328
1347884328
1347884327
1347884327
1347884327
1347884326
1347884326
1347884326
1347884325
1347884325
1347884325
1347884325
1347884325
1347884325
1347884325
1347884324
1347884324
1347884324
1347884324
1347884324
1347884324
1347884324
1347884324
1347884323
1347884323
1347884322
1347884322
1347884322
1347884321
1347884321
1347884320
1347884320
1347884320
1347884319
1347884319
1347884319
1347884318
1347884318
1347884318
1347884318
1347884318
1347884318
1347884318
1347884317
1347884317
1347884317
1347884317
1347884317
1347884317
1347884316
1347884316
1347884316
1347884316
1347884316
1347884316
1347884316
1347884315
1347884315
1347884315
1347884315
1347884565
1347884564
1347884564
1347884564
1347884563
1347884562
1347884562
1347884562
1347884562
1347884561
1347884561
1347884561
1347884560
1347884560
1347884559
1347884559
1347884559
1347884559
1347884558
1347884558
1347884557
1347884556
1347884556
1347884554
1347884554
1347884554
1347884554
1347884553
1347884553
1347884553
1347884553
1347884553
1347884552
1347884552
1347884552
1347884551
1347884550
1347884549
1347884549
1347884549
1347884549
1347884548
1347884548
1347884547
1347884547
1347884547
1347884546
1347884546
1347884545
1347884545
1347884544
1347884543
1347884543
1347884542
1347884542
1347884541
1347884540
1347884540
1347884537
1347884537
1347884537
1347884536
1347884536
1347884535
1347884535
1347884533
1347884533
1347884533
1347884533
1347884532
1347884532
1347884531
1347884531
1347884531
1347884530
1347884530
1347884530
1347884529
1347884529
1347884529
1347884529
1347884528
1347884528
1347884528
1347884527
1347884527
1347884527
1347884526
1347884526
1347884526
1347884526
1347884526
1347884526
1347884526
1347884526
1347884526
1347884526
1347884526
1347884526
1347884526
1347884525
1347884525
1347884525
1347884524
1347884524
1347884523
1347884523
1347884522
1347884522
1347884522
1347884522
1347884521
1347884521
1347884521
1347884521
1347884521
1347884520
1347884520
1347884520
1347884519
1347884519
1347884519
1347884519
1347884519
1347884518
1347884518
1347884517
1347884517
1347884517
1347884516
1347884515
1347884515
1347884515
1347884514
1347884514
1347884513
1347884513
1347884513
1347884513
1347884513
1347884511
1347884511
1347884511
1347884511
1347884510
1347884510
1347884509
1347884509
1347884509
1347884509
1347884508
1347884508
1347884507
1347884507
1347884506
1347884506
1347884506
1347884505
1347884505
1347884504
1347884504
1347884503
1347884501
1347884500
1347884500
1347884499
1347884499
1347884498
1347884498
1347884498
1347884497
1347884497
1347884496
1347884496
1347884496
1347884495
1347884495
1347884494
1347884494
1347884494
1347884493
1347884493
1347884493
1347884492
1347884492
1347884492
1347884491
1347884491
1347884491
1347884491
1347884490
1347884490
1347884490
1347884490
1347884490
1347884490
1347884489
1347884489
1347884489
1347884489
1347884489
1347884488
1347884487
1347884487
1347884486
1347884486
1347884485
1347884485
1347884483
1347884483
1347884482
1347884482
1347884482
1347884481
1347884480
1347884479
1347884479
1347884479
1347884479
1347884478
1347884477
1347884476
1347884476
1347884475
1347884474
1347884474
1347884473
1347884472
1347884472
1347884471
1347884471
1347884471
1347884471
1347884471
1347884471
1347884471
1347884471
1347884470
1347884470
1347884470
1347884470
1347884470
1347884469
1347884469
1347884468
1347884468
1347884468
1347884468
1347884467
1347884467
1347884467
1347884466
1347884466
1347884465
1347884465
1347884465
1347884465
1347884465
1347884464
1347884463
1347884462
1347884462
1347884462
1347884462
1347884461
1347884460
1347884460
1347884459
1347884459
1347884459
1347884459
1347884456
1347884456
1347884455
1347884455
1347884455
1347884455
1347884455
1347884454
1347884454
1347884452
1347884452
1347884452
1347884451
1347884450
1347884450
1347884450
1347884449
1347884449
1347884449
1347884449
1347884449
1347884449
1347884449
1347884448
1347884448
1347884448
1347884447
1347884446
1347884446
1347884446
1347884446
1347884445
1347884445
1347884444
1347884444
1347884689
1347884689
1347884687
1347884687
1347884687
1347884686
1347884686
1347884685
1347884684
1347884684
1347884684
1347884683
1347884683
1347884682
1347884682
1347884681
1347884680
1347884680
1347884679
1347884679
1347884678
1347884678
1347884678
1347884678
1347884677
1347884677
1347884677
1347884677
1347884676
1347884676
1347884676
1347884675
1347884675
1347884674
1347884674
1347884674
1347884674
1347884674
1347884674
1347884674
1347884674
1347884673
1347884673
1347884673
1347884673
1347884672
1347884672
1347884671
1347884671
1347884670
1347884670
1347884670
1347884669
1347884669
1347884669
1347884668
1347884668
1347884668
1347884667
1347884667
1347884667
1347884666
1347884666
1347884666
1347884666
1347884665
1347884665
1347884665
1347884664
1347884663
1347884663
1347884662
1347884662
1347884662
1347884662
1347884661
1347884661
1347884661
1347884660
1347884660
1347884660
1347884659
1347884659
1347884658
1347884658
1347884658
1347884657
1347884657
1347884657
1347884656
1347884656
1347884655
1347884655
1347884655
1347884655
1347884655
1347884653
1347884652
1347884652
1347884651
1347884652
1347884651
1347884650
1347884650
1347884650
1347884650
1347884650
1347884649
1347884649
1347884649
1347884649
1347884648
1347884648
1347884648
1347884648
1347884648
1347884647
1347884647
1347884647
1347884647
1347884647
1347884646
1347884646
1347884646
1347884645
1347884645
1347884645
1347884645
1347884644
1347884644
1347884643
1347884643
1347884642
1347884642
1347884642
1347884642
1347884640
1347884640
1347884640
1347884639
1347884639
1347884638
1347884638
1347884638
1347884638
1347884637
1347884637
1347884636
1347884635
1347884634
1347884633
1347884632
1347884632
1347884632
1347884632
1347884630
1347884630
1347884629
1347884629
1347884629
1347884628
1347884628
1347884628
1347884627
1347884626
1347884626
1347884626
1347884625
1347884625
1347884625
1347884624
1347884623
1347884623
1347884622
1347884622
1347884621
1347884621
1347884619
1347884619
1347884618
1347884618
1347884617
1347884617
1347884617
1347884617
1347884616
1347884615
1347884615
1347884614
1347884614
1347884613
1347884613
1347884613
1347884612
1347884612
1347884612
1347884612
1347884612
1347884612
1347884611
1347884611
1347884609
1347884609
1347884609
1347884609
1347884609
1347884608
1347884608
1347884608
1347884607
1347884607
1347884606
1347884603
1347884603
1347884602
1347884602
1347884602
1347884601
1347884601
1347884601
1347884601
1347884599
1347884598
1347884598
1347884597
1347884597
1347884596
1347884596
1347884596
1347884595
1347884593
1347884593
1347884593
1347884592
1347884592
1347884592
1347884591
1347884591
1347884591
1347884591
1347884590
1347884590
1347884590
1347884589
1347884589
1347884589
1347884589
1347884589
1347884589
1347884589
1347884587
1347884587
1347884587
1347884586
1347884585
1347884584
1347884584
1347884584
1347884584
1347884584
1347884584
1347884583
1347884583
1347884582
1347884581
1347884581
1347884581
1347884581
1347884580
1347884580
1347884579
1347884579
1347884579
1347884578
1347884578
1347884578
1347884577
1347884577
1347884576
1347884576
1347884576
1347884576
1347884575
1347884574
1347884573
1347884573
1347884570
1347884569
1347884568
1347884568
1347884567
1347884567
1347884567
1347884567
1347884567
1347884567
1347884567
1347884566
1347884566
1347884565
1347884813
1347884812
1347884812
1347884811
1347884810
1347884810
1347884809
1347884809
1347884808
1347884807
1347884806
1347884806
1347884805
1347884805
1347884803
1347884803
1347884803
1347884803
1347884803
1347884802
1347884802
1347884802
1347884802
1347884801
1347884801
1347884801
1347884800
1347884800
1347884799
1347884798
1347884797
1347884797
1347884796
1347884796
1347884796
1347884795
1347884795
1347884795
1347884794
1347884794
1347884793
1347884793
1347884793
1347884792
1347884792
1347884792
1347884792
1347884792
1347884791
1347884790
1347884789
1347884789
1347884789
1347884789
1347884787
1347884787
1347884787
1347884787
1347884786
1347884785
1347884785
1347884785
1347884785
1347884784
1347884783
1347884782
1347884782
1347884782
1347884781
1347884781
1347884781
1347884777
1347884777
1347884776
1347884776
1347884776
1347884776
1347884776
1347884776
1347884776
1347884776
1347884776
1347884775
1347884775
1347884775
1347884774
1347884773
1347884772
1347884770
1347884769
1347884768
1347884767
1347884767
1347884767
1347884767
1347884766
1347884766
1347884766
1347884765
1347884765
1347884764
1347884763
1347884763
1347884763
1347884763
1347884762
1347884762
1347884762
1347884761
1347884761
1347884761
1347884761
1347884759
1347884757
1347884757
1347884756
1347884756
1347884755
1347884755
1347884754
1347884754
1347884752
1347884752
1347884752
1347884751
1347884750
1347884750
1347884749
1347884749
1347884749
1347884749
1347884748
1347884748
1347884747
1347884746
1347884745
1347884744
1347884743
1347884743
1347884743
1347884743
1347884743
1347884743
1347884743
1347884742
1347884742
1347884741
1347884741
1347884741
1347884740
1347884740
1347884739
1347884739
1347884738
1347884738
1347884737
1347884737
1347884737
1347884736
1347884736
1347884735
1347884735
1347884735
1347884735
1347884735
1347884735
1347884734
1347884734
1347884734
1347884734
1347884733
1347884732
1347884732
1347884732
1347884732
1347884731
1347884730
1347884730
1347884729
1347884729
1347884728
1347884728
1347884728
1347884728
1347884727
1347884727
1347884727
1347884727
1347884726
1347884726
1347884726
1347884726
1347884726
1347884725
1347884725
1347884724
1347884724
1347884724
1347884724
1347884724
1347884723
1347884723
1347884723
1347884723
1347884722
1347884721
1347884721
1347884721
1347884721
1347884721
1347884720
1347884720
1347884719
1347884719
1347884719
1347884719
1347884718
1347884718
1347884717
1347884716
1347884716
1347884715
1347884715
1347884715
1347884714
1347884713
1347884713
1347884713
1347884713
1347884712
1347884712
1347884712
1347884712
1347884712
1347884711
1347884711
1347884710
1347884708
1347884708
1347884708
1347884707
1347884707
1347884706
1347884706
1347884705
1347884705
1347884704
1347884704
1347884704
1347884703
1347884703
1347884703
1347884703
1347884703
1347884702
1347884702
1347884702
1347884702
1347884702
1347884701
1347884701
1347884701
1347884701
1347884700
1347884700
1347884699
1347884698
1347884698
1347884697
1347884697
1347884697
1347884696
1347884696
1347884695
1347884694
1347884694
1347884693
1347884692
1347884692
1347884692
1347884691
1347884691
1347884691
1347884691
1347884690
1347884934
1347884934
1347884934
1347884934
1347884934
1347884933
1347884933
1347884933
1347884933
1347884933
1347884932
1347884932
1347884929
1347884929
1347884929
1347884929
1347884928
1347884927
1347884927
1347884927
1347884926
1347884926
1347884926
1347884926
1347884925
1347884925
1347884925
1347884925
1347884925
1347884925
1347884924
1347884924
1347884923
1347884922
1347884922
1347884922
1347884922
1347884922
1347884921
1347884921
1347884921
1347884920
1347884920
1347884920
1347884920
1347884919
1347884919
1347884918
1347884918
1347884918
1347884918
1347884917
1347884916
1347884916
1347884915
1347884915
1347884915
1347884915
1347884915
1347884915
1347884915
1347884915
1347884915
1347884914
1347884914
1347884914
1347884914
1347884912
1347884912
1347884912
1347884912
1347884911
1347884909
1347884908
1347884907
1347884907
1347884906
1347884906
1347884905
1347884905
1347884904
1347884904
1347884903
1347884903
1347884902
1347884902
1347884902
1347884902
1347884902
1347884901
1347884900
1347884899
1347884899
1347884897
1347884896
1347884896
1347884896
1347884896
1347884894
1347884894
1347884894
1347884894
1347884894
1347884893
1347884893
1347884893
1347884892
1347884892
1347884892
1347884891
1347884890
1347884890
1347884888
1347884888
1347884887
1347884887
1347884884
1347884884
1347884884
1347884883
1347884882
1347884882
1347884881
1347884881
1347884880
1347884879
1347884879
1347884879
1347884879
1347884879
1347884878
1347884878
1347884878
1347884877
1347884877
1347884876
1347884876
1347884876
1347884875
1347884874
1347884874
1347884873
1347884873
1347884873
1347884873
1347884872
1347884872
1347884872
1347884871
1347884871
1347884871
1347884871
1347884870
1347884870
1347884869
1347884869
1347884869
1347884868
1347884867
1347884867
1347884867
1347884865
1347884865
1347884864
1347884864
1347884864
1347884863
1347884861
1347884861
1347884861
1347884859
1347884859
1347884857
1347884857
1347884857
1347884857
1347884856
1347884856
1347884855
1347884855
1347884855
1347884854
1347884854
1347884854
1347884853
1347884853
1347884852
1347884852
1347884852
1347884852
1347884852
1347884852
1347884851
1347884851
1347884851
1347884850
1347884850
1347884850
1347884850
1347884850
1347884849
1347884849
1347884849
1347884848
1347884848
1347884848
1347884848
1347884848
1347884846
1347884846
1347884846
1347884846
1347884845
1347884843
1347884843
1347884843
1347884842
1347884841
1347884841
1347884840
1347884839
1347884838
1347884838
1347884838
1347884837
1347884836
1347884836
1347884835
1347884835
1347884835
1347884835
1347884835
1347884834
1347884834
1347884833
1347884833
1347884833
1347884832
1347884832
1347884831
1347884830
1347884830
1347884829
1347884829
1347884829
1347884828
1347884828
1347884827
1347884826
1347884826
1347884825
1347884825
1347884825
1347884824
1347884824
1347884823
1347884823
1347884823
1347884822
1347884822
1347884822
1347884822
1347884821
1347884820
1347884819
1347884819
1347884818
1347884817
1347884817
1347884817
1347884817
1347884816
1347884815
1347884815
1347884815
1347884815
1347884814
1347884814
1347884814
1347884813
1347885058
1347885058
1347885057
1347885056
1347885056
1347885055
1347885055
1347885055
1347885054
1347885054
1347885053
1347885053
1347885053
1347885053
1347885053
1347885053
1347885052
1347885051
1347885051
1347885050
1347885050
1347885050
1347885050
1347885050
1347885048
1347885048
1347885047
1347885047
1347885046
1347885045
1347885045
1347885045
1347885045
1347885045
1347885042
1347885042
1347885041
1347885041
1347885041
1347885041
1347885040
1347885039
1347885039
1347885039
1347885039
1347885037
1347885037
1347885037
1347885037
1347885037
1347885036
1347885036
1347885035
1347885035
1347885035
1347885033
1347885033
1347885032
1347885032
1347885031
1347885031
1347885031
1347885031
1347885030
1347885030
1347885030
1347885030
1347885030
1347885029
1347885029
1347885028
1347885028
1347885028
1347885028
1347885027
1347885027
1347885027
1347885026
1347885026
1347885026
1347885026
1347885026
1347885026
1347885026
1347885026
1347885025
1347885025
1347885025
1347885025
1347885024
1347885024
1347885024
1347885023
1347885023
1347885023
1347885023
1347885023
1347885023
1347885023
1347885022
1347885022
1347885022
1347885022
1347885022
1347885021
1347885021
1347885021
1347885021
1347885021
1347885021
1347885021
1347885021
1347885020
1347885020
1347885020
1347885020
1347885020
1347885020
1347885020
1347885019
1347885019
1347885018
1347885018
1347885018
1347885018
1347885018
1347885018
1347885017
1347885017
1347885017
1347885017
1347885016
1347885016
1347885016
1347885016
1347885016
1347885015
1347885015
1347885014
1347885013
1347885013
1347885012
1347885012
1347885011
1347885011
1347885009
1347885009
1347885009
1347885008
1347885007
1347885007
1347885006
1347885006
1347885006
1347885005
1347885005
1347885005
1347885005
1347885005
1347885004
1347885004
1347885004
1347885004
1347885004
1347885004
1347885004
1347885003
1347885003
1347885003
1347885003
1347885003
1347885002
1347885002
1347885002
1347885001
1347885001
1347885001
1347885001
1347885000
1347885000
1347884999
1347884998
1347884998
1347884997
1347884997
1347884997
1347884997
1347884996
1347884995
1347884995
1347884995
1347884994
1347884994
1347884994
1347884994
1347884993
1347884993
1347884993
1347884992
1347884992
1347884992
1347884990
1347884988
1347884988
1347884987
1347884987
1347884987
1347884986
1347884986
1347884984
1347884984
1347884984
1347884984
1347884983
1347884982
1347884982
1347884981
1347884981
1347884981
1347884981
1347884980
1347884980
1347884980
1347884979
1347884978
1347884978
1347884978
1347884976
1347884976
1347884975
1347884975
1347884975
1347884974
1347884974
1347884974
1347884973
1347884973
1347884973
1347884973
1347884972
1347884971
1347884971
1347884970
1347884970
1347884969
1347884969
1347884968
1347884968
1347884967
1347884967
1347884966
1347884966
1347884965
1347884965
1347884965
1347884965
1347884965
1347884965
1347884965
1347884963
1347884962
1347884962
1347884962
1347884962
1347884961
1347884960
1347884958
1347884958
1347884956
1347884956
1347884955
1347884955
1347884955
1347884953
1347884952
1347884951
1347884951
1347884950
1347884950
1347884950
1347884950
1347884950
1347884948
1347884948
1347884946
1347884946
1347884946
1347884945
1347884945
1347884945
1347884943
1347884943
1347884943
1347884943
1347884943
1347884943
1347884942
1347884942
1347884942
1347884942
1347884942
1347884942
1347884940
1347884940
1347884939
1347884939
1347884939
1347884939
1347884939
1347884937
1347884936
1347884936
1347884935
1347884935
1347885179
1347885179
1347885179
1347885179
1347885179
1347885179
1347885178
1347885177
1347885177
1347885176
1347885176
1347885176
1347885176
1347885176
1347885175
1347885175
1347885175
1347885175
1347885175
1347885174
1347885174
1347885174
1347885174
1347885174
1347885174
1347885173
1347885173
1347885172
1347885171
1347885170
1347885169
1347885169
1347885168
1347885167
1347885167
1347885165
1347885165
1347885164
1347885164
1347885164
1347885163
1347885163
1347885163
1347885162
1347885162
1347885161
1347885161
1347885160
1347885160
1347885159
1347885159
1347885158
1347885157
1347885156
1347885156
1347885155
1347885155
1347885155
1347885155
1347885155
1347885155
1347885154
1347885154
1347885154
1347885154
1347885153
1347885153
1347885150
1347885149
1347885149
1347885149
1347885148
1347885147
1347885147
1347885147
1347885146
1347885145
1347885145
1347885145
1347885144
1347885143
1347885142
1347885142
1347885142
1347885141
1347885140
1347885140
1347885139
1347885139
1347885139
1347885139
1347885138
1347885137
1347885137
1347885136
1347885134
1347885133
1347885133
1347885133
1347885132
1347885131
1347885130
1347885130
1347885130
1347885130
1347885130
1347885129
1347885129
1347885128
1347885128
1347885128
1347885127
1347885127
1347885127
1347885127
1347885126
1347885126
1347885126
1347885125
1347885125
1347885124
1347885123
1347885123
1347885123
1347885123
1347885123
1347885122
1347885122
1347885122
1347885122
1347885122
1347885122
1347885122
1347885121
1347885121
1347885121
1347885121
1347885121
1347885119
1347885119
1347885119
1347885117
1347885117
1347885117
1347885117
1347885116
1347885116
1347885116
1347885116
1347885115
1347885115
1347885115
1347885115
1347885114
1347885113
1347885113
1347885113
1347885113
1347885113
1347885113
1347885113
1347885112
1347885112
1347885112
1347885111
1347885111
1347885111
1347885110
1347885110
1347885109
1347885109
1347885109
1347885108
1347885108
1347885107
1347885106
1347885105
1347885105
1347885104
1347885103
1347885103
1347885102
1347885102
1347885102
1347885102
1347885101
1347885101
1347885100
1347885100
1347885100
1347885100
1347885099
1347885099
1347885099
1347885099
1347885099
1347885097
1347885097
1347885097
1347885097
1347885097
1347885094
1347885094
1347885094
1347885093
1347885093
1347885092
1347885092
1347885092
1347885091
1347885091
1347885091
1347885089
1347885089
1347885089
1347885089
1347885088
1347885088
1347885088
1347885088
1347885087
1347885087
1347885087
1347885086
1347885085
1347885084
1347885083
1347885083
1347885081
1347885081
1347885080
1347885080
1347885080
1347885079
1347885078
1347885078
1347885078
1347885078
1347885076
1347885075
1347885075
1347885074
1347885074
1347885073
1347885073
1347885072
1347885072
1347885071
1347885071
1347885071
1347885071
1347885071
1347885070
1347885070
1347885070
1347885069
1347885068
1347885068
1347885068
1347885068
1347885068
1347885068
1347885068
1347885067
1347885067
1347885067
1347885066
1347885065
1347885065
1347885065
1347885065
1347885064
1347885064
1347885064
1347885064
1347885063
1347885063
1347885063
1347885062
1347885062
1347885059
1347885300
1347885300
1347885300
1347885299
1347885298
1347885298
1347885296
1347885296
1347885296
1347885296
1347885295
1347885295
1347885294
1347885294
1347885294
1347885294
1347885293
1347885293
1347885293
1347885293
1347885291
1347885291
1347885290
1347885290
1347885289
1347885289
1347885288
1347885288
1347885288
1347885287
1347885287
1347885287
1347885287
1347885284
1347885284
1347885284
1347885283
1347885283
1347885283
1347885283
1347885282
1347885282
1347885281
1347885281
1347885280
1347885280
1347885280
1347885280
1347885279
1347885279
1347885279
1347885276
1347885276
1347885275
1347885274
1347885274
1347885272
1347885272
1347885271
1347885271
1347885269
1347885268
1347885267
1347885267
1347885266
1347885265
1347885265
1347885265
1347885265
1347885264
1347885263
1347885262
1347885262
1347885261
1347885260
1347885259
1347885259
1347885259
1347885259
1347885258
1347885258
1347885257
1347885257
1347885256
1347885256
1347885255
1347885255
1347885253
1347885253
1347885252
1347885252
1347885251
1347885251
1347885251
1347885250
1347885250
1347885249
1347885249
1347885249
1347885249
1347885246
1347885245
1347885245
1347885245
1347885245
1347885245
1347885245
1347885245
1347885244
1347885244
1347885244
1347885244
1347885243
1347885242
1347885241
1347885241
1347885241
1347885240
1347885240
1347885239
1347885239
1347885238
1347885237
1347885236
1347885235
1347885233
1347885233
1347885232
1347885232
1347885232
1347885232
1347885231
1347885231
1347885230
1347885230
1347885230
1347885229
1347885229
1347885228
1347885228
1347885228
1347885228
1347885228
1347885227
1347885226
1347885225
1347885225
1347885224
1347885224
1347885224
1347885224
1347885224
1347885224
1347885223
1347885223
1347885222
1347885222
1347885222
1347885221
1347885221
1347885221
1347885220
1347885220
1347885220
1347885220
1347885219
1347885219
1347885219
1347885219
1347885219
1347885219
1347885219
1347885219
1347885218
1347885218
1347885218
1347885217
1347885216
1347885215
1347885215
1347885215
1347885214
1347885214
1347885214
1347885213
1347885213
1347885213
1347885213
1347885213
1347885212
1347885212
1347885212
1347885212
1347885212
1347885211
1347885210
1347885210
1347885209
1347885208
1347885208
1347885207
1347885207
1347885207
1347885207
1347885206
1347885206
1347885206
1347885205
1347885205
1347885204
1347885204
1347885204
1347885204
1347885204
1347885204
1347885204
1347885204
1347885203
1347885202
1347885202
1347885202
1347885202
1347885200
1347885200
1347885200
1347885199
1347885198
1347885196
1347885196
1347885195
1347885195
1347885195
1347885195
1347885195
1347885195
1347885195
1347885194
1347885194
1347885194
1347885193
1347885193
1347885193
1347885192
1347885192
1347885192
1347885192
1347885191
1347885191
1347885191
1347885191
1347885190
1347885190
1347885190
1347885189
1347885189
1347885189
1347885188
1347885187
1347885186
1347885186
1347885185
1347885185
1347885184
1347885184
1347885184
1347885183
1347885182
1347885182
1347885180
1347885180
1347885180
1347885180
1347885427
1347885425
1347885424
1347885424
1347885424
1347885423
1347885422
1347885422
1347885419
1347885419
1347885418
1347885418
1347885417
1347885417
1347885416
1347885416
1347885415
1347885415
1347885415
1347885415
1347885414
1347885414
1347885413
1347885413
1347885412
1347885412
1347885412
1347885411
1347885411
1347885411
1347885411
1347885410
1347885409
1347885409
1347885409
1347885409
1347885408
1347885408
1347885408
1347885407
1347885407
1347885407
1347885405
1347885405
1347885405
1347885405
1347885405
1347885404
1347885404
1347885404
1347885403
1347885400
1347885397
1347885395
1347885394
1347885394
1347885393
1347885392
1347885388
1347885387
1347885387
1347885386
1347885386
1347885386
1347885385
1347885384
1347885384
1347885381
1347885380
1347885380
1347885380
1347885380
1347885379
1347885379
1347885378
1347885377
1347885377
1347885377
1347885377
1347885376
1347885376
1347885376
1347885375
1347885375
1347885375
1347885375
1347885374
1347885374
1347885373
1347885373
1347885372
1347885370
1347885370
1347885370
1347885370
1347885369
1347885369
1347885369
1347885368
1347885367
1347885367
1347885366
1347885366
1347885365
1347885365
1347885365
1347885365
1347885365
1347885365
1347885365
1347885365
1347885364
1347885364
1347885364
1347885364
1347885363
1347885363
1347885363
1347885363
1347885363
1347885362
1347885362
1347885362
1347885362
1347885361
1347885361
1347885361
1347885361
1347885361
1347885360
1347885359
1347885358
1347885357
1347885357
1347885355
1347885355
1347885355
1347885354
1347885354
1347885354
1347885352
1347885351
1347885351
1347885349
1347885347
1347885347
1347885347
1347885345
1347885342
1347885341
1347885340
1347885340
1347885340
1347885339
1347885339
1347885338
1347885338
1347885338
1347885338
1347885338
1347885337
1347885335
1347885335
1347885334
1347885333
1347885333
1347885332
1347885332
1347885332
1347885332
1347885330
1347885330
1347885329
1347885329
1347885327
1347885326
1347885326
1347885326
1347885326
1347885326
1347885326
1347885324
1347885323
1347885322
1347885322
1347885321
1347885320
1347885319
1347885318
1347885316
1347885316
1347885316
1347885315
1347885315
1347885314
1347885313
1347885312
1347885312
1347885311
1347885311
1347885309
1347885309
1347885309
1347885309
1347885308
1347885308
1347885308
1347885307
1347885307
1347885307
1347885307
1347885307
1347885306
1347885306
1347885306
1347885306
1347885305
1347885303
1347885303
1347885302
1347885302
1347885302
1347885302
1347885301
1347885301
1347885549
1347885549
1347885549
1347885548
1347885548
1347885547
1347885546
1347885546
1347885546
1347885546
1347885546
1347885545
1347885545
1347885545
1347885545
1347885545
1347885544
1347885544
1347885543
1347885542
1347885542
1347885542
1347885542
1347885542
1347885542
1347885542
1347885541
1347885540
1347885540
1347885539
1347885539
1347885539
1347885539
1347885538
1347885538
1347885538
1347885537
1347885536
1347885536
1347885536
1347885535
1347885535
1347885534
1347885534
1347885534
1347885533
1347885533
1347885532
1347885532
1347885531
1347885531
1347885529
1347885529
1347885529
1347885527
1347885525
1347885525
1347885525
1347885524
1347885524
1347885523
1347885523
1347885523
1347885523
1347885522
1347885522
1347885521
1347885520
1347885520
1347885520
1347885519
1347885517
1347885517
1347885517
1347885517
1347885516
1347885516
1347885515
1347885515
1347885515
1347885514
1347885514
1347885514
1347885514
1347885514
1347885513
1347885513
1347885512
1347885511
1347885510
1347885509
1347885508
1347885508
1347885508
1347885507
1347885507
1347885506
1347885506
1347885506
1347885506
1347885505
1347885505
1347885504
1347885503
1347885502
1347885501
1347885501
1347885501
1347885501
1347885499
1347885499
1347885499
1347885498
1347885498
1347885497
1347885497
1347885497
1347885497
1347885496
1347885495
1347885495
1347885495
1347885494
1347885494
1347885494
1347885494
1347885494
1347885494
1347885494
1347885494
1347885494
1347885494
1347885493
1347885493
1347885493
1347885493
1347885493
1347885493
1347885493
1347885493
1347885493
1347885492
1347885492
1347885492
1347885492
1347885492
1347885492
1347885492
1347885492
1347885492
1347885492
1347885491
1347885491
1347885491
1347885491
1347885491
1347885490
1347885489
1347885489
1347885488
1347885488
1347885486
1347885486
1347885486
1347885485
1347885485
1347885485
1347885485
1347885484
1347885484
1347885483
1347885483
1347885482
1347885482
1347885481
1347885481
1347885481
1347885480
1347885480
1347885479
1347885479
1347885477
1347885476
1347885476
1347885475
1347885475
1347885473
1347885472
1347885472
1347885472
1347885472
1347885471
1347885471
1347885470
1347885470
1347885470
1347885470
1347885469
1347885469
1347885468
1347885467
1347885467
1347885466
1347885466
1347885465
1347885464
1347885464
1347885464
1347885464
1347885462
1347885462
1347885462
1347885461
1347885461
1347885461
1347885460
1347885460
1347885459
1347885459
1347885458
1347885458
1347885458
1347885457
1347885457
1347885457
1347885456
1347885455
1347885455
1347885454
1347885454
1347885453
1347885452
1347885451
1347885450
1347885448
1347885448
1347885448
1347885448
1347885447
1347885447
1347885447
1347885447
1347885447
1347885446
1347885445
1347885445
1347885445
1347885444
1347885443
1347885443
1347885442
1347885442
1347885442
1347885441
1347885440
1347885440
1347885439
1347885438
1347885438
1347885438
1347885437
1347885437
1347885433
1347885433
1347885433
1347885433
1347885431
1347885430
1347885429
1347885429
1347885429
1347885428
1347885671
1347885671
1347885671
1347885671
1347885671
1347885671
1347885671
1347885670
1347885669
1347885668
1347885668
1347885667
1347885667
1347885666
1347885666
1347885665
1347885665
1347885665
1347885665
1347885665
1347885665
1347885663
1347885663
1347885663
1347885662
1347885661
1347885661
1347885660
1347885660
1347885660
1347885658
1347885657
1347885657
1347885656
1347885656
1347885655
1347885655
1347885655
1347885655
1347885654
1347885654
1347885653
1347885653
1347885652
1347885652
1347885651
1347885648
1347885648
1347885648
1347885648
1347885648
1347885648
1347885647
1347885646
1347885646
1347885645
1347885644
1347885643
1347885641
1347885640
1347885639
1347885639
1347885638
1347885637
1347885637
1347885636
1347885636
1347885636
1347885636
1347885636
1347885635
1347885635
1347885634
1347885633
1347885632
1347885631
1347885630
1347885630
1347885629
1347885628
1347885628
1347885628
1347885627
1347885626
1347885626
1347885626
1347885625
1347885625
1347885625
1347885624
1347885623
1347885623
1347885623
1347885622
1347885622
1347885621
1347885621
1347885621
1347885620
1347885620
1347885619
1347885618
1347885618
1347885617
1347885617
1347885616
1347885616
1347885616
1347885616
1347885616
1347885616
1347885616
1347885616
1347885615
1347885615
1347885614
1347885614
1347885613
1347885612
1347885612
1347885612
1347885611
1347885610
1347885610
1347885609
1347885608
1347885607
1347885606
1347885606
1347885605
1347885605
1347885604
1347885604
1347885604
1347885604
1347885604
1347885603
1347885603
1347885603
1347885603
1347885603
1347885602
1347885602
1347885602
1347885601
1347885599
1347885599
1347885599
1347885598
1347885598
1347885598
1347885597
1347885597
1347885596
1347885596
1347885595
1347885595
1347885595
1347885595
1347885594
1347885592
1347885592
1347885592
1347885590
1347885589
1347885589
1347885589
1347885588
1347885586
1347885584
1347885583
1347885583
1347885583
1347885582
1347885580
1347885580
1347885579
1347885578
1347885578
1347885578
1347885576
1347885576
1347885576
1347885575
1347885575
1347885575
1347885574
1347885573
1347885573
1347885573
1347885572
1347885572
1347885572
1347885571
1347885571
1347885571
1347885571
1347885571
1347885569
1347885569
1347885569
1347885567
1347885567
1347885567
1347885567
1347885565
1347885565
1347885564
1347885563
1347885563
1347885562
1347885560
1347885560
1347885560
1347885558
1347885556
1347885556
1347885556
1347885556
1347885556
1347885554
1347885554
1347885553
1347885552
1347885552
1347885551
1347885550
1347885550
1347885794
1347885794
1347885792
1347885792
1347885790
1347885790
1347885790
1347885789
1347885789
1347885789
1347885788
1347885787
1347885787
1347885787
1347885787
1347885787
1347885786
1347885786
1347885785
1347885785
1347885784
1347885784
1347885784
1347885783
1347885783
1347885782
1347885782
1347885782
1347885781
1347885781
1347885781
1347885781
1347885780
1347885779
1347885777
1347885776
1347885776
1347885776
1347885776
1347885775
1347885775
1347885775
1347885775
1347885774
1347885774
1347885774
1347885773
1347885773
1347885773
1347885772
1347885772
1347885772
1347885772
1347885771
1347885771
1347885771
1347885771
1347885770
1347885769
1347885769
1347885769
1347885769
1347885768
1347885767
1347885767
1347885767
1347885767
1347885765
1347885765
1347885765
1347885764
1347885764
1347885763
1347885763
1347885762
1347885762
1347885762
1347885762
1347885761
1347885761
1347885761
1347885759
1347885758
1347885757
1347885757
1347885756
1347885756
1347885755
1347885755
1347885755
1347885754
1347885753
1347885753
1347885753
1347885752
1347885752
1347885752
1347885751
1347885751
1347885751
1347885750
1347885750
1347885750
1347885750
1347885750
1347885750
1347885749
1347885748
1347885747
1347885746
1347885744
1347885744
1347885743
1347885743
1347885742
1347885742
1347885742
1347885740
1347885738
1347885736
1347885735
1347885733
1347885732
1347885732
1347885730
1347885730
1347885729
1347885729
1347885729
1347885728
1347885728
1347885727
1347885726
1347885726
1347885724
1347885724
1347885723
1347885723
1347885723
1347885723
1347885723
1347885723
1347885722
1347885722
1347885722
1347885721
1347885721
1347885720
1347885719
1347885719
1347885719
1347885719
1347885719
1347885716
1347885716
1347885716
1347885714
1347885714
1347885713
1347885713
1347885713
1347885712
1347885712
1347885712
1347885711
1347885710
1347885710
1347885708
1347885708
1347885708
1347885707
1347885707
1347885707
1347885706
1347885706
1347885706
1347885706
1347885706
1347885705
1347885703
1347885703
1347885703
1347885703
1347885702
1347885702
1347885702
1347885701
1347885701
1347885701
1347885700
1347885700
1347885699
1347885699
1347885699
1347885698
1347885698
1347885698
1347885697
1347885697
1347885696
1347885696
1347885696
1347885694
1347885694
1347885693
1347885692
1347885692
1347885692
1347885692
1347885689
1347885689
1347885688
1347885688
1347885686
1347885686
1347885685
1347885685
1347885685
1347885684
1347885684
1347885684
1347885683
1347885683
1347885683
1347885682
1347885681
1347885680
1347885680
1347885677
1347885676
1347885676
1347885676
1347885675
1347885674
1347885674
1347885674
1347885673
1347885917
1347885917
1347885917
1347885916
1347885916
1347885915
1347885915
1347885914
1347885913
1347885913
1347885913
1347885912
1347885911
1347885911
1347885910
1347885910
1347885910
1347885909
1347885909
1347885908
1347885908
1347885908
1347885908
1347885908
1347885907
1347885907
1347885907
1347885906
1347885906
1347885905
1347885905
1347885905
1347885905
1347885903
1347885903
1347885903
1347885903
1347885903
1347885902
1347885901
1347885901
1347885900
1347885900
1347885900
1347885900
1347885898
1347885898
1347885897
1347885896
1347885895
1347885895
1347885894
1347885894
1347885892
1347885892
1347885891
1347885891
1347885890
1347885890
1347885887
1347885887
1347885887
1347885887
1347885887
1347885886
1347885886
1347885886
1347885886
1347885885
1347885884
1347885883
1347885882
1347885882
1347885882
1347885882
1347885881
1347885880
1347885880
1347885879
1347885879
1347885879
1347885877
1347885877
1347885877
1347885877
1347885877
1347885876
1347885876
1347885876
1347885876
1347885875
1347885875
1347885873
1347885873
1347885872
1347885872
1347885872
1347885872
1347885872
1347885871
1347885871
1347885871
1347885871
1347885871
1347885870
1347885870
1347885870
1347885870
1347885870
1347885869
1347885869
1347885869
1347885868
1347885868
1347885866
1347885865
1347885865
1347885865
1347885864
1347885863
1347885863
1347885862
1347885862
1347885862
1347885861
1347885861
1347885860
1347885859
1347885858
1347885858
1347885857
1347885856
1347885853
1347885853
1347885852
1347885852
1347885851
1347885851
1347885851
1347885849
1347885849
1347885848
1347885848
1347885847
1347885847
1347885846
1347885846
1347885846
1347885845
1347885844
1347885844
1347885844
1347885843
1347885843
1347885843
1347885842
1347885841
1347885841
1347885839
1347885839
1347885839
1347885839
1347885839
1347885837
1347885837
1347885837
1347885834
1347885834
1347885832
1347885832
1347885831
1347885831
1347885831
1347885831
1347885831
1347885830
1347885830
1347885830
1347885830
1347885829
1347885829
1347885829
1347885828
1347885828
1347885828
1347885826
1347885826
1347885826
1347885825
1347885824
1347885824
1347885824
1347885823
1347885823
1347885822
1347885822
1347885820
1347885820
1347885820
1347885819
1347885819
1347885819
1347885818
1347885818
1347885818
1347885817
1347885817
1347885816
1347885816
1347885816
1347885816
1347885815
1347885815
1347885815
1347885815
1347885815
1347885814
1347885814
1347885813
1347885813
1347885813
1347885811
1347885811
1347885811
1347885811
1347885810
1347885810
1347885810
1347885810
1347885810
1347885809
1347885809
1347885809
1347885808
1347885808
1347885808
1347885808
1347885808
1347885807
1347885805
1347885805
1347885805
1347885804
1347885804
1347885803
1347885803
1347885803
1347885803
1347885803
1347885803
1347885803
1347885803
1347885802
1347885802
1347885802
1347885802
1347885801
1347885801
1347885801
1347885801
1347885801
1347885801
1347885800
1347885799
1347885799
1347885798
1347885798
1347885798
1347885798
1347885798
1347885797
1347885797
1347885797
1347885796
1347885796
1347885795
1347886039
1347886038
1347886038
1347886037
1347886037
1347886036
1347886036
1347886036
1347886036
1347886034
1347886032
1347886032
1347886031
1347886030
1347886030
1347886029
1347886029
1347886028
1347886028
1347886028
1347886028
1347886026
1347886025
1347886025
1347886024
1347886024
1347886024
1347886024
1347886024
1347886023
1347886023
1347886023
1347886023
1347886023
1347886022
1347886021
1347886020
1347886020
1347886019
1347886019
1347886018
1347886018
1347886018
1347886017
1347886017
1347886017
1347886017
1347886017
1347886016
1347886015
1347886015
1347886014
1347886012
1347886012
1347886011
1347886010
1347886009
1347886009
1347886009
1347886008
1347886008
1347886008
1347886007
1347886007
1347886007
1347886006
1347886006
1347886005
1347886005
1347886004
1347886004
1347886003
1347886001
1347886001
1347886001
1347886001
1347886000
1347886000
1347886000
1347885999
1347885999
1347885999
1347885999
1347885998
1347885998
1347885998
1347885998
1347885997
1347885997
1347885996
1347885995
1347885994
1347885994
1347885994
1347885994
1347885994
1347885994
1347885994
1347885994
1347885994
1347885993
1347885993
1347885993
1347885993
1347885992
1347885992
1347885992
1347885992
1347885991
1347885991
1347885991
1347885990
1347885990
1347885990
1347885989
1347885989
1347885989
1347885989
1347885987
1347885986
1347885984
1347885984
1347885984
1347885983
1347885983
1347885983
1347885982
1347885982
1347885982
1347885981
1347885981
1347885980
1347885980
1347885980
1347885980
1347885980
1347885978
1347885978
1347885978
1347885977
1347885977
1347885977
1347885977
1347885976
1347885976
1347885975
1347885974
1347885974
1347885973
1347885973
1347885973
1347885972
1347885972
1347885972
1347885972
1347885971
1347885971
1347885971
1347885971
1347885970
1347885970
1347885970
1347885969
1347885969
1347885969
1347885969
1347885968
1347885968
1347885967
1347885967
1347885966
1347885965
1347885965
1347885964
1347885963
1347885963
1347885963
1347885962
1347885962
1347885962
1347885962
1347885961
1347885960
1347885960
1347885958
1347885958
1347885957
1347885956
1347885956
1347885955
1347885954
1347885954
1347885953
1347885953
1347885952
1347885951
1347885951
1347885950
1347885950
1347885949
1347885948
1347885947
1347885947
1347885947
1347885947
1347885947
1347885946
1347885946
1347885945
1347885945
1347885945
1347885945
1347885944
1347885944
1347885943
1347885943
1347885943
1347885941
1347885940
1347885938
1347885938
1347885938
1347885937
1347885936
1347885935
1347885935
1347885934
1347885934
1347885934
1347885933
1347885933
1347885933
1347885933
1347885932
1347885932
1347885932
1347885932
1347885932
1347885931
1347885931
1347885931
1347885930
1347885930
1347885930
1347885929
1347885929
1347885928
1347885928
1347885927
1347885927
1347885927
1347885926
1347885926
1347885926
1347885925
1347885924
1347885923
1347885923
1347885922
1347885920
1347885920
1347885919
1347885919
1347885919
1347885918
1347886162
1347886162
1347886162
1347886162
1347886161
1347886161
1347886161
1347886160
1347886158
1347886158
1347886158
1347886157
1347886156
1347886155
1347886155
1347886155
1347886155
1347886154
1347886154
1347886154
1347886153
1347886153
1347886153
1347886152
1347886152
1347886150
1347886150
1347886150
1347886149
1347886149
1347886149
1347886148
1347886147
1347886147
1347886147
1347886146
1347886146
1347886145
1347886145
1347886145
1347886145
1347886144
1347886144
1347886144
1347886143
1347886143
1347886143
1347886143
1347886142
1347886142
1347886142
1347886140
1347886139
1347886139
1347886138
1347886138
1347886138
1347886137
1347886137
1347886136
1347886135
1347886134
1347886134
1347886134
1347886133
1347886132
1347886129
1347886128
1347886128
1347886127
1347886126
1347886126
1347886125
1347886125
1347886125
1347886124
1347886124
1347886121
1347886121
1347886121
1347886121
1347886120
1347886120
1347886120
1347886119
1347886119
1347886118
1347886117
1347886116
1347886116
1347886116
1347886115
1347886114
1347886111
1347886110
1347886109
1347886107
1347886106
1347886106
1347886104
1347886104
1347886103
1347886103
1347886102
1347886102
1347886101
1347886101
1347886101
1347886101
1347886100
1347886099
1347886099
1347886099
1347886099
1347886098
1347886097
1347886097
1347886097
1347886096
1347886096
1347886095
1347886094
1347886093
1347886093
1347886092
1347886091
1347886090
1347886090
1347886090
1347886089
1347886089
1347886089
1347886088
1347886088
1347886087
1347886086
1347886086
1347886085
1347886085
1347886085
1347886084
1347886084
1347886084
1347886083
1347886083
1347886082
1347886081
1347886081
1347886081
1347886081
1347886081
1347886081
1347886081
1347886080
1347886080
1347886080
1347886079
1347886079
1347886079
1347886079
1347886079
1347886078
1347886078
1347886076
1347886076
1347886076
1347886074
1347886074
1347886074
1347886073
1347886073
1347886073
1347886073
1347886073
1347886072
1347886071
1347886071
1347886070
1347886069
1347886068
1347886068
1347886066
1347886065
1347886064
1347886064
1347886064
1347886063
1347886063
1347886062
1347886062
1347886061
1347886061
1347886060
1347886060
1347886060
1347886060
1347886059
1347886058
1347886058
1347886058
1347886056
1347886056
1347886054
1347886054
1347886053
1347886052
1347886052
1347886051
1347886051
1347886051
1347886050
1347886050
1347886049
1347886049
1347886049
1347886048
1347886048
1347886046
1347886046
1347886046
1347886046
1347886045
1347886045
1347886044
1347886044
1347886043
1347886043
1347886043
1347886043
1347886043
1347886042
1347886042
1347886042
1347886041
1347886040
1347886040
1347886040
1347886040
1347886284
1347886284
1347886284
1347886283
1347886282
1347886282
1347886282
1347886281
1347886281
1347886280
1347886280
1347886280
1347886280
1347886280
1347886279
1347886279
1347886277
1347886276
1347886274
1347886274
1347886274
1347886274
1347886274
1347886274
1347886274
1347886274
1347886274
1347886273
1347886273
1347886272
1347886271
1347886271
1347886271
1347886270
1347886270
1347886270
1347886269
1347886269
1347886269
1347886269
1347886268
1347886268
1347886267
1347886267
1347886267
1347886267
1347886266
1347886266
1347886266
1347886266
1347886265
1347886265
1347886265
1347886265
1347886265
1347886265
1347886265
1347886264
1347886264
1347886264
1347886264
1347886264
1347886264
1347886264
1347886264
1347886263
1347886263
1347886263
1347886262
1347886262
1347886262
1347886262
1347886262
1347886262
1347886261
1347886261
1347886260
1347886260
1347886260
1347886260
1347886260
1347886260
1347886259
1347886259
1347886259
1347886258
1347886258
1347886257
1347886257
1347886256
1347886256
1347886256
1347886254
1347886253
1347886253
1347886253
1347886251
1347886251
1347886251
1347886250
1347886250
1347886250
1347886250
1347886250
1347886249
1347886248
1347886248
1347886247
1347886246
1347886245
1347886245
1347886245
1347886244
1347886243
1347886243
1347886243
1347886243
1347886243
1347886242
1347886242
1347886241
1347886241
1347886240
1347886240
1347886239
1347886239
1347886239
1347886238
1347886238
1347886238
1347886237
1347886237
1347886237
1347886237
1347886236
1347886236
1347886236
1347886235
1347886235
1347886234
1347886233
1347886233
1347886232
1347886232
1347886232
1347886231
1347886231
1347886231
1347886231
1347886231
1347886229
1347886229
1347886228
1347886227
1347886227
1347886227
1347886227
1347886226
1347886226
1347886226
1347886225
1347886225
1347886224
1347886224
1347886223
1347886222
1347886222
1347886222
1347886222
1347886221
1347886221
1347886221
1347886220
1347886220
1347886220
1347886220
1347886218
1347886217
1347886216
1347886216
1347886216
1347886216
1347886215
1347886214
1347886214
1347886214
1347886214
1347886213
1347886213
1347886213
1347886211
1347886210
1347886210
1347886209
1347886209
1347886208
1347886206
1347886206
1347886205
1347886205
1347886205
1347886205
1347886203
1347886203
1347886203
1347886202
1347886202
1347886202
1347886202
1347886200
1347886200
1347886200
1347886200
1347886198
1347886198
1347886197
1347886197
1347886196
1347886195
1347886194
1347886193
1347886193
1347886192
1347886191
1347886191
1347886191
1347886191
1347886190
1347886190
1347886190
1347886190
1347886190
1347886190
1347886189
1347886189
1347886189
1347886188
1347886188
1347886188
1347886188
1347886187
1347886187
1347886187
1347886187
1347886187
1347886187
1347886186
1347886186
1347886186
1347886185
1347886184
1347886184
1347886183
1347886183
1347886182
1347886182
1347886182
1347886181
1347886181
1347886181
1347886181
1347886180
1347886180
1347886178
1347886178
1347886177
1347886176
1347886176
1347886176
1347886175
1347886175
1347886175
1347886173
1347886173
1347886173
1347886172
1347886171
1347886171
1347886171
1347886170
1347886170
1347886169
1347886168
1347886167
1347886167
1347886167
1347886167
1347886167
1347886166
1347886166
1347886165
1347886165
1347886164
1347886407
1347886407
1347886407
1347886407
1347886406
1347886406
1347886406
1347886406
1347886406
1347886406
1347886405
1347886405
1347886405
1347886405
1347886404
1347886404
1347886403
1347886403
1347886403
1347886402
1347886401
1347886400
1347886400
1347886398
1347886398
1347886398
1347886396
1347886395
1347886395
1347886395
1347886395
1347886395
1347886394
1347886394
1347886393
1347886393
1347886392
1347886391
1347886391
1347886391
1347886390
1347886390
1347886389
1347886389
1347886387
1347886387
1347886385
1347886385
1347886384
1347886384
1347886383
1347886383
1347886382
1347886382
1347886381
1347886381
1347886381
1347886380
1347886379
1347886379
1347886378
1347886378
1347886378
1347886377
1347886377
1347886376
1347886375
1347886374
1347886374
1347886374
1347886374
1347886374
1347886374
1347886373
1347886373
1347886373
1347886373
1347886373
1347886373
1347886370
1347886370
1347886370
1347886367
1347886367
1347886367
1347886367
1347886367
1347886366
1347886366
1347886366
1347886365
1347886365
1347886364
1347886364
1347886364
1347886364
1347886363
1347886363
1347886363
1347886363
1347886363
1347886363
1347886363
1347886362
1347886362
1347886362
1347886362
1347886362
1347886360
1347886360
1347886359
1347886358
1347886358
1347886357
1347886356
1347886356
1347886355
1347886355
1347886354
1347886353
1347886352
1347886351
1347886351
1347886350
1347886350
1347886350
1347886350
1347886350
1347886348
1347886347
1347886347
1347886345
1347886345
1347886345
1347886344
1347886344
1347886343
1347886342
1347886341
1347886340
1347886340
1347886339
1347886338
1347886338
1347886337
1347886336
1347886336
1347886335
1347886335
1347886335
1347886335
1347886335
1347886334
1347886334
1347886334
1347886334
1347886333
1347886332
1347886332
1347886332
1347886332
1347886331
1347886330
1347886329
1347886329
1347886329
1347886329
1347886328
1347886328
1347886327
1347886327
1347886326
1347886326
1347886325
1347886324
1347886324
1347886323
1347886323
1347886323
1347886322
1347886321
1347886320
1347886320
1347886320
1347886320
1347886320
1347886320
1347886319
1347886318
1347886318
1347886317
1347886317
1347886317
1347886317
1347886316
1347886315
1347886315
1347886315
1347886315
1347886315
1347886314
1347886314
1347886313
1347886313
1347886310
1347886310
1347886309
1347886309
1347886309
1347886309
1347886309
1347886308
1347886308
1347886308
1347886308
1347886307
1347886307
1347886307
1347886307
1347886306
1347886306
1347886306
1347886306
1347886306
1347886305
1347886303
1347886303
1347886301
1347886300
1347886300
1347886300
1347886300
1347886299
1347886299
1347886298
1347886298
1347886297
1347886297
1347886296
1347886296
1347886295
1347886294
1347886294
1347886293
1347886293
1347886292
1347886292
1347886291
1347886290
1347886290
1347886289
1347886288
1347886287
1347886287
1347886286
1347886286
1347886528
1347886528
1347886527
1347886527
1347886526
1347886526
1347886526
1347886526
1347886525
1347886525
1347886524
1347886524
1347886524
1347886524
1347886524
1347886523
1347886522
1347886522
1347886520
1347886519
1347886519
1347886519
1347886518
1347886518
1347886518
1347886518
1347886517
1347886517
1347886516
1347886515
1347886515
1347886515
1347886514
1347886514
1347886514
1347886514
1347886513
1347886512
1347886510
1347886510
1347886510
1347886510
1347886510
1347886509
1347886508
1347886508
1347886507
1347886507
1347886506
1347886506
1347886506
1347886506
1347886506
1347886506
1347886505
1347886504
1347886504
1347886504
1347886504
1347886504
1347886504
1347886504
1347886503
1347886503
1347886503
1347886503
1347886502
1347886502
1347886501
1347886501
1347886500
1347886500
1347886499
1347886499
1347886499
1347886499
1347886498
1347886497
1347886495
1347886495
1347886494
1347886494
1347886494
1347886493
1347886493
1347886493
1347886492
1347886492
1347886491
1347886491
1347886490
1347886489
1347886489
1347886489
1347886489
1347886488
1347886488
1347886488
1347886486
1347886486
1347886485
1347886484
1347886484
1347886484
1347886483
1347886483
1347886482
1347886482
1347886482
1347886481
1347886481
1347886480
1347886480
1347886479
1347886477
1347886476
1347886476
1347886475
1347886475
1347886475
1347886475
1347886474
1347886474
1347886474
1347886474
1347886474
1347886473
1347886473
1347886473
1347886473
1347886473
1347886473
1347886473
1347886473
1347886473
1347886473
1347886472
1347886472
1347886472
1347886472
1347886472
1347886472
1347886472
1347886472
1347886472
1347886472
1347886471
1347886471
1347886471
1347886471
1347886471
1347886471
1347886471
1347886471
1347886471
1347886471
1347886471
1347886471
1347886471
1347886470
1347886470
1347886469
1347886469
1347886469
1347886468
1347886468
1347886468
1347886466
1347886466
1347886466
1347886466
1347886465
1347886464
1347886463
1347886463
1347886462
1347886462
1347886461
1347886461
1347886458
1347886458
1347886458
1347886458
1347886458
1347886458
1347886458
1347886458
1347886458
1347886458
1347886458
1347886458
1347886457
1347886457
1347886456
1347886456
1347886455
1347886455
1347886453
1347886453
1347886453
1347886452
1347886452
1347886451
1347886449
1347886449
1347886449
1347886448
1347886447
1347886446
1347886445
1347886445
1347886445
1347886445
1347886444
1347886444
1347886444
1347886443
1347886443
1347886443
1347886443
1347886443
1347886442
1347886442
1347886441
1347886441
1347886440
1347886438
1347886438
1347886437
1347886437
1347886436
1347886436
1347886435
1347886435
1347886434
1347886434
1347886434
1347886434
1347886433
1347886433
1347886433
1347886433
1347886433
1347886432
1347886432
1347886431
1347886430
1347886429
1347886429
1347886427
1347886427
1347886425
1347886425
1347886425
1347886424
1347886424
1347886423
1347886423
1347886423
1347886423
1347886422
1347886422
1347886421
1347886420
1347886419
1347886417
1347886417
1347886417
1347886415
1347886415
1347886413
1347886413
1347886411
1347886411
1347886411
1347886411
1347886410
1347886410
1347886408
1347886408
1347886408
1347886408
1347886651
1347886651
1347886649
1347886649
1347886646
1347886646
1347886646
1347886644
1347886643
1347886643
1347886643
1347886643
1347886643
1347886641
1347886638
1347886637
1347886637
1347886637
1347886637
1347886635
1347886635
1347886634
1347886634
1347886634
1347886634
1347886634
1347886633
1347886633
1347886632
1347886632
1347886632
1347886632
1347886631
1347886631
1347886630
1347886630
1347886630
1347886629
1347886628
1347886627
1347886627
1347886625
1347886625
1347886624
1347886624
1347886624
1347886623
1347886623
1347886623
1347886623
1347886622
1347886622
1347886621
1347886621
1347886620
1347886618
1347886618
1347886618
1347886616
1347886615
1347886615
1347886614
1347886614
1347886614
1347886613
1347886613
1347886612
1347886611
1347886611
1347886611
1347886610
1347886610
1347886610
1347886609
1347886609
1347886607
1347886607
1347886607
1347886605
1347886604
1347886604
1347886604
1347886603
1347886603
1347886603
1347886603
1347886602
1347886602
1347886601
1347886601
1347886601
1347886600
1347886600
1347886600
1347886600
1347886599
1347886599
1347886597
1347886596
1347886596
1347886596
1347886596
1347886595
1347886595
1347886594
1347886594
1347886593
1347886593
1347886592
1347886592
1347886592
1347886592
1347886591
1347886591
1347886588
1347886588
1347886588
1347886587
1347886587
1347886587
1347886586
1347886586
1347886585
1347886584
1347886584
1347886584
1347886583
1347886582
1347886582
1347886582
1347886582
1347886581
1347886580
1347886580
1347886580
1347886580
1347886579
1347886578
1347886577
1347886576
1347886576
1347886575
1347886575
1347886574
1347886573
1347886572
1347886572
1347886570
1347886570
1347886570
1347886570
1347886570
1347886569
1347886568
1347886568
1347886568
1347886567
1347886567
1347886567
1347886567
1347886565
1347886565
1347886564
1347886564
1347886564
1347886563
1347886563
1347886562
1347886562
1347886562
1347886561
1347886561
1347886560
1347886559
1347886559
1347886558
1347886558
1347886558
1347886558
1347886558
1347886558
1347886558
1347886556
1347886556
1347886556
1347886556
1347886556
1347886555
1347886555
1347886554
1347886554
1347886554
1347886553
1347886552
1347886551
1347886549
1347886549
1347886547
1347886547
1347886547
1347886547
1347886547
1347886546
1347886545
1347886544
1347886544
1347886543
1347886543
1347886543
1347886542
1347886540
1347886540
1347886540
1347886539
1347886539
1347886539
1347886538
1347886537
1347886537
1347886537
1347886537
1347886536
1347886536
1347886536
1347886533
1347886533
1347886533
1347886532
1347886532
1347886532
1347886532
1347886532
1347886532
1347886532
1347886532
1347886531
1347886530
1347886529
1347886529
1347886529
1347886777
1347886777
1347886776
1347886776
1347886776
1347886776
1347886775
1347886775
1347886774
1347886774
1347886773
1347886772
1347886772
1347886772
1347886772
1347886772
1347886772
1347886771
1347886771
1347886771
1347886771
1347886770
1347886770
1347886770
1347886769
1347886768
1347886768
1347886768
1347886768
1347886768
1347886767
1347886767
1347886767
1347886767
1347886766
1347886766
1347886764
1347886764
1347886764
1347886763
1347886763
1347886763
1347886760
1347886759
1347886758
1347886757
1347886755
1347886755
1347886755
1347886755
1347886755
1347886755
1347886755
1347886754
1347886754
1347886754
1347886753
1347886752
1347886751
1347886750
1347886750
1347886750
1347886750
1347886748
1347886748
1347886748
1347886747
1347886747
1347886747
1347886746
1347886746
1347886745
1347886743
1347886742
1347886742
1347886741
1347886741
1347886741
1347886741
1347886741
1347886741
1347886740
1347886740
1347886740
1347886739
1347886739
1347886738
1347886737
1347886737
1347886737
1347886737
1347886736
1347886736
1347886736
1347886736
1347886736
1347886735
1347886735
1347886734
1347886734
1347886733
1347886732
1347886731
1347886731
1347886730
1347886730
1347886730
1347886730
1347886729
1347886729
1347886728
1347886727
1347886726
1347886726
1347886726
1347886726
1347886724
1347886724
1347886724
1347886723
1347886723
1347886722
1347886721
1347886721
1347886721
1347886720
1347886720
1347886719
1347886719
1347886719
1347886719
1347886718
1347886716
1347886716
1347886716
1347886714
1347886714
1347886714
1347886714
1347886713
1347886712
1347886711
1347886711
1347886710
1347886710
1347886709
1347886709
1347886709
1347886708
1347886707
1347886706
1347886706
1347886705
1347886705
1347886705
1347886704
1347886702
1347886702
1347886700
1347886700
1347886699
1347886699
1347886699
1347886699
1347886698
1347886697
1347886695
1347886695
1347886694
1347886693
1347886692
1347886691
1347886691
1347886691
1347886691
1347886691
1347886689
1347886688
1347886687
1347886686
1347886686
1347886686
1347886686
1347886686
1347886685
1347886685
1347886684
1347886684
1347886684
1347886684
1347886684
1347886684
1347886684
1347886682
1347886682
1347886681
1347886681
1347886681
1347886681
1347886681
1347886681
1347886681
1347886680
1347886679
1347886677
1347886675
1347886675
1347886675
1347886675
1347886675
1347886675
1347886673
1347886673
1347886673
1347886672
1347886672
1347886671
1347886671
1347886671
1347886671
1347886670
1347886670
1347886669
1347886669
1347886668
1347886668
1347886667
1347886667
1347886666
1347886665
1347886663
1347886663
1347886663
1347886662
1347886662
1347886660
1347886658
1347886658
1347886657
1347886657
1347886657
1347886657
1347886656
1347886656
1347886655
1347886655
1347886655
1347886655
1347886654
1347886653
1347886653
1347886653
1347886652
1347886652
1347886899
1347886899
1347886898
1347886897
1347886897
1347886897
1347886896
1347886896
1347886896
1347886895
1347886895
1347886895
1347886895
1347886894
1347886894
1347886894
1347886893
1347886893
1347886893
1347886893
1347886893
1347886893
1347886893
1347886892
1347886892
1347886892
1347886891
1347886891
1347886891
1347886889
1347886889
1347886888
1347886888
1347886888
1347886887
1347886887
1347886887
1347886886
1347886885
1347886883
1347886882
1347886881
1347886881
1347886880
1347886880
1347886880
1347886879
1347886879
1347886878
1347886878
1347886878
1347886877
1347886877
1347886875
1347886875
1347886874
1347886874
1347886874
1347886873
1347886873
1347886872
1347886872
1347886872
1347886871
1347886871
1347886871
1347886871
1347886870
1347886870
1347886870
1347886869
1347886868
1347886868
1347886868
1347886867
1347886867
1347886867
1347886866
1347886864
1347886864
1347886864
1347886863
1347886863
1347886862
1347886861
1347886861
1347886860
1347886859
1347886859
1347886859
1347886858
1347886858
1347886856
1347886856
1347886855
1347886855
1347886855
1347886854
1347886854
1347886852
1347886851
1347886850
1347886849
1347886849
1347886849
1347886849
1347886848
1347886848
1347886848
1347886847
1347886845
1347886845
1347886845
1347886845
1347886844
1347886844
1347886844
1347886843
1347886843
1347886843
1347886843
1347886843
1347886842
1347886842
1347886842
1347886841
1347886841
1347886840
1347886839
1347886839
1347886839
1347886839
1347886838
1347886838
1347886838
1347886836
1347886836
1347886836
1347886834
1347886834
1347886833
1347886832
1347886832
1347886832
1347886832
1347886831
1347886831
1347886831
1347886830
1347886830
1347886829
1347886829
1347886828
1347886826
1347886826
1347886826
1347886825
1347886825
1347886825
1347886825
1347886824
1347886824
1347886824
1347886821
1347886821
1347886821
1347886821
1347886820
1347886820
1347886819
1347886819
1347886818
1347886818
1347886817
1347886817
1347886815
1347886815
1347886815
1347886815
1347886815
1347886814
1347886814
1347886813
1347886812
1347886812
1347886812
1347886810
1347886810
1347886809
1347886809
1347886809
1347886808
1347886808
1347886808
1347886807
1347886807
1347886807
1347886806
1347886806
1347886806
1347886806
1347886806
1347886805
1347886805
1347886804
1347886803
1347886803
1347886803
1347886803
1347886803
1347886803
1347886802
1347886802
1347886802
1347886802
1347886801
1347886800
1347886800
1347886800
1347886800
1347886800
1347886799
1347886799
1347886799
1347886799
1347886798
1347886798
1347886798
1347886796
1347886796
1347886795
1347886795
1347886794
1347886794
1347886794
1347886793
1347886793
1347886793
1347886792
1347886790
1347886790
1347886790
1347886790
1347886790
1347886789
1347886789
1347886787
1347886787
1347886786
1347886784
1347886784
1347886783
1347886782
1347886780
1347886780
1347886780
1347886780
1347886778
1347886778
1347887020
1347887020
1347887019
1347887019
1347887019
1347887019
1347887018
1347887018
1347887017
1347887017
1347887016
1347887015
1347887015
1347887015
1347887014
1347887014
1347887014
1347887014
1347887014
1347887014
1347887014
1347887014
1347887013
1347887013
1347887013
1347887012
1347887012
1347887011
1347887011
1347887011
1347887010
1347887010
1347887010
1347887010
1347887010
1347887009
1347887009
1347887008
1347887008
1347887008
1347887007
1347887007
1347887007
1347887007
1347887007
1347887006
1347887006
1347887005
1347887003
1347887003
1347887003
1347887003
1347887003
1347887003
1347887002
1347887002
1347887002
1347887001
1347887001
1347887001
1347887000
1347887000
1347887000
1347887000
1347886998
1347886997
1347886997
1347886997
1347886996
1347886996
1347886996
1347886996
1347886993
1347886992
1347886992
1347886992
1347886992
1347886991
1347886990
1347886990
1347886989
1347886988
1347886988
1347886988
1347886987
1347886987
1347886987
1347886986
1347886986
1347886986
1347886986
1347886985
1347886985
1347886984
1347886984
1347886984
1347886983
1347886983
1347886983
1347886983
1347886982
1347886982
1347886982
1347886981
1347886981
1347886980
1347886980
1347886980
1347886980
1347886980
1347886980
1347886980
1347886980
1347886980
1347886980
1347886979
1347886979
1347886979
1347886978
1347886978
1347886977
1347886977
1347886977
1347886977
1347886977
1347886976
1347886976
1347886976
1347886975
1347886975
1347886975
1347886975
1347886975
1347886975
1347886974
1347886974
1347886974
1347886974
1347886974
1347886974
1347886974
1347886974
1347886974
1347886974
1347886974
1347886974
1347886973
1347886973
1347886973
1347886973
1347886973
1347886973
1347886972
1347886972
1347886972
1347886972
1347886972
1347886972
1347886972
1347886972
1347886972
1347886971
1347886971
1347886971
1347886971
1347886971
1347886970
1347886970
1347886970
1347886970
1347886970
1347886970
1347886969
1347886969
1347886969
1347886969
1347886969
1347886969
1347886969
1347886968
1347886968
1347886967
1347886967
1347886967
1347886966
1347886966
1347886966
1347886966
1347886966
1347886965
1347886965
1347886965
1347886965
1347886965
1347886965
1347886965
1347886964
1347886964
1347886964
1347886964
1347886964
1347886964
1347886964
1347886963
1347886963
1347886963
1347886963
1347886963
1347886962
1347886962
1347886961
1347886961
1347886961
1347886961
1347886961
1347886961
1347886961
1347886961
1347886960
1347886960
1347886960
1347886960
1347886960
1347886960
1347886960
1347886960
1347886959
1347886959
1347886959
1347886958
1347886958
1347886958
1347886958
1347886957
1347886957
1347886957
1347886956
1347886956
1347886956
1347886956
1347886956
1347886956
1347886956
1347886956
1347886955
1347886954
1347886954
1347886952
1347886952
1347886951
1347886951
1347886951
1347886951
1347886950
1347886950
1347886950
1347886950
1347886950
1347886950
1347886949
1347886948
1347886948
1347886948
1347886948
1347886948
1347886948
1347886947
1347886946
1347886946
1347886946
1347886946
1347886946
1347886946
1347886946
1347886945
1347886945
1347886945
1347886944
1347886944
1347886944
1347886944
1347886943
1347886943
1347886943
1347886942
1347886942
1347886942
1347886942
1347886941
1347886941
1347886941
1347886941
1347886941
1347886940
1347886940
1347886940
1347886940
1347886940
1347886939
1347886939
1347886939
1347886938
1347886938
1347886938
1347886938
1347886938
1347886938
1347886937
1347886937
1347886936
1347886936
1347886935
1347886935
1347886934
1347886934
1347886933
1347886933
1347886932
1347886932
1347886932
1347886932
1347886932
1347886931
1347886931
1347886931
1347886930
1347886930
1347886929
1347886929
1347886929
1347886928
1347886928
1347886927
1347886927
1347886927
1347886926
1347886926
1347886926
1347886926
1347886926
1347886926
1347886925
1347886925
1347886925
1347886924
1347886924
1347886924
1347886924
1347886924
1347886924
1347886924
1347886923
1347886923
1347886923
1347886923
1347886923
1347886922
1347886922
1347886922
1347886922
1347886922
1347886922
1347886922
1347886921
1347886921
1347886921
1347886921
1347886920
1347886920
1347886919
1347886919
1347886919
1347886919
1347886919
1347886918
1347886918
1347886918
1347886918
1347886918
1347886917
1347886916
1347886916
1347886916
1347886916
1347886915
1347886915
1347886915
1347886914
1347886914
1347886913
1347886912
1347886912
1347886912
1347886911
1347886911
1347886911
1347886910
1347886910
1347886910
1347886909
1347886909
1347886909
1347886909
1347886908
1347886908
1347886908
1347886908
1347886908
1347886907
1347886907
1347886907
1347886906
1347886906
1347886905
1347886904
1347886904
1347886904
1347886904
1347886903
1347886903
1347886903
1347886902
1347886902
1347886902
1347886902
1347886901
1347886901
1347886901
1347886901
1347886901
1347887146
1347887145
1347887144
1347887144
1347887143
1347887143
1347887142
1347887141
1347887141
1347887140
1347887140
1347887140
1347887139
1347887139
1347887138
1347887138
1347887136
1347887136
1347887135
1347887135
1347887135
1347887135
1347887135
1347887134
1347887134
1347887133
1347887133
1347887133
1347887132
1347887131
1347887131
1347887129
1347887127
1347887127
1347887127
1347887127
1347887127
1347887127
1347887125
1347887125
1347887125
1347887122
1347887121
1347887120
1347887120
1347887119
1347887119
1347887118
1347887118
1347887118
1347887118
1347887117
1347887117
1347887117
1347887117
1347887117
1347887116
1347887116
1347887116
1347887115
1347887115
1347887115
1347887115
1347887114
1347887113
1347887113
1347887113
1347887112
1347887112
1347887112
1347887112
1347887112
1347887112
1347887112
1347887112
1347887112
1347887111
1347887111
1347887111
1347887111
1347887110
1347887109
1347887109
1347887109
1347887109
1347887109
1347887108
1347887108
1347887108
1347887108
1347887106
1347887106
1347887105
1347887105
1347887105
1347887104
1347887104
1347887104
1347887104
1347887103
1347887103
1347887103
1347887102
1347887102
1347887101
1347887100
1347887100
1347887100
1347887100
1347887099
1347887099
1347887099
1347887098
1347887097
1347887096
1347887096
1347887095
1347887094
1347887094
1347887093
1347887092
1347887092
1347887092
1347887091
1347887091
1347887091
1347887090
1347887089
1347887088
1347887087
1347887087
1347887085
1347887082
1347887081
1347887081
1347887079
1347887079
1347887078
1347887078
1347887078
1347887078
1347887077
1347887076
1347887076
1347887075
1347887075
1347887075
1347887075
1347887075
1347887074
1347887074
1347887072
1347887072
1347887072
1347887072
1347887071
1347887071
1347887069
1347887069
1347887068
1347887068
1347887068
1347887068
1347887067
1347887067
1347887067
1347887067
1347887067
1347887067
1347887067
1347887067
1347887067
1347887066
1347887066
1347887065
1347887064
1347887063
1347887061
1347887061
1347887058
1347887058
1347887057
1347887056
1347887056
1347887056
1347887056
1347887055
1347887055
1347887054
1347887054
1347887054
1347887053
1347887052
1347887052
1347887051
1347887051
1347887051
1347887050
1347887049
1347887049
1347887049
1347887049
1347887049
1347887049
1347887049
1347887048
1347887048
1347887047
1347887047
1347887046
1347887047
1347887046
1347887046
1347887046
1347887046
1347887045
1347887044
1347887044
1347887044
1347887044
1347887044
1347887043
1347887043
1347887043
1347887043
1347887043
1347887043
1347887042
1347887042
1347887041
1347887041
1347887041
1347887041
1347887040
1347887040
1347887040
1347887040
1347887040
1347887040
1347887040
1347887039
1347887039
1347887039
1347887039
1347887038
1347887038
1347887038
1347887038
1347887038
1347887037
1347887037
1347887037
1347887037
1347887037
1347887037
1347887037
1347887037
1347887037
1347887036
1347887036
1347887036
1347887036
1347887036
1347887035
1347887035
1347887035
1347887035
1347887033
1347887033
1347887033
1347887033
1347887032
1347887032
1347887031
1347887031
1347887030
1347887029
1347887029
1347887028
1347887028
1347887028
1347887027
1347887027
1347887027
1347887027
1347887027
1347887026
1347887026
1347887026
1347887025
1347887025
1347887024
1347887024
1347887023
1347887023
1347887266
1347887264
1347887264
1347887264
1347887263
1347887263
1347887263
1347887263
1347887262
1347887262
1347887262
1347887261
1347887261
1347887260
1347887258
1347887258
1347887257
1347887257
1347887256
1347887256
1347887256
1347887256
1347887255
1347887254
1347887253
1347887253
1347887253
1347887253
1347887251
1347887250
1347887249
1347887249
1347887248
1347887248
1347887248
1347887247
1347887247
1347887247
1347887246
1347887245
1347887245
1347887244
1347887244
1347887243
1347887242
1347887242
1347887241
1347887240
1347887240
1347887239
1347887239
1347887239
1347887238
1347887238
1347887238
1347887238
1347887238
1347887238
1347887237
1347887237
1347887237
1347887237
1347887237
1347887236
1347887236
1347887236
1347887235
1347887235
1347887235
1347887234
1347887234
1347887233
1347887233
1347887233
1347887233
1347887233
1347887233
1347887232
1347887232
1347887232
1347887231
1347887230
1347887230
1347887230
1347887230
1347887230
1347887230
1347887230
1347887229
1347887229
1347887229
1347887229
1347887229
1347887229
1347887228
1347887228
1347887227
1347887227
1347887226
1347887226
1347887226
1347887226
1347887226
1347887226
1347887226
1347887225
1347887225
1347887225
1347887225
1347887225
1347887225
1347887225
1347887224
1347887224
1347887224
1347887224
1347887224
1347887224
1347887224
1347887223
1347887223
1347887223
1347887223
1347887223
1347887222
1347887222
1347887222
1347887221
1347887221
1347887221
1347887221
1347887220
1347887220
1347887219
1347887219
1347887218
1347887217
1347887215
1347887215
1347887214
1347887214
1347887213
1347887211
1347887211
1347887211
1347887211
1347887211
1347887210
1347887210
1347887210
1347887210
1347887210
1347887209
1347887209
1347887209
1347887208
1347887208
1347887207
1347887207
1347887206
1347887205
1347887205
1347887204
1347887203
1347887202
1347887202
1347887202
1347887202
1347887201
1347887200
1347887200
1347887200
1347887199
1347887198
1347887197
1347887197
1347887197
1347887197
1347887196
1347887195
1347887195
1347887195
1347887195
1347887194
1347887193
1347887192
1347887192
1347887192
1347887190
1347887189
1347887188
1347887188
1347887188
1347887188
1347887188
1347887187
1347887184
1347887184
1347887183
1347887183
1347887183
1347887182
1347887182
1347887182
1347887181
1347887181
1347887181
1347887181
1347887181
1347887181
1347887180
1347887180
1347887180
1347887180
1347887179
1347887178
1347887177
1347887177
1347887177
1347887177
1347887175
1347887175
1347887175
1347887173
1347887172
1347887172
1347887171
1347887171
1347887171
1347887171
1347887170
1347887169
1347887169
1347887168
1347887168
1347887168
1347887167
1347887167
1347887166
1347887166
1347887165
1347887165
1347887165
1347887165
1347887164
1347887164
1347887164
1347887163
1347887163
1347887162
1347887162
1347887162
1347887161
1347887161
1347887160
1347887160
1347887155
1347887155
1347887155
1347887154
1347887154
1347887154
1347887154
1347887154
1347887153
1347887153
1347887153
1347887152
1347887152
1347887150
1347887150
1347887150
1347887149
1347887147
1347887147
1347887147
1347887147
1347887146
1347887146
1347887390
1347887390
1347887390
1347887390
1347887389
1347887389
1347887388
1347887388
1347887387
1347887387
1347887386
1347887385
1347887385
1347887385
1347887385
1347887384
1347887384
1347887384
1347887383
1347887383
1347887383
1347887383
1347887382
1347887381
1347887379
1347887379
1347887379
1347887378
1347887379
1347887378
1347887378
1347887378
1347887378
1347887378
1347887378
1347887377
1347887377
1347887376
1347887375
1347887375
1347887374
1347887374
1347887374
1347887374
1347887373
1347887373
1347887373
1347887372
1347887372
1347887372
1347887372
1347887372
1347887372
1347887372
1347887372
1347887372
1347887372
1347887372
1347887372
1347887372
1347887371
1347887371
1347887370
1347887369
1347887368
1347887368
1347887367
1347887367
1347887367
1347887367
1347887367
1347887366
1347887366
1347887366
1347887366
1347887366
1347887365
1347887364
1347887363
1347887363
1347887361
1347887358
1347887358
1347887358
1347887358
1347887357
1347887355
1347887355
1347887354
1347887354
1347887353
1347887353
1347887352
1347887352
1347887351
1347887350
1347887350
1347887350
1347887350
1347887349
1347887349
1347887347
1347887344
1347887344
1347887344
1347887344
1347887343
1347887343
1347887342
1347887342
1347887342
1347887342
1347887341
1347887340
1347887340
1347887340
1347887340
1347887340
1347887340
1347887340
1347887339
1347887338
1347887338
1347887338
1347887337
1347887335
1347887334
1347887332
1347887331
1347887330
1347887329
1347887329
1347887328
1347887327
1347887327
1347887326
1347887326
1347887325
1347887325
1347887325
1347887325
1347887325
1347887324
1347887323
1347887323
1347887323
1347887322
1347887322
1347887322
1347887321
1347887321
1347887321
1347887321
1347887321
1347887320
1347887318
1347887318
1347887318
1347887318
1347887316
1347887316
1347887315
1347887315
1347887314
1347887313
1347887312
1347887312
1347887311
1347887311
1347887310
1347887310
1347887307
1347887307
1347887307
1347887307
1347887306
1347887305
1347887302
1347887302
1347887301
1347887301
1347887300
1347887300
1347887300
1347887299
1347887297
1347887297
1347887296
1347887296
1347887293
1347887291
1347887291
1347887290
1347887289
1347887289
1347887288
1347887288
1347887287
1347887286
1347887286
1347887285
1347887285
1347887284
1347887284
1347887284
1347887284
1347887284
1347887284
1347887283
1347887282
1347887282
1347887281
1347887280
1347887279
1347887279
1347887279
1347887278
1347887278
1347887278
1347887277
1347887276
1347887276
1347887275
1347887275
1347887275
1347887275
1347887274
1347887273
1347887273
1347887271
1347887271
1347887270
1347887270
1347887269
1347887269
1347887269
1347887268
1347887268
1347887268
1347887267
1347887266
1347887266
1347887513
1347887513
1347887511
1347887511
1347887511
1347887511
1347887510
1347887510
1347887510
1347887510
1347887509
1347887509
1347887508
1347887507
1347887506
1347887504
1347887504
1347887503
1347887503
1347887503
1347887502
1347887501
1347887501
1347887500
1347887500
1347887499
1347887499
1347887499
1347887499
1347887498
1347887498
1347887496
1347887495
1347887494
1347887494
1347887493
1347887493
1347887492
1347887492
1347887492
1347887491
1347887491
1347887491
1347887489
1347887489
1347887489
1347887487
1347887486
1347887485
1347887485
1347887485
1347887485
1347887484
1347887482
1347887481
1347887480
1347887480
1347887480
1347887479
1347887479
1347887478
1347887478
1347887478
1347887477
1347887477
1347887476
1347887475
1347887475
1347887475
1347887474
1347887473
1347887472
1347887471
1347887470
1347887470
1347887469
1347887469
1347887468
1347887468
1347887467
1347887468
1347887467
1347887467
1347887466
1347887466
1347887466
1347887466
1347887465
1347887464
1347887464
1347887463
1347887463
1347887462
1347887462
1347887462
1347887462
1347887461
1347887461
1347887461
1347887461
1347887461
1347887460
1347887460
1347887459
1347887459
1347887458
1347887458
1347887458
1347887458
1347887458
1347887458
1347887457
1347887456
1347887456
1347887455
1347887455
1347887455
1347887453
1347887450
1347887449
1347887448
1347887448
1347887448
1347887448
1347887446
1347887445
1347887444
1347887444
1347887444
1347887443
1347887442
1347887442
1347887442
1347887441
1347887439
1347887439
1347887439
1347887438
1347887437
1347887437
1347887437
1347887435
1347887435
1347887434
1347887434
1347887434
1347887434
1347887433
1347887433
1347887432
1347887432
1347887430
1347887429
1347887427
1347887427
1347887427
1347887426
1347887426
1347887425
1347887425
1347887425
1347887424
1347887423
1347887423
1347887423
1347887422
1347887421
1347887421
1347887421
1347887420
1347887419
1347887419
1347887418
1347887417
1347887417
1347887416
1347887416
1347887415
1347887415
1347887415
1347887415
1347887415
1347887415
1347887415
1347887415
1347887414
1347887414
1347887414
1347887413
1347887413
1347887413
1347887412
1347887412
1347887411
1347887411
1347887410
1347887410
1347887409
1347887408
1347887406
1347887406
1347887406
1347887406
1347887404
1347887404
1347887403
1347887403
1347887403
1347887403
1347887402
1347887402
1347887401
1347887400
1347887399
1347887399
1347887398
1347887398
1347887398
1347887398
1347887397
1347887397
1347887396
1347887395
1347887394
1347887394
1347887394
1347887392
1347887392
1347887391
1347887638
1347887637
1347887637
1347887637
1347887637
1347887636
1347887636
1347887634
1347887634
1347887633
1347887633
1347887633
1347887633
1347887633
1347887632
1347887632
1347887632
1347887631
1347887631
1347887631
1347887631
1347887630
1347887629
1347887629
1347887629
1347887628
1347887628
1347887628
1347887628
1347887626
1347887626
1347887625
1347887624
1347887624
1347887622
1347887622
1347887621
1347887620
1347887620
1347887620
1347887619
1347887618
1347887618
1347887616
1347887616
1347887616
1347887614
1347887614
1347887614
1347887613
1347887613
1347887612
1347887612
1347887611
1347887611
1347887609
1347887609
1347887609
1347887607
1347887607
1347887606
1347887605
1347887604
1347887603
1347887603
1347887603
1347887603
1347887601
1347887601
1347887601
1347887601
1347887600
1347887600
1347887600
1347887598
1347887598
1347887597
1347887597
1347887596
1347887596
1347887596
1347887596
1347887594
1347887594
1347887594
1347887594
1347887594
1347887592
1347887590
1347887590
1347887589
1347887589
1347887589
1347887589
1347887587
1347887585
1347887584
1347887584
1347887583
1347887583
1347887583
1347887582
1347887582
1347887582
1347887582
1347887581
1347887580
1347887579
1347887579
1347887579
1347887578
1347887577
1347887576
1347887576
1347887576
1347887576
1347887574
1347887574
1347887574
1347887574
1347887573
1347887572
1347887572
1347887571
1347887571
1347887570
1347887570
1347887570
1347887569
1347887569
1347887569
1347887569
1347887569
1347887569
1347887567
1347887567
1347887567
1347887566
1347887565
1347887565
1347887564
1347887564
1347887563
1347887563
1347887563
1347887562
1347887562
1347887562
1347887562
1347887561
1347887560
1347887560
1347887560
1347887560
1347887559
1347887558
1347887558
1347887558
1347887558
1347887557
1347887557
1347887556
1347887556
1347887555
1347887555
1347887555
1347887554
1347887554
1347887553
1347887553
1347887553
1347887552
1347887552
1347887552
1347887551
1347887551
1347887551
1347887551
1347887550
1347887548
1347887548
1347887547
1347887547
1347887547
1347887547
1347887547
1347887545
1347887544
1347887544
1347887544
1347887543
1347887542
1347887542
1347887541
1347887539
1347887539
1347887539
1347887539
1347887538
1347887537
1347887537
1347887537
1347887536
1347887535
1347887534
1347887534
1347887534
1347887534
1347887534
1347887533
1347887531
1347887529
1347887528
1347887528
1347887527
1347887527
1347887527
1347887527
1347887527
1347887526
1347887526
1347887524
1347887524
1347887523
1347887523
1347887523
1347887523
1347887523
1347887523
1347887523
1347887522
1347887522
1347887522
1347887522
1347887521
1347887521
1347887521
1347887520
1347887520
1347887519
1347887519
1347887517
1347887517
1347887517
1347887760
1347887759
1347887758
1347887758
1347887758
1347887758
1347887758
1347887757
1347887756
1347887756
1347887755
1347887755
1347887755
1347887755
1347887755
1347887754
1347887753
1347887753
1347887753
1347887753
1347887753
1347887753
1347887753
1347887752
1347887752
1347887750
1347887750
1347887750
1347887750
1347887749
1347887749
1347887749
1347887748
1347887746
1347887746
1347887746
1347887745
1347887745
1347887744
1347887743
1347887743
1347887742
1347887742
1347887742
1347887742
1347887742
1347887741
1347887741
1347887741
1347887740
1347887740
1347887740
1347887739
1347887738
1347887738
1347887738
1347887738
1347887737
1347887736
1347887736
1347887736
1347887736
1347887735
1347887735
1347887734
1347887734
1347887734
1347887734
1347887733
1347887732
1347887732
1347887731
1347887731
1347887731
1347887730
1347887730
1347887730
1347887730
1347887730
1347887729
1347887728
1347887728
1347887727
1347887727
1347887725
1347887724
1347887724
1347887723
1347887723
1347887722
1347887721
1347887721
1347887721
1347887720
1347887720
1347887719
1347887719
1347887719
1347887718
1347887718
1347887717
1347887717
1347887716
1347887716
1347887714
1347887713
1347887713
1347887711
1347887710
1347887710
1347887709
1347887709
1347887708
1347887708
1347887708
1347887707
1347887707
1347887707
1347887705
1347887705
1347887705
1347887705
1347887704
1347887703
1347887703
1347887703
1347887703
1347887703
1347887703
1347887702
1347887702
1347887702
1347887702
1347887702
1347887701
1347887701
1347887701
1347887700
1347887699
1347887699
1347887699
1347887699
1347887699
1347887698
1347887698
1347887697
1347887697
1347887697
1347887697
1347887696
1347887696
1347887695
1347887695
1347887695
1347887694
1347887694
1347887694
1347887694
1347887693
1347887692
1347887692
1347887692
1347887692
1347887692
1347887692
1347887691
1347887691
1347887690
1347887690
1347887690
1347887689
1347887688
1347887688
1347887687
1347887687
1347887685
1347887685
1347887685
1347887685
1347887685
1347887684
1347887684
1347887684
1347887683
1347887683
1347887682
1347887682
1347887681
1347887680
1347887680
1347887679
1347887679
1347887679
1347887679
1347887678
1347887678
1347887678
1347887677
1347887677
1347887677
1347887677
1347887676
1347887676
1347887676
1347887674
1347887674
1347887674
1347887673
1347887673
1347887672
1347887672
1347887671
1347887671
1347887670
1347887669
1347887668
1347887668
1347887668
1347887666
1347887666
1347887664
1347887662
1347887661
1347887660
1347887659
1347887658
1347887658
1347887658
1347887658
1347887657
1347887657
1347887657
1347887657
1347887656
1347887656
1347887656
1347887655
1347887655
1347887654
1347887653
1347887653
1347887650
1347887650
1347887650
1347887650
1347887649
1347887649
1347887646
1347887646
1347887646
1347887646
1347887645
1347887645
1347887645
1347887645
1347887644
1347887644
1347887644
1347887644
1347887643
1347887643
1347887643
1347887643
1347887642
1347887642
1347887641
1347887641
1347887641
1347887640
1347887640
1347887638
1347887883
1347887882
1347887881
1347887879
1347887879
1347887879
1347887879
1347887878
1347887878
1347887878
1347887875
1347887873
1347887872
1347887872
1347887872
1347887872
1347887870
1347887870
1347887869
1347887869
1347887867
1347887867
1347887866
1347887866
1347887866
1347887865
1347887865
1347887864
1347887862
1347887862
1347887861
1347887860
1347887859
1347887859
1347887858
1347887857
1347887857
1347887857
1347887856
1347887856
1347887856
1347887855
1347887855
1347887853
1347887853
1347887853
1347887853
1347887852
1347887852
1347887851
1347887851
1347887851
1347887851
1347887851
1347887850
1347887849
1347887849
1347887849
1347887849
1347887849
1347887849
1347887849
1347887849
1347887848
1347887848
1347887848
1347887847
1347887847
1347887846
1347887846
1347887845
1347887845
1347887844
1347887843
1347887843
1347887843
1347887843
1347887843
1347887842
1347887842
1347887842
1347887841
1347887840
1347887840
1347887840
1347887839
1347887839
1347887839
1347887839
1347887838
1347887837
1347887836
1347887836
1347887835
1347887835
1347887834
1347887833
1347887833
1347887832
1347887832
1347887832
1347887831
1347887831
1347887830
1347887829
1347887829
1347887829
1347887829
1347887829
1347887829
1347887829
1347887829
1347887829
1347887829
1347887828
1347887828
1347887828
1347887828
1347887827
1347887827
1347887827
1347887827
1347887826
1347887826
1347887826
1347887825
1347887825
1347887825
1347887824
1347887824
1347887824
1347887824
1347887824
1347887824
1347887823
1347887821
1347887821
1347887820
1347887820
1347887820
1347887819
1347887819
1347887819
1347887818
1347887818
1347887818
1347887815
1347887815
1347887814
1347887813
1347887812
1347887812
1347887811
1347887810
1347887810
1347887810
1347887810
1347887809
1347887809
1347887808
1347887808
1347887808
1347887808
1347887808
1347887808
1347887807
1347887807
1347887807
1347887804
1347887804
1347887803
1347887803
1347887803
1347887803
1347887803
1347887802
1347887802
1347887801
1347887801
1347887800
1347887799
1347887799
1347887799
1347887799
1347887798
1347887798
1347887797
1347887796
1347887795
1347887795
1347887795
1347887794
1347887794
1347887793
1347887792
1347887792
1347887791
1347887791
1347887790
1347887788
1347887788
1347887788
1347887787
1347887786
1347887786
1347887786
1347887785
1347887785
1347887785
1347887784
1347887783
1347887783
1347887782
1347887781
1347887781
1347887779
1347887779
1347887778
1347887778
1347887778
1347887777
1347887777
1347887777
1347887776
1347887775
1347887775
1347887775
1347887775
1347887774
1347887774
1347887774
1347887773
1347887773
1347887772
1347887771
1347887771
1347887771
1347887771
1347887771
1347887771
1347887771
1347887770
1347887770
1347887770
1347887770
1347887769
1347887769
1347887769
1347887769
1347887768
1347887768
1347887768
1347887768
1347887767
1347887767
1347887767
1347887767
1347887767
1347887766
1347887766
1347887765
1347887765
1347887765
1347887765
1347887765
1347887764
1347887764
1347887763
1347887763
1347887763
1347887763
1347887763
1347887762
1347887761
1347887761
1347887761
1347888006
1347888006
1347888005
1347888005
1347888005
1347888005
1347888004
1347888004
1347888003
1347888003
1347888003
1347888002
1347888002
1347888001
1347888001
1347888000
1347887999
1347887999
1347887999
1347887998
1347887998
1347887998
1347887997
1347887997
1347887996
1347887996
1347887996
1347887995
1347887995
1347887995
1347887994
1347887993
1347887993
1347887993
1347887992
1347887991
1347887991
1347887990
1347887990
1347887990
1347887989
1347887989
1347887989
1347887987
1347887987
1347887984
1347887983
1347887982
1347887982
1347887982
1347887982
1347887981
1347887981
1347887981
1347887981
1347887980
1347887980
1347887979
1347887978
1347887977
1347887974
1347887973
1347887972
1347887971
1347887971
1347887970
1347887970
1347887970
1347887970
1347887969
1347887969
1347887968
1347887968
1347887966
1347887965
1347887965
1347887964
1347887964
1347887962
1347887960
1347887960
1347887959
1347887959
1347887959
1347887959
1347887958
1347887958
1347887958
1347887957
1347887957
1347887956
1347887956
1347887956
1347887956
1347887956
1347887955
1347887955
1347887955
1347887955
1347887954
1347887954
1347887953
1347887953
1347887952
1347887952
1347887952
1347887952
1347887951
1347887951
1347887951
1347887951
1347887950
1347887950
1347887950
1347887949
1347887949
1347887949
1347887948
1347887948
1347887948
1347887947
1347887947
1347887947
1347887947
1347887946
1347887946
1347887946
1347887946
1347887946
1347887946
1347887945
1347887945
1347887945
1347887945
1347887944
1347887944
1347887944
1347887944
1347887944
1347887944
1347887944
1347887943
1347887943
1347887943
1347887943
1347887941
1347887941
1347887941
1347887941
1347887939
1347887939
1347887938
1347887938
1347887937
1347887936
1347887935
1347887934
1347887934
1347887934
1347887933
1347887932
1347887931
1347887931
1347887931
1347887931
1347887929
1347887929
1347887928
1347887928
1347887925
1347887925
1347887925
1347887924
1347887924
1347887923
1347887923
1347887922
1347887922
1347887920
1347887918
1347887918
1347887918
1347887917
1347887916
1347887916
1347887916
1347887915
1347887914
1347887914
1347887913
1347887912
1347887912
1347887912
1347887911
1347887911
1347887911
1347887910
1347887910
1347887908
1347887908
1347887908
1347887907
1347887907
1347887907
1347887907
1347887906
1347887906
1347887905
1347887904
1347887904
1347887904
1347887904
1347887904
1347887903
1347887903
1347887902
1347887901
1347887901
1347887900
1347887900
1347887900
1347887899
1347887899
1347887899
1347887898
1347887897
1347887897
1347887895
1347887895
1347887895
1347887894
1347887893
1347887893
1347887892
1347887892
1347887891
1347887888
1347887888
1347887887
1347887885
1347887885
1347887885
1347887884
1347887884
1347887884
1347887883
1347887883
1347887883
1347887883
1347888129
1347888128
1347888128
1347888127
1347888127
1347888127
1347888127
1347888127
1347888127
1347888127
1347888127
1347888126
1347888125
1347888124
1347888124
1347888123
1347888123
1347888122
1347888122
1347888122
1347888122
1347888122
1347888122
1347888122
1347888121
1347888119
1347888119
1347888119
1347888119
1347888119
1347888119
1347888119
1347888118
1347888118
1347888118
1347888118
1347888118
1347888117
1347888117
1347888117
1347888117
1347888116
1347888116
1347888115
1347888115
1347888115
1347888115
1347888114
1347888114
1347888114
1347888113
1347888113
1347888113
1347888112
1347888112
1347888111
1347888111
1347888110
1347888109
1347888109
1347888109
1347888108
1347888108
1347888108
1347888107
1347888106
1347888105
1347888105
1347888105
1347888105
1347888104
1347888103
1347888102
1347888102
1347888102
1347888101
1347888099
1347888098
1347888097
1347888096
1347888095
1347888095
1347888095
1347888095
1347888094
1347888093
1347888093
1347888093
1347888093
1347888092
1347888092
1347888092
1347888092
1347888092
1347888091
1347888091
1347888090
1347888089
1347888089
1347888087
1347888087
1347888087
1347888086
1347888086
1347888085
1347888085
1347888085
1347888083
1347888083
1347888083
1347888083
1347888083
1347888082
1347888082
1347888081
1347888080
1347888080
1347888080
1347888080
1347888080
1347888079
1347888079
1347888079
1347888079
1347888078
1347888078
1347888078
1347888077
1347888077
1347888077
1347888076
1347888076
1347888075
1347888075
1347888074
1347888074
1347888074
1347888073
1347888073
1347888072
1347888072
1347888072
1347888072
1347888071
1347888071
1347888071
1347888071
1347888071
1347888071
1347888071
1347888070
1347888070
1347888069
1347888069
1347888068
1347888068
1347888068
1347888067
1347888067
1347888067
1347888066
1347888065
1347888064
1347888064
1347888064
1347888063
1347888063
1347888063
1347888062
1347888062
1347888062
1347888062
1347888062
1347888062
1347888062
1347888062
1347888061
1347888061
1347888061
1347888060
1347888060
1347888060
1347888059
1347888057
1347888057
1347888056
1347888055
1347888054
1347888054
1347888053
1347888053
1347888052
1347888051
1347888051
1347888051
1347888050
1347888048
1347888048
1347888047
1347888047
1347888047
1347888046
1347888046
1347888045
1347888044
1347888043
1347888043
1347888042
1347888042
1347888042
1347888041
1347888040
1347888039
1347888038
1347888037
1347888037
1347888036
1347888035
1347888034
1347888034
1347888034
1347888034
1347888034
1347888033
1347888032
1347888032
1347888032
1347888031
1347888030
1347888030
1347888030
1347888030
1347888028
1347888026
1347888026
1347888026
1347888023
1347888023
1347888023
1347888023
1347888023
1347888023
1347888020
1347888020
1347888019
1347888019
1347888018
1347888018
1347888018
1347888018
1347888018
1347888017
1347888017
1347888017
1347888017
1347888017
1347888017
1347888017
1347888017
1347888017
1347888016
1347888016
1347888016
1347888016
1347888016
1347888015
1347888015
1347888014
1347888014
1347888014
1347888013
1347888013
1347888013
1347888013
1347888012
1347888012
1347888012
1347888012
1347888011
1347888011
1347888011
1347888010
1347888010
1347888010
1347888010
1347888009
1347888008
1347888008
1347888008
1347888008
1347888007
1347888007
1347888007
1347888251
1347888250
1347888250
1347888250
1347888249
1347888249
1347888249
1347888248
1347888248
1347888248
1347888248
1347888247
1347888247
1347888247
1347888247
1347888246
1347888246
1347888246
1347888245
1347888245
1347888245
1347888244
1347888243
1347888243
1347888243
1347888243
1347888243
1347888242
1347888241
1347888241
1347888241
1347888241
1347888240
1347888240
1347888240
1347888239
1347888239
1347888239
1347888239
1347888238
1347888237
1347888237
1347888236
1347888236
1347888236
1347888236
1347888236
1347888235
1347888235
1347888235
1347888234
1347888234
1347888234
1347888233
1347888233
1347888232
1347888232
1347888232
1347888231
1347888231
1347888231
1347888231
1347888230
1347888230
1347888230
1347888228
1347888228
1347888227
1347888227
1347888226
1347888226
1347888226
1347888225
1347888225
1347888223
1347888223
1347888222
1347888222
1347888222
1347888221
1347888221
1347888220
1347888220
1347888220
1347888220
1347888220
1347888220
1347888219
1347888219
1347888217
1347888217
1347888217
1347888217
1347888216
1347888215
1347888215
1347888215
1347888215
1347888215
1347888214
1347888214
1347888214
1347888213
1347888211
1347888211
1347888210
1347888209
1347888208
1347888208
1347888208
1347888207
1347888206
1347888205
1347888204
1347888204
1347888203
1347888203
1347888203
1347888202
1347888201
1347888201
1347888201
1347888200
1347888199
1347888199
1347888199
1347888198
1347888198
1347888198
1347888197
1347888197
1347888197
1347888197
1347888197
1347888196
1347888196
1347888196
1347888196
1347888196
1347888196
1347888196
1347888195
1347888195
1347888194
1347888194
1347888194
1347888193
1347888193
1347888192
1347888192
1347888192
1347888191
1347888191
1347888191
1347888191
1347888191
1347888191
1347888191
1347888190
1347888190
1347888190
1347888190
1347888189
1347888189
1347888189
1347888188
1347888187
1347888187
1347888187
1347888187
1347888187
1347888186
1347888186
1347888186
1347888186
1347888186
1347888186
1347888184
1347888184
1347888183
1347888183
1347888183
1347888183
1347888182
1347888182
1347888182
1347888181
1347888180
1347888180
1347888180
1347888179
1347888179
1347888178
1347888178
1347888178
1347888178
1347888178
1347888177
1347888177
1347888176
1347888176
1347888175
1347888174
1347888173
1347888171
1347888171
1347888170
1347888170
1347888169
1347888169
1347888168
1347888168
1347888168
1347888168
1347888167
1347888167
1347888167
1347888167
1347888166
1347888165
1347888165
1347888165
1347888164
1347888164
1347888163
1347888163
1347888163
1347888163
1347888162
1347888161
1347888161
1347888161
1347888160
1347888160
1347888160
1347888159
1347888159
1347888158
1347888158
1347888157
1347888157
1347888156
1347888156
1347888155
1347888154
1347888154
1347888153
1347888152
1347888152
1347888152
1347888152
1347888152
1347888151
1347888151
1347888150
1347888150
1347888150
1347888149
1347888148
1347888148
1347888148
1347888147
1347888147
1347888146
1347888145
1347888145
1347888145
1347888144
1347888143
1347888142
1347888142
1347888141
1347888140
1347888140
1347888139
1347888139
1347888139
1347888139
1347888138
1347888138
1347888138
1347888137
1347888137
1347888137
1347888137
1347888136
1347888136
1347888136
1347888136
1347888136
1347888136
1347888135
1347888135
1347888134
1347888136
1347888133
1347888133
1347888133
1347888132
1347888132
1347888132
1347888132
1347888132
1347888132
1347888131
1347888131
1347888130
1347888130
1347888130
1347888130
1347888129
1347888374
1347888374
1347888374
1347888374
1347888374
1347888374
1347888374
1347888374
1347888374
1347888374
1347888373
1347888373
1347888373
1347888373
1347888373
1347888372
1347888370
1347888370
1347888370
1347888370
1347888370
1347888369
1347888369
1347888369
1347888368
1347888368
1347888368
1347888368
1347888368
1347888368
1347888367
1347888364
1347888364
1347888364
1347888364
1347888364
1347888363
1347888363
1347888363
1347888363
1347888362
1347888362
1347888362
1347888361
1347888361
1347888360
1347888360
1347888359
1347888359
1347888358
1347888358
1347888358
1347888358
1347888358
1347888357
1347888356
1347888356
1347888355
1347888355
1347888354
1347888352
1347888352
1347888352
1347888352
1347888352
1347888352
1347888351
1347888351
1347888351
1347888350
1347888350
1347888350
1347888350
1347888350
1347888349
1347888349
1347888348
1347888347
1347888346
1347888346
1347888345
1347888345
1347888345
1347888345
1347888344
1347888343
1347888343
1347888343
1347888343
1347888343
1347888343
1347888343
1347888343
1347888342
1347888342
1347888342
1347888342
1347888342
1347888342
1347888342
1347888340
1347888340
1347888340
1347888340
1347888339
1347888339
1347888339
1347888338
1347888338
1347888337
1347888336
1347888336
1347888336
1347888336
1347888335
1347888335
1347888335
1347888334
1347888334
1347888333
1347888333
1347888333
1347888332
1347888331
1347888331
1347888330
1347888329
1347888328
1347888328
1347888328
1347888328
1347888328
1347888326
1347888325
1347888325
1347888325
1347888324
1347888324
1347888324
1347888324
1347888324
1347888324
1347888324
1347888323
1347888323
1347888323
1347888323
1347888322
1347888322
1347888322
1347888322
1347888321
1347888320
1347888320
1347888320
1347888320
1347888319
1347888319
1347888319
1347888319
1347888318
1347888318
1347888318
1347888318
1347888317
1347888316
1347888316
1347888316
1347888315
1347888315
1347888315
1347888315
1347888315
1347888314
1347888314
1347888314
1347888313
1347888313
1347888313
1347888313
1347888312
1347888312
1347888312
1347888311
1347888311
1347888311
1347888311
1347888310
1347888310
1347888309
1347888309
1347888308
1347888308
1347888308
1347888308
1347888308
1347888307
1347888307
1347888307
1347888307
1347888307
1347888307
1347888307
1347888306
1347888306
1347888306
1347888306
1347888306
1347888304
1347888304
1347888304
1347888304
1347888304
1347888304
1347888303
1347888303
1347888303
1347888303
1347888302
1347888302
1347888302
1347888302
1347888302
1347888301
1347888300
1347888299
1347888299
1347888299
1347888299
1347888296
1347888296
1347888296
1347888296
1347888296
1347888295
1347888295
1347888295
1347888294
1347888294
1347888293
1347888293
1347888292
1347888292
1347888291
1347888291
1347888290
1347888290
1347888289
1347888288
1347888288
1347888288
1347888288
1347888288
1347888288
1347888288
1347888288
1347888287
1347888286
1347888286
1347888285
1347888285
1347888283
1347888282
1347888282
1347888281
1347888281
1347888281
1347888281
1347888278
1347888278
1347888277
1347888277
1347888276
1347888276
1347888275
1347888274
1347888273
1347888273
1347888273
1347888273
1347888272
1347888272
1347888272
1347888272
1347888272
1347888271
1347888271
1347888270
1347888269
1347888269
1347888268
1347888267
1347888267
1347888266
1347888265
1347888265
1347888265
1347888265
1347888264
1347888264
1347888263
1347888263
1347888262
1347888262
1347888261
1347888261
1347888260
1347888259
1347888259
1347888259
1347888259
1347888258
1347888258
1347888258
1347888257
1347888257
1347888257
1347888257
1347888256
1347888256
1347888255
1347888255
1347888254
1347888254
1347888254
1347888253
1347888253
1347888253
1347888253
1347888253
1347888252
1347888252
1347888252
1347888252
1347888251
1347888251
1347888251
1347888251
1347888251
1347888251
1347888495
1347888495
1347888494
1347888493
1347888492
1347888492
1347888492
1347888492
1347888492
1347888492
1347888492
1347888491
1347888490
1347888490
1347888490
1347888490
1347888490
1347888490
1347888490
1347888490
1347888489
1347888488
1347888487
1347888487
1347888485
1347888484
1347888483
1347888483
1347888483
1347888483
1347888482
1347888482
1347888482
1347888481
1347888481
1347888481
1347888480
1347888480
1347888480
1347888478
1347888477
1347888477
1347888477
1347888476
1347888475
1347888475
1347888474
1347888473
1347888472
1347888472
1347888472
1347888472
1347888472
1347888471
1347888471
1347888470
1347888470
1347888469
1347888469
1347888468
1347888468
1347888467
1347888467
1347888466
1347888466
1347888465
1347888462
1347888462
1347888462
1347888460
1347888460
1347888459
1347888458
1347888458
1347888457
1347888456
1347888456
1347888455
1347888454
1347888454
1347888454
1347888453
1347888453
1347888452
1347888452
1347888452
1347888451
1347888451
1347888451
1347888451
1347888451
1347888451
1347888451
1347888451
1347888451
1347888449
1347888449
1347888447
1347888447
1347888445
1347888445
1347888445
1347888445
1347888444
1347888444
1347888443
1347888443
1347888443
1347888442
1347888442
1347888441
1347888440
1347888440
1347888440
1347888439
1347888438
1347888438
1347888438
1347888438
1347888438
1347888437
1347888437
1347888437
1347888437
1347888436
1347888436
1347888436
1347888436
1347888435
1347888435
1347888435
1347888434
1347888434
1347888433
1347888433
1347888432
1347888432
1347888433
1347888432
1347888432
1347888430
1347888430
1347888430
1347888430
1347888429
1347888429
1347888429
1347888428
1347888428
1347888428
1347888426
1347888426
1347888425
1347888425
1347888424
1347888424
1347888424
1347888424
1347888424
1347888423
1347888423
1347888423
1347888423
1347888422
1347888422
1347888422
1347888422
1347888421
1347888421
1347888421
1347888420
1347888420
1347888420
1347888419
1347888419
1347888419
1347888419
1347888419
1347888418
1347888418
1347888418
1347888417
1347888417
1347888417
1347888417
1347888417
1347888417
1347888417
1347888416
1347888415
1347888414
1347888413
1347888413
1347888412
1347888411
1347888411
1347888411
1347888411
1347888411
1347888411
1347888409
1347888409
1347888408
1347888407
1347888407
1347888406
1347888405
1347888405
1347888404
1347888404
1347888403
1347888403
1347888403
1347888402
1347888401
1347888401
1347888400
1347888399
1347888399
1347888399
1347888399
1347888398
1347888398
1347888397
1347888396
1347888396
1347888396
1347888395
1347888395
1347888395
1347888394
1347888394
1347888394
1347888393
1347888393
1347888393
1347888393
1347888393
1347888392
1347888392
1347888392
1347888392
1347888392
1347888392
1347888391
1347888390
1347888389
1347888389
1347888389
1347888388
1347888388
1347888388
1347888387
1347888387
1347888387
1347888387
1347888387
1347888387
1347888386
1347888386
1347888386
1347888385
1347888385
1347888384
1347888384
1347888382
1347888382
1347888381
1347888380
1347888380
1347888380
1347888379
1347888379
1347888378
1347888377
1347888377
1347888377
1347888376
1347888375
1347888375
1347888618
1347888616
1347888616
1347888615
1347888613
1347888613
1347888613
1347888613
1347888612
1347888612
1347888612
1347888612
1347888611
1347888610
1347888610
1347888609
1347888609
1347888609
1347888608
1347888608
1347888608
1347888608
1347888608
1347888607
1347888606
1347888606
1347888606
1347888606
1347888606
1347888606
1347888606
1347888606
1347888606
1347888605
1347888605
1347888605
1347888605
1347888605
1347888604
1347888604
1347888604
1347888603
1347888603
1347888602
1347888602
1347888602
1347888602
1347888601
1347888602
1347888601
1347888600
1347888600
1347888599
1347888598
1347888598
1347888598
1347888597
1347888596
1347888596
1347888596
1347888595
1347888595
1347888595
1347888595
1347888595
1347888594
1347888594
1347888593
1347888593
1347888593
1347888593
1347888592
1347888592
1347888592
1347888591
1347888591
1347888590
1347888590
1347888590
1347888590
1347888589
1347888589
1347888588
1347888588
1347888588
1347888587
1347888587
1347888587
1347888586
1347888586
1347888585
1347888584
1347888584
1347888583
1347888583
1347888583
1347888583
1347888583
1347888583
1347888583
1347888584
1347888583
1347888583
1347888583
1347888581
1347888581
1347888581
1347888580
1347888580
1347888580
1347888580
1347888580
1347888580
1347888580
1347888580
1347888580
1347888579
1347888579
1347888579
1347888578
1347888578
1347888578
1347888577
1347888577
1347888577
1347888577
1347888577
1347888577
1347888577
1347888577
1347888577
1347888576
1347888576
1347888576
1347888576
1347888576
1347888576
1347888575
1347888575
1347888575
1347888573
1347888573
1347888572
1347888572
1347888571
1347888571
1347888571
1347888570
1347888570
1347888570
1347888570
1347888570
1347888569
1347888568
1347888568
1347888566
1347888566
1347888566
1347888566
1347888566
1347888566
1347888565
1347888565
1347888564
1347888564
1347888564
1347888563
1347888563
1347888563
1347888562
1347888561
1347888561
1347888560
1347888560
1347888560
1347888560
1347888560
1347888560
1347888559
1347888559
1347888558
1347888558
1347888558
1347888558
1347888556
1347888556
1347888556
1347888556
1347888555
1347888555
1347888555
1347888554
1347888553
1347888552
1347888552
1347888551
1347888550
1347888550
1347888550
1347888550
1347888549
1347888549
1347888548
1347888547
1347888547
1347888547
1347888547
1347888547
1347888547
1347888547
1347888547
1347888546
1347888545
1347888545
1347888545
1347888545
1347888545
1347888545
1347888544
1347888544
1347888544
1347888544
1347888543
1347888543
1347888543
1347888543
1347888543
1347888542
1347888542
1347888542
1347888542
1347888542
1347888541
1347888541
1347888540
1347888540
1347888539
1347888539
1347888538
1347888537
1347888536
1347888536
1347888536
1347888535
1347888535
1347888534
1347888534
1347888534
1347888533
1347888532
1347888532
1347888532
1347888532
1347888531
1347888531
1347888529
1347888529
1347888529
1347888529
1347888528
1347888528
1347888526
1347888526
1347888525
1347888525
1347888525
1347888524
1347888524
1347888524
1347888524
1347888524
1347888523
1347888523
1347888523
1347888523
1347888523
1347888523
1347888522
1347888522
1347888522
1347888522
1347888521
1347888520
1347888520
1347888519
1347888519
1347888518
1347888518
1347888518
1347888518
1347888517
1347888517
1347888516
1347888516
1347888516
1347888515
1347888515
1347888515
1347888515
1347888515
1347888514
1347888513
1347888512
1347888512
1347888512
1347888511
1347888511
1347888510
1347888510
1347888509
1347888509
1347888509
1347888509
1347888508
1347888508
1347888507
1347888507
1347888507
1347888506
1347888506
1347888506
1347888505
1347888504
1347888504
1347888502
1347888501
1347888500
1347888499
1347888499
1347888498
1347888498
1347888497
1347888497
1347888497
1347888497
1347888497
1347888497
1347888497
1347888496
1347888496
1347888741
1347888740
1347888739
1347888739
1347888738
1347888737
1347888737
1347888737
1347888736
1347888736
1347888733
1347888732
1347888731
1347888731
1347888731
1347888730
1347888730
1347888730
1347888729
1347888729
1347888729
1347888728
1347888728
1347888727
1347888726
1347888726
1347888726
1347888726
1347888725
1347888725
1347888725
1347888725
1347888725
1347888725
1347888724
1347888723
1347888723
1347888722
1347888722
1347888721
1347888721
1347888721
1347888720
1347888720
1347888720
1347888720
1347888718
1347888718
1347888718
1347888716
1347888716
1347888715
1347888715
1347888715
1347888715
1347888714
1347888714
1347888714
1347888713
1347888713
1347888713
1347888712
1347888711
1347888711
1347888711
1347888709
1347888709
1347888707
1347888707
1347888706
1347888706
1347888706
1347888705
1347888705
1347888705
1347888704
1347888703
1347888703
1347888703
1347888703
1347888702
1347888701
1347888701
1347888700
1347888700
1347888699
1347888698
1347888698
1347888698
1347888698
1347888697
1347888697
1347888697
1347888697
1347888695
1347888695
1347888693
1347888693
1347888693
1347888691
1347888691
1347888690
1347888689
1347888689
1347888687
1347888686
1347888685
1347888685
1347888685
1347888684
1347888684
1347888684
1347888683
1347888683
1347888682
1347888682
1347888681
1347888681
1347888681
1347888681
1347888680
1347888680
1347888680
1347888679
1347888679
1347888679
1347888678
1347888678
1347888678
1347888678
1347888678
1347888676
1347888676
1347888676
1347888676
1347888676
1347888676
1347888674
1347888674
1347888673
1347888673
1347888671
1347888671
1347888670
1347888670
1347888670
1347888669
1347888668
1347888667
1347888667
1347888666
1347888666
1347888666
1347888665
1347888665
1347888665
1347888665
1347888665
1347888665
1347888664
1347888663
1347888663
1347888663
1347888662
1347888662
1347888662
1347888662
1347888661
1347888661
1347888661
1347888661
1347888661
1347888660
1347888660
1347888659
1347888659
1347888659
1347888659
1347888658
1347888658
1347888657
1347888656
1347888656
1347888656
1347888654
1347888654
1347888653
1347888652
1347888652
1347888652
1347888652
1347888651
1347888650
1347888650
1347888649
1347888648
1347888647
1347888646
1347888646
1347888646
1347888645
1347888645
1347888645
1347888645
1347888644
1347888643
1347888643
1347888643
1347888641
1347888640
1347888638
1347888638
1347888638
1347888638
1347888638
1347888637
1347888636
1347888636
1347888636
1347888635
1347888634
1347888634
1347888634
1347888634
1347888633
1347888632
1347888631
1347888631
1347888631
1347888631
1347888631
1347888631
1347888630
1347888630
1347888630
1347888629
1347888629
1347888629
1347888628
1347888628
1347888628
1347888627
1347888627
1347888626
1347888626
1347888625
1347888625
1347888625
1347888624
1347888624
1347888624
1347888624
1347888623
1347888623
1347888622
1347888621
1347888621
1347888621
1347888620
1347888620
1347888620
1347888620
1347888619
1347888619
1347888619
1347888619
1347888619
1347888618
1347888864
1347888864
1347888864
1347888864
1347888863
1347888862
1347888862
1347888860
1347888860
1347888859
1347888859
1347888858
1347888858
1347888857
1347888857
1347888857
1347888857
1347888856
1347888856
1347888856
1347888855
1347888855
1347888854
1347888854
1347888854
1347888854
1347888852
1347888853
1347888852
1347888852
1347888851
1347888850
1347888849
1347888849
1347888849
1347888848
1347888848
1347888848
1347888847
1347888847
1347888847
1347888846
1347888845
1347888845
1347888845
1347888844
1347888844
1347888844
1347888843
1347888842
1347888842
1347888839
1347888839
1347888839
1347888839
1347888838
1347888837
1347888836
1347888836
1347888836
1347888835
1347888835
1347888834
1347888833
1347888832
1347888832
1347888832
[truncated: 60,270,453 more chars]
