# Supplementary material for: Emergent User Behavior on Twitter Modelled by a Stochastic Differential Equation
Source: PLoS One. 2015 May 8;10(5):e0123876. doi: 10.1371/journal.pone.0123876 (PMC4425543; doi:10.1371/journal.pone.0123876)
Supplement: S2 Supporting Information — (GZ) [file pone.0123876.s002.gz › BMW.txt]

1349205035
1349205032
1349205028
1349205021
1349205016
1349205008
1349205005
1349205004
1349205003
1349204998
1349204997
1349204984
1349204981
1349204979
1349204979
1349204978
1349204975
1349204974
1349204970
1349204967
1349204966
1349204962
1349204944
1349204943
1349204943
1349204936
1349204918
1349204903
1349204900
1349204886
1349204881
1349204866
1349204862
1349204854
1349204852
1349204847
1349204846
1349204839
1349204835
1349204835
1349204830
1349204828
1349204819
1349204813
1349204801
1349204798
1349204797
1349204797
1349204776
1349204765
1349204760
1349204760
1349204759
1349204754
1349204751
1349204747
1349204747
1349204741
1349204739
1349204739
1349204734
1349204732
1349204730
1349204729
1349204721
1349204721
1349204718
1349204715
1349204714
1349204707
1349204703
1349204701
1349204694
1349204686
1349204680
1349204672
1349204669
1349204665
1349204665
1349204665
1349204664
1349204664
1349204664
1349204661
1349204655
1349204653
1349204652
1349204641
1349204641
1349204638
1349204638
1349204637
1349204637
1349204635
1349204633
1349204632
1349204632
1349204624
1349204623
1349204620
1349204618
1349204618
1349204616
1349204602
1349204601
1349204601
1349204594
1349204583
1349204572
1349204572
1349204569
1349204566
1349204565
1349204561
1349204559
1349204551
1349204549
1349204542
1349204540
1349204533
1349204531
1349204530
1349204522
1349204522
1349204511
1349204506
1349204504
1349204500
1349204490
1349204487
1349204486
1349204482
1349204480
1349204475
1349204465
1349204459
1349204444
1349204439
1349204428
1349204427
1349204424
1349204415
1349204411
1349204411
1349204410
1349204409
1349204399
1349204395
1349204391
1349204388
1349204388
1349204388
1349204385
1349204375
1349204375
1349204372
1349204366
1349204345
1349204344
1349204341
1349204326
1349204321
1349204320
1349204313
1349204312
1349204309
1349204304
1349204302
1349204302
1349204301
1349204300
1349204296
1349204291
1349204290
1349204289
1349204280
1349204280
1349204279
1349204278
1349204275
1349204274
1349204273
1349204268
1349204267
1349204262
1349204257
1349204252
1349204244
1349204243
1349204241
1349204238
1349204237
1349204232
1349204232
1349204232
1349204231
1349204231
1349204229
1349204222
1349204219
1349204218
1349204217
1349204211
1349204201
1349204201
1349204192
1349204191
1349204189
1349204187
1349204184
1349204179
1349204174
1349204170
1349204162
1349204161
1349204159
1349204146
1349204145
1349204144
1349204142
1349204141
1349204139
1349204138
1349204137
1349204135
1349204131
1349204127
1349204121
1349204113
1349204113
1349204106
1349204103
1349204093
1349204091
1349204090
1349204088
1349204085
1349204085
1349204081
1349204081
1349204081
1349204073
1349204073
1349204072
1349204067
1349204065
1349204058
1349204050
1349204049
1349204046
1349204044
1349204040
1349204038
1349204038
1349204031
1349204029
1349204026
1349204024
1349204022
1349204021
1349204013
1349204003
1349204000
1349203991
1349203991
1349203987
1349203984
1349203981
1349203968
1349203966
1349203958
1349203955
1349203953
1349203951
1349203948
1349203947
1349203946
1349203941
1349203936
1349203934
1349203926
1349203924
1349203924
1349203923
1349203921
1349203903
1349203895
1349203889
1349203883
1349203867
1349203864
1349203863
1349203862
1349203862
1349203861
1349203857
1349203843
1349203843
1349203843
1349203833
1349203831
1349203830
1349203822
1349203821
1349203819
1349203815
1349203809
1349203804
1349203803
1349203803
1349203793
1349203791
1349203785
1349203782
1349203779
1349203776
1349203772
1349203771
1349203770
1349203756
1349203755
1349203744
1349203741
1349203731
1349203728
1349203722
1349203717
1349203716
1349203716
1349203715
1349203710
1349203709
1349203708
1349203708
1349203707
1349203706
1349203704
1349203704
1349203702
1349203702
1349203698
1349203683
1349203674
1349203673
1349203671
1349203667
1349203658
1349203646
1349203641
1349203633
1349203627
1349203623
1349203621
1349203620
1349203619
1349203615
1349203613
1349203610
1349203609
1349203608
1349203606
1349203606
1349203605
1349203603
1349203598
1349203590
1349203589
1349203587
1349203586
1349203582
1349203581
1349203581
1349203578
1349203575
1349203574
1349203567
1349203564
1349203564
1349203562
1349203560
1349203560
1349203541
1349203539
1349203536
1349203525
1349203522
1349203515
1349203512
1349203511
1349203510
1349203503
1349203501
1349203499
1349203482
1349203479
1349203477
1349203475
1349203471
1349203465
1349203462
1349203460
1349203458
1349203454
1349203454
1349203445
1349203439
1349203430
1349203429
1349203427
1349203426
1349203422
1349203415
1349203413
1349203410
1349203400
1349203399
1349203398
1349203397
1349203394
1349203385
1349203383
1349203382
1349203378
1349203373
1349203369
1349203369
1349203367
1349203363
1349203360
1349203347
1349203346
1349203346
1349203346
1349203345
1349203333
1349203328
1349203307
1349203307
1349203302
1349203299
1349203298
1349203275
1349203275
1349203273
1349203272
1349203271
1349203271
1349203269
1349203264
1349203258
1349203258
1349203244
1349203244
1349203241
1349203234
1349203223
1349203219
1349203209
1349203197
1349203197
1349203188
1349203187
1349203181
1349203179
1349203177
1349203177
1349203172
1349203157
1349203155
1349203154
1349203145
1349203139
1349203135
1349203121
1349203120
1349203118
1349203116
1349203093
1349203091
1349203089
1349203082
1349203080
1349203077
1349203067
1349203066
1349203066
1349203063
1349203054
1349203051
1349203050
1349203048
1349203046
1349203041
1349203031
1349203021
1349203018
1349203017
1349203006
1349203006
1349203003
1349202992
1349202989
1349202989
1349202986
1349202985
1349202971
1349202968
1349202964
1349202964
1349202963
1349202962
1349202961
1349202956
1349202943
1349202936
1349202928
1349202918
1349202917
1349202897
1349202897
1349202887
1349202878
1349202873
1349202864
1349202864
1349202864
1349202855
1349202852
1349202840
1349202831
1349202830
1349202829
1349202826
1349202825
1349202819
1349202813
1349202806
1349202799
1349202795
1349202790
1349202772
1349202759
1349202757
1349202754
1349202751
1349202748
1349202737
1349202732
1349202731
1349202727
1349202726
1349202724
1349202722
1349202714
1349202714
1349202701
1349202701
1349202699
1349202696
1349202695
1349202691
1349202690
1349202689
1349202672
1349202671
1349202668
1349202657
1349202643
1349202633
1349202631
1349202617
1349202613
1349202613
1349202601
1349202588
1349202587
1349202587
1349202579
1349202578
1349202573
1349202572
1349202570
1349202564
1349202560
1349202553
1349202548
1349202545
1349202539
1349202530
1349202521
1349202521
1349202519
1349202517
1349202517
1349202516
1349202511
1349202510
1349202503
1349202497
1349202482
1349202482
1349202470
1349202469
1349202466
1349202464
1349202461
1349202461
1349202459
1349202454
1349202453
1349202452
1349202450
1349202444
1349202444
1349202436
1349202432
1349202429
1349202423
1349202417
1349202414
1349202411
1349202405
1349202401
1349202392
1349202386
1349202379
1349202378
1349202366
1349202360
1349202357
1349202355
1349202353
1349202338
1349202337
1349202314
1349202295
1349202292
1349202290
1349202285
1349202283
1349202281
1349202279
1349202247
1349202246
1349202230
1349202225
1349202217
1349202217
1349202203
1349202203
1349202182
1349202172
1349202171
1349202157
1349202153
1349202141
1349202136
1349202130
1349202126
1349202119
1349202119
1349202115
1349202111
1349202102
1349202098
1349202095
1349202079
1349202063
1349202063
1349202061
1349202046
1349202038
1349202032
1349202032
1349202021
1349202018
1349202015
1349202009
1349202007
1349202003
1349201999
1349201986
1349201972
1349201971
1349201963
1349201955
1349201954
1349201952
1349201942
1349201942
1349201942
1349201941
1349201940
1349201935
1349201924
1349201923
1349201918
1349201915
1349201914
1349201909
1349201905
1349201896
1349201884
1349201882
1349201867
1349201865
1349201865
1349201863
1349201859
1349201829
1349201825
1349201824
1349201813
1349201801
1349201790
1349201787
1349201784
1349201755
1349201749
1349201749
1349201747
1349201741
1349201735
1349201729
1349201706
1349201699
1349201697
1349201695
1349201692
1349201688
1349201681
1349201680
1349201679
1349201673
1349201656
1349201656
1349201639
1349201629
1349201627
1349201625
1349201625
1349201624
1349201612
1349201609
1349201605
1349201598
1349201596
1349201596
1349201595
1349201594
1349201593
1349201591
1349201581
1349201580
1349201575
1349201573
1349201572
1349201568
1349201556
1349201554
1349201554
1349201550
1349201528
1349201517
1349201509
1349201495
1349201495
1349201481
1349201477
1349201477
1349201476
1349201476
1349201476
1349201460
1349201458
1349201455
1349201438
1349201419
1349201414
1349201409
1349201405
1349201403
1349201399
1349201387
1349201384
1349201362
1349201347
1349201345
1349201327
1349201324
1349201311
1349201299
1349201296
1349201290
1349201289
1349201284
1349201280
1349201254
1349201246
1349201245
1349201239
1349201230
1349201220
1349201213
1349201207
1349201204
1349201172
1349201165
1349201156
1349201149
1349201148
1349201128
1349201126
1349201122
1349201119
1349201115
1349201104
1349201082
1349201060
1349201052
1349201026
1349201023
1349201006
1349201005
1349201000
1349200994
1349200971
1349200968
1349200959
1349200953
1349200938
1349200922
1349200919
1349200901
1349200897
1349200891
1349200878
1349200878
1349200869
1349200863
1349200862
1349200860
1349200835
1349200832
1349200828
1349200819
1349200816
1349200808
1349200804
1349200803
1349200795
1349200791
1349200777
1349200766
1349200764
1349200754
1349200750
1349200742
1349200732
1349200730
1349200718
1349200710
1349200705
1349200694
1349200693
1349200692
1349200681
1349200677
1349200668
1349200668
1349200667
1349200636
1349200636
1349200631
1349200618
1349200616
1349200609
1349200607
1349200593
1349200590
1349200589
1349200587
1349200587
1349200586
1349200586
1349200580
1349200572
1349200571
1349200570
1349200562
1349200559
1349200553
1349200545
1349200544
1349200536
1349200535
1349200535
1349200524
1349200522
1349200521
1349200512
1349200511
1349200508
1349200502
1349200498
1349200491
1349200485
1349200458
1349200452
1349200451
1349200426
1349200420
1349200415
1349200411
1349200408
1349200408
1349200398
1349200385
1349200380
1349200379
1349200356
1349200355
1349200353
1349200353
1349200348
1349200313
1349200313
1349200304
1349200278
1349200267
1349200266
1349200261
1349200254
1349200245
1349200243
1349200227
1349200221
1349200220
1349200215
1349200205
1349200204
1349200204
1349200197
1349200178
1349200172
1349200156
1349200156
1349200152
1349200151
1349200140
1349200129
1349200127
1349200124
1349200116
1349200111
1349200109
1349200102
1349200090
1349200082
1349200071
1349200070
1349200066
1349200066
1349200062
1349200058
1349200034
1349200032
1349200026
1349200017
1349199996
1349199984
1349199980
1349199972
1349199970
1349199968
1349199955
1349199955
1349199955
1349199947
1349199942
1349199941
1349199937
1349199934
1349199934
1349199930
1349199925
1349199922
1349199919
1349199918
1349199918
1349199916
1349199915
1349199914
1349199909
1349199908
1349199908
1349199900
1349199897
1349199897
1349199886
1349199886
1349199886
1349199885
1349199875
1349199867
1349199866
1349199855
1349199851
1349199849
1349199847
1349199845
1349199844
1349199844
1349199842
1349199837
1349199830
1349199826
1349199816
1349199813
1349199808
1349199808
1349199808
1349199795
1349199788
1349199781
1349199778
1349199777
1349199776
1349199771
1349199764
1349199760
1349199755
1349199745
1349199738
1349199734
1349199731
1349199730
1349199722
1349199713
1349199712
1349199707
1349199698
1349199697
1349199693
1349199689
1349199681
1349199677
1349199673
1349199667
1349199666
1349199665
1349199660
1349199659
1349199652
1349199650
1349199631
1349199607
1349199604
1349199589
1349199589
1349199589
1349199585
1349199583
1349199580
1349199579
1349199569
1349199568
1349199559
1349199552
1349199550
1349199540
1349199540
1349199535
1349199532
1349199523
1349199511
1349199503
1349199503
1349199491
1349199478
1349199465
1349199460
1349199453
1349199447
1349199438
1349199425
1349199423
1349199423
1349199422
1349199411
1349199408
1349199407
1349199398
1349199392
1349199391
1349199389
1349199377
1349199362
1349199361
1349199361
1349199358
1349199358
1349199356
1349199349
1349199347
1349199346
1349199347
1349199331
1349199325
1349199325
1349199325
1349199323
1349199323
1349199316
1349199306
1349199306
1349199306
1349199305
1349199297
1349199286
1349199283
1349199276
1349199254
1349199249
1349199241
1349199238
1349199229
1349199227
1349199226
1349199219
1349199210
1349199196
1349199195
1349199188
1349199185
1349199184
1349199183
1349199176
1349199172
1349199170
1349199168
1349199166
1349199164
1349199154
1349199146
1349199098
1349199094
1349199089
1349199087
1349199076
1349199065
1349199053
1349199030
1349199014
1349199012
1349199004
1349198990
1349198975
1349198968
1349198960
1349198955
1349198950
1349198950
1349198949
1349198949
1349198948
1349198939
1349198939
1349198931
1349198930
1349198927
1349198925
1349198912
1349198896
1349198887
1349198885
1349198877
1349198877
1349198874
1349198869
1349198857
1349198840
1349198838
1349198821
1349198819
1349198806
1349198803
1349198798
1349198777
1349198772
1349198765
1349198757
1349198757
1349198755
1349198748
1349198746
1349198745
1349198737
1349198735
1349198734
1349198719
1349198718
1349198709
1349198704
1349198690
1349198687
1349198687
1349198681
1349198671
1349198655
1349198645
1349198638
1349198634
1349198633
1349198628
1349198611
1349198595
1349198594
1349198592
1349198590
1349198588
1349198587
1349198587
1349198583
1349198574
1349198574
1349198571
1349198561
1349198533
1349198528
1349198528
1349198527
1349198515
1349198490
1349198478
1349198470
1349198469
1349198456
1349198454
1349198450
1349198425
1349198422
1349198414
1349198413
1349198407
1349198400
1349198384
1349198362
1349198335
1349198316
1349198311
1349198309
1349198301
1349198301
1349198300
1349198294
1349198292
1349198281
1349198274
1349198270
1349198269
1349198255
1349198251
1349198249
1349198238
1349198236
1349198234
1349198215
1349198212
1349198207
1349198197
1349198197
1349198197
1349198194
1349198185
1349198178
1349198170
1349198169
1349198159
1349198155
1349198155
1349198153
1349198140
1349198136
1349198121
1349198102
1349198101
1349198100
1349198098
1349198087
1349198075
1349198068
1349198059
1349198024
1349198024
1349198016
1349198010
1349197999
1349197995
1349197995
1349197969
1349197964
1349197963
1349197959
1349197957
1349197935
1349197929
1349197926
1349197917
1349197905
1349197903
1349197898
1349197896
1349197891
1349197887
1349197880
1349197875
1349197868
1349197864
1349197855
1349197842
1349197839
1349197836
1349197834
1349197825
1349197825
1349197811
1349197796
1349197792
1349197785
1349197781
1349197782
1349197779
1349197778
1349197771
1349197766
1349197765
1349197762
1349197759
1349197722
1349197722
1349197721
1349197718
1349197717
1349197715
1349197715
1349197712
1349197711
1349197707
1349197697
1349197694
1349197692
1349197691
1349197678
1349197675
1349197670
1349197670
1349197669
1349197660
1349197656
1349197654
1349197652
1349197646
1349197638
1349197637
1349197619
1349197608
1349197608
1349197595
1349197575
1349197572
1349197568
1349197549
1349197528
1349197525
1349197503
1349197493
1349197486
1349197479
1349197470
1349197429
1349197419
1349197415
1349197414
1349197411
1349197410
1349197410
1349197409
1349197402
1349197394
1349197391
1349197385
1349197379
1349197374
1349197364
1349197359
1349197353
1349197345
1349197342
1349197341
1349197338
1349197289
1349197285
1349197263
1349197257
1349197246
1349197243
1349197239
1349197220
1349197208
1349197207
1349197197
1349197188
1349197164
1349197149
1349197144
1349197140
1349197127
1349197123
1349197113
1349197102
1349197100
1349197095
1349197082
1349197080
1349197076
1349197068
1349197066
1349197066
1349197063
1349197057
1349197055
1349197050
1349197047
1349197041
1349197029
1349197024
1349196999
1349196991
1349196989
1349196986
1349196985
1349196984
1349196980
1349196963
1349196961
1349196953
1349196948
1349196945
1349196938
1349196937
1349196934
1349196932
1349196900
1349196897
1349196886
1349196886
1349196885
1349196873
1349196868
1349196866
1349196849
1349196818
1349196812
1349196807
1349196799
1349196792
1349196787
1349196784
1349196780
1349196774
1349196773
1349196758
1349196754
1349196754
1349196754
1349196751
1349196750
1349196749
1349196749
1349196748
1349196748
1349196746
1349196743
1349205399
1349205394
1349205393
1349205393
1349205393
1349205392
1349205388
1349205385
1349205383
1349205381
1349205380
1349205373
1349205373
1349205370
1349205353
1349205352
1349205342
1349205341
1349205336
1349205330
1349205329
1349205319
1349205316
1349205316
1349205316
1349205308
1349205307
1349205306
1349205303
1349205297
1349205296
1349205295
1349205284
1349205283
1349205280
1349205278
1349205276
1349205245
1349205244
1349205244
1349205242
1349205237
1349205231
1349205227
1349205220
1349205215
1349205208
1349205204
1349205195
1349205185
1349205175
1349205175
1349205172
1349205171
1349205160
1349205158
1349205154
1349205148
1349205119
1349205118
1349205118
1349205112
1349205110
1349205103
1349205098
1349205095
1349205093
1349205087
1349205086
1349205078
1349205077
1349205071
1349205068
1349205066
1349205056
1349205041
1349205576
1349205570
1349205568
1349205563
1349205561
1349205558
1349205557
1349205557
1349205555
1349205554
1349205553
1349205553
1349205550
1349205541
1349205538
1349205538
1349205531
1349205531
1349205529
1349205527
1349205516
1349205513
1349205511
1349205502
1349205502
1349205502
1349205499
1349205487
1349205487
1349205487
1349205482
1349205481
1349205476
1349205466
1349205465
1349205465
1349205460
1349205456
1349205455
1349205447
1349205441
1349205439
1349205438
1349205437
1349205433
1349205429
1349205429
1349205427
1349205424
1349205424
1349205419
1349205411
1349205404
1349205401
1349205400
1349205754
1349205739
1349205728
1349205723
1349205722
1349205722
1349205717
1349205717
1349205717
1349205709
1349205707
1349205706
1349205706
1349205706
1349205705
1349205705
1349205704
1349205704
1349205689
1349205681
1349205674
1349205673
1349205672
1349205671
1349205670
1349205667
1349205666
1349205665
1349205664
1349205661
1349205650
1349205649
1349205640
1349205639
1349205635
1349205631
1349205629
1349205629
1349205622
1349205607
1349205599
1349205597
1349205592
1349205589
1349205936
1349205931
1349205925
1349205916
1349205902
1349205896
1349205893
1349205893
1349205886
1349205879
1349205871
1349205870
1349205868
1349205864
1349205859
1349205855
1349205854
1349205852
1349205851
1349205848
1349205846
1349205840
1349205837
1349205835
1349205835
1349205833
1349205820
1349205818
1349205807
1349205805
1349205803
1349205803
1349205799
1349205787
1349205786
1349205784
1349205773
1349205772
1349205769
1349205762
1349206110
1349206106
1349206102
1349206101
1349206100
1349206071
1349206071
1349206069
1349206057
1349206051
1349206050
1349206039
1349206039
1349206036
1349206018
1349205996
1349205993
1349205988
1349205979
1349205978
1349205977
1349205976
1349205968
1349205960
1349205959
1349205955
1349205950
1349206298
1349206294
1349206289
1349206260
1349206257
1349206253
1349206241
1349206238
1349206237
1349206229
1349206224
1349206221
1349206220
1349206220
1349206218
1349206218
1349206215
1349206207
1349206205
1349206205
1349206197
1349206192
1349206188
1349206186
1349206185
1349206184
1349206183
1349206177
1349206176
1349206167
1349206165
1349206151
1349206140
1349206135
1349206133
1349206127
1349206484
1349206478
1349206476
1349206465
1349206464
1349206464
1349206458
1349206457
1349206453
1349206453
1349206452
1349206451
1349206442
1349206439
1349206435
1349206421
1349206416
1349206411
1349206411
1349206405
1349206403
1349206402
1349206400
1349206398
1349206394
1349206393
1349206385
1349206384
1349206384
1349206377
1349206377
1349206375
1349206369
1349206354
1349206352
1349206347
1349206343
1349206332
1349206321
1349206306
1349206305
1349206662
1349206641
1349206637
1349206636
1349206630
1349206628
1349206627
1349206624
1349206623
1349206613
1349206611
1349206611
1349206608
1349206603
1349206603
1349206601
1349206598
1349206595
1349206591
1349206590
1349206587
1349206581
1349206574
1349206565
1349206559
1349206558
1349206543
1349206541
1349206533
1349206520
1349206518
1349206517
1349206508
1349206505
1349206503
1349206496
1349206490
1349206487
1349206485
1349206847
1349206839
1349206838
1349206822
1349206817
1349206816
1349206814
1349206807
1349206796
1349206783
1349206774
1349206774
1349206756
1349206753
1349206752
1349206738
1349206735
1349206733
1349206719
1349206719
1349206719
1349206718
1349206718
1349206715
1349206704
1349206704
1349206690
1349206677
1349206676
1349206669
1349206667
1349207024
1349207022
1349207022
1349207020
1349207014
1349207012
1349207010
1349207006
1349207006
1349207006
1349206996
1349206996
1349206993
1349206978
1349206974
1349206973
1349206971
1349206970
1349206963
1349206955
1349206954
1349206949
1349206946
1349206945
1349206942
1349206936
1349206932
1349206932
1349206917
1349206915
1349206904
1349206902
1349206883
1349206881
1349206872
1349206865
1349206863
1349206853
1349206850
1349207208
1349207197
1349207197
1349207192
1349207190
1349207188
1349207181
1349207174
1349207173
1349207168
1349207167
1349207163
1349207162
1349207156
1349207145
1349207143
1349207143
1349207143
1349207141
1349207136
1349207131
1349207126
1349207121
1349207121
1349207115
1349207105
1349207104
1349207102
1349207098
1349207090
1349207084
1349207084
1349207076
1349207069
1349207068
1349207067
1349207067
1349207055
1349207045
1349207038
1349207033
1349207390
1349207386
1349207385
1349207383
1349207383
1349207382
1349207378
1349207372
1349207368
1349207362
1349207361
1349207334
1349207334
1349207333
1349207332
1349207332
1349207327
1349207314
1349207313
1349207312
1349207309
1349207305
1349207291
1349207287
1349207279
1349207271
1349207257
1349207245
1349207241
1349207241
1349207238
1349207238
1349207232
1349207223
1349207220
1349207216
1349207216
1349207213
1349207210
1349207208
1349207568
1349207565
1349207564
1349207557
1349207557
1349207557
1349207557
1349207555
1349207553
1349207550
1349207549
1349207538
1349207538
1349207536
1349207533
1349207533
1349207525
1349207525
1349207522
1349207508
1349207501
1349207499
1349207488
1349207485
1349207479
1349207457
1349207455
1349207444
1349207442
1349207439
1349207436
1349207426
1349207412
1349207412
1349207405
1349207402
1349207396
1349207751
1349207743
1349207734
1349207733
1349207733
1349207731
1349207717
1349207716
1349207696
1349207684
1349207674
1349207670
1349207663
1349207663
1349207662
1349207660
1349207654
1349207651
1349207646
1349207644
1349207639
1349207638
1349207638
1349207629
1349207625
1349207610
1349207610
1349207605
1349207605
1349207590
1349207587
1349207585
1349207933
1349207930
1349207919
1349207900
1349207896
1349207891
1349207889
1349207884
1349207884
1349207876
1349207874
1349207872
1349207870
1349207868
1349207865
1349207863
1349207862
1349207844
1349207842
1349207841
1349207822
1349207809
1349207809
1349207806
1349207802
1349207799
1349207798
1349207794
1349207787
1349207782
1349207782
1349207782
1349207781
1349207781
1349207776
1349207768
1349207763
1349207762
1349207760
1349207760
1349208111
1349208107
1349208105
1349208100
1349208095
1349208091
1349208090
1349208089
1349208076
1349208076
1349208076
1349208071
1349208066
1349208062
1349208051
1349208051
1349208050
1349208023
1349208019
1349208014
1349208010
1349208006
1349207993
1349207992
1349207985
1349207981
1349207975
1349207974
1349207968
1349207966
1349207964
1349207964
1349207956
1349207942
1349207935
1349207935
1349208276
1349208272
1349208266
1349208246
1349208244
1349208244
1349208240
1349208233
1349208231
1349208231
1349208230
1349208221
1349208215
1349208213
1349208209
1349208207
1349208205
1349208199
1349208198
1349208196
1349208190
1349208189
1349208183
1349208181
1349208181
1349208175
1349208166
1349208154
1349208153
1349208152
1349208151
1349208144
1349208143
1349208131
1349208123
1349208461
1349208455
1349208448
1349208428
1349208410
1349208405
1349208399
1349208396
1349208390
1349208389
1349208387
1349208376
1349208373
1349208372
1349208368
1349208363
1349208357
1349208353
1349208352
1349208337
1349208324
1349208319
1349208312
1349208307
1349208304
1349208300
1349208298
1349208649
1349208649
1349208616
1349208609
1349208604
1349208597
1349208597
1349208597
1349208596
1349208593
1349208592
1349208589
1349208582
1349208576
1349208569
1349208565
1349208561
1349208551
1349208542
1349208541
1349208536
1349208534
1349208517
1349208514
1349208510
1349208483
1349208823
1349208816
1349208810
1349208792
1349208785
1349208784
1349208783
1349208780
1349208777
1349208777
1349208768
1349208765
1349208751
1349208750
1349208747
1349208742
1349208737
1349208733
1349208730
1349208724
1349208718
1349208713
1349208711
1349208707
1349208706
1349208706
1349208703
1349208700
1349208690
1349208689
1349208682
1349208676
1349208671
1349208664
1349208661
1349209014
1349209000
1349208998
1349208998
1349208989
1349208988
1349208981
1349208979
1349208977
1349208971
1349208963
1349208962
1349208961
1349208958
1349208956
1349208945
1349208932
1349208931
1349208927
1349208926
1349208925
1349208917
1349208916
1349208915
1349208913
1349208909
1349208904
1349208903
1349208893
1349208885
1349208877
1349208871
1349208867
1349208855
1349208849
1349208838
1349209194
1349209192
1349209185
1349209184
1349209182
1349209182
1349209181
1349209180
1349209179
1349209169
1349209165
1349209164
1349209157
1349209156
1349209151
1349209148
1349209144
1349209140
1349209137
1349209136
1349209136
1349209133
1349209133
1349209117
1349209115
1349209107
1349209108
1349209099
1349209095
1349209095
1349209089
1349209088
1349209085
1349209084
1349209083
1349209066
1349209058
1349209057
1349209055
1349209053
1349209048
1349209042
1349209040
1349209039
1349209033
1349209026
1349209022
1349209020
1349209019
1349209371
1349209370
1349209357
1349209351
1349209350
1349209343
1349209340
1349209340
1349209339
1349209334
1349209330
1349209324
1349209319
1349209306
1349209300
1349209298
1349209291
1349209290
1349209288
1349209280
1349209277
1349209262
1349209260
1349209248
1349209242
1349209242
1349209233
1349209213
1349209207
1349209200
1349209556
1349209547
1349209545
1349209542
1349209540
1349209530
1349209514
1349209510
1349209500
1349209497
1349209494
1349209494
1349209488
1349209488
1349209482
1349209467
1349209455
1349209447
1349209441
1349209432
1349209430
1349209427
1349209421
1349209421
1349209407
1349209392
1349209391
1349209381
1349209743
1349209738
1349209736
1349209732
1349209725
1349209724
1349209717
1349209715
1349209715
1349209713
1349209712
1349209711
1349209710
1349209704
1349209702
1349209700
1349209696
1349209692
1349209692
1349209680
1349209677
1349209674
1349209673
1349209655
1349209653
1349209640
1349209639
1349209634
1349209618
1349209614
1349209579
1349209579
1349209576
1349209569
1349209561
1349209922
1349209917
1349209881
1349209877
1349209875
1349209873
1349209871
1349209867
1349209861
1349209851
1349209827
1349209793
1349209788
1349209783
1349209780
1349209774
1349209767
1349209764
1349209754
1349210102
1349210090
1349210087
1349210084
1349210078
1349210060
1349210047
1349210043
1349210039
1349210038
1349210035
1349210029
1349210026
1349210014
1349210012
1349210003
1349209975
1349209972
1349209963
1349209956
1349209956
1349209949
1349209936
1349209933
1349210285
1349210282
1349210277
1349210263
1349210246
1349210244
1349210237
1349210225
1349210203
1349210201
1349210200
1349210188
1349210185
1349210181
1349210181
1349210180
1349210180
1349210164
1349210144
1349210129
1349210123
1349210464
1349210461
1349210454
1349210450
1349210450
1349210444
1349210405
1349210393
1349210388
1349210386
1349210385
1349210365
1349210361
1349210360
1349210359
1349210357
1349210355
1349210348
1349210347
1349210343
1349210341
1349210337
1349210335
1349210335
1349210325
1349210320
1349210314
1349210292
1349210292
1349210640
1349210621
1349210618
1349210618
1349210615
1349210601
1349210590
1349210586
1349210585
1349210578
1349210573
1349210562
1349210561
1349210553
1349210544
1349210536
1349210533
1349210530
1349210510
1349210510
1349210506
1349210491
1349210488
1349210488
1349210484
1349210828
1349210824
1349210817
1349210814
1349210792
1349210791
1349210787
1349210786
1349210780
1349210780
1349210775
1349210763
1349210749
1349210748
1349210747
1349210740
1349210732
1349210729
1349210717
1349210716
1349210711
1349210707
1349210701
1349210697
1349210697
1349210696
1349210695
1349210692
1349210692
1349210692
1349210685
1349210679
1349210678
1349210677
1349210672
1349210671
1349210647
1349211000
1349210999
1349210999
1349210993
1349210991
1349210990
1349210988
1349210986
1349210974
1349210972
1349210971
1349210969
1349210965
1349210958
1349210954
1349210938
1349210919
1349210915
1349210912
1349210898
1349210854
1349210846
1349210844
1349211189
1349211189
1349211189
1349211185
1349211183
1349211172
1349211169
1349211162
1349211162
1349211156
1349211154
1349211141
1349211137
1349211134
1349211119
1349211114
1349211111
1349211110
1349211110
1349211109
1349211109
1349211108
1349211108
1349211107
1349211092
1349211092
1349211087
1349211075
1349211061
1349211060
1349211048
1349211041
1349211038
1349211032
1349211353
1349211346
1349211332
1349211315
1349211262
1349211258
1349211232
1349211231
1349211195
1349211542
1349211540
1349211534
1349211533
1349211514
1349211510
1349211508
1349211506
1349211489
1349211485
1349211484
1349211483
1349211483
1349211483
1349211482
1349211481
1349211456
1349211445
1349211416
1349211401
1349211401
1349211401
1349211389
1349211388
1349211387
1349211385
1349211384
1349211381
1349211374
1349211370
1349211732
1349211731
1349211713
1349211692
1349211691
1349211685
1349211682
1349211681
1349211681
1349211680
1349211665
1349211655
1349211652
1349211650
1349211642
1349211619
1349211619
1349211608
1349211608
1349211600
1349211600
1349211599
1349211598
1349211598
1349211598
1349211598
1349211598
1349211598
1349211598
1349211569
1349211561
1349211553
1349211902
1349211887
1349211863
1349211859
1349211852
1349211845
1349211836
1349211832
1349211830
1349211825
1349211824
1349211813
1349211810
1349211809
1349211809
1349211792
1349211783
1349211776
1349211732
1349212091
1349212087
1349212070
1349212068
1349212063
1349212055
1349212051
1349212032
1349212031
1349212027
1349212023
1349211993
1349211980
1349211979
1349211965
1349211962
1349211960
1349211949
1349211944
1349211944
1349211928
1349211921
1349211921
1349211916
1349212262
1349212250
1349212246
1349212244
1349212244
1349212222
1349212220
1349212206
1349212199
1349212193
1349212191
1349212181
1349212174
1349212143
1349212142
1349212137
1349212129
1349212124
1349212117
1349212112
1349212448
1349212445
1349212440
1349212437
1349212432
1349212431
1349212429
1349212402
1349212392
1349212385
1349212356
1349212353
1349212347
1349212322
1349212315
1349212311
1349212305
1349212289
1349212286
1349212286
1349212286
1349212277
1349212276
1349212635
1349212623
1349212610
1349212601
1349212580
1349212569
1349212568
1349212560
1349212558
1349212556
1349212552
1349212552
1349212538
1349212535
1349212530
1349212512
1349212507
1349212503
1349212503
1349212499
1349212499
1349212489
1349212489
1349212489
1349212488
1349212817
1349212814
1349212814
1349212806
1349212806
1349212806
1349212801
1349212792
1349212770
1349212755
1349212753
1349212752
1349212746
1349212744
1349212734
1349212720
1349212719
1349212716
1349212703
1349212643
1349212641
1349212993
1349212985
1349212977
1349212966
1349212955
1349212954
1349212950
1349212930
1349212913
1349212910
1349212878
1349212870
1349212867
1349212855
1349212855
1349212855
1349212854
1349212843
1349212841
1349213165
1349213159
1349213130
1349213130
1349213130
1349213130
1349213129
1349213128
1349213128
1349213128
1349213128
1349213127
1349213119
1349213090
1349213087
1349213084
1349213069
1349213063
1349213046
1349213043
1349213043
1349213041
1349213013
1349213354
1349213339
1349213338
1349213335
1349213333
1349213331
1349213325
1349213317
1349213306
1349213303
1349213301
1349213300
1349213289
1349213288
1349213280
1349213274
1349213273
1349213269
1349213261
1349213254
1349213233
1349213231
1349213228
1349213225
1349213220
1349213213
1349213200
1349213190
1349213185
1349213541
1349213539
1349213533
1349213530
1349213528
1349213528
1349213526
1349213526
1349213526
1349213526
1349213526
1349213493
1349213488
1349213486
1349213476
1349213471
1349213471
1349213467
1349213462
1349213461
1349213459
1349213458
1349213457
1349213454
1349213441
1349213436
1349213430
1349213424
1349213417
1349213410
1349213406
1349213402
1349213400
1349213389
1349213382
1349213716
1349213715
1349213710
1349213705
1349213705
1349213699
1349213696
1349213676
1349213671
1349213666
1349213657
1349213653
1349213644
1349213643
1349213623
1349213617
1349213618
1349213617
1349213616
1349213600
1349213596
1349213594
1349213586
1349213581
1349213581
1349213576
1349213573
1349213570
1349213570
1349213568
1349213564
1349213552
1349213546
1349213544
1349213902
1349213892
1349213887
1349213886
1349213869
1349213861
1349213858
1349213856
1349213852
1349213847
1349213835
1349213835
1349213834
1349213823
1349213817
1349213811
1349213797
1349213787
1349213787
1349213752
1349213743
1349213738
1349213736
1349213734
1349213734
1349213733
1349213724
1349214064
1349214036
1349214034
1349214031
1349214014
1349214014
1349214011
1349214010
1349214006
1349214004
1349213994
1349213972
1349213961
1349213949
1349213930
1349213914
1349213906
1349213906
1349214259
1349214251
1349214247
1349214237
1349214232
1349214231
1349214208
1349214203
1349214191
1349214188
1349214187
1349214186
1349214175
1349214162
1349214153
1349214146
1349214139
1349214136
1349214133
1349214116
1349214116
1349214099
1349214094
1349214094
1349214093
1349214087
1349214441
1349214430
1349214423
1349214412
1349214408
1349214403
1349214402
1349214397
1349214395
1349214382
1349214364
1349214356
1349214356
1349214353
1349214348
1349214341
1349214327
1349214324
1349214316
1349214314
1349214301
1349214301
1349214294
1349214279
1349214276
1349214276
1349214276
1349214272
1349214270
1349214265
1349214625
1349214624
1349214617
1349214613
1349214611
1349214611
1349214609
1349214609
1349214607
1349214606
1349214595
1349214590
1349214587
1349214586
1349214575
1349214566
1349214558
1349214545
1349214540
1349214530
1349214518
1349214507
1349214503
1349214497
1349214497
1349214497
1349214496
1349214488
1349214468
1349214466
1349214466
1349214464
1349214798
1349214794
1349214785
1349214777
1349214772
1349214754
1349214751
1349214742
1349214731
1349214720
1349214706
1349214701
1349214701
1349214701
1349214698
1349214694
1349214693
1349214667
1349214658
1349214653
1349214639
1349214629
1349214980
1349214957
1349214950
1349214944
1349214943
1349214940
1349214907
1349214907
1349214907
1349214857
1349214853
1349214850
1349214847
1349214839
1349214835
1349214817
1349215160
1349215146
1349215138
1349215136
1349215133
1349215124
1349215120
1349215120
1349215120
1349215114
1349215086
1349215085
1349215064
1349215059
1349215055
1349215055
1349215038
1349215028
1349215028
1349215027
1349215027
1349215026
1349215012
1349214991
1349215347
1349215342
1349215332
1349215302
1349215296
1349215292
1349215287
1349215286
1349215279
1349215262
1349215249
1349215244
1349215236
1349215223
1349215217
1349215212
1349215210
1349215182
1349215177
1349215170
1349215169
1349215528
1349215518
1349215514
1349215512
1349215510
1349215493
1349215492
1349215491
1349215487
1349215469
1349215461
1349215455
1349215453
1349215407
1349215398
1349215392
1349215376
1349215363
1349215362
1349215357
1349215355
1349215351
1349215707
1349215705
1349215699
1349215698
1349215696
1349215695
1349215655
1349215653
1349215649
1349215642
1349215624
1349215618
1349215613
1349215611
1349215560
1349215557
1349215557
1349215556
1349215555
1349215546
1349215889
1349215886
1349215878
1349215878
1349215868
1349215865
1349215852
1349215842
1349215838
1349215836
1349215835
1349215820
1349215795
1349215790
1349215785
1349215759
1349215744
1349215732
1349215720
1349216073
1349216069
1349216066
1349216065
1349216059
1349216058
1349216039
1349216039
1349216037
1349216035
1349216026
1349216024
1349216022
1349216017
1349216009
1349215985
1349215975
1349215973
1349215971
1349215963
1349215944
1349215926
1349215919
1349215898
1349215893
1349216248
1349216244
1349216191
1349216190
1349216186
1349216176
1349216176
1349216176
1349216176
1349216175
1349216174
1349216174
1349216170
1349216168
1349216164
1349216146
1349216131
1349216130
1349216104
1349216099
1349216420
1349216419
1349216415
1349216412
1349216409
1349216407
1349216402
1349216382
1349216379
1349216336
1349216329
1349216328
1349216324
1349216322
1349216304
1349216286
1349216278
1349216276
1349216257
1349216594
1349216590
1349216570
1349216557
1349216552
1349216552
1349216543
1349216491
1349216490
1349216489
1349216475
1349216462
1349216449
1349216444
1349216786
1349216786
1349216786
1349216784
1349216728
1349216723
1349216718
1349216715
1349216715
1349216708
1349216699
1349216695
1349216687
1349216680
1349216673
1349216671
1349216666
1349216654
1349216651
1349216651
1349216647
1349216642
1349216628
1349216621
1349216621
1349216618
1349216618
1349216972
1349216971
1349216962
1349216946
1349216935
1349216925
1349216918
1349216908
1349216907
1349216906
1349216899
1349216899
1349216888
1349216887
1349216886
1349216885
1349216868
1349216848
1349216838
1349216838
1349216831
1349216827
1349217154
1349217143
1349217128
1349217127
1349217124
1349217108
1349217106
1349217091
1349217091
1349217089
1349217063
1349217061
1349217061
1349217054
1349217045
1349217037
1349217030
1349217029
1349217027
1349217025
1349217010
1349216997
1349216994
1349216993
1349216991
1349216977
1349216977
1349217329
1349217323
1349217323
1349217316
1349217306
1349217305
1349217271
1349217270
1349217267
1349217238
1349217235
1349217235
1349217234
1349217212
1349217162
1349217162
1349217510
1349217508
1349217500
1349217495
1349217493
1349217464
1349217464
1349217464
1349217463
1349217463
1349217463
1349217462
1349217462
1349217454
1349217448
1349217448
1349217448
1349217446
1349217445
1349217445
1349217445
1349217444
1349217442
1349217442
1349217442
1349217441
1349217441
1349217441
1349217434
1349217429
1349217425
1349217425
1349217425
1349217424
1349217424
1349217423
1349217423
1349217423
1349217422
1349217414
1349217404
1349217403
1349217389
1349217383
1349217371
1349217367
1349217357
1349217351
1349217349
1349217679
1349217675
1349217670
1349217667
1349217644
1349217635
1349217634
1349217609
1349217597
1349217590
1349217583
1349217583
1349217574
1349217557
1349217556
1349217544
1349217529
1349217525
1349217880
1349217880
1349217862
1349217845
1349217824
1349217819
1349217814
1349217807
1349217803
1349217783
1349217779
1349217779
1349217761
1349217754
1349217710
1349217707
1349217702
1349217701
1349218055
1349218052
1349218041
1349218038
1349218015
1349218015
1349218013
1349218007
1349218005
1349217985
1349217983
1349217978
1349217969
1349217939
1349217935
1349217925
1349217925
1349217923
1349217910
1349217901
1349217885
1349217881
1349218240
1349218232
1349218232
1349218229
1349218228
1349218220
1349218219
1349218215
1349218188
1349218165
1349218157
1349218150
1349218138
1349218114
1349218109
1349218105
1349218093
1349218091
1349218084
1349218078
1349218075
1349218065
1349218415
1349218411
1349218400
1349218394
1349218385
1349218378
1349218372
1349218349
1349218345
1349218342
1349218338
1349218334
1349218329
1349218308
1349218292
1349218292
1349218270
1349218602
1349218600
1349218591
1349218590
1349218582
1349218574
1349218568
1349218554
1349218548
1349218539
1349218528
1349218509
1349218509
1349218509
1349218509
1349218507
1349218506
1349218505
1349218505
1349218504
1349218504
1349218503
1349218503
1349218503
1349218490
1349218447
1349218444
1349218439
1349218434
1349218427
1349218422
1349218767
1349218748
1349218741
1349218738
1349218729
1349218687
1349218679
1349218676
1349218675
1349218635
1349218611
1349218957
1349218954
1349218949
1349218939
1349218938
1349218881
1349218873
1349218860
1349218859
1349218854
1349218846
1349218822
1349218821
1349218818
1349218800
1349218795
1349218793
1349219146
1349219133
1349219114
1349219111
1349219096
1349219094
1349219090
1349219079
1349219067
1349219056
1349219055
1349219054
1349219054
1349219053
1349219051
1349219049
1349219030
1349219018
1349219012
1349219009
1349218986
1349218984
1349219327
1349219321
1349219301
1349219297
1349219280
1349219268
1349219267
1349219259
1349219256
1349219255
1349219254
1349219240
1349219236
1349219230
1349219230
1349219219
1349219214
1349219197
1349219197
1349219187
1349219184
1349219180
1349219500
1349219500
1349219485
1349219477
1349219473
1349219472
1349219468
1349219467
1349219466
1349219458
1349219456
1349219433
1349219420
1349219391
1349219391
1349219387
1349219377
1349219360
1349219355
1349219350
1349219348
1349219344
1349219667
1349219660
1349219647
1349219646
1349219642
1349219628
1349219610
1349219602
1349219589
1349219583
1349219582
1349219575
1349219569
1349219553
1349219542
1349219516
1349219863
1349219842
1349219817
1349219810
1349219787
1349219770
1349219767
1349219766
1349219754
1349219743
1349219725
1349219694
1349219691
1349220046
1349220042
1349220035
1349220026
1349220023
1349220022
1349220004
1349219992
1349219986
1349219983
1349219981
1349219978
1349219970
1349219958
1349219949
1349219943
1349219942
1349219924
1349219906
1349219889
1349219879
1349220225
1349220201
1349220193
1349220191
1349220190
1349220171
1349220158
1349220136
1349220110
1349220103
1349220076
1349220061
1349220061
1349220054
1349220375
1349220375
1349220371
1349220347
1349220336
1349220331
1349220331
1349220326
1349220319
1349220314
1349220314
1349220309
1349220306
1349220304
1349220290
1349220274
1349220271
1349220260
1349220260
1349220259
1349220243
1349220241
1349220517
1349220509
1349220508
1349220502
1349220500
1349220489
1349220474
1349220474
1349220474
1349220459
1349220454
1349220450
1349220430
1349220414
1349220770
1349220754
1349220750
1349220741
1349220731
1349220699
1349220683
1349220667
1349220663
1349220661
1349220659
1349220659
1349220653
1349220633
1349220625
1349220621
1349220618
1349220597
1349220944
1349220938
1349220931
1349220930
1349220907
1349220905
1349220905
1349220904
1349220903
1349220900
1349220898
1349220894
1349220892
1349220865
1349220855
1349220846
1349220833
1349220823
1349220802
1349220797
1349220796
1349220784
1349220780
1349220775
1349221133
1349221126
1349221090
1349221086
1349221084
1349221063
1349221058
1349221052
1349221038
1349221025
1349220992
1349220968
1349221312
1349221303
1349221303
1349221273
1349221266
1349221217
1349221208
1349221199
1349221178
1349221165
1349221497
1349221484
1349221478
1349221469
1349221466
1349221465
1349221465
1349221449
1349221422
1349221420
1349221411
1349221409
1349221408
1349221401
1349221386
1349221351
1349221351
1349221347
1349221343
1349221320
1349221318
1349221677
1349221657
1349221648
1349221644
1349221641
1349221624
1349221617
1349221580
1349221580
1349221571
1349221565
1349221516
1349221515
1349221513
1349221510
1349221506
1349221504
1349221502
1349221838
1349221825
1349221820
1349221817
1349221815
1349221814
1349221802
1349221802
1349221801
1349221800
1349221794
1349221793
1349221775
1349221744
1349221742
1349221721
1349221712
1349221712
1349221712
1349221696
1349221694
1349221683
1349221679
1349222033
1349222015
1349222008
1349222008
1349221957
1349221955
1349221952
1349221939
1349221885
1349221883
1349221868
1349221862
1349222210
1349222202
1349222201
1349222162
1349222160
1349222138
1349222107
1349222095
1349222095
1349222066
1349222054
1349222050
1349222048
1349222047
1349222397
1349222382
1349222328
1349222308
1349222300
1349222293
1349222293
1349222281
1349222275
1349222271
1349222269
1349222255
1349222241
1349222222
1349222565
1349222561
1349222540
1349222524
1349222509
1349222503
1349222502
1349222481
1349222467
1349222466
1349222462
1349222462
1349222461
1349222461
1349222461
1349222460
1349222460
1349222454
1349222429
1349222425
1349222423
1349222419
1349222416
1349222756
1349222752
1349222747
1349222735
1349222735
1349222715
1349222689
1349222661
1349222627
1349222619
1349222614
1349222610
1349222584
1349222933
1349222905
1349222869
1349222860
1349222854
1349222833
1349222812
1349222799
1349222791
1349222790
1349222774
1349222773
1349222768
1349222768
1349222767
1349223121
1349223101
1349223082
1349223040
1349223018
1349223011
1349222986
1349222974
1349223297
1349223294
1349223263
1349223258
1349223239
1349223221
1349223221
1349223196
1349223191
1349223186
1349223163
1349223163
1349223138
1349223460
1349223454
1349223448
1349223439
1349223409
1349223393
1349223375
1349223361
1349223315
1349223656
1349223656
1349223640
1349223635
1349223630
1349223608
1349223602
1349223595
1349223581
1349223571
1349223562
1349223562
1349223560
1349223541
1349223518
1349223836
1349223836
1349223832
1349223827
1349223810
1349223792
1349223777
1349223748
1349223727
1349223706
1349223705
1349223696
1349223675
1349223667
1349224022
1349224011
1349224010
1349224002
1349223971
1349223950
1349223930
1349223923
1349223920
1349223908
1349223897
1349223871
1349223861
1349224196
1349224194
1349224172
1349224159
1349224157
1349224157
1349224154
1349224153
1349224123
1349224108
1349224102
1349224092
1349224087
1349224085
1349224052
1349224046
1349224034
1349224377
1349224370
1349224325
1349224322
1349224301
1349224297
1349224295
1349224294
1349224284
1349224283
1349224282
1349224269
1349224250
1349224245
1349224237
1349224231
1349224219
1349224216
1349224212
1349224568
1349224559
1349224557
1349224552
1349224542
1349224528
1349224528
1349224521
1349224502
1349224492
1349224480
1349224478
1349224452
1349224419
1349224417
1349224400
1349224734
1349224698
1349224665
1349224661
1349224659
1349224640
1349224608
1349224606
1349224594
1349224576
1349224923
1349224914
1349224912
1349224909
1349224907
1349224907
1349224901
1349224901
1349224887
1349224886
1349224886
1349224886
1349224884
1349224882
1349224867
1349224864
1349224864
1349224858
1349224858
1349224857
1349224854
1349224838
1349224808
1349224807
1349224780
1349224779
1349224779
1349224776
1349224761
1349225111
1349225103
1349225092
1349225089
1349225071
1349225070
1349225070
1349225063
1349225044
1349225038
1349225018
1349225012
1349225008
1349225003
1349225000
1349224989
1349224987
1349224960
1349224955
1349224954
1349224949
1349224937
1349224937
1349225281
1349225272
1349225269
1349225269
1349225260
1349225237
1349225236
1349225236
1349225235
1349225229
1349225226
1349225224
1349225223
1349225212
1349225209
1349225192
1349225190
1349225188
1349225184
1349225183
1349225152
1349225148
1349225148
1349225147
1349225128
1349225125
1349225124
1349225124
1349225114
1349225468
1349225467
1349225455
1349225454
1349225442
1349225437
1349225435
1349225427
1349225424
1349225418
1349225407
1349225405
1349225401
1349225400
1349225400
1349225392
1349225381
1349225379
1349225371
1349225363
1349225358
1349225354
1349225340
1349225335
1349225318
1349225296
1349225294
1349225646
1349225636
1349225621
1349225615
1349225613
1349225610
1349225602
1349225593
1349225588
1349225586
1349225578
1349225578
1349225572
1349225563
1349225545
1349225536
1349225503
1349225489
1349225480
1349225475
1349225835
1349225833
1349225816
1349225815
1349225811
1349225808
1349225804
1349225796
1349225795
1349225793
1349225764
1349225761
1349225750
1349225743
1349225728
1349225721
1349225718
1349225697
1349225688
1349225687
1349225686
1349225685
1349225671
1349225669
1349225658
1349225656
1349226002
1349225997
1349225951
1349225939
1349225900
1349225885
1349225876
1349225874
1349225864
1349225862
1349225850
1349225849
1349226190
1349226189
1349226183
1349226179
1349226179
1349226171
1349226161
1349226151
1349226151
1349226123
1349226117
1349226113
1349226101
1349226095
1349226092
1349226089
1349226079
1349226078
1349226058
1349226055
1349226052
1349226052
1349226039
1349226038
1349226034
1349226375
1349226361
1349226345
1349226309
1349226309
1349226306
1349226305
1349226302
1349226302
1349226302
1349226300
1349226300
1349226300
1349226300
1349226299
1349226284
1349226269
1349226257
1349226252
1349226244
1349226240
1349226233
1349226223
1349226215
1349226209
1349226198
1349226197
1349226556
1349226545
1349226514
1349226509
1349226506
1349226503
1349226502
1349226490
1349226488
1349226481
1349226474
1349226464
1349226464
1349226460
1349226435
1349226426
1349226426
1349226418
1349226406
1349226406
1349226389
1349226388
1349226386
1349226382
1349226733
1349226731
1349226721
1349226718
1349226691
1349226687
1349226684
1349226679
1349226665
1349226657
1349226654
1349226645
1349226636
1349226631
1349226626
1349226623
1349226600
1349226591
1349226587
1349226587
1349226572
1349226567
1349226912
1349226912
1349226911
1349226909
1349226900
1349226865
1349226856
1349226854
1349226836
1349226832
1349226817
1349226812
1349226803
1349226769
1349226766
1349226747
1349227101
1349227092
1349227072
1349227054
1349227051
1349227049
1349227029
1349227023
1349227015
1349227011
1349227008
1349226985
1349226940
1349226931
1349226925
1349227278
1349227277
1349227274
1349227271
1349227262
1349227258
1349227243
1349227234
1349227229
1349227212
1349227207
1349227186
1349227178
1349227160
1349227149
1349227147
1349227142
1349227139
1349227132
1349227124
1349227116
1349227463
1349227449
1349227437
1349227427
1349227423
1349227421
1349227419
1349227417
1349227396
1349227395
1349227389
1349227388
1349227356
1349227356
1349227356
1349227355
1349227353
1349227341
1349227341
1349227327
1349227319
1349227316
1349227315
1349227298
1349227297
1349227297
1349227297
1349227290
1349227628
1349227628
1349227627
1349227612
1349227607
1349227605
1349227590
1349227586
1349227578
1349227568
1349227566
1349227550
1349227550
1349227527
1349227519
1349227518
1349227512
1349227504
1349227490
1349227483
1349227807
1349227791
1349227788
1349227782
1349227776
1349227774
1349227750
1349227732
1349227706
1349227680
1349227672
1349227672
1349227664
1349227658
1349227657
1349227652
1349227651
1349227649
1349227646
1349228003
1349227998
1349227984
1349227970
1349227970
1349227963
1349227951
1349227945
1349227933
1349227926
1349227920
1349227916
1349227913
1349227892
1349227882
1349227869
1349227867
1349227867
1349227858
1349227852
1349227837
1349228184
1349228165
1349228152
1349228149
1349228142
1349228129
1349228113
1349228104
1349228101
1349228093
1349228086
1349228085
1349228080
1349228078
1349228072
1349228068
1349228057
1349228056
1349228055
1349228037
1349228036
1349228034
1349228025
1349228025
1349228024
1349228024
1349228024
1349228019
1349228014
1349228007
1349228007
1349228007
1349228361
1349228353
1349228347
1349228345
1349228327
1349228315
1349228307
1349228275
1349228267
1349228249
1349228244
1349228239
1349228231
1349228532
1349228531
1349228528
1349228524
1349228486
1349228479
1349228472
1349228463
1349228460
1349228450
1349228442
1349228440
1349228439
1349228423
1349228423
1349228417
1349228415
1349228407
1349228387
1349228385
1349228371
1349228368
1349228725
1349228715
1349228702
1349228677
1349228669
1349228664
1349228662
1349228661
1349228656
1349228643
1349228580
1349228575
1349228562
1349228560
1349228909
1349228907
1349228907
1349228906
1349228904
1349228893
1349228884
1349228880
1349228878
1349228870
1349228858
1349228855
1349228843
1349228835
1349228829
1349228822
1349228815
1349228807
1349228788
1349228783
1349228766
1349228757
1349228747
1349228741
1349228736
1349229078
1349229071
1349229061
1349229057
1349229034
1349229027
1349229020
1349229006
1349229004
1349228981
1349228976
1349228971
1349228962
1349228953
1349228947
1349228936
1349228923
1349228918
1349228912
1349229268
1349229223
1349229211
1349229205
1349229197
1349229181
1349229170
1349229170
1349229166
1349229146
1349229140
1349229127
1349229126
1349229123
1349229121
1349229119
1349229108
1349229103
1349229093
1349229427
1349229414
1349229397
1349229397
1349229392
1349229390
1349229384
1349229384
1349229381
1349229375
1349229369
1349229366
1349229365
1349229358
1349229355
1349229343
1349229342
1349229335
1349229331
1349229328
1349229320
1349229318
1349229307
1349229302
1349229298
1349229288
1349229278
1349229278
1349229273
1349229271
1349229626
1349229625
1349229625
1349229625
1349229618
1349229613
1349229611
1349229602
1349229587
1349229584
1349229567
1349229565
1349229562
1349229556
1349229548
1349229539
1349229538
1349229522
1349229521
1349229474
1349229460
1349229457
1349229456
1349229804
1349229802
1349229788
1349229774
1349229757
1349229748
1349229725
1349229718
1349229710
1349229693
1349229691
1349229678
1349229650
1349229642
1349229641
1349229639
1349229994
1349229992
1349229985
1349229982
1349229982
1349229975
1349229970
1349229967
1349229937
1349229936
1349229906
1349229903
1349229894
1349229892
1349229890
1349229881
1349229865
1349229859
1349229850
1349229828
1349229825
1349230174
1349230164
1349230164
1349230162
1349230161
1349230158
1349230157
1349230138
1349230132
1349230121
1349230113
1349230112
1349230100
1349230097
1349230093
1349230090
1349230089
1349230082
1349230080
1349230075
1349230075
1349230072
1349230072
1349230066
1349230054
1349230047
1349230039
1349230031
1349230028
1349230347
1349230346
1349230344
1349230340
1349230337
1349230331
1349230324
1349230317
1349230305
1349230300
1349230283
1349230283
1349230272
1349230269
1349230264
1349230256
1349230256
1349230220
1349230206
1349230205
1349230201
1349230197
1349230189
1349230185
1349230178
1349230510
1349230509
1349230486
1349230475
1349230464
1349230459
1349230458
1349230456
1349230455
1349230454
1349230442
1349230438
1349230419
1349230419
1349230418
1349230403
1349230378
1349230376
1349230371
1349230370
1349230367
1349230711
1349230710
1349230700
1349230695
1349230689
1349230688
1349230684
1349230683
1349230681
1349230658
1349230657
1349230656
1349230641
1349230640
1349230632
1349230617
1349230616
1349230606
1349230602
1349230599
1349230599
1349230598
1349230577
1349230577
1349230577
1349230574
1349230550
1349230537
1349230891
1349230886
1349230885
1349230881
1349230876
1349230872
1349230867
1349230853
1349230850
1349230845
1349230841
1349230841
1349230835
1349230831
1349230827
1349230804
1349230786
1349230786
1349230780
1349230778
1349230767
1349230767
1349230766
1349230750
1349230743
1349230743
1349230719
1349231075
1349231073
1349231071
1349231070
1349231060
1349231060
1349231055
1349231046
1349231038
1349231037
1349231032
1349231027
1349231009
1349231000
1349230989
1349230982
1349230981
1349230963
1349230951
1349230948
1349230946
1349230944
1349230942
1349230938
1349230930
1349230917
1349231259
1349231257
1349231229
1349231217
1349231215
1349231200
1349231193
1349231184
1349231177
1349231171
1349231162
1349231155
1349231151
1349231151
1349231138
1349231138
1349231120
1349231120
1349231084
1349231435
1349231423
1349231418
1349231418
1349231408
1349231406
1349231395
1349231394
1349231391
1349231388
1349231382
1349231374
1349231371
1349231357
1349231350
1349231344
1349231299
1349231284
1349231275
1349231617
1349231610
1349231592
1349231591
1349231588
1349231579
1349231579
1349231529
1349231528
1349231525
1349231519
1349231516
1349231497
1349231486
1349231478
1349231477
1349231477
1349231469
1349231459
1349231454
1349231449
1349231443
1349231797
1349231785
1349231781
1349231761
1349231759
1349231748
1349231746
1349231742
1349231740
1349231733
1349231727
1349231726
1349231722
1349231722
1349231717
1349231717
1349231712
1349231704
1349231696
1349231683
1349231678
1349231670
1349231661
1349231658
1349231651
1349231642
1349231634
1349231629
1349231627
1349231625
1349231980
1349231979
1349231973
1349231969
1349231967
1349231951
1349231943
1349231941
1349231930
1349231928
1349231922
1349231909
1349231907
1349231899
1349231897
1349231894
1349231885
1349231877
1349231862
1349231854
1349231852
1349231851
1349231829
1349231829
1349231822
1349231818
1349231816
1349231816
1349231814
1349231814
1349232133
1349232129
1349232129
1349232123
1349232116
1349232098
1349232097
1349232095
1349232090
1349232087
1349232075
1349232068
1349232066
1349232057
1349232054
1349232051
1349232047
1349232046
1349232044
1349232029
1349232029
1349232028
1349232018
1349232012
1349231999
1349232344
1349232330
1349232323
1349232323
1349232317
1349232317
1349232307
1349232307
1349232297
1349232293
1349232290
1349232286
1349232256
1349232256
1349232253
1349232253
1349232249
1349232244
1349232241
1349232237
1349232236
1349232236
1349232235
1349232227
1349232227
1349232203
1349232199
1349232199
1349232197
1349232190
1349232190
1349232188
1349232186
1349232183
1349232181
1349232178
1349232177
1349232174
1349232171
1349232523
1349232508
1349232504
1349232501
1349232491
1349232479
1349232476
1349232463
1349232459
1349232451
1349232451
1349232450
1349232439
1349232426
1349232425
1349232418
1349232409
1349232400
1349232397
1349232395
1349232379
1349232375
1349232375
1349232356
1349232348
1349232347
1349232705
1349232690
1349232685
1349232672
1349232666
1349232663
1349232657
1349232656
1349232655
1349232653
1349232648
1349232648
1349232645
1349232642
1349232641
1349232609
1349232608
1349232602
1349232599
1349232582
1349232572
1349232566
1349232562
1349232551
1349232543
1349232541
1349232527
1349232884
1349232880
1349232880
1349232869
1349232865
1349232853
1349232849
1349232848
1349232847
1349232847
1349232845
1349232840
1349232837
1349232823
1349232816
1349232816
1349232811
1349232797
1349232796
1349232796
1349232795
1349232786
1349232780
1349232772
1349232771
1349232767
1349232766
1349232763
1349232751
1349232750
1349232750
1349232738
1349232734
1349232729
1349232729
1349232712
1349233065
1349233064
1349233053
1349233020
1349233017
1349232996
1349232995
1349232982
1349232968
1349232965
1349232951
1349232936
1349232932
1349232924
1349232922
1349232904
1349232892
1349233251
1349233236
1349233231
1349233211
1349233187
1349233176
1349233176
1349233167
1349233159
1349233149
1349233138
1349233127
1349233117
1349233110
1349233096
1349233092
1349233078
1349233431
1349233427
1349233424
1349233405
1349233394
1349233387
1349233370
1349233358
1349233355
1349233354
1349233350
1349233342
1349233331
1349233320
1349233309
1349233308
1349233307
1349233301
1349233300
1349233272
1349233265
1349233609
1349233605
1349233599
1349233580
1349233570
1349233568
1349233566
1349233551
1349233550
1349233530
1349233528
1349233525
1349233517
1349233510
1349233507
1349233491
1349233475
1349233455
1349233437
1349233436
1349233783
1349233778
1349233778
1349233767
1349233756
1349233742
1349233741
1349233719
1349233713
1349233712
1349233711
1349233707
1349233704
1349233698
1349233695
1349233690
1349233676
1349233676
1349233671
1349233661
1349233649
1349233649
1349233615
1349233963
1349233934
1349233929
1349233926
1349233921
1349233910
1349233902
1349233888
1349233869
1349233866
1349233865
1349233851
1349233848
1349233839
1349233835
1349233829
1349233816
1349233809
1349233799
1349234149
1349234148
1349234139
1349234109
1349234104
1349234099
1349234091
1349234087
1349234067
1349234044
1349234042
1349234032
1349234024
1349234024
1349234023
1349234015
1349233989
1349233980
1349233975
1349234330
1349234330
1349234312
1349234308
1349234298
1349234285
1349234279
1349234240
1349234230
1349234229
1349234220
1349234193
1349234182
1349234182
1349234178
1349234157
1349234155
1349234463
1349234459
1349234436
1349234433
1349234425
1349234418
1349234379
1349234372
1349234368
1349234350
1349234690
1349234676
1349234669
1349234633
1349234629
1349234628
1349234621
1349234619
1349234610
1349234609
1349234609
1349234609
1349234609
1349234601
1349234597
1349234592
1349234584
1349234570
1349234557
1349234548
1349234539
1349234530
1349234516
1349234866
1349234839
1349234821
1349234811
1349234796
1349234796
1349234748
1349234746
1349234727
1349234726
1349234722
1349234708
1349234700
1349235058
1349235051
1349235034
1349235031
1349235006
1349234988
1349234968
1349234966
1349234945
1349234923
1349234923
1349234920
1349234900
1349234894
1349234884
1349234882
1349235234
1349235221
1349235220
1349235214
1349235186
1349235183
1349235179
1349235171
1349235149
1349235149
1349235146
1349235143
1349235139
1349235110
1349235098
1349235098
1349235085
1349235085
1349235084
1349235080
1349235079
1349235078
1349235075
1349235074
1349235409
1349235404
1349235394
1349235387
1349235370
1349235346
1349235321
1349235316
1349235295
1349235289
1349235271
1349235262
1349235592
1349235592
1349235587
1349235581
1349235568
1349235546
1349235545
1349235544
1349235542
1349235541
1349235527
1349235507
1349235463
1349235462
1349235459
1349235456
1349235456
1349235449
1349235430
1349235779
1349235751
1349235747
1349235736
1349235735
1349235732
1349235730
1349235726
1349235715
1349235703
1349235699
1349235689
1349235675
1349235670
1349235668
1349235667
1349235656
1349235639
1349235631
1349235619
1349235610
1349235602
1349235952
1349235924
1349235910
1349235910
1349235873
1349235873
1349235869
1349235846
1349235842
1349235838
1349235795
1349235794
1349235788
1349236140
1349236136
1349236126
1349236124
1349236118
1349236108
1349236101
1349236097
1349236095
1349236092
1349236030
1349236030
1349236005
1349235997
1349235966
1349236320
1349236307
1349236280
1349236273
1349236266
1349236245
1349236239
1349236201
1349236200
1349236195
1349236176
1349236172
1349236143
1349236498
1349236493
1349236493
1349236478
1349236468
1349236448
1349236423
1349236416
1349236401
1349236396
1349236375
1349236364
1349236341
1349236338
1349236336
1349236654
1349236647
1349236580
1349236572
1349236557
1349236543
1349236536
1349236524
1349236515
1349236865
1349236854
1349236833
1349236825
1349236824
1349236822
1349236814
1349236807
1349236790
1349236785
1349236758
1349236737
1349236712
1349236710
1349237028
1349237026
1349237021
1349237007
1349237006
1349237006
1349236983
1349236977
1349236956
1349236953
1349236941
1349236932
1349236928
1349236910
1349236909
1349236906
1349236897
1349236884
1349236881
1349236881
1349236875
1349237221
1349237220
1349237203
1349237192
1349237161
1349237159
1349237158
1349237147
1349237129
1349237129
1349237116
1349237067
1349237065
1349237050
1349237046
1349237407
1349237403
1349237402
1349237394
1349237387
1349237384
1349237376
1349237353
1349237352
1349237348
1349237332
1349237327
1349237322
1349237307
1349237295
1349237288
1349237281
1349237275
1349237234
1349237579
1349237577
1349237549
1349237538
1349237536
1349237535
1349237502
1349237478
1349237475
1349237464
1349237464
1349237454
1349237441
1349237436
1349237425
1349237425
1349237422
1349237412
1349237768
1349237752
1349237751
1349237751
1349237747
1349237728
1349237728
1349237681
1349237672
1349237657
1349237657
1349237655
1349237655
1349237653
1349237639
1349237623
1349237622
1349237622
1349237620
1349237619
1349237615
1349237611
1349237934
1349237922
1349237901
1349237894
1349237888
1349237879
1349237874
1349237859
1349237857
1349237854
1349237841
1349237828
1349237823
1349237813
1349237782
1349237781
1349237781
1349238120
1349238110
1349238107
1349238096
1349238095
1349238069
1349238063
1349238046
1349238029
1349238027
1349238007
1349237957
1349238306
1349238282
1349238278
1349238277
1349238274
1349238274
1349238273
1349238264
1349238233
1349238197
1349238193
1349238185
1349238154
1349238150
1349238136
1349238490
1349238486
1349238480
1349238474
1349238472
1349238460
1349238446
1349238433
1349238414
1349238399
1349238387
1349238332
1349238330
1349238329
1349238328
1349238316
1349238643
1349238643
1349238639
1349238630
1349238628
1349238625
1349238620
1349238620
1349238599
1349238593
1349238593
1349238592
1349238592
1349238591
1349238591
1349238591
1349238590
1349238579
1349238563
1349238554
1349238525
1349238514
1349238513
1349238504
1349238502
1349238498
1349238813
1349238807
1349238807
1349238805
1349238801
1349238781
1349238764
1349238742
1349238734
1349238731
1349238712
1349239004
1349238987
1349238979
1349238978
1349238958
1349238956
1349238949
1349238908
1349238903
1349238876
1349238871
1349239170
1349239149
1349239145
1349239138
1349239124
1349239111
1349239095
1349239092
1349239086
1349239068
1349239052
1349239050
1349239037
1349239037
1349239035
1349239394
1349239388
1349239331
1349239311
1349239305
1349239297
1349239279
1349239277
1349239246
1349239241
1349239233
1349239216
1349239567
1349239556
1349239551
1349239542
1349239527
1349239527
1349239519
1349239515
1349239508
1349239506
1349239463
1349239446
1349239442
1349239437
1349239424
1349239417
1349239408
1349239754
1349239753
1349239727
1349239721
1349239720
1349239713
1349239706
1349239705
1349239702
1349239677
1349239663
1349239661
1349239657
1349239629
1349239611
1349239607
1349239914
1349239909
1349239898
1349239894
1349239893
1349239891
1349239866
1349239859
1349239850
1349239848
1349239847
1349239840
1349239833
1349239832
1349239791
1349239782
1349239778
1349240109
1349240107
1349240100
1349240091
1349240084
1349240079
1349240075
1349240065
1349240060
1349240054
1349240043
1349240038
1349240033
1349240031
1349239997
1349239991
1349239978
1349239975
1349239975
1349239974
1349239971
1349239951
1349239948
1349239948
1349240280
1349240277
1349240275
1349240274
1349240261
1349240260
1349240259
1349240258
1349240258
1349240257
1349240256
1349240252
1349240247
1349240244
1349240238
1349240218
1349240211
1349240195
1349240191
1349240181
1349240163
1349240160
1349240156
1349240153
1349240147
1349240144
1349240130
1349240120
1349240476
1349240464
1349240450
1349240445
1349240433
1349240433
1349240431
1349240344
1349240323
1349240306
1349240301
1349240299
1349240299
1349240660
1349240660
1349240660
1349240658
1349240657
1349240649
1349240633
1349240589
1349240580
1349240578
1349240526
1349240524
1349240522
1349240503
1349240491
1349240838
1349240837
1349240827
1349240803
1349240802
1349240763
1349240738
1349240702
1349240697
1349240684
1349240666
1349241022
1349241018
1349241015
1349240996
1349240993
1349240992
1349240980
1349240973
1349240954
1349240948
1349240948
1349240925
1349240911
1349240896
1349240891
1349240889
1349240857
1349241202
1349241169
1349241152
1349241152
1349241134
1349241132
1349241126
1349241125
1349241118
1349241096
1349241091
1349241076
1349241043
1349241366
1349241349
1349241347
1349241342
1349241335
1349241319
1349241264
1349241260
1349241251
1349241248
1349241247
1349241244
1349241555
1349241540
1349241513
1349241492
1349241492
1349241482
1349241445
1349241438
1349241735
1349241732
1349241721
1349241716
1349241710
1349241700
1349241678
1349241648
1349241617
1349241615
1349241608
1349241601
1349241592
1349241590
1349241861
1349241850
1349241847
1349241844
1349241830
1349241827
1349241808
1349241802
1349241783
1349241782
1349241765
1349241761
1349242098
1349242097
1349242090
1349242090
1349242088
1349242055
1349242043
1349242037
1349242034
1349242260
1349242252
1349242221
1349242218
1349242215
1349242205
1349242189
1349242177
1349242170
1349242144
1349242140
1349242132
1349242125
1349242113
1349242462
1349242456
1349242456
1349242435
1349242427
1349242423
1349242397
1349242396
1349242368
1349242338
1349242321
1349242318
1349242631
1349242616
1349242608
1349242596
1349242579
1349242566
1349242540
1349242523
1349242512
1349242493
1349242492
1349242491
1349242486
1349242474
1349242472
1349242784
1349242774
1349242767
1349242756
1349242738
1349242735
1349242728
1349242654
1349242977
1349242956
1349242953
1349242952
1349242925
1349242882
1349242879
1349242865
1349242851
1349242848
1349242844
1349242842
1349243161
1349243152
1349243129
1349243127
1349243113
1349243094
1349243085
1349243070
1349243069
1349243066
1349243058
1349243016
1349243011
1349243302
1349243298
1349243297
1349243293
1349243234
1349243192
1349243544
1349243531
1349243519
1349243470
1349243462
1349243442
1349243442
1349243394
1349243378
1349243731
1349243675
1349243645
1349243644
1349243636
1349243623
1349243616
1349243611
1349243610
1349243606
1349243601
1349243597
1349243595
1349243591
1349243556
1349243910
1349243907
1349243850
1349243848
1349243847
1349243845
1349243813
1349243809
1349243808
1349243787
1349243780
1349243751
1349243746
1349243743
1349244084
1349244082
1349244074
1349244041
1349244037
1349244013
1349244007
1349244005
1349243975
1349243938
1349243932
1349243914
1349244263
1349244257
1349244241
1349244239
1349244198
1349244177
1349244163
1349244158
1349244158
1349244445
1349244348
1349244345
1349244336
1349244294
1349244631
1349244614
1349244594
1349244583
1349244560
1349244523
1349244519
1349244491
1349244813
1349244809
1349244787
1349244776
1349244770
1349244754
1349244753
1349244747
1349244717
1349244713
1349244660
1349244656
1349244653
1349244638
1349244985
1349244965
1349244905
1349244874
1349244870
1349244867
1349244856
1349244842
1349244821
1349245176
1349245141
1349245125
1349245105
1349245100
1349245090
1349245072
1349245050
1349245030
1349245015
1349245006
1349245315
1349245313
1349245311
1349245299
1349245295
1349245272
1349245268
1349245530
1349245512
1349245505
1349245501
1349245499
1349245431
1349245430
1349245403
1349245402
1349245715
1349245697
1349245646
1349245630
1349245625
1349245607
1349245578
1349245576
1349245555
1349245884
1349245856
1349245851
1349245850
1349245850
1349245842
1349245839
1349245828
1349245820
1349245782
1349245782
1349245748
1349245721
1349246062
1349246051
1349246021
1349246005
1349246003
1349245997
1349245995
1349245966
1349245949
1349245924
1349245906
1349246250
1349246234
1349246187
1349246183
1349246175
1349246170
1349246150
1349246130
1349246127
1349246120
1349246100
1349246089
1349246084
1349246435
1349246423
1349246398
1349246378
1349246376
1349246375
1349246375
1349246375
1349246365
1349246365
1349246362
1349246350
1349246349
1349246347
1349246327
1349246272
1349246602
1349246565
1349246541
1349246536
1349246527
1349246520
1349246504
1349246496
1349246491
1349246478
1349246477
1349246468
1349246455
1349246784
1349246767
1349246749
1349246729
1349246724
1349246707
1349246669
1349246658
1349246637
1349246624
1349246983
1349246951
1349246939
1349246936
1349246914
1349246910
1349246908
1349246869
1349246846
1349246842
1349246824
1349246812
1349247136
1349247118
1349247096
1349247085
1349247045
1349247339
1349247320
1349247308
1349247304
1349247283
1349247240
1349247226
1349247222
1349247215
1349247192
1349247192
1349247490
1349247486
1349247470
1349247463
1349247459
1349247425
1349247401
1349247387
1349247384
1349247359
1349247695
1349247634
1349247612
1349247595
1349247594
1349247581
1349247847
1349247843
1349247830
1349247815
1349247810
1349247806
1349247775
1349247716
1349248060
1349248054
1349248022
1349248022
1349248020
1349248019
1349248008
1349247999
1349247960
1349247950
1349247945
1349247931
1349247926
1349247909
1349247908
1349247889
1349248244
1349248217
1349248172
1349248131
1349248115
1349248084
1349248420
1349248396
1349248372
1349248358
1349248330
1349248330
1349248319
1349248607
1349248566
1349248561
1349248561
1349248552
1349248550
1349248538
1349248464
1349248717
1349248642
1349248636
1349248635
1349248952
1349248928
1349248926
1349248920
1349248914
1349248896
1349248891
1349248884
1349248884
1349248869
1349248818
1349248803
1349249125
1349249124
1349249119
1349249083
1349249040
1349249020
1349248999
1349248993
1349248974
1349249283
1349249265
1349249262
1349249258
1349249250
1349249202
1349249166
1349249153
1349249477
1349249472
1349249453
1349249447
1349249398
1349249394
1349249341
1349249340
1349249334
1349249668
1349249664
1349249655
1349249646
1349249631
1349249599
1349249592
1349249576
1349249548
1349249547
1349249544
1349249538
1349249527
1349249839
1349249799
1349249789
1349249766
1349249744
1349249716
1349249710
1349249709
1349249701
1349250031
1349249989
1349249988
1349249982
1349249963
1349249918
1349249894
1349249879
1349250213
1349250194
1349250176
1349250168
1349250151
1349250105
1349250091
1349250058
1349250393
1349250388
1349250380
1349250377
1349250348
1349250339
1349250336
1349250335
1349250330
1349250324
1349250307
1349250302
1349250249
1349250237
1349250591
1349250577
1349250531
1349250528
1349250517
1349250490
1349250474
1349250461
1349250456
1349250446
1349250438
1349250753
1349250697
1349250668
1349250650
1349250646
1349250630
1349250616
1349250598
1349250934
1349250865
1349250835
1349250829
1349250824
1349250802
1349250780
1349251124
1349251042
1349251033
1349251012
1349251009
1349250993
1349250993
1349250991
1349250975
1349251309
1349251309
1349251299
1349251287
1349251286
1349251235
1349251213
1349251207
1349251202
1349251172
1349251155
1349251147
1349251146
1349251487
1349251397
1349251344
1349251325
1349251675
1349251655
1349251614
1349251535
1349251510
1349251827
1349251827
1349251823
1349251800
1349251787
1349251772
1349251756
1349251728
1349251695
1349251694
1349252033
1349251997
1349251965
1349251941
1349251939
1349251937
1349251924
1349252192
1349252187
1349252168
1349252122
1349252109
1349252076
1349252069
1349252047
1349252044
1349252390
1349252385
1349252371
1349252286
1349252279
1349252241
1349252228
1349252522
1349252519
1349252464
1349252464
1349252464
1349252449
1349252448
1349252417
1349252409
1349252406
1349252758
1349252751
1349252751
1349252684
1349252683
1349252659
1349252617
1349252936
1349252907
1349252897
1349252866
1349252845
1349252839
1349252813
1349252810
1349252805
1349252797
1349252784
1349252776
1349253105
1349253102
1349253071
1349253054
1349253050
1349253034
1349253018
1349253016
1349252955
1349252953
1349253303
1349253277
1349253276
1349253242
1349253211
1349253485
1349253481
1349253471
1349253451
1349253449
1349253398
1349253387
1349253384
1349253347
1349253331
1349253313
1349253644
1349253590
1349253576
1349253520
1349253826
1349253825
1349253821
1349253818
1349253811
1349253794
1349253779
1349253779
1349253775
1349253771
1349253755
1349253755
1349253755
1349253749
1349253747
1349253720
1349253679
1349253678
1349253677
1349254021
1349254021
1349254018
1349254007
1349253987
1349253983
1349253967
1349253963
1349253962
1349253961
1349253946
1349253946
1349253937
1349253925
1349253922
1349253911
1349253911
1349253909
1349253897
1349253894
1349253862
1349253860
1349253852
1349253850
1349254180
1349254166
1349254151
1349254139
1349254134
1349254119
1349254105
1349254099
1349254093
1349254088
1349254058
1349254033
1349254031
1349254386
1349254379
1349254374
1349254357
1349254356
1349254351
1349254337
1349254336
1349254306
1349254266
1349254225
1349254223
1349254536
1349254532
1349254492
1349254487
1349254487
1349254478
1349254444
1349254444
1349254439
1349254428
1349254426
1349254742
1349254729
1349254717
1349254696
1349254617
1349254608
1349254604
1349254601
1349254592
1349254583
1349254582
1349254927
1349254873
1349254865
1349254861
1349254853
1349254829
1349254816
1349254808
1349254804
1349255104
1349255103
1349255101
1349255099
1349255084
1349255076
1349255073
1349255064
1349255057
1349255031
1349254969
1349254962
1349254951
1349255270
1349255264
1349255255
1349255247
1349255231
1349255227
1349255213
1349255212
1349255211
1349255200
1349255199
1349255182
1349255179
1349255137
1349255122
1349255119
1349255118
1349255438
1349255414
1349255400
1349255375
1349255369
1349255351
1349255346
1349255317
1349255315
1349255312
1349255636
1349255614
1349255596
1349255535
1349255531
1349255524
1349255509
1349255489
1349255479
1349255828
1349255794
1349255716
1349255713
1349255690
1349255675
1349255672
1349255988
1349255909
1349255890
1349255876
1349255848
1349256187
1349256138
1349256137
1349256135
1349256119
1349256110
1349256362
1349256341
1349256338
1349256327
1349256315
1349256308
1349256302
1349256291
1349256248
1349256245
1349256243
1349256235
1349256202
1349256547
1349256542
1349256542
1349256520
1349256452
1349256441
1349256430
1349256424
1349256725
1349256692
1349256667
1349256607
1349256573
1349256568
1349256755
1349256745
1349257086
1349257055
1349257039
1349257021
1349257009
1349256972
1349256925
1349257232
1349257130
1349257462
1349257443
1349257418
1349257418
1349257411
1349257330
1349257318
1349257311
1349257286
1349257610
1349257610
1349257606
1349257604
1349257598
1349257591
1349257586
1349257585
1349257585
1349257577
1349257551
1349257540
1349257520
1349257506
1349257491
1349257467
1349257821
1349257820
1349257802
1349257779
1349257736
1349257729
1349257704
1349257700
1349257670
1349257660
1349257970
1349257955
1349257945
1349257925
1349257919
1349257915
1349257912
1349257875
1349257871
1349257862
1349257855
1349257838
1349257828
1349258120
1349258117
1349258092
1349258083
1349258081
1349258079
1349258077
1349258065
1349258051
1349258017
1349258016
1349258319
1349258262
1349258233
1349258217
1349258214
1349258199
1349258544
1349258542
1349258542
1349258537
1349258530
1349258500
1349258490
1349258488
1349258470
1349258467
1349258445
1349258420
1349258418
1349258417
1349258416
1349258385
1349258711
1349258699
1349258692
1349258674
1349258667
1349258657
1349258656
1349258642
1349258633
1349258629
1349258624
1349258601
1349258575
1349258559
1349258552
1349258871
1349258835
1349258826
1349258824
1349258773
1349258757
1349258756
1349258733
1349258731
1349259069
1349259058
1349259055
1349259055
1349259054
1349259054
1349259053
1349258971
1349259252
1349259250
1349259209
1349259183
1349259123
1349259114
1349259443
1349259440
1349259361
1349259338
1349259319
1349259317
1349259314
1349259309
1349259296
1349259292
1349259282
1349259626
1349259601
1349259587
1349259580
1349259568
1349259559
1349259556
1349259547
1349259537
1349259536
1349259535
1349259524
1349259506
1349259502
1349259502
1349259498
1349259494
1349259493
1349259490
1349259482
1349259474
1349259754
1349259737
1349259682
1349259665
1349259662
1349259648
1349259641
1349259978
1349259971
1349259952
1349259924
1349259911
1349259902
1349259900
1349259878
1349259861
1349259861
1349259856
1349259813
1349260172
1349260166
1349260160
1349260136
1349260135
1349260088
1349260084
1349260072
1349260062
1349260054
1349260046
1349260018
1349260016
1349260311
1349260306
1349260303
1349260286
1349260257
1349260251
1349260203
1349260201
1349260189
1349260188
1349260516
1349260515
1349260499
1349260497
1349260487
1349260480
1349260478
1349260442
1349260426
1349260426
1349260355
1349260685
1349260667
1349260660
1349260658
1349260653
1349260636
1349260626
1349260566
1349260542
1349260883
1349260851
1349260850
1349260827
1349260824
1349260819
1349260788
1349260781
1349260776
1349260758
1349260757
1349260755
1349260744
1349260721
1349260719
1349261052
1349261045
1349261024
1349261021
1349261000
1349260940
1349260926
1349260922
1349260907
1349261252
1349261243
1349261188
1349261147
1349261138
1349261137
1349261129
1349261436
1349261430
1349261428
1349261418
1349261417
1349261346
1349261332
1349261325
1349261310
1349261306
1349261301
1349261284
1349261580
1349261561
1349261557
1349261510
1349261508
1349261464
1349261453
1349261442
1349261440
1349261793
1349261792
1349261731
1349261721
1349261704
1349261631
1349261971
1349261955
1349261894
1349261868
1349261867
1349261856
1349261837
1349261833
1349261823
1349262131
1349262123
1349262115
1349262087
1349262069
1349262041
1349262023
1349262021
1349262328
1349262286
1349262268
1349262258
1349262253
1349262236
1349262234
1349262219
1349262210
1349262196
1349262168
1349262498
1349262481
1349262479
1349262473
1349262455
1349262407
1349262393
1349262379
1349262366
1349262703
1349262694
1349262689
1349262675
1349262656
1349262647
1349262632
1349262627
1349262593
1349262572
1349262567
1349262876
1349262870
1349262865
1349262855
1349262833
1349262821
1349262797
1349262758
1349262725
1349262714
1349262713
1349263054
1349263042
1349263032
1349262999
1349262993
1349262988
1349262987
1349262962
1349262934
1349262922
1349262885
1349263224
1349263209
1349263187
1349263186
1349263177
1349263144
1349263140
1349263139
1349263131
1349263130
1349263121
1349263119
1349263093
1349263069
1349263390
1349263381
1349263355
1349263348
1349263346
1349263344
1349263336
1349263298
1349263279
1349263604
1349263601
1349263521
1349263501
1349263496
1349263484
1349263482
1349263473
1349263464
1349263453
1349263451
1349263719
1349263655
1349263655
1349263654
1349263636
1349263628
1349263617
1349263614
1349263964
1349263946
1349263940
1349263931
1349263903
1349263892
1349263855
1349263821
1349263821
1349263820
1349263812
1349264122
1349264118
1349264110
1349264101
1349264081
1349264069
1349264059
1349264018
1349263998
1349263987
1349263984
1349263977
1349264295
1349264264
1349264258
1349264218
1349264178
1349264166
1349264503
1349264498
1349264485
1349264479
1349264477
1349264462
1349264459
1349264439
1349264424
1349264421
1349264413
1349264401
1349264375
1349264362
1349264358
1349264350
1349264691
1349264661
1349264658
1349264655
1349264648
1349264637
1349264590
1349264585
1349264580
1349264562
1349264532
1349264531
1349264531
1349264518
1349264871
1349264844
1349264843
1349264834
1349264827
1349264824
1349264824
1349264824
1349264811
1349264788
1349264788
1349264786
1349264785
1349264777
1349264768
1349264764
1349264725
1349264724
1349264723
1349264721
1349264711
1349264693
1349264969
1349264967
1349264963
1349264962
1349264955
1349264954
1349264944
1349264925
1349264919
1349264876
1349265231
1349265222
1349265222
1349265218
1349265217
1349265207
1349265206
1349265206
1349265198
1349265191
1349265181
1349265169
1349265159
1349265159
1349265153
1349265142
1349265129
1349265099
1349265099
1349265063
1349265056
1349265386
1349265385
1349265384
1349265367
1349265358
1349265353
1349265309
1349265301
1349265292
1349265290
1349265257
1349265251
1349265584
1349265580
1349265559
1349265546
1349265537
1349265521
1349265516
1349265485
1349265439
1349265429
1349265764
1349265758
1349265756
1349265753
1349265729
1349265682
1349265680
1349265672
1349265669
1349265668
1349265653
1349265642
1349265621
1349265620
1349265616
1349265602
1349265945
1349265928
1349265915
1349265911
1349265904
1349265896
1349265891
1349265887
1349265860
1349265809
1349265803
1349265785
1349266085
1349266074
1349266064
1349266046
1349266031
1349266029
1349266023
1349266011
1349266001
1349265993
1349265989
1349265985
1349265984
1349265983
1349265962
1349265958
1349266280
1349266279
1349266264
1349266256
1349266248
1349266243
1349266224
1349266220
1349266199
1349266198
1349266195
1349266182
1349266159
1349266142
1349266142
1349266470
1349266468
1349266458
1349266436
1349266430
1349266406
1349266402
1349266397
1349266391
1349266390
1349266372
1349266345
1349266344
1349266338
1349266674
1349266673
1349266663
1349266659
1349266649
1349266631
1349266597
1349266576
1349266562
1349266559
1349266514
1349266847
1349266841
1349266816
1349266775
1349266752
1349266721
1349266714
1349266714
1349266699
1349266692
1349267013
1349267006
1349266987
1349266987
1349266987
1349266981
1349266977
1349266954
1349266948
1349266942
1349266937
1349266886
1349266882
1349266868
1349267216
1349267198
1349267120
1349267104
1349267097
1349267090
1349267084
1349267084
1349267077
1349267060
1349267399
1349267393
1349267374
1349267357
1349267355
1349267348
1349267327
1349267327
1349267321
1349267319
1349267313
1349267313
1349267298
1349267298
1349267297
1349267289
1349267288
1349267265
1349267240
1349267234
1349267571
1349267570
1349267564
1349267536
1349267536
1349267517
1349267514
1349267508
1349267505
1349267494
1349267482
1349267476
1349267476
1349267476
1349267470
1349267469
1349267464
1349267458
1349267445
1349267434
1349267431
1349267425
1349267424
1349267417
1349267413
1349267411
1349267742
1349267742
1349267742
1349267703
1349267702
1349267682
1349267676
1349267671
1349267671
1349267655
1349267655
1349267650
1349267628
1349267613
1349267607
1349267583
1349267939
1349267914
1349267907
1349267898
1349267898
1349267872
1349267858
1349267850
1349267840
1349267822
1349267799
1349267798
1349267795
1349267787
1349267782
1349267766
1349267765
1349268113
1349268113
1349268079
1349268074
1349268065
1349268062
1349268004
1349268001
1349267966
1349267966
1349267962
1349268278
1349268271
1349268271
1349268251
1349268246
1349268243
1349268242
1349268242
1349268216
1349268215
1349268212
1349268212
1349268206
1349268180
1349268174
1349268173
1349268168
1349268167
1349268144
1349268482
1349268482
1349268481
1349268470
1349268458
1349268457
1349268452
1349268443
1349268443
1349268418
1349268411
1349268393
1349268356
1349268353
1349268339
1349268657
1349268654
1349268578
1349268556
1349268550
1349268540
1349268539
1349268528
1349268524
1349268515
1349268500
1349268493
1349268846
1349268844
1349268826
1349268811
1349268788
1349268786
1349268767
1349268761
1349268756
1349268747
1349268731
1349268720
1349268688
1349269025
1349269023
1349269017
1349269002
1349269000
1349268999
1349268978
1349268975
1349268974
1349268956
1349268943
1349268936
1349268929
1349268896
1349268883
1349268880
1349268879
1349268878
1349269205
1349269186
1349269186
1349269178
1349269171
1349269171
1349269162
1349269136
1349269135
1349269118
1349269118
1349269117
1349269103
1349269093
1349269072
1349269064
1349269060
1349269037
1349269345
1349269338
1349269329
1349269328
1349269324
1349269317
1349269309
1349269298
1349269293
1349269273
1349269269
1349269247
1349269240
1349269238
1349269568
1349269560
1349269556
1349269555
1349269554
1349269553
1349269537
1349269533
1349269531
1349269530
1349269530
1349269529
1349269520
1349269474
1349269471
1349269466
1349269460
1349269446
1349269425
1349269419
1349269417
1349269402
1349269398
1349269391
1349269686
1349269680
1349269676
1349269669
1349269665
1349269657
1349269639
1349269636
1349269626
1349269621
1349269607
1349269597
1349269597
1349269581
1349269921
1349269921
1349269920
1349269907
1349269903
1349269895
1349269892
1349269882
1349269866
1349269866
1349269855
1349269852
1349269848
1349269835
1349269832
1349269807
1349269800
1349269794
1349269786
1349270111
1349270074
1349270074
1349270050
1349270044
1349270031
1349269997
1349269985
1349269973
1349269971
1349269936
1349270291
1349270252
1349270249
1349270246
1349270214
1349270212
1349270209
1349270209
1349270203
1349270187
1349270184
1349270180
1349270173
1349270163
1349270159
1349270156
1349270153
1349270152
1349270140
1349270138
1349270138
1349270137
1349270122
1349270450
1349270448
1349270413
1349270413
1349270406
1349270377
1349270355
1349270349
1349270333
1349270324
1349270304
1349270300
1349270296
1349270645
1349270637
1349270611
1349270611
1349270594
1349270591
1349270573
1349270563
1349270545
1349270533
1349270492
1349270477
1349270475
1349270834
1349270823
1349270787
1349270749
1349270717
1349270714
1349270711
1349270683
1349270680
1349270675
1349270656
1349270655
1349271014
1349271013
1349271004
1349271004
1349270982
1349270975
1349270965
1349270949
1349270949
1349270940
1349270937
1349270934
1349270928
1349270926
1349270923
1349270923
1349270922
1349270922
1349270919
1349270914
1349270913
1349270906
1349270890
1349270882
1349271186
1349271147
1349271137
1349271129
1349271127
1349271104
1349271101
1349271097
1349271092
1349271074
1349271062
1349271053
1349271053
1349271025
1349271361
1349271358
1349271344
1349271318
1349271310
1349271297
1349271295
1349271293
1349271289
1349271287
1349271276
1349271261
1349271252
1349271242
1349271556
1349271553
1349271541
1349271473
1349271442
1349271422
1349271420
1349271418
1349271414
1349271396
1349271388
1349271378
1349271727
1349271724
1349271720
1349271712
1349271687
1349271685
1349271672
1349271655
1349271633
1349271633
1349271631
1349271625
1349271609
1349271597
1349271573
1349271572
1349271913
1349271903
1349271894
1349271886
1349271880
1349271856
1349271854
1349271854
1349271845
1349271841
1349271840
1349271837
1349271823
1349271819
1349271809
1349271800
1349271785
1349271784
1349271770
1349271761
1349271755
1349271744
1349272087
1349272076
1349272075
1349272068
1349272056
1349272042
1349272040
1349272034
1349272025
1349272022
1349272021
1349272019
1349272018
1349272015
1349272013
1349272002
1349271987
1349271974
1349271960
1349271941
1349271936
1349271933
1349272257
1349272257
1349272254
1349272248
1349272244
1349272239
1349272225
1349272218
1349272216
1349272214
1349272209
1349272196
1349272178
1349272161
1349272154
1349272151
1349272148
1349272139
1349272135
1349272131
1349272117
1349272453
1349272424
1349272412
1349272396
1349272376
1349272350
1349272345
1349272345
1349272321
1349272317
1349272304
1349272300
1349272639
1349272633
1349272624
1349272613
1349272607
1349272573
1349272557
1349272552
1349272552
1349272547
1349272541
1349272515
1349272497
1349272482
1349272478
1349272475
1349272474
1349272817
1349272794
1349272789
1349272779
1349272779
1349272773
1349272763
1349272749
1349272738
1349272728
1349272707
1349272706
1349272695
1349272686
1349272663
1349272646
1349272643
1349273002
1349272998
1349272993
1349272985
1349272983
1349272977
1349272975
1349272975
1349272948
1349272936
1349272934
1349272924
1349272912
1349272911
1349272893
1349272884
1349272875
1349272875
1349272862
1349272859
1349272857
1349272856
1349272835
1349272831
1349273168
1349273163
1349273156
1349273146
1349273110
1349273107
1349273104
1349273073
1349273055
1349273050
1349273048
1349273041
1349273036
1349273035
1349273034
1349273032
1349273031
1349273023
1349273007
1349273347
1349273344
1349273341
1349273341
1349273340
1349273334
1349273322
1349273319
1349273311
1349273260
1349273260
1349273242
1349273200
1349273188
1349273536
1349273518
1349273508
1349273498
1349273477
1349273475
1349273472
1349273469
1349273457
1349273452
1349273447
1349273441
1349273441
1349273433
1349273421
1349273419
1349273409
1349273405
1349273405
1349273398
1349273387
1349273370
1349273368
1349273709
1349273700
1349273697
1349273696
1349273664
1349273659
1349273655
1349273655
1349273644
1349273627
1349273625
1349273619
1349273618
1349273617
1349273614
1349273588
1349273568
1349273554
1349273550
1349273548
1349273898
1349273895
1349273862
1349273855
1349273853
1349273849
1349273848
1349273846
1349273838
1349273814
1349273805
1349273803
1349273799
1349273795
1349273783
1349273783
1349273782
1349273780
1349273778
1349273775
1349273773
1349273762
1349273760
1349273751
1349273746
1349273744
1349273729
1349274084
1349274077
1349274058
1349274045
1349274024
1349274022
1349274017
1349273995
1349273991
1349273990
1349273985
1349273956
1349273944
1349273918
1349273915
1349274259
1349274245
1349274243
1349274241
1349274236
1349274235
1349274233
1349274227
1349274215
1349274199
1349274184
1349274169
1349274138
1349274137
1349274125
1349274103
1349274103
1349274097
1349274092
1349274446
1349274401
1349274400
1349274356
1349274355
1349274328
1349274314
1349274305
1349274294
1349274288
1349274284
1349274273
1349274272
1349274625
1349274619
1349274618
1349274617
1349274616
1349274609
1349274603
1349274602
1349274601
1349274600
1349274585
1349274564
1349274542
1349274528
1349274521
1349274491
1349274486
1349274465
1349274462
1349274453
1349274808
1349274807
1349274747
1349274727
1349274726
1349274725
1349274722
1349274718
1349274713
1349274707
1349274691
1349274691
1349274677
1349274647
1349274978
1349274959
1349274946
1349274945
1349274944
1349274940
1349274897
1349274882
1349274860
1349274849
1349274828
1349274818
1349275170
1349275147
1349275138
1349275125
1349275099
1349275096
1349275078
1349275074
1349275057
1349275040
1349275029
1349275023
1349275017
1349275012
1349275341
1349275337
1349275334
1349275333
1349275333
1349275321
1349275312
1349275306
1349275276
1349275247
1349275240
1349275222
1349275221
1349275205
1349275510
1349275503
1349275489
1349275486
1349275482
1349275473
1349275464
1349275461
1349275457
1349275451
1349275439
1349275437
1349275409
1349275397
1349275388
1349275367
1349275361
1349275711
1349275708
1349275698
1349275688
1349275681
1349275679
1349275673
1349275666
1349275665
1349275662
1349275651
1349275643
1349275609
1349275601
1349275580
1349275579
1349275553
1349275547
1349275543
1349275535
1349275535
1349275888
1349275882
1349275882
1349275856
1349275853
1349275852
1349275826
1349275809
1349275802
1349275795
1349275783
1349275777
1349275752
1349275745
1349275741
1349275740
1349275735
1349275732
1349275731
1349275729
1349275719
1349276067
1349276064
1349276061
1349276053
1349276049
1349276038
1349276031
1349276030
1349275980
1349275976
1349275973
1349275964
1349275948
1349275933
1349275919
1349275911
1349275910
1349275902
1349275898
1349276247
1349276241
1349276239
1349276238
1349276237
1349276216
1349276206
1349276193
1349276192
1349276188
1349276184
1349276158
1349276128
1349276125
1349276118
1349276117
1349276095
1349276090
1349276086
1349276081
1349276436
1349276428
1349276417
1349276416
1349276410
1349276409
1349276391
1349276387
1349276380
1349276370
1349276356
1349276310
1349276308
1349276289
1349276288
1349276284
1349276284
1349276280
1349276611
1349276603
1349276603
1349276594
1349276594
1349276588
1349276583
1349276576
1349276569
1349276554
1349276548
1349276541
1349276525
1349276515
1349276493
1349276469
1349276460
1349276447
1349276786
1349276778
1349276776
1349276770
1349276767
1349276764
1349276753
1349276731
1349276730
1349276720
1349276719
1349276716
1349276714
1349276708
1349276705
1349276705
1349276704
1349276704
1349276703
1349276703
1349276703
1349276702
1349276693
1349276690
1349276689
1349276688
1349276686
1349276683
1349276681
1349276677
1349276666
1349276658
1349276654
1349276646
1349276643
1349276625
1349276974
1349276963
1349276963
1349276958
1349276958
1349276955
1349276939
1349276932
1349276923
1349276923
1349276916
1349276901
1349276895
1349276893
1349276891
1349276887
1349276867
1349276858
1349276847
1349276842
1349276835
1349276828
1349276820
1349276818
1349276804
1349277152
1349277148
1349277134
1349277133
1349277126
1349277126
1349277115
1349277115
1349277111
1349277099
1349277092
1349277089
1349277074
1349277064
1349277057
1349277044
1349277034
1349277014
1349277005
1349276989
1349276983
1349276979
1349277334
1349277323
1349277315
1349277312
1349277311
1349277298
1349277291
1349277284
1349277281
1349277270
1349277268
1349277262
1349277254
1349277252
1349277228
1349277227
1349277219
1349277206
1349277192
1349277180
1349277173
1349277171
1349277166
1349277161
1349277515
1349277481
1349277477
1349277475
1349277460
1349277425
1349277410
1349277408
1349277397
1349277397
1349277396
1349277366
1349277358
1349277358
1349277350
1349277348
1349277347
1349277342
1349277702
1349277688
1349277684
1349277681
1349277678
1349277677
1349277651
1349277648
1349277643
1349277639
1349277618
1349277576
1349277575
1349277570
1349277558
1349277548
1349277541
1349277540
1349277532
1349277526
1349277882
1349277865
1349277864
1349277841
1349277838
1349277829
1349277829
1349277826
1349277826
1349277822
1349277791
1349277790
1349277772
1349277763
1349277753
1349277752
1349277749
1349277741
1349277738
1349277714
1349277705
1349278056
1349278055
1349278051
1349278050
1349278042
1349278037
1349278034
1349278028
1349277997
1349277964
1349277963
1349277961
1349277958
1349277953
1349277936
1349277921
1349277890
1349278242
1349278201
1349278193
1349278186
1349278185
1349278184
1349278182
1349278172
1349278166
1349278160
1349278158
1349278157
1349278155
1349278153
1349278152
1349278149
1349278127
1349278126
1349278124
1349278122
1349278120
1349278119
1349278098
1349278087
1349278075
1349278420
1349278416
1349278415
1349278406
1349278403
1349278393
1349278381
1349278379
1349278367
1349278356
1349278349
1349278337
1349278328
1349278325
1349278295
1349278291
1349278283
1349278276
1349278267
1349278262
1349278254
1349278252
1349278606
1349278603
1349278598
1349278585
1349278583
1349278567
1349278563
1349278554
1349278543
1349278543
1349278540
1349278530
1349278512
1349278500
1349278485
1349278483
1349278458
1349278458
1349278458
1349278457
1349278448
1349278438
1349278429
1349278783
1349278779
1349278779
1349278778
1349278775
1349278771
1349278764
1349278757
1349278748
1349278739
1349278738
1349278713
1349278708
1349278686
1349278686
1349278685
1349278683
1349278675
1349278675
1349278673
1349278662
1349278661
1349278657
1349278656
1349278648
1349278639
1349278620
1349278610
1349278965
1349278960
1349278960
1349278946
1349278939
1349278917
1349278901
1349278888
1349278877
1349278874
1349278855
1349278853
1349278852
1349278848
1349278843
1349278827
1349278821
1349278817
1349278813
1349278810
1349278803
1349278788
1349279143
1349279143
1349279140
1349279137
1349279124
1349279124
1349279115
1349279111
1349279105
1349279099
1349279094
1349279069
1349279060
1349279044
1349279042
1349279037
1349279037
1349279029
1349279028
1349279025
1349279014
1349279011
1349279007
1349278992
1349278986
1349278983
1349278978
1349279303
1349279288
1349279288
1349279262
1349279244
1349279238
1349279229
1349279208
1349279205
1349279198
1349279195
1349279187
1349279185
1349279179
1349279160
1349279506
1349279492
1349279476
1349279468
1349279452
1349279430
1349279429
1349279422
1349279418
1349279413
1349279399
1349279396
1349279381
1349279365
1349279361
1349279354
1349279347
1349279343
1349279681
1349279681
1349279679
1349279669
1349279664
1349279657
1349279636
1349279619
1349279598
1349279592
1349279580
1349279566
1349279528
1349279522
1349279868
1349279856
1349279852
1349279839
1349279834
1349279818
1349279813
1349279812
1349279809
1349279809
1349279808
1349279798
1349279791
1349279780
1349279780
1349279768
1349279762
1349279759
1349279757
1349279741
1349279737
1349279735
1349279715
1349279701
1349279699
1349280046
1349280044
1349280041
1349280030
1349280002
1349279992
1349279991
1349279986
1349279981
1349279970
1349279953
1349279952
1349279952
1349279930
1349279916
1349279912
1349279906
1349279901
1349279885
1349279884
1349279882
1349279873
1349280226
1349280221
1349280216
1349280178
1349280175
1349280151
1349280149
1349280141
1349280136
1349280127
1349280116
1349280108
1349280101
1349280099
1349280081
1349280072
1349280061
1349280058
1349280407
1349280406
1349280406
1349280355
1349280349
1349280345
1349280339
1349280333
1349280313
1349280311
1349280268
1349280267
1349280266
1349280264
1349280264
1349280251
1349280243
1349280236
1349280593
1349280575
1349280572
1349280531
1349280519
1349280515
1349280514
1349280514
1349280494
1349280485
1349280443
1349280443
1349280443
1349280442
1349280437
1349280437
1349280432
1349280422
1349280756
1349280743
1349280723
1349280700
1349280699
1349280699
1349280696
1349280691
1349280667
1349280654
1349280653
1349280636
1349280634
1349280956
1349280947
1349280942
1349280931
1349280923
1349280921
1349280920
1349280910
1349280906
1349280905
1349280891
1349280887
1349280885
1349280873
1349280866
1349280861
1349280860
1349280840
1349280830
1349280823
1349280809
1349280803
1349280799
1349280794
1349280787
1349280783
1349281137
1349281132
1349281130
1349281129
1349281099
1349281088
1349281084
1349281079
1349281071
1349281057
1349281056
1349281055
1349281044
1349281033
1349281029
1349281028
1349281015
1349281010
1349281008
1349280995
1349280975
1349280964
1349280962
1349280960
1349280957
1349281312
1349281307
1349281297
1349281288
1349281283
1349281272
1349281272
1349281253
1349281240
1349281231
1349281225
1349281213
1349281204
1349281203
1349281195
1349281192
1349281188
1349281184
1349281182
1349281180
1349281177
1349281171
1349281169
1349281147
1349281484
1349281482
1349281480
1349281464
1349281412
1349281411
1349281400
1349281399
1349281393
1349281385
1349281379
1349281376
1349281359
1349281353
1349281347
1349281346
1349281339
1349281324
1349281663
1349281640
1349281630
1349281620
1349281613
1349281606
1349281602
1349281599
1349281584
1349281579
1349281565
1349281563
1349281538
1349281509
1349281505
1349281501
1349281501
1349281858
1349281858
1349281849
1349281842
1349281842
1349281840
1349281839
1349281834
1349281833
1349281827
1349281822
1349281819
1349281803
1349281779
1349281779
1349281772
1349281737
1349281730
1349281729
1349281728
1349281726
1349281724
1349281719
1349281712
1349281711
1349281709
1349281706
1349282037
1349282030
1349282028
1349282025
1349282023
1349282016
1349281991
1349281972
1349281968
1349281951
1349281935
1349281927
1349281915
1349281914
1349281902
1349281899
1349281882
1349281882
1349282217
1349282208
1349282187
1349282156
1349282154
1349282146
1349282142
1349282141
1349282141
1349282140
1349282133
1349282119
1349282106
1349282102
1349282100
1349282085
1349282057
1349282052
1349282050
1349282049
1349282046
1349282046
1349282046
1349282045
1349282376
1349282339
1349282337
1349282330
1349282321
1349282318
1349282299
1349282274
1349282271
1349282270
1349282266
1349282261
1349282258
1349282247
1349282233
1349282580
1349282562
1349282539
1349282528
1349282520
1349282520
1349282491
1349282751
1349282750
1349282749
1349282743
1349282737
1349282728
1349282702
1349282689
1349282688
1349282673
1349282671
1349282663
1349282659
1349282647
1349282634
1349282617
1349282612
1349282937
1349282935
1349282917
1349282911
1349282895
1349282885
1349282872
1349282869
1349282859
1349282856
1349282850
1349282849
1349282842
1349282775
1349282767
1349282767
1349282767
1349282766
1349283101
1349283100
1349283082
1349283078
1349283031
1349283030
1349283026
1349283009
1349283009
1349283006
1349283004
1349283000
1349282978
1349282974
1349282973
1349282966
1349282964
1349282963
1349282958
1349283287
1349283279
1349283275
1349283274
1349283274
1349283260
1349283251
1349283250
1349283246
1349283239
1349283239
1349283238
1349283206
1349283204
1349283201
1349283172
1349283476
1349283439
1349283438
1349283436
1349283428
1349283427
1349283427
1349283398
1349283383
1349283381
1349283371
1349283370
1349283363
1349283360
1349283343
1349283329
1349283660
1349283650
1349283649
1349283648
1349283638
1349283618
1349283615
1349283613
1349283610
1349283609
1349283604
1349283602
1349283592
1349283591
1349283590
1349283583
1349283578
1349283577
1349283569
1349283568
1349283552
1349283551
1349283550
1349283547
1349283533
1349283532
1349283531
1349283529
1349283528
1349283523
1349283520
1349283850
1349283809
1349283802
1349283796
1349283796
1349283775
1349283774
1349283766
1349283765
1349283765
1349283759
1349283743
1349283738
1349283737
1349283737
1349283734
1349283724
1349283718
1349283714
1349283713
1349283700
1349283683
1349284017
1349284011
1349284001
1349283999
1349283971
1349283970
1349283963
1349283960
1349283957
1349283940
1349283939
1349283936
1349283928
1349283909
1349283905
1349283898
1349283895
1349283890
1349283884
1349283870
1349283865
1349283860
1349284204
1349284204
1349284203
1349284185
1349284183
1349284176
1349284173
1349284164
1349284162
1349284140
1349284118
1349284115
1349284097
1349284095
1349284093
1349284081
1349284075
1349284070
1349284069
1349284064
1349284064
1349284062
1349284061
1349284052
1349284052
1349284036
1349284035
1349284033
1349284384
1349284384
1349284383
1349284357
1349284325
1349284318
1349284304
1349284301
1349284288
1349284283
1349284246
1349284243
1349284238
1349284234
1349284222
1349284220
1349284572
1349284566
1349284560
1349284555
1349284543
1349284529
1349284524
1349284505
1349284497
1349284490
1349284462
1349284456
1349284441
1349284427
1349284750
1349284731
1349284724
1349284716
1349284691
1349284677
1349284671
1349284667
1349284660
1349284619
1349284612
1349284605
1349284598
1349284580
1349284573
1349284923
1349284920
1349284910
1349284897
1349284897
1349284895
1349284874
1349284874
1349284870
1349284867
1349284864
1349284862
1349284850
1349284850
1349284849
1349284835
1349284835
1349284831
1349284831
1349284831
1349284830
1349284823
1349284822
1349284818
1349284817
1349284810
1349284810
1349284810
1349284794
1349284787
1349284763
1349284758
1349284753
1349285105
1349285099
1349285084
1349285074
1349285072
1349285063
1349285062
1349285059
1349285052
1349285048
1349285047
1349285023
1349285004
1349284997
1349284987
1349284972
1349284970
1349284969
1349284952
1349284944
1349284940
1349284934
1349285296
1349285288
1349285287
1349285286
1349285285
1349285283
1349285279
1349285260
1349285246
1349285235
1349285231
1349285224
1349285211
1349285195
1349285193
1349285189
1349285186
1349285185
1349285181
1349285180
1349285175
1349285148
1349285141
1349285469
1349285458
1349285443
1349285439
1349285436
1349285436
1349285422
1349285412
1349285408
1349285408
1349285402
1349285402
1349285402
1349285400
1349285397
1349285393
1349285373
1349285370
1349285368
1349285355
1349285341
1349285338
1349285337
1349285337
1349285336
1349285330
1349285328
1349285318
1349285310
1349285310
1349285307
1349285651
1349285649
1349285638
1349285620
1349285620
1349285615
1349285612
1349285611
1349285600
1349285594
1349285591
1349285582
1349285571
1349285568
1349285561
1349285546
1349285485
1349285817
1349285815
1349285812
1349285796
1349285795
1349285791
1349285791
1349285791
1349285784
1349285775
1349285771
1349285769
1349285763
1349285748
1349285735
1349285672
1349285659
1349285999
1349285996
1349285984
1349285972
1349285960
1349285938
1349285930
1349285923
1349285919
1349285913
1349285901
1349285895
1349285878
1349285876
1349285876
1349285875
1349285874
1349285874
1349285874
1349285873
1349285870
1349285860
1349285841
1349286183
1349286183
1349286180
1349286180
1349286167
1349286164
1349286159
1349286155
1349286146
1349286139
1349286139
1349286139
1349286132
1349286118
1349286112
1349286095
1349286084
1349286080
1349286075
1349286075
1349286075
1349286074
1349286074
1349286061
1349286047
1349286042
1349286039
1349286033
1349286024
1349286023
1349286372
1349286368
1349286366
1349286352
1349286350
1349286346
1349286342
1349286332
1349286327
1349286314
1349286312
1349286304
1349286303
1349286291
1349286269
1349286259
1349286257
1349286217
1349286215
1349286213
1349286212
1349286209
1349286209
1349286207
1349286200
1349286561
1349286538
1349286524
1349286516
1349286516
1349286516
1349286515
1349286488
1349286474
1349286471
1349286467
1349286448
1349286440
1349286424
1349286422
1349286404
1349286404
1349286401
1349286396
1349286735
1349286732
1349286732
1349286698
1349286686
1349286683
1349286677
1349286668
1349286662
1349286657
1349286651
1349286649
1349286644
1349286642
1349286623
1349286619
1349286618
1349286611
1349286611
1349286581
1349286581
1349286579
1349286574
1349286569
1349286568
1349286923
1349286909
1349286907
1349286890
1349286877
1349286871
1349286850
1349286850
1349286847
1349286841
1349286836
1349286823
1349286818
1349286818
1349286815
1349286813
1349286811
1349286811
1349286803
1349286795
1349286785
1349286782
1349286781
1349286775
1349286773
1349286764
1349286763
1349287095
1349287082
1349287080
1349287079
1349287064
1349287063
1349287058
1349287053
1349287047
1349287029
1349287002
1349286991
1349286977
1349286973
1349286964
1349286958
1349286957
1349286956
1349286956
1349286954
1349286934
1349286930
1349287282
1349287282
1349287261
1349287242
1349287233
1349287229
1349287227
1349287218
1349287216
1349287206
1349287189
1349287185
1349287175
1349287174
1349287166
1349287157
1349287153
1349287144
1349287137
1349287115
1349287459
1349287449
1349287434
1349287425
1349287419
1349287417
1349287390
1349287390
1349287388
1349287383
1349287373
1349287372
1349287370
1349287361
1349287349
1349287344
1349287343
1349287338
1349287336
1349287319
1349287303
1349287296
1349287292
1349287292
1349287291
1349287646
1349287638
1349287617
1349287604
1349287602
1349287601
1349287599
1349287593
1349287579
1349287573
1349287550
1349287534
1349287534
1349287515
1349287514
1349287512
1349287498
1349287495
1349287490
1349287486
1349287471
1349287470
1349287823
1349287792
1349287792
1349287788
1349287787
1349287784
1349287783
1349287778
1349287771
1349287769
1349287755
1349287746
1349287745
1349287734
1349287729
1349287729
1349287722
1349287721
1349287717
1349287716
1349287715
1349287700
1349287700
1349287700
1349287697
1349287694
1349287691
1349287673
1349287666
1349287657
1349287651
1349288003
1349287999
1349287995
1349287993
1349287984
1349287974
1349287974
1349287970
1349287970
1349287953
1349287950
1349287935
1349287926
1349287921
1349287917
1349287913
1349287905
1349287889
1349287861
1349287844
1349287835
1349288187
1349288168
1349288159
1349288158
1349288153
1349288140
1349288136
1349288130
1349288111
1349288052
1349288052
1349288049
1349288038
1349288037
1349288015
1349288014
1349288014
1349288364
1349288350
1349288348
1349288330
1349288326
1349288325
1349288319
1349288310
1349288301
1349288277
1349288249
1349288229
1349288217
1349288212
1349288204
1349288202
1349288199
1349288192
1349288191
1349288550
1349288547
1349288537
1349288536
1349288534
1349288533
1349288522
1349288512
1349288488
1349288452
1349288446
1349288418
1349288380
1349288375
1349288373
1349288724
1349288700
1349288687
1349288676
1349288652
1349288651
1349288645
1349288630
1349288601
1349288598
1349288595
1349288583
1349288555
1349288910
1349288903
1349288903
1349288903
1349288901
1349288880
1349288869
1349288866
1349288853
1349288853
1349288837
1349288837
1349288837
1349288813
1349288811
1349288802
1349288796
1349288789
1349288782
1349288779
1349288773
1349288760
1349288757
1349288744
1349288736
1349289092
1349289091
1349289088
1349289086
1349289079
1349289076
1349289073
1349289072
1349289066
1349289064
1349289064
1349289039
1349289038
1349289029
1349289024
1349289007
1349289006
1349289001
1349288994
1349288987
1349288980
1349288979
1349288979
1349288966
1349288942
1349288942
1349288921
1349288921
1349289267
1349289261
1349289254
1349289230
1349289226
1349289226
1349289217
1349289205
1349289202
1349289199
1349289164
1349289158
1349289154
1349289113
1349289110
1349289105
1349289096
1349289443
1349289440
1349289436
1349289431
1349289430
1349289414
1349289406
1349289400
1349289399
1349289396
1349289391
1349289380
1349289370
1349289355
1349289345
1349289339
1349289327
1349289322
1349289316
1349289305
1349289292
1349289275
1349289596
1349289585
1349289575
1349289557
1349289535
1349289527
1349289522
1349289515
1349289501
1349289496
1349289483
1349289475
1349289471
1349289458
1349289455
1349289801
1349289800
1349289780
1349289770
1349289765
1349289753
1349289750
1349289725
1349289720
1349289702
1349289702
1349289679
1349289670
1349289668
1349289657
1349289634
1349289984
1349289983
1349289980
1349289972
1349289964
1349289963
1349289948
1349289948
1349289948
1349289928
1349289912
1349289910
1349289903
1349289889
1349289886
1349289881
1349289864
1349289847
1349289843
1349289840
1349289833
1349289833
1349289833
1349289831
1349290173
1349290170
1349290165
1349290164
1349290162
1349290153
1349290149
1349290140
1349290127
1349290123
1349290114
1349290108
1349290105
1349290088
1349290070
1349290066
1349290065
1349290062
1349290044
1349290034
1349290034
1349290014
1349290005
1349289995
1349290353
1349290330
1349290322
1349290303
1349290301
1349290298
1349290294
1349290286
1349290278
1349290277
1349290271
1349290262
1349290250
1349290238
1349290237
1349290237
1349290230
1349290220
1349290219
1349290214
1349290208
1349290190
1349290186
1349290180
1349290525
1349290495
1349290494
1349290491
1349290488
1349290486
1349290482
1349290483
1349290476
1349290466
1349290441
1349290437
1349290435
1349290430
1349290425
1349290424
1349290420
1349290401
1349290376
1349290376
1349290375
1349290375
1349290370
1349290360
1349290713
1349290702
1349290693
1349290683
1349290679
1349290670
1349290659
1349290658
1349290657
1349290641
1349290639
1349290638
1349290630
1349290629
1349290619
1349290619
1349290613
1349290606
1349290602
1349290601
1349290596
1349290593
1349290592
1349290586
1349290583
1349290581
1349290575
1349290574
1349290569
1349290558
1349290553
1349290891
1349290886
1349290884
1349290853
1349290849
1349290847
1349290838
1349290823
1349290823
1349290803
1349290800
1349290799
1349290797
1349290785
1349290784
1349290784
1349290783
1349290778
1349290771
1349290765
1349290763
1349290754
1349290747
1349290733
1349290724
1349290721
1349291078
1349291077
1349291072
1349291068
1349291049
1349291019
1349291017
1349290983
1349290980
1349290957
1349290928
1349290921
1349290917
1349290903
1349291248
1349291221
1349291212
1349291205
1349291202
1349291198
1349291172
1349291167
1349291158
1349291150
1349291137
1349291133
1349291129
1349291111
1349291105
1349291095
1349291435
1349291418
1349291415
1349291399
1349291394
1349291374
1349291371
1349291369
1349291355
1349291343
1349291337
1349291305
1349291300
1349291275
1349291274
1349291601
1349291594
1349291592
1349291588
1349291569
1349291549
1349291538
1349291534
1349291494
1349291491
1349291491
1349291486
1349291467
1349291465
1349291456
1349291452
1349291450
1349291803
1349291802
1349291761
1349291760
1349291728
1349291716
1349291708
1349291679
1349291675
1349291666
1349291664
1349291643
1349291642
1349291632
1349291632
1349291631
1349291982
1349291977
1349291968
1349291960
1349291927
1349291920
1349291911
1349291882
1349291876
1349291873
1349291862
1349291856
1349291852
1349291847
1349291835
1349291819
1349291817
1349291806
1349292158
1349292155
1349292154
1349292132
1349292130
1349292125
1349292125
1349292124
1349292124
1349292120
1349292119
1349292112
1349292105
1349292086
1349292085
1349292085
1349292081
1349292067
1349292050
1349292044
1349292043
1349292041
1349292034
1349292028
1349291998
1349291989
1349292343
1349292338
1349292326
1349292326
1349292324
1349292318
1349292312
1349292312
1349292310
1349292291
1349292286
1349292282
1349292277
1349292274
1349292259
1349292259
1349292252
1349292250
1349292249
1349292245
1349292236
1349292230
1349292218
1349292209
1349292208
1349292206
1349292206
1349292192
1349292191
1349292182
1349292172
1349292525
1349292505
1349292492
1349292479
1349292476
1349292473
1349292466
1349292466
1349292465
1349292450
1349292447
1349292446
1349292446
1349292426
1349292426
1349292419
1349292411
1349292410
1349292409
1349292409
1349292405
1349292399
1349292399
1349292388
1349292378
1349292377
1349292372
1349292370
1349292361
1349292356
1349292355
1349292693
1349292683
1349292676
1349292671
1349292670
1349292667
1349292665
1349292661
1349292652
1349292640
1349292636
1349292613
1349292610
1349292601
1349292596
1349292581
1349292575
1349292563
1349292562
1349292553
1349292548
1349292544
1349292542
1349292538
1349292889
1349292888
1349292868
1349292854
1349292793
1349292783
1349292779
1349292773
1349292771
1349292767
1349292757
1349292756
1349292738
1349292722
1349292715
1349293055
1349293051
1349293047
1349293028
1349292998
1349292977
1349292975
1349292972
1349292961
1349292960
1349292950
1349292947
1349292940
1349292937
1349292929
1349292909
1349293251
1349293247
1349293238
1349293200
1349293191
1349293187
1349293158
1349293157
1349293141
1349293127
1349293124
1349293099
1349293087
1349293085
1349293079
1349293077
1349293418
1349293418
1349293410
1349293408
1349293407
1349293405
1349293396
1349293392
1349293391
1349293390
1349293389
1349293388
1349293384
1349293374
1349293342
1349293340
1349293339
1349293268
1349293256
1349293613
1349293607
1349293587
1349293572
1349293567
1349293566
1349293564
1349293558
1349293533
1349293531
1349293529
1349293526
1349293526
1349293516
1349293496
1349293493
1349293492
1349293491
1349293486
1349293471
1349293439
1349293436
1349293433
1349293787
1349293777
1349293771
1349293770
1349293766
1349293764
1349293751
1349293742
1349293735
1349293733
1349293726
1349293715
1349293715
1349293698
1349293686
1349293686
1349293681
1349293657
1349293653
1349293651
1349293643
1349293635
1349293633
1349293633
1349293632
1349293623
1349293972
1349293955
1349293945
1349293944
1349293942
1349293930
1349293926
1349293920
1349293920
1349293917
1349293911
1349293908
1349293894
1349293887
1349293879
1349293864
1349293856
1349293846
1349293840
1349293825
1349293821
1349293798
1349293797
1349294142
1349294138
1349294137
1349294126
1349294122
1349294121
1349294118
1349294110
1349294108
1349294105
1349294104
1349294071
1349294067
1349294055
1349294053
1349294026
1349294023
1349294021
1349294006
1349294005
1349294004
1349294334
1349294331
1349294306
1349294298
1349294295
1349294290
1349294273
1349294264
1349294251
1349294244
1349294205
1349294204
1349294191
1349294169
1349294160
1349294160
1349294508
1349294491
1349294485
1349294480
1349294460
1349294457
1349294456
1349294453
1349294433
1349294408
1349294403
1349294402
1349294398
1349294362
1349294353
1349294340
1349294679
1349294675
1349294675
1349294670
1349294667
1349294661
1349294657
1349294647
1349294646
1349294644
1349294635
1349294629
1349294626
1349294625
1349294617
1349294611
1349294609
1349294605
1349294586
1349294586
1349294581
1349294558
1349294552
1349294551
1349294875
1349294869
1349294864
1349294853
1349294837
1349294834
1349294831
1349294830
1349294812
1349294800
1349294790
1349294789
1349294778
1349294773
1349294766
1349294749
1349294740
1349294735
1349294726
1349294726
1349294717
1349294702
1349295056
1349295052
1349295047
1349295041
1349295027
1349295026
1349294999
1349294998
1349294987
1349294986
1349294956
1349294942
1349294940
1349294940
1349294939
1349294929
1349294928
1349294921
1349294918
1349294909
1349294900
1349294888
1349294883
1349295226
1349295226
1349295225
1349295224
1349295221
1349295217
1349295198
1349295180
1349295180
1349295144
1349295141
1349295136
1349295135
1349295117
1349295110
1349295096
1349295083
1349295067
1349295399
1349295393
1349295379
1349295374
1349295365
1349295351
1349295342
1349295339
1349295338
1349295330
1349295321
1349295316
1349295303
1349295296
1349295282
1349295256
1349295241
1349295598
1349295595
1349295594
1349295592
1349295582
1349295578
1349295568
1349295566
1349295554
1349295553
1349295540
1349295533
1349295526
1349295519
1349295506
1349295505
1349295501
1349295497
1349295487
1349295465
1349295457
1349295457
1349295457
1349295454
1349295438
1349295431
1349295431
1349295428
1349295427
1349295772
1349295769
1349295763
1349295762
1349295762
1349295759
1349295757
1349295752
1349295739
1349295723
1349295720
1349295715
1349295696
1349295687
1349295683
1349295675
1349295666
1349295653
1349295648
1349295643
1349295638
1349295631
1349295623
1349295622
1349295618
1349295959
1349295941
1349295940
1349295932
1349295926
1349295925
1349295919
1349295885
1349295864
1349295851
1349295848
1349295847
1349295844
1349295843
1349295841
1349295841
1349295829
1349295819
1349295816
1349295808
1349295794
1349296142
1349296141
1349296141
1349296140
1349296129
1349296123
1349296119
1349296089
1349296084
1349296080
1349296076
1349296072
1349296044
1349296043
1349296040
1349296031
1349296031
1349296013
1349296013
1349296010
1349295989
1349295986
1349295982
1349295973
1349296278
1349296259
1349296258
1349296244
1349296237
1349296237
1349296233
1349296222
1349296220
1349296219
1349296218
1349296210
1349296198
1349296191
1349296188
1349296182
1349296181
1349296172
1349296164
1349296147
1349296504
1349296504
1349296503
1349296501
1349296474
1349296473
1349296462
1349296458
1349296450
1349296447
1349296441
1349296441
1349296439
1349296421
1349296412
1349296406
1349296402
1349296387
1349296374
1349296372
1349296361
1349296348
1349296343
1349296342
1349296325
1349296657
1349296654
1349296628
1349296623
1349296614
1349296614
1349296611
1349296604
1349296583
1349296570
1349296560
1349296551
1349296520
1349296518
1349296510
1349296854
1349296850
1349296845
1349296833
1349296818
1349296803
1349296796
1349296790
1349296786
1349296775
1349296763
1349296735
1349296715
1349296706
1349296702
1349296696
1349296696
1349296694
1349296689
1349296688
1349297045
1349297036
1349297031
1349297025
1349297019
1349297014
1349296982
1349296974
1349296973
1349296961
1349296943
1349296926
1349296910
1349296907
1349296904
1349297204
1349297197
1349297185
1349297179
1349297164
1349297141
1349297140
1349297138
1349297134
1349297132
1349297130
1349297120
1349297082
1349297072
1349297061
1349297059
1349297058
1349297056
1349297055
1349297404
1349297402
1349297401
1349297399
1349297376
1349297372
1349297363
1349297362
1349297343
1349297337
1349297337
1349297306
1349297304
1349297302
1349297301
1349297296
1349297281
1349297270
1349297261
1349297250
1349297237
1349297584
1349297580
1349297578
1349297577
1349297576
1349297548
1349297532
1349297525
1349297522
1349297516
1349297507
1349297485
1349297483
1349297481
1349297478
1349297474
1349297472
1349297446
1349297432
1349297426
1349297422
1349297421
1349297414
1349297414
1349297757
1349297754
1349297752
1349297736
1349297733
1349297726
1349297718
1349297718
1349297711
1349297707
1349297697
1349297679
1349297675
1349297668
1349297666
1349297666
1349297655
1349297649
1349297648
1349297643
1349297642
1349297639
1349297618
1349297947
1349297938
1349297932
1349297918
1349297912
1349297911
1349297906
1349297903
1349297903
1349297901
1349297901
1349297882
1349297873
1349297873
1349297861
1349297860
1349297851
1349297850
1349297820
1349297818
1349297818
1349297817
1349297817
1349297804
1349297797
1349297796
1349297792
1349298132
1349298123
1349298119
1349298119
1349298112
1349298110
1349298108
1349298102
1349298087
1349298063
1349298049
1349298043
1349298037
1349298012
1349298009
1349298006
1349298004
1349298004
1349298000
1349297999
1349297998
1349297997
1349297996
1349297995
1349297989
1349297986
1349297975
1349297962
1349298302
1349298280
1349298260
1349298249
1349298240
1349298234
1349298227
1349298211
1349298210
1349298210
1349298210
1349298203
1349298197
1349298184
1349298179
1349298177
1349298152
1349298147
1349298146
1349298143
1349298138
1349298133
1349298489
1349298482
1349298479
1349298462
1349298460
1349298458
1349298440
1349298437
1349298429
1349298419
1349298403
1349298384
1349298383
1349298376
1349298373
1349298350
1349298340
1349298323
1349298319
1349298663
1349298657
1349298633
1349298629
1349298627
1349298624
1349298600
1349298596
1349298593
1349298569
1349298555
1349298554
1349298553
1349298550
1349298534
1349298528
1349298528
1349298515
1349298855
1349298837
1349298836
1349298836
1349298834
1349298816
1349298797
1349298786
1349298776
1349298767
1349298735
1349298720
1349298713
1349298706
1349298705
1349298706
1349298703
1349298697
1349298677
1349299020
1349299016
1349299012
1349299002
1349298989
1349298987
1349298941
1349298933
1349298926
1349298902
1349298893
1349298884
1349299214
1349299207
1349299207
1349299190
1349299186
1349299159
1349299157
1349299145
1349299128
1349299116
1349299105
1349299101
1349299093
1349299084
1349299080
1349299077
1349299044
1349299395
1349299359
1349299342
1349299338
1349299324
1349299318
1349299305
1349299299
1349299291
1349299291
1349299258
1349299254
1349299245
1349299234
1349299563
1349299562
1349299550
1349299540
1349299540
1349299530
1349299524
1349299512
1349299509
1349299506
1349299503
1349299492
1349299479
1349299478
1349299472
1349299463
1349299456
1349299452
1349299448
1349299445
1349299444
1349299432
1349299425
1349299411
1349299407
1349299758
1349299758
1349299719
1349299713
1349299712
1349299704
1349299689
1349299678
1349299672
1349299669
1349299667
1349299665
1349299665
1349299660
1349299658
1349299638
1349299636
1349299636
1349299633
1349299612
1349299599
1349299595
1349299580
1349299926
1349299904
1349299894
1349299886
1349299873
1349299870
1349299868
1349299853
1349299845
1349299830
1349299828
1349299824
1349299820
1349299818
1349299818
1349299816
1349299804
1349299787
1349299781
1349299779
1349299778
1349299770
1349299767
1349299767
1349299765
1349300118
1349300115
1349300093
1349300086
1349300083
1349300049
1349300046
1349300039
1349300035
1349300019
1349300015
1349299997
1349299994
1349299975
1349299970
1349299966
1349299951
1349300294
1349300280
1349300246
1349300226
1349300214
1349300196
1349300191
1349300189
1349300189
1349300181
1349300179
1349300178
1349300169
1349300161
1349300153
1349300125
1349300466
1349300457
1349300449
1349300417
1349300404
1349300395
1349300394
1349300393
1349300392
1349300387
1349300349
1349300664
1349300643
1349300625
1349300612
1349300611
1349300607
1349300601
1349300581
1349300580
1349300578
1349300564
1349300556
1349300542
1349300538
1349300533
1349300532
1349300514
1349300513
1349300504
1349300500
1349300500
1349300499
1349300494
1349300493
1349300831
1349300819
1349300814
1349300791
1349300779
1349300771
1349300767
1349300755
1349300750
1349300734
1349300727
1349300715
1349300713
1349300711
1349300711
1349300675
1349300986
1349300975
1349300967
1349300958
1349300941
1349300927
1349300915
1349300915
1349300892
1349300891
1349300855
1349300851
1349301206
1349301187
1349301183
1349301178
1349301176
1349301168
1349301164
1349301161
1349301131
1349301122
1349301120
1349301100
1349301095
1349301074
1349301057
1349301055
1349301035
1349301029
1349301373
1349301372
1349301350
1349301348
1349301346
1349301297
1349301247
1349301246
1349301245
1349301238
1349301213
1349301558
1349301549
1349301527
1349301525
1349301519
1349301502
1349301502
1349301482
1349301464
1349301443
1349301436
1349301427
1349301422
1349301415
1349301401
1349301395
1349301394
1349301390
1349301715
1349301711
1349301685
1349301673
1349301672
1349301658
1349301654
1349301653
1349301647
1349301646
1349301640
1349301639
1349301623
1349301623
1349301615
1349301603
1349301594
1349301573
1349301907
1349301906
1349301894
1349301885
1349301883
1349301881
1349301881
1349301873
1349301854
1349301832
1349301811
1349301795
1349301790
1349301789
1349301785
1349301782
1349301759
1349302102
1349302100
1349302083
1349302083
1349302079
1349302054
1349302051
1349302021
1349302014
1349301986
1349301970
1349301940
1349301938
1349301934
1349302283
1349302268
1349302259
1349302248
1349302230
1349302199
1349302138
1349302468
1349302457
1349302457
1349302451
1349302445
1349302445
1349302430
1349302411
1349302377
1349302368
1349302361
1349302330
1349302321
1349302303
1349302645
1349302624
1349302609
1349302596
1349302594
1349302581
1349302578
1349302575
1349302562
1349302549
1349302544
1349302535
1349302527
1349302501
1349302500
1349302499
1349302490
1349302488
1349302824
1349302818
1349302816
1349302811
1349302802
1349302786
1349302776
1349302769
1349302749
1349302701
1349302697
1349302695
1349302659
1349303014
1349303000
1349302994
1349302990
1349302988
1349302987
1349302985
1349302945
1349302936
1349302935
1349302930
1349302911
1349302906
1349302905
1349302883
1349302863
1349302862
1349302861
1349302858
1349302854
1349302853
1349302851
1349302842
1349303187
1349303185
1349303178
1349303174
1349303170
1349303154
1349303133
1349303116
1349303114
1349303109
1349303107
1349303082
1349303082
1349303081
1349303048
1349303045
1349303035
1349303033
1349303015
1349303369
1349303367
1349303367
1349303363
1349303362
1349303360
1349303360
1349303352
1349303351
1349303342
1349303339
1349303338
1349303328
1349303328
1349303327
1349303312
1349303305
1349303291
1349303291
1349303281
1349303280
1349303273
1349303249
1349303246
1349303246
1349303235
1349303552
1349303545
1349303542
1349303539
1349303531
1349303517
1349303516
1349303515
1349303487
1349303480
1349303477
1349303468
1349303452
1349303449
1349303411
1349303405
1349303394
1349303388
1349303725
1349303716
1349303716
1349303714
1349303712
1349303708
1349303672
1349303668
1349303665
1349303662
1349303653
1349303646
1349303640
1349303571
1349303906
1349303896
1349303889
1349303875
1349303865
1349303856
1349303842
1349303805
1349303748
1349303738
1349304081
1349304069
1349304062
1349304059
1349304058
1349304050
1349304049
1349304027
1349304018
1349304015
1349303998
1349303994
1349303987
1349303971
1349303965
1349303955
1349303953
1349303949
1349303944
1349303922
1349304270
1349304247
1349304246
1349304238
1349304205
1349304204
1349304202
1349304189
1349304175
1349304158
1349304141
1349304139
1349304115
1349304112
1349304100
1349304446
1349304402
1349304381
1349304381
1349304373
1349304373
1349304363
1349304360
1349304355
1349304325
1349304312
1349304308
1349304294
1349304294
1349304625
1349304615
1349304609
1349304607
1349304584
1349304583
1349304579
1349304552
1349304517
1349304516
1349304515
1349304511
1349304493
1349304484
1349304816
1349304806
1349304804
1349304785
1349304777
1349304763
1349304743
1349304735
1349304732
1349304727
1349304722
1349304719
1349304716
1349304707
1349304703
1349304701
1349304695
1349304670
1349304668
1349304660
1349304655
1349304650
1349304939
1349304939
1349304935
1349304930
1349304907
1349304904
1349304903
1349304902
1349304900
1349304898
1349304897
1349304895
1349304892
1349304871
1349305181
1349305175
1349305166
1349305166
1349305149
1349305136
1349305127
1349305125
1349305114
1349305076
1349305067
1349305060
1349305037
1349305031
1349305013
1349305362
1349305343
1349305340
1349305337
1349305331
1349305324
1349305320
1349305320
1349305294
1349305267
1349305266
1349305258
1349305253
1349305253
1349305251
1349305230
1349305227
1349305227
1349305201
1349305542
1349305532
1349305512
1349305509
1349305495
1349305488
1349305483
1349305474
1349305469
1349305456
1349305453
1349305442
1349305436
1349305412
1349305394
1349305390
1349305390
1349305382
1349305380
1349305377
1349305369
1349305713
1349305703
1349305703
1349305700
1349305697
1349305688
1349305679
1349305655
1349305640
1349305636
1349305634
1349305613
1349305613
1349305613
1349305612
1349305605
1349305585
1349305584
1349305582
1349305565
1349305544
1349305898
1349305895
1349305845
1349305836
1349305836
1349305821
1349305814
1349305813
1349305813
1349305800
1349305742
1349305737
1349305727
1349306074
1349306056
1349305981
1349305951
1349305947
1349305942
1349305926
1349305913
1349305912
1349306249
1349306231
1349306221
1349306220
1349306211
1349306191
1349306186
1349306181
1349306178
1349306172
1349306168
1349306166
1349306152
1349306147
1349306118
1349306109
1349306435
1349306424
1349306424
1349306419
1349306412
1349306391
1349306384
1349306384
1349306383
1349306383
1349306381
1349306375
1349306346
1349306300
1349306298
1349306285
1349306284
1349306274
1349306627
1349306603
1349306595
1349306593
1349306591
1349306571
1349306569
1349306561
1349306556
1349306541
1349306538
1349306521
1349306516
1349306506
1349306489
1349306477
1349306461
1349306788
1349306776
1349306768
1349306764
1349306754
1349306753
1349306747
1349306735
1349306724
1349306718
1349306715
1349306694
1349306672
1349306660
1349306655
1349306653
1349306643
1349306989
1349306986
1349306971
1349306961
1349306938
1349306924
1349306888
1349306886
1349306866
1349306857
1349306820
1349306816
1349307169
1349307162
1349307124
1349307114
1349307113
1349307113
1349307105
1349307103
1349307094
1349307344
1349307337
1349307337
1349307329
1349307318
1349307317
1349307317
1349307310
1349307309
1349307309
1349307308
1349307308
1349307308
1349307297
1349307279
1349307278
1349307276
1349307257
1349307255
1349307253
1349307211
1349307211
1349307203
1349307192
1349307530
1349307523
1349307523
1349307514
1349307510
1349307499
1349307493
1349307484
1349307481
1349307471
1349307461
1349307440
1349307425
1349307394
1349307392
1349307392
1349307389
1349307388
1349307385
1349307380
1349307379
1349307375
1349307372
1349307371
1349307370
1349307361
1349307361
1349307355
1349307702
1349307693
1349307686
1349307667
1349307649
1349307650
1349307641
1349307639
1349307618
1349307591
1349307590
1349307578
1349307576
1349307545
1349307880
1349307870
1349307864
1349307864
1349307864
1349307833
1349307830
1349307814
1349307810
1349307784
1349307768
1349307765
1349307743
1349308066
1349308061
1349308060
1349308060
1349308045
1349308038
1349308037
1349308030
1349308005
1349307997
1349307996
1349307986
1349307973
1349307972
1349307972
1349307969
1349307958
1349307932
1349307925
1349307904
1349307901
1349308252
1349308248
1349308236
1349308222
1349308217
1349308218
1349308198
1349308181
1349308180
1349308163
1349308158
1349308156
1349308153
1349308139
1349308126
1349308101
1349308096
1349308095
1349308084
1349308083
1349308079
1349308433
1349308397
1349308384
1349308352
1349308320
1349308298
1349308295
1349308290
1349308290
1349308273
1349308267
1349308257
1349308613
1349308610
1349308605
1349308605
1349308602
1349308592
1349308586
1349308542
1349308535
1349308534
1349308534
1349308530
1349308528
1349308515
1349308515
1349308515
1349308515
1349308511
1349308509
1349308508
1349308493
1349308492
1349308458
1349308454
1349308772
1349308750
1349308748
1349308738
1349308725
1349308724
1349308711
1349308710
1349308690
1349308688
1349308675
1349308673
1349308669
1349308668
1349308667
1349308661
1349308656
1349308643
1349308634
1349308632
1349308629
1349308625
1349308619
1349308975
1349308967
1349308952
1349308948
1349308922
1349308912
1349308903
1349308902
1349308895
1349308888
1349308885
1349308882
1349308879
1349308878
1349308869
1349308869
1349308867
1349308850
1349308827
1349308827
1349308824
1349308817
1349308817
1349308813
1349308801
1349309126
1349309104
1349309104
1349309101
1349309068
1349309050
1349309043
1349309043
1349309041
1349309040
1349309036
1349309036
1349309030
1349309028
1349309002
1349308999
1349308986
1349308979
1349309336
1349309322
1349309314
1349309313
1349309299
1349309298
1349309292
1349309273
1349309269
1349309262
1349309261
1349309257
1349309256
1349309244
1349309240
1349309234
1349309225
1349309210
1349309201
1349309188
1349309185
1349309185
1349309175
1349309173
1349309508
1349309499
1349309483
1349309478
1349309478
1349309476
1349309464
1349309434
1349309426
1349309425
1349309403
1349309402
1349309388
1349309383
1349309383
1349309351
1349309694
1349309673
1349309670
1349309669
1349309648
1349309641
1349309632
1349309622
1349309618
1349309609
1349309574
1349309546
1349309539
1349309844
1349309822
1349309821
1349309821
1349309819
1349309810
1349309801
1349309775
1349309768
1349309762
1349309751
1349309715
1349310055
1349310039
1349310033
1349309983
1349309977
1349309953
1349309932
1349309904
1349309893
1349309890
1349309887
1349310236
1349310235
1349310227
1349310219
1349310219
1349310215
1349310194
1349310190
1349310163
1349310157
1349310154
1349310148
1349310116
1349310114
1349310095
1349310082
1349310066
1349310400
1349310399
1349310391
1349310384
1349310359
1349310354
1349310342
1349310314
1349310311
1349310308
1349310285
1349310281
1349310270
1349310265
1349310252
1349310603
1349310599
1349310598
1349310591
1349310584
1349310582
1349310570
1349310563
1349310524
1349310523
1349310521
1349310519
1349310494
1349310489
1349310486
1349310485
1349310485
1349310485
1349310484
1349310480
1349310476
1349310474
1349310471
1349310469
1349310468
1349310457
1349310444
1349310444
1349310439
1349310776
1349310772
1349310766
1349310754
1349310752
1349310750
1349310744
1349310739
1349310726
1349310723
1349310721
1349310708
1349310684
1349310677
1349310674
1349310673
1349310672
1349310671
1349310671
1349310665
1349310665
1349310663
1349310660
1349310652
1349310650
1349310645
1349310642
1349310640
1349310638
1349310631
1349310629
1349310621
1349310613
1349310965
1349310965
1349310965
1349310963
1349310963
1349310962
1349310962
1349310960
1349310960
1349310960
1349310959
1349310959
1349310946
1349310945
1349310933
1349310932
1349310928
1349310914
1349310895
1349310880
1349310863
1349310853
1349310841
1349310837
1349310806
1349310806
1349310798
1349311145
1349311143
1349311141
1349311140
1349311139
1349311138
1349311135
1349311135
1349311135
1349311133
1349311132
1349311132
1349311132
1349311132
1349311131
1349311126
1349311126
1349311124
1349311123
1349311123
1349311122
1349311118
1349311115
1349311113
1349311113
1349311112
1349311112
1349311110
1349311110
1349311110
1349311108
1349311104
1349311104
1349311103
1349311102
1349311100
1349311100
1349311099
1349311099
1349311099
1349311098
1349311098
1349311097
1349311096
1349311093
1349311092
1349311092
1349311090
1349311089
1349311088
1349311088
1349311086
1349311086
1349311086
1349311085
1349311085
1349311084
1349311084
1349311083
1349311082
1349311082
1349311081
1349311081
1349311081
1349311081
1349311080
1349311080
1349311077
1349311077
1349311075
1349311070
1349311069
1349311069
1349311069
1349311068
1349311067
1349311065
1349311064
1349311063
1349311063
1349311063
1349311062
1349311062
1349311062
1349311062
1349311061
1349311061
1349311060
1349311059
1349311059
1349311059
1349311058
1349311058
1349311058
1349311058
1349311057
1349311056
1349311056
1349311055
1349311054
1349311054
1349311053
1349311053
1349311053
1349311052
1349311052
1349311051
1349311050
1349311050
1349311049
1349311048
1349311048
1349311048
1349311046
1349311045
1349311045
1349311044
1349311043
1349311042
1349311042
1349311040
1349311039
1349311039
1349311038
1349311037
1349311036
1349311035
1349311034
1349311034
1349311032
1349311032
1349311032
1349311029
1349311029
1349311028
1349311028
1349311027
1349311027
1349311027
1349311027
1349311026
1349311024
1349311023
1349311022
1349311022
1349311022
1349311021
1349311020
1349311017
1349311017
1349311016
1349311016
1349311015
1349311015
1349311014
1349311013
1349311011
1349311011
1349311010
1349311010
1349311010
1349311009
1349311009
1349311009
1349311009
1349311009
1349311009
1349311007
1349311006
1349311005
1349311003
1349311003
1349311002
1349311002
1349311001
1349311001
1349311001
1349311000
1349311000
1349311000
1349310999
1349310999
1349310999
1349310998
1349310996
1349310996
1349310994
1349310994
1349310993
1349310993
1349310991
1349310991
1349310991
1349310989
1349310988
1349310987
1349310987
1349310987
1349310987
1349310986
1349310983
1349310983
1349310983
1349310983
1349310983
1349310982
1349310981
1349310981
1349310980
1349310979
1349310979
1349310979
1349310979
1349310977
1349310977
1349310977
1349310977
1349310976
1349310976
1349310975
1349310975
1349310974
1349310973
1349310973
1349310972
1349310971
1349310971
1349310971
1349310970
1349310970
1349310970
1349310967
1349311329
1349311329
1349311328
1349311327
1349311325
1349311324
1349311322
1349311319
1349311317
1349311317
1349311316
1349311314
1349311314
1349311313
1349311311
1349311311
1349311308
1349311308
1349311304
1349311304
1349311303
1349311300
1349311297
1349311297
1349311297
1349311296
1349311295
1349311292
1349311291
1349311288
1349311282
1349311282
1349311281
1349311279
1349311278
1349311277
1349311276
1349311276
1349311274
1349311273
1349311273
1349311272
1349311272
1349311272
1349311271
1349311271
1349311268
1349311268
1349311267
1349311265
1349311265
1349311265
1349311264
1349311262
1349311261
1349311260
1349311259
1349311259
1349311259
1349311258
1349311257
1349311254
1349311253
1349311252
1349311251
1349311251
1349311251
1349311250
1349311246
1349311246
1349311244
1349311242
1349311239
1349311238
1349311238
1349311236
1349311235
1349311235
1349311232
1349311232
1349311231
1349311230
1349311230
1349311229
1349311228
1349311228
1349311227
1349311227
1349311226
1349311226
1349311225
1349311224
1349311222
1349311221
1349311221
1349311220
1349311217
1349311215
1349311215
1349311214
1349311214
1349311212
1349311210
1349311210
1349311210
1349311209
1349311208
1349311207
1349311206
1349311206
1349311206
1349311206
1349311204
1349311203
1349311202
1349311201
1349311200
1349311200
1349311198
1349311197
1349311197
1349311196
1349311195
1349311194
1349311193
1349311193
1349311190
1349311189
1349311189
1349311189
1349311188
1349311187
1349311187
1349311186
1349311183
1349311182
1349311181
1349311181
1349311181
1349311180
1349311178
1349311178
1349311177
1349311176
1349311174
1349311172
1349311170
1349311169
1349311169
1349311169
1349311165
1349311165
1349311164
1349311162
1349311161
1349311161
1349311161
1349311159
1349311156
1349311154
1349311511
1349311506
1349311502
1349311502
1349311497
1349311496
1349311495
1349311494
1349311493
1349311489
1349311489
1349311489
1349311487
1349311485
1349311484
1349311483
1349311482
1349311481
1349311479
1349311479
1349311476
1349311473
1349311472
1349311471
1349311466
1349311462
1349311461
1349311461
1349311460
1349311460
1349311458
1349311457
1349311451
1349311448
1349311446
1349311444
1349311443
1349311438
1349311438
1349311437
1349311435
1349311434
1349311434
1349311431
1349311430
1349311427
1349311426
1349311425
1349311423
1349311422
1349311422
1349311422
1349311420
1349311418
1349311416
1349311415
1349311414
1349311414
1349311412
1349311412
1349311411
1349311411
1349311410
1349311410
1349311409
1349311409
1349311409
1349311407
1349311404
1349311401
1349311400
1349311399
1349311397
1349311393
1349311392
1349311391
1349311389
1349311386
1349311385
1349311385
1349311381
1349311380
1349311378
1349311377
1349311374
1349311373
1349311372
1349311372
1349311371
1349311371
1349311370
1349311368
1349311367
1349311364
1349311364
1349311363
1349311361
1349311358
1349311357
1349311354
1349311354
1349311353
1349311352
1349311350
1349311349
1349311348
1349311346
1349311346
1349311344
1349311340
1349311338
1349311337
1349311337
1349311336
1349311336
1349311335
1349311694
1349311694
1349311694
1349311694
1349311689
1349311689
1349311688
1349311686
1349311681
1349311680
1349311679
1349311674
1349311674
1349311673
1349311673
1349311671
1349311667
1349311658
1349311657
1349311656
1349311655
1349311652
1349311652
1349311651
1349311647
1349311646
1349311644
1349311642
1349311640
1349311640
1349311635
1349311632
1349311631
1349311631
1349311631
1349311630
1349311628
1349311628
1349311623
1349311620
1349311620
1349311620
1349311620
1349311616
1349311613
1349311612
1349311612
1349311597
1349311593
1349311588
1349311587
1349311584
1349311580
1349311580
1349311580
1349311578
1349311577
1349311577
1349311570
1349311569
1349311568
1349311568
1349311567
1349311566
1349311566
1349311564
1349311563
1349311562
1349311561
1349311561
1349311561
1349311558
1349311557
1349311556
1349311554
1349311553
1349311549
1349311540
1349311539
1349311539
1349311538
1349311537
1349311536
1349311532
1349311530
1349311530
1349311530
1349311529
1349311529
1349311527
1349311526
1349311525
1349311523
1349311523
1349311521
1349311520
1349311520
1349311518
1349311514
1349311512
1349311872
1349311872
1349311872
1349311870
1349311863
1349311861
1349311860
1349311857
1349311855
1349311854
1349311849
1349311845
1349311845
1349311845
1349311845
1349311838
1349311838
1349311837
1349311836
1349311828
1349311824
1349311818
1349311814
1349311812
1349311809
1349311809
1349311803
1349311803
1349311800
1349311800
1349311800
1349311794
1349311791
1349311790
1349311788
1349311786
1349311785
1349311784
1349311783
1349311780
1349311780
1349311773
1349311773
1349311770
1349311768
1349311766
1349311765
1349311762
1349311761
1349311757
1349311754
1349311754
1349311748
1349311744
1349311744
1349311740
1349311737
1349311735
1349311734
1349311732
1349311732
1349311726
1349311724
1349311718
1349311718
1349311711
1349311711
1349311711
1349311710
1349311706
1349311705
1349311703
1349311702
1349312053
1349312053
1349312049
1349312049
1349312048
1349312047
1349312047
1349312047
1349312045
1349312044
1349312042
1349312041
1349312041
1349312041
1349312036
1349312034
1349312029
1349312024
1349312021
1349312019
1349312017
1349312012
1349312008
1349312005
1349312002
1349312000
1349311995
1349311994
1349311994
1349311993
1349311991
1349311979
1349311979
1349311977
1349311975
1349311971
1349311968
1349311966
1349311965
1349311965
1349311954
1349311953
1349311951
1349311941
1349311939
1349311936
1349311929
1349311928
1349311927
1349311926
1349311924
1349311920
1349311918
1349311914
1349311914
1349311912
1349311911
1349311910
1349311907
1349311906
1349311905
1349311905
1349311904
1349311903
1349311902
1349311900
1349311898
1349311897
1349311894
1349311893
1349311888
1349311887
1349311887
1349311880
1349311877
1349312235
1349312231
1349312228
1349312224
1349312222
1349312219
1349312219
1349312219
1349312213
1349312211
1349312211
1349312206
1349312204
1349312204
1349312201
1349312200
1349312197
1349312189
1349312186
1349312186
1349312185
1349312182
1349312179
1349312176
1349312170
1349312168
1349312167
1349312162
1349312160
1349312157
1349312153
1349312153
1349312152
1349312151
1349312140
1349312140
1349312138
1349312138
1349312133
1349312131
1349312127
1349312127
1349312121
1349312117
1349312111
1349312109
1349312109
1349312109
1349312108
1349312107
1349312106
1349312104
1349312101
1349312100
1349312096
1349312095
1349312090
1349312079
1349312079
1349312076
1349312076
1349312075
1349312073
1349312072
1349312065
1349312064
1349312058
1349312057
1349312418
1349312414
1349312408
1349312406
1349312405
1349312403
1349312402
1349312400
1349312398
1349312386
1349312385
1349312384
1349312382
1349312382
1349312374
1349312366
1349312364
1349312362
1349312355
1349312354
1349312352
1349312340
1349312340
1349312338
1349312334
1349312331
1349312331
1349312328
1349312327
1349312326
1349312326
1349312324
1349312321
1349312320
1349312318
1349312318
1349312315
1349312314
1349312304
1349312304
1349312302
1349312301
1349312301
1349312301
1349312299
1349312298
1349312296
1349312296
1349312295
1349312292
1349312288
1349312288
1349312287
1349312284
1349312282
1349312277
1349312276
1349312273
1349312273
1349312269
1349312264
1349312259
1349312257
1349312256
1349312256
1349312250
1349312248
1349312248
1349312597
1349312595
1349312594
1349312591
1349312590
1349312585
1349312584
1349312582
1349312582
1349312578
1349312571
1349312571
1349312563
1349312560
1349312560
1349312559
1349312558
1349312558
1349312557
1349312548
1349312543
1349312543
1349312541
1349312540
1349312540
1349312537
1349312534
1349312534
1349312532
1349312525
1349312524
1349312522
1349312519
1349312519
1349312517
1349312517
1349312516
1349312514
1349312511
1349312511
1349312510
1349312510
1349312501
1349312500
1349312500
1349312498
1349312497
1349312492
1349312484
1349312475
1349312461
1349312461
1349312456
1349312444
1349312443
1349312443
1349312433
1349312430
1349312429
1349312427
1349312427
1349312776
1349312767
1349312764
1349312763
1349312759
1349312757
1349312749
1349312746
1349312746
1349312734
1349312734
1349312733
1349312731
1349312729
1349312727
1349312727
1349312721
1349312713
1349312707
1349312702
1349312700
1349312694
1349312691
1349312689
1349312688
1349312677
1349312672
1349312671
1349312664
1349312662
1349312661
1349312648
1349312643
1349312642
1349312641
1349312641
1349312632
1349312632
1349312625
1349312621
1349312620
1349312618
1349312616
1349312612
1349312605
1349312603
1349312602
1349312958
1349312955
1349312953
1349312953
1349312953
1349312951
1349312949
1349312940
1349312934
1349312931
1349312925
1349312923
1349312909
1349312907
1349312899
1349312892
1349312890
1349312887
1349312885
1349312881
1349312879
1349312877
1349312865
1349312862
1349312862
1349312857
1349312856
1349312847
1349312845
1349312825
1349312820
1349312810
1349312810
1349312805
1349312804
1349312795
1349312795
1349312790
1349312790
1349312787
1349313138
1349313135
1349313128
1349313123
1349313122
1349313118
1349313117
1349313113
1349313108
1349313108
1349313104
1349313100
1349313096
1349313092
1349313076
1349313071
1349313052
1349313045
1349313044
1349313044
1349313042
1349313038
1349313034
1349313032
1349313027
1349313020
1349313019
1349313009
1349313009
1349313008
1349312995
1349312991
1349312987
1349312980
1349312977
1349312970
1349313320
1349313309
1349313308
1349313297
1349313287
1349313285
1349313279
1349313271
1349313264
1349313262
1349313255
1349313252
1349313244
1349313229
1349313229
1349313221
1349313203
1349313195
1349313193
1349313188
1349313186
1349313185
1349313183
1349313183
1349313180
1349313176
1349313166
1349313158
1349313155
1349313154
1349313151
1349313148
1349313147
1349313505
1349313492
1349313485
1349313483
1349313482
1349313454
1349313447
1349313432
1349313424
1349313419
1349313404
1349313402
1349313397
1349313397
1349313394
1349313390
1349313383
1349313376
1349313373
1349313364
1349313359
1349313358
1349313347
1349313347
1349313343
1349313340
1349313340
1349313334
1349313333
1349313332
1349313328
1349313679
1349313678
1349313673
1349313659
1349313658
1349313651
1349313649
1349313644
1349313628
1349313628
1349313623
1349313582
1349313581
1349313555
1349313543
1349313540
1349313539
1349313538
1349313537
1349313537
1349313526
1349313523
1349313520
1349313518
1349313517
1349313516
1349313510
1349313510
1349313508
1349313508
1349313866
1349313866
1349313866
1349313859
1349313849
1349313836
1349313835
1349313835
1349313834
1349313831
1349313830
1349313829
1349313825
1349313825
1349313820
1349313816
1349313811
1349313803
1349313798
1349313796
1349313793
1349313777
1349313772
1349313769
1349313762
1349313759
1349313756
1349313748
1349313748
1349313735
1349313727
1349313724
1349313723
1349313721
1349313702
1349313699
1349313685
1349314042
1349314037
1349314022
1349314013
1349314008
1349314006
1349314005
1349314000
1349313994
1349313973
1349313968
1349313964
1349313960
1349313958
1349313955
1349313954
1349313951
1349313940
1349313939
1349313937
1349313936
1349313936
1349313934
1349313921
1349313917
1349313916
1349313915
1349313912
1349313911
1349313906
1349313905
1349313905
1349313903
1349313898
1349313894
1349313893
1349313889
1349313885
1349313874
1349313867
1349313867
1349314225
1349314217
1349314215
1349314196
1349314193
1349314188
1349314185
1349314185
1349314175
1349314171
1349314164
1349314152
1349314145
1349314142
1349314139
1349314127
1349314113
1349314113
1349314111
1349314108
1349314106
1349314100
1349314092
1349314088
1349314082
1349314077
1349314077
1349314075
1349314068
1349314066
1349314062
1349314061
1349314056
1349314053
1349314408
1349314406
1349314405
1349314402
1349314396
1349314382
1349314381
1349314377
1349314371
1349314362
1349314358
1349314343
1349314339
1349314330
1349314315
1349314314
1349314313
1349314311
1349314297
1349314294
1349314286
1349314278
1349314274
1349314269
1349314269
1349314269
1349314268
1349314267
1349314266
1349314264
1349314262
1349314252
1349314250
1349314249
1349314236
1349314236
1349314233
1349314583
1349314582
1349314582
1349314581
1349314579
1349314569
1349314567
1349314565
1349314563
1349314561
1349314556
1349314549
1349314548
1349314538
1349314517
1349314512
1349314510
1349314510
1349314509
1349314506
1349314496
1349314486
1349314485
1349314483
1349314480
1349314478
1349314456
1349314448
1349314447
1349314446
1349314444
1349314443
1349314440
1349314437
1349314432
1349314431
1349314431
1349314431
1349314428
1349314422
1349314416
1349314414
1349314768
1349314762
1349314753
1349314749
1349314735
1349314731
1349314720
1349314719
1349314718
1349314707
1349314701
1349314701
1349314688
1349314674
1349314658
1349314656
1349314644
1349314642
1349314630
1349314625
1349314624
1349314623
1349314622
1349314618
1349314615
1349314614
1349314612
1349314592
1349314949
1349314942
1349314941
1349314933
1349314925
1349314923
1349314920
1349314917
1349314915
1349314910
1349314909
1349314907
1349314903
1349314898
1349314893
1349314865
1349314856
1349314849
1349314849
1349314847
1349314843
1349314842
1349314835
1349314822
1349314814
1349314805
1349314803
1349314801
1349314797
1349314779
1349314772
1349315131
1349315129
1349315123
1349315120
1349315114
1349315114
1349315112
1349315101
1349315100
1349315098
1349315097
1349315094
1349315093
1349315091
1349315088
1349315081
1349315077
1349315074
1349315056
1349315050
1349315047
1349315046
1349315040
1349315036
1349315031
1349315029
1349315018
1349315012
1349315004
1349314993
1349314980
1349314973
1349314959
1349314958
1349315308
1349315306
1349315300
1349315299
1349315289
1349315285
1349315281
1349315279
1349315277
1349315276
1349315265
1349315252
1349315250
1349315246
1349315241
1349315240
1349315240
1349315238
1349315229
1349315221
1349315212
1349315212
1349315209
1349315206
1349315204
1349315198
1349315193
1349315190
1349315186
1349315184
1349315183
1349315183
1349315180
1349315168
1349315161
1349315157
1349315154
1349315149
1349315149
1349315144
1349315141
1349315139
1349315139
1349315135
1349315486
1349315483
1349315473
1349315469
1349315457
1349315450
1349315448
1349315438
1349315435
1349315434
1349315433
1349315429
1349315423
1349315423
1349315420
1349315411
1349315408
1349315407
1349315388
1349315387
1349315386
1349315385
1349315383
1349315378
1349315376
1349315373
1349315353
1349315350
1349315348
1349315348
1349315339
1349315338
1349315336
1349315317
1349315657
1349315648
1349315644
1349315642
1349315626
1349315625
1349315623
1349315621
1349315620
1349315617
1349315613
1349315610
1349315603
1349315603
1349315593
1349315587
1349315582
1349315576
1349315561
1349315545
1349315528
1349315513
1349315512
1349315508
1349315504
1349315858
1349315857
1349315854
1349315850
1349315850
1349315850
1349315831
1349315830
1349315810
1349315809
1349315808
1349315802
1349315797
1349315797
1349315795
1349315788
1349315786
1349315776
1349315776
1349315768
1349315758
1349315749
1349315746
1349315735
1349315734
1349315718
1349315710
1349315710
1349315706
1349315705
1349315705
1349315699
1349315681
1349315678
1349316021
1349316016
1349316016
1349316012
1349316009
1349316008
1349316001
1349315998
1349315996
1349315993
1349315992
1349315987
1349315981
1349315979
1349315976
1349315974
1349315973
1349315972
1349315964
1349315960
1349315959
1349315953
1349315949
1349315948
1349315943
1349315939
1349315939
1349315937
1349315936
1349315929
1349315928
1349315915
1349315915
1349315912
1349315911
1349315911
1349315907
1349315905
1349315905
1349315903
1349315903
1349315903
1349315901
1349315900
1349315899
1349315896
1349315892
1349315890
1349315887
1349315876
1349315876
1349315875
1349315874
1349315874
1349315871
1349315866
1349315865
1349315864
1349315864
1349315859
1349316218
1349316203
1349316201
1349316198
1349316187
1349316177
1349316174
1349316174
1349316170
1349316159
1349316151
1349316136
1349316136
1349316134
1349316133
1349316132
1349316130
1349316128
1349316119
1349316118
1349316112
1349316102
1349316100
1349316097
1349316092
1349316085
1349316084
1349316082
1349316081
1349316078
1349316077
1349316067
1349316065
1349316058
1349316056
1349316053
1349316051
1349316398
1349316397
1349316390
1349316382
1349316372
1349316360
1349316360
1349316354
1349316354
1349316354
1349316350
1349316350
1349316347
1349316341
1349316339
1349316337
1349316335
1349316316
1349316314
1349316308
1349316299
1349316293
1349316292
1349316286
1349316274
1349316273
1349316270
1349316267
1349316261
1349316259
1349316258
1349316254
1349316243
1349316242
1349316241
1349316239
1349316234
1349316226
1349316573
1349316566
1349316563
1349316562
1349316559
1349316558
1349316555
1349316549
1349316546
1349316541
1349316533
1349316532
1349316530
1349316515
1349316514
1349316503
1349316499
1349316492
1349316489
1349316473
1349316467
1349316462
1349316449
1349316444
1349316429
1349316424
1349316424
1349316423
1349316422
1349316407
1349316400
1349316757
1349316750
1349316738
1349316731
1349316728
1349316719
1349316714
1349316708
1349316700
1349316694
1349316693
1349316687
1349316673
1349316665
1349316657
1349316657
1349316649
1349316648
1349316645
1349316636
1349316625
1349316622
1349316617
1349316611
1349316610
1349316609
1349316588
1349316936
1349316935
1349316934
1349316931
1349316926
1349316923
1349316922
1349316920
1349316918
1349316917
1349316916
1349316915
1349316914
1349316898
1349316896
1349316892
1349316888
1349316888
1349316887
1349316874
1349316865
1349316863
1349316863
1349316858
1349316858
1349316856
1349316852
1349316844
1349316841
1349316839
1349316837
1349316837
1349316830
1349316829
1349316828
1349316824
1349316820
1349316815
1349316805
1349316799
1349316795
1349316793
1349316789
1349316786
1349316786
1349316779
1349316774
1349316774
1349316772
1349316772
1349316770
1349316764
1349316762
1349316762
1349317114
1349317112
1349317111
1349317110
1349317109
1349317108
1349317108
1349317098
1349317096
1349317091
1349317087
1349317085
1349317082
1349317070
1349317068
1349317065
1349317062
1349317057
1349317056
1349317054
1349317048
1349317047
1349317046
1349317038
1349317038
1349317029
1349317026
1349317024
1349317021
1349317013
1349317013
1349317013
1349317009
1349317006
1349317001
1349316996
1349316984
1349316974
1349316967
1349316967
1349316958
1349316956
1349316955
1349316953
1349316949
1349317303
1349317289
1349317288
1349317287
1349317287
1349317286
1349317285
1349317282
1349317279
1349317269
1349317268
1349317262
1349317260
1349317246
1349317245
1349317245
1349317227
1349317220
1349317208
1349317205
1349317200
1349317189
1349317184
1349317180
1349317179
1349317177
1349317174
1349317174
1349317172
1349317165
1349317162
1349317158
1349317155
1349317149
1349317148
1349317145
1349317143
1349317143
1349317137
1349317137
1349317133
1349317132
1349317125
1349317123
1349317477
1349317477
1349317467
1349317446
1349317445
1349317443
1349317438
1349317433
1349317432
1349317431
1349317411
1349317405
1349317401
1349317397
1349317396
1349317394
1349317384
1349317383
1349317382
1349317379
1349317378
1349317376
1349317373
1349317356
1349317339
1349317338
1349317314
1349317659
1349317655
1349317653
1349317647
1349317641
1349317638
1349317637
1349317626
1349317623
1349317592
1349317592
1349317589
1349317588
1349317586
1349317584
1349317582
1349317581
1349317579
1349317579
1349317578
1349317564
1349317561
1349317559
1349317554
1349317543
1349317527
1349317527
1349317521
1349317520
1349317516
1349317507
1349317506
1349317506
1349317505
1349317505
1349317496
1349317494
1349317494
1349317493
1349317489
1349317838
1349317837
1349317831
1349317829
1349317822
1349317821
1349317820
1349317818
1349317818
1349317817
1349317805
1349317794
1349317793
1349317791
1349317788
1349317782
1349317778
1349317777
1349317772
1349317749
1349317740
1349317734
1349317734
1349317726
1349317719
1349317692
1349317690
1349317673
1349317668
1349318026
1349318023
1349318021
1349318020
1349318013
1349318008
1349317996
1349317995
1349317990
1349317979
1349317973
1349317970
1349317967
1349317967
1349317966
1349317949
1349317936
1349317934
1349317924
1349317924
1349317921
1349317913
1349317906
1349317904
1349317895
1349317889
1349317884
1349317881
1349317877
1349317857
1349317850
1349318199
1349318188
1349318184
1349318182
1349318175
1349318169
1349318156
1349318154
1349318151
1349318149
1349318148
1349318138
1349318131
1349318124
1349318123
1349318118
1349318116
1349318115
1349318111
1349318105
1349318100
1349318096
1349318090
1349318088
1349318085
1349318083
1349318082
1349318081
1349318078
1349318075
1349318071
1349318066
1349318063
1349318063
1349318060
1349318056
1349318045
1349318039
1349318038
1349318033
1349318031
1349318385
1349318381
1349318375
1349318372
1349318350
1349318343
1349318336
1349318315
1349318302
1349318296
1349318292
1349318289
1349318279
1349318278
1349318255
1349318245
1349318242
1349318238
1349318237
1349318566
1349318558
1349318556
1349318555
1349318545
1349318544
1349318540
1349318526
1349318522
1349318516
1349318506
1349318506
1349318506
1349318496
1349318492
1349318484
1349318481
1349318481
1349318476
1349318476
1349318469
1349318468
1349318461
1349318460
1349318458
1349318456
1349318446
1349318426
1349318423
1349318417
1349318403
1349318392
1349318751
1349318731
1349318729
1349318703
1349318694
1349318694
1349318691
1349318689
1349318685
1349318679
1349318679
1349318672
1349318668
1349318653
1349318641
1349318637
1349318631
1349318629
1349318626
1349318626
1349318621
1349318617
1349318603
1349318603
1349318602
1349318598
1349318594
1349318579
1349318571
1349318927
1349318918
1349318913
1349318912
1349318911
1349318904
1349318896
1349318896
1349318895
1349318888
1349318874
1349318859
1349318846
1349318842
1349318822
1349318819
1349318817
1349318815
1349318810
1349318806
1349318798
1349318792
1349318781
1349318763
1349318760
1349319107
1349319104
1349319098
1349319087
1349319085
1349319076
1349319067
1349319065
1349319060
1349319056
1349319053
1349319051
1349319042
1349319038
1349319035
1349319030
1349319021
1349319020
1349319019
1349319013
1349319005
1349318994
1349318994
1349318987
1349318980
1349318978
1349318975
1349318974
1349318970
1349318965
1349318962
1349318960
1349318947
1349319294
1349319284
1349319275
1349319271
1349319265
1349319255
1349319253
1349319252
1349319249
1349319242
1349319242
1349319237
1349319237
1349319215
1349319213
1349319212
1349319211
1349319207
1349319200
1349319200
1349319187
1349319187
1349319187
1349319185
1349319177
1349319172
1349319171
1349319169
1349319167
1349319165
1349319164
1349319162
1349319153
1349319152
1349319149
1349319142
1349319139
1349319139
1349319135
1349319132
1349319130
1349319130
1349319129
1349319128
1349319125
1349319124
1349319120
1349319118
1349319476
1349319475
1349319470
1349319468
1349319458
1349319457
1349319453
1349319448
1349319447
1349319444
1349319441
1349319439
1349319437
1349319427
1349319425
1349319418
1349319416
1349319409
1349319405
1349319403
1349319401
1349319394
1349319392
1349319391
1349319390
1349319385
1349319382
1349319379
1349319379
1349319374
1349319370
1349319370
1349319365
1349319364
1349319364
1349319362
1349319356
1349319355
1349319354
1349319351
1349319350
1349319349
1349319342
1349319339
1349319326
1349319314
1349319308
1349319306
1349319302
1349319652
1349319649
1349319643
1349319637
1349319637
1349319636
1349319634
1349319633
1349319631
1349319620
1349319619
1349319608
1349319600
1349319600
1349319590
1349319584
1349319583
1349319579
1349319569
1349319568
1349319565
1349319555
1349319522
1349319521
1349319517
1349319508
1349319506
1349319501
1349319500
1349319498
1349319498
1349319488
1349319486
1349319837
1349319836
1349319835
1349319825
1349319823
1349319813
1349319812
1349319804
1349319802
1349319774
1349319773
1349319773
1349319756
1349319755
1349319751
1349319740
1349319733
1349319726
1349319715
1349319711
1349319705
1349319674
1349319671
1349319669
1349319666
1349319662
1349319660
1349319660
1349320018
1349320015
1349320010
1349320007
1349319985
1349319979
1349319950
1349319945
1349319932
1349319911
1349319910
1349319892
1349319888
1349319879
1349319873
1349319867
1349319862
1349319862
1349319850
1349319842
1349320200
1349320196
1349320192
1349320191
1349320190
1349320180
1349320165
1349320161
1349320146
1349320145
1349320131
1349320117
1349320105
1349320102
1349320096
1349320092
1349320090
1349320085
1349320080
1349320076
1349320068
1349320057
1349320051
1349320046
1349320041
1349320040
1349320040
1349320036
1349320034
1349320020
1349320378
1349320371
1349320364
1349320360
1349320353
1349320331
1349320329
1349320307
1349320278
1349320263
1349320252
1349320251
1349320249
1349320247
1349320230
1349320226
1349320209
1349320207
1349320204
1349320562
1349320559
1349320549
1349320547
1349320540
1349320527
1349320503
1349320495
1349320492
1349320492
1349320480
1349320459
1349320457
1349320452
1349320445
1349320443
1349320432
1349320429
1349320397
1349320743
1349320723
1349320714
1349320710
1349320702
1349320699
1349320653
1349320649
1349320631
1349320630
1349320626
1349320621
1349320609
1349320608
1349320604
1349320596
1349320588
1349320585
1349320583
1349320578
1349320573
1349320564
1349320923
1349320913
1349320902
1349320880
1349320847
1349320847
1349320847
1349320846
1349320827
1349320819
1349320789
1349320773
1349320768
1349320767
1349320765
1349320754
1349320753
1349320752
1349321081
1349321076
1349321076
1349321055
1349321042
1349321042
1349321035
1349321020
1349321019
1349321001
1349320982
1349320978
1349320964
1349320961
1349320958
1349320948
1349320936
1349321281
1349321276
1349321249
1349321247
1349321246
1349321243
1349321199
1349321198
1349321170
1349321161
1349321131
1349321128
1349321117
1349321112
1349321459
1349321448
1349321444
1349321443
1349321441
1349321434
1349321434
1349321419
1349321405
1349321400
1349321398
1349321382
1349321368
1349321359
1349321355
1349321333
1349321333
1349321330
1349321329
1349321299
1349321634
1349321596
1349321591
1349321566
1349321566
1349321563
1349321562
1349321550
1349321533
1349321525
1349321516
1349321513
1349321499
1349321494
1349321827
1349321810
1349321775
1349321754
1349321750
1349321736
1349321723
1349321719
1349321690
1349321671
1349322007
1349322006
1349321994
1349321986
1349321986
1349321976
1349321956
1349321949
1349321944
1349321929
1349321905
1349321900
1349321894
1349321880
1349321869
1349321834
1349321834
1349321834
1349322181
1349322179
1349322126
1349322111
1349322087
1349322086
1349322084
1349322078
1349322058
1349322056
1349322035
1349322021
1349322341
1349322341
1349322320
1349322320
1349322320
1349322317
1349322308
1349322284
1349322265
1349322257
1349322242
1349322226
1349322201
1349322552
1349322546
1349322536
1349322525
1349322464
1349322444
1349322440
1349322416
1349322413
1349322403
1349322399
1349322399
1349322398
1349322383
1349322376
1349322375
1349322730
1349322702
1349322686
1349322685
1349322680
1349322649
1349322645
1349322624
1349322621
1349322587
1349322565
1349322856
1349322855
1349322839
1349322839
1349322835
1349322821
1349322819
1349322804
1349322802
1349322793
1349322781
1349322780
1349322769
1349322762
1349322739
1349323077
1349323065
1349323063
1349323062
1349323060
1349323049
1349323033
1349323026
1349323023
1349322994
1349322988
1349322986
1349322985
1349322982
1349322980
1349322977
1349322967
1349322962
1349322956
1349322953
1349322924
1349322920
1349323271
1349323270
1349323257
1349323254
1349323253
1349323237
1349323227
1349323221
1349323221
1349323218
1349323214
1349323211
1349323199
1349323180
1349323162
1349323147
1349323146
1349323135
1349323122
1349323122
1349323113
1349323099
1349323450
1349323444
1349323428
1349323384
1349323381
1349323376
1349323373
1349323361
1349323356
1349323329
1349323318
1349323295
1349323291
1349323284
1349323278
1349323629
1349323610
1349323597
1349323562
1349323532
1349323518
1349323514
1349323500
1349323493
1349323458
1349323813
1349323809
1349323807
1349323789
1349323787
1349323782
1349323778
1349323762
1349323749
1349323732
1349323725
1349323723
1349323720
1349323710
1349323675
1349323648
1349323648
1349323996
1349323972
1349323966
1349323965
1349323955
1349323936
1349323920
1349323917
1349323915
1349323908
1349323895
1349323866
1349323861
1349323855
1349323849
1349323832
1349324173
1349324171
1349324153
1349324148
1349324141
1349324127
1349324116
1349324088
1349324073
1349324043
1349324026
1349324025
1349324024
1349324023
1349324357
1349324343
1349324327
1349324315
1349324271
1349324270
1349324239
1349324225
1349324225
1349324215
1349324202
1349324190
1349324180
1349324511
1349324502
1349324494
1349324491
1349324475
1349324458
1349324443
1349324431
1349324426
1349324412
1349324408
1349324382
1349324713
1349324677
1349324668
1349324668
1349324665
1349324664
1349324649
1349324619
1349324599
1349324597
1349324591
1349324591
1349324586
1349324574
1349324572
1349324542
1349324888
1349324851
1349324842
1349324821
1349324813
1349324805
1349324798
1349324795
1349324784
1349324779
1349324779
1349324766
1349324741
1349324740
1349324724
1349325073
1349325044
1349325034
1349325032
1349325031
1349325031
1349325004
1349324976
1349324965
1349324960
1349324919
1349324912
1349324910
1349324903
1349324902
1349325251
1349325250
1349325235
1349325227
1349325200
1349325198
1349325178
1349325167
1349325153
1349325148
1349325141
1349325125
1349325098
1349325428
1349325413
1349325403
1349325366
1349325360
1349325320
1349325316
1349325299
1349325294
1349325285
1349325269
1349325264
1349325263
1349325618
1349325616
1349325604
1349325592
1349325586
1349325583
1349325578
1349325568
1349325567
1349325538
1349325510
1349325509
1349325506
1349325497
1349325496
1349325481
1349325476
1349325465
1349325460
1349325453
1349325450
1349325448
1349325804
1349325754
1349325737
1349325658
1349325640
1349325636
1349325961
1349325942
1349325915
1349325887
1349325887
1349325872
1349325863
1349325861
1349325844
1349325809
1349325808
1349325807
1349326129
1349326113
1349326109
1349326095
1349326090
1349326088
1349326067
1349326059
1349326052
1349326036
1349326034
1349326008
1349326004
1349326346
1349326339
1349326314
1349326307
1349326283
1349326280
1349326271
1349326268
1349326262
1349326220
1349326177
1349326504
1349326502
1349326497
1349326485
1349326485
1349326477
1349326411
1349326392
1349326383
1349326353
1349326348
1349326700
1349326679
1349326679
1349326677
1349326675
1349326675
1349326674
1349326673
1349326672
1349326671
1349326671
1349326666
1349326652
1349326644
1349326624
1349326876
1349326873
1349326861
1349326829
1349326817
1349326802
1349326799
1349326786
1349326743
1349327066
1349326994
1349326984
1349326980
1349326964
1349326959
1349326950
1349326948
1349326941
1349326936
1349326918
1349326904
1349326899
1349326898
1349326895
1349326894
1349327236
1349327222
1349327200
1349327191
1349327185
1349327179
1349327170
1349327151
1349327131
1349327127
1349327093
1349327093
1349327086
1349327421
1349327411
1349327408
1349327405
1349327382
1349327370
1349327356
1349327345
1349327318
1349327313
1349327300
1349327261
1349327602
1349327588
1349327575
1349327573
1349327549
1349327545
1349327511
1349327508
1349327494
1349327437
1349327436
1349327784
1349327737
1349327736
1349327729
1349327726
1349327704
1349327688
1349327640
1349327634
1349327619
1349327618
1349327963
1349327959
1349327948
1349327943
1349327937
1349327928
1349327852
1349327847
1349327823
1349327796
1349328148
1349328133
1349328125
1349328124
1349328123
1349328119
1349328113
1349328112
1349328093
1349328092
1349328088
1349328083
1349328081
1349328067
1349328067
1349328065
1349328063
1349328063
1349328053
1349328047
1349328041
1349328034
1349328018
1349327999
1349327993
1349327986
1349327979
1349327976
1349328292
1349328289
1349328288
1349328244
1349328241
1349328220
1349328172
1349328171
1349328155
1349328155
1349328511
1349328477
1349328441
1349328435
1349328416
1349328400
1349328375
1349328357
1349328348
1349328681
1349328666
1349328654
1349328617
1349328604
1349328520
1349328836
1349328817
1349328802
1349328788
1349328758
1349328747
1349328743
1349328731
1349328711
1349328706
1349328706
1349329046
1349329046
1349329024
1349329020
1349329000
1349328990
1349328984
1349328977
1349328967
1349328950
1349328949
1349328919
1349328887
1349329232
1349329232
1349329225
1349329221
1349329189
1349329187
1349329183
1349329182
1349329182
1349329182
1349329161
1349329144
1349329135
1349329129
1349329113
1349329107
1349329101
1349329068
1349329066
1349329409
1349329403
1349329387
1349329372
1349329364
1349329363
1349329363
1349329338
1349329331
1349329313
1349329290
1349329265
1349329262
1349329255
1349329244
1349329573
1349329542
1349329539
1349329538
1349329538
1349329486
1349329484
1349329478
1349329422
1349329771
1349329765
1349329744
1349329740
1349329736
1349329695
1349329679
1349329639
1349329629
1349329625
1349329616
1349329956
1349329909
1349329890
1349329886
1349329873
1349329846
1349329838
1349329836
1349329809
1349329793
1349329785
1349330130
1349330124
1349330095
1349330082
1349330077
1349330076
1349330070
1349330064
1349330054
1349330045
1349329995
1349330308
1349330283
1349330246
1349330233
1349330219
1349330173
1349330148
1349330498
1349330487
1349330465
1349330409
1349330384
1349330374
1349330369
1349330681
1349330680
1349330631
1349330611
1349330611
1349330610
1349330609
1349330605
1349330581
1349330580
1349330572
1349330526
1349330861
1349330808
1349330799
1349330760
1349330754
1349330737
1349330710
1349330703
1349331028
1349331010
1349330997
1349330994
1349330993
1349330990
1349330959
1349330953
1349330951
1349330944
1349330941
1349330936
1349330916
1349330893
1349330876
1349331204
1349331171
1349331149
1349331140
1349331083
1349331062
1349331059
1349331407
1349331403
1349331391
1349331273
1349331263
1349331252
1349331250
1349331249
1349331578
1349331558
1349331539
1349331490
1349331443
1349331443
1349331440
1349331432
1349331420
1349331727
1349331701
1349331697
1349331672
1349331658
1349331640
1349331619
1349331614
1349331610
1349331607
1349331596
1349331941
1349331934
1349331933
1349331915
1349331915
1349331877
1349331869
1349331866
1349331844
1349331818
1349331815
1349331812
1349331810
1349331804
1349331786
1349331783
1349331781
1349331780
1349331778
1349332127
1349332104
1349332104
1349332104
1349332085
1349332075
1349332066
1349332056
1349332053
1349332053
1349332029
1349332027
1349332005
1349332004
1349331986
1349331971
1349332308
1349332302
1349332300
1349332298
1349332286
1349332265
1349332258
1349332238
1349332233
1349332230
1349332221
1349332203
1349332151
1349332146
1349332129
1349332442
1349332424
1349332386
1349332353
1349332335
1349332661
1349332628
1349332628
1349332624
1349332578
1349332577
1349332541
1349332851
1349332834
1349332830
1349332830
1349332829
1349332829
1349332829
1349332828
1349332827
1349332817
1349332790
1349332789
1349332787
1349332765
1349332738
1349332696
1349332694
1349333008
1349332937
1349333206
1349333195
1349333154
1349333116
1349333090
1349333043
1349333360
1349333352
1349333299
1349333294
1349333270
1349333223
1349333571
1349333571
1349333538
1349333534
1349333512
1349333458
1349333430
1349333425
1349333408
1349333668
1349333599
1349333584
1349333926
1349333923
1349333919
1349333901
1349333895
1349333892
1349333839
1349333823
1349333816
1349333791
1349333790
1349333781
1349333772
1349334116
1349334033
1349334020
1349334020
1349334019
1349334014
1349334001
1349333998
1349333972
1349333954
1349334271
1349334218
1349334180
1349334176
1349334142
1349334133
1349334124
1349334117
1349334472
1349334458
1349334451
1349334416
1349334411
1349334406
1349334400
1349334659
1349334637
1349334625
1349334603
1349334540
1349334524
1349334497
1349334838
1349334836
1349334800
1349334787
1349334764
1349334762
1349334760
1349334723
1349334712
1349334700
1349334692
1349334991
1349334950
1349334887
1349334878
1349334872
1349334860
1349334843
1349334843
1349335190
1349335189
1349335179
1349335072
1349335038
1349335368
1349335348
1349335318
1349335317
1349335294
1349335290
1349335224
1349335553
1349335527
1349335502
1349335488
1349335484
1349335482
1349335461
1349335444
1349335417
1349335411
1349335714
1349335714
1349335707
1349335684
1349335666
1349335653
1349335913
1349335899
1349335847
1349335838
1349335833
1349335819
1349335814
1349335814
1349335806
1349335746
1349336088
1349336072
1349336042
1349336035
1349336002
1349335986
1349335978
1349335970
1349335959
1349335956
1349335939
1349335932
1349335930
1349336231
1349336215
1349336194
1349336179
1349336177
1349336126
1349336455
1349336377
1349336336
1349336294
1349336630
1349336588
1349336586
1349336561
1349336560
1349336560
1349336543
1349336537
1349336470
1349336811
1349336803
1349336778
1349336775
1349336772
1349336689
1349336684
1349336918
1349336914
1349336907
1349336907
1349336896
1349336861
1349336853
1349336852
1349336836
1349336833
1349337163
1349337145
1349337019
1349337012
1349337345
1349337343
1349337332
1349337294
1349337244
1349337236
1349337189
1349337533
1349337505
1349337497
1349337488
1349337478
1349337464
1349337463
1349337416
1349337411
1349337376
1349337720
1349337689
1349337666
1349337659
1349337650
1349337641
1349337634
1349337603
1349337600
1349337565
1349337557
1349337844
1349337843
1349337810
1349338082
1349338082
1349338061
1349338049
1349338043
1349338246
1349338227
1349338148
1349338128
1349338117
1349338427
1349338421
1349338354
1349338353
1349338336
1349338323
1349338314
1349338306
1349338303
1349338283
1349338277
1349338619
1349338607
1349338568
1349338551
1349338547
1349338535
1349338482
1349338457
1349338812
1349338788
1349338784
1349338784
1349338775
1349338768
1349338754
1349338726
1349338723
1349338686
1349338684
1349338683
1349338662
1349338648
1349338644
1349338632
1349338992
1349338982
1349338957
1349338920
1349338916
1349338912
1349338904
1349338881
1349338872
1349338854
1349339163
1349339158
1349339156
1349339133
1349339126
1349339085
1349339002
1349338999
1349339339
1349339331
1349339270
1349339213
1349339208
1349339206
1349339187
1349339525
1349339497
1349339493
1349339477
1349339449
1349339439
1349339432
1349339422
1349339714
1349339709
1349339703
1349339695
1349339679
1349339670
1349339653
1349339621
1349339591
1349339586
1349339884
1349339804
1349339803
1349339780
1349339717
1349340034
1349340027
1349340015
1349339996
1349339977
1349339918
1349340253
1349340206
1349340428
1349340422
1349340412
1349340389
1349340384
1349340350
1349340324
1349340278
1349340585
1349340584
1349340574
1349340571
1349340502
1349340461
1349340797
1349340795
1349340724
1349340715
1349340705
1349340666
1349340641
1349340906
1349340902
1349340890
1349340877
1349340858
1349340858
1349340857
1349340857
1349340851
1349340833
1349340828
1349341151
1349341140
1349341138
1349341128
1349341123
1349341035
1349341017
1349341003
1349340998
1349341289
1349341225
1349341207
1349341206
1349341204
1349341203
1349341517
1349341507
1349341478
1349341465
1349341430
1349341409
1349341391
1349341383
1349341359
1349341682
1349341682
1349341675
1349341614
1349341596
1349341590
1349341561
1349341548
1349341541
1349341883
1349341879
1349341874
1349341859
1349341857
1349341845
1349341835
1349341819
1349341797
1349341777
1349341764
1349341760
1349342018
1349342008
1349341995
1349342245
1349342243
1349342231
1349342207
1349342206
1349342203
1349342193
1349342187
1349342083
1349342080
1349342367
1349342332
1349342330
1349342322
1349342310
1349342258
1349342584
1349342518
1349342514
1349342486
1349342479
1349342461
1349342440
1349342742
1349342733
1349342720
1349342711
1349342673
1349342643
1349342640
1349342616
1349342615
1349342963
1349342953
1349342952
1349342935
1349342914
1349342911
1349342902
1349342896
1349342882
1349342865
1349342837
1349343127
1349343124
1349343102
1349343080
1349343033
1349343211
1349343203
1349343199
1349343162
1349343161
1349343502
1349343485
1349343484
1349343465
1349343456
1349343417
1349343414
1349343360
1349343358
1349343336
1349343646
1349343644
1349343628
1349343578
1349343563
1349343541
1349343519
1349343518
1349343511
1349343861
1349343851
1349343850
1349343824
1349343778
1349343761
1349343760
1349343758
1349343729
1349343713
1349343705
1349343705
1349343694
1349343693
1349344044
1349344018
1349344017
1349343966
1349343958
1349343954
1349343954
1349343917
1349343885
1349344173
1349344156
1349344139
1349344130
1349344110
1349344385
1349344348
1349344342
1349344335
1349344329
1349344307
1349344263
1349344246
1349344579
1349344577
1349344529
1349344511
1349344499
1349344490
1349344484
1349344484
1349344483
1349344483
1349344455
1349344449
1349344769
1349344732
1349344650
1349344948
1349344855
1349344845
1349344839
1349344832
1349345132
1349345119
1349345118
1349345116
1349345045
1349345039
1349345039
1349345032
1349345024
1349345015
1349344980
1349345295
1349345279
1349345260
1349345247
1349345242
1349345237
1349345199
1349345178
1349345178
1349345145
1349345470
1349345456
1349345418
1349345365
1349345674
1349345654
1349345652
1349345621
1349345611
1349345568
1349345563
1349345542
1349345857
1349345850
1349345842
1349345807
1349345785
1349345722
1349345680
1349346038
1349346032
1349345963
1349345882
1349345880
1349345864
1349346110
1349346106
1349346103
1349346096
1349346070
1349346067
1349346057
1349346040
1349346365
1349346363
1349346352
1349346337
1349346322
1349346300
1349346275
1349346267
1349346255
1349346238
1349346570
1349346539
1349346532
1349346502
1349346492
1349346451
1349346423
1349346416
1349346716
1349346712
1349346706
1349346695
1349346694
1349346694
1349346694
1349346694
1349346689
1349346682
1349346679
1349346661
1349346604
1349346604
1349346599
1349346582
1349346927
1349346928
1349346918
1349346916
1349346904
1349346901
1349346898
1349346884
1349346881
1349346870
1349346858
1349346852
1349346852
1349346847
1349346830
1349346829
1349346829
1349346829
1349346819
1349346814
1349346814
1349346806
1349346786
1349347078
1349347077
1349347050
1349347049
1349347045
1349347038
1349347034
1349347017
1349346963
1349347302
1349347192
1349347457
1349347421
1349347420
1349347417
1349347406
1349347384
1349347355
1349347662
1349347643
1349347626
1349347578
1349347562
1349347549
1349347512
1349347511
1349347845
1349347831
1349347797
1349347757
1349347744
1349347689
1349347685
1349347674
1349348020
1349347963
1349347936
1349347906
1349347904
1349347873
1349347866
1349347856
1349347856
1349348189
1349348163
1349348161
1349348147
1349348136
1349348117
1349348116
1349348103
1349348100
1349348086
1349348072
1349348056
1349348040
1349348034
1349348352
1349348321
1349348318
1349348315
1349348299
1349348262
1349348259
1349348242
1349348219
1349348557
1349348499
1349348458
1349348451
1349348428
1349348426
1349348405
1349348706
1349348702
1349348695
1349348658
1349348596
1349348596
1349348928
1349348903
1349348876
1349348876
1349348848
1349348814
1349348807
1349348803
1349348796
1349348796
1349348794
1349348782
1349348769
1349348767
1349348758
1349348757
1349349096
1349349079
1349349058
1349349052
1349349002
1349348993
1349348970
1349348951
1349348934
1349349278
1349349221
1349349220
1349349215
1349349198
1349349175
1349349174
1349349471
1349349458
1349349423
1349349423
1349349394
1349349387
1349349384
1349349366
1349349332
1349349320
1349349317
1349349311
1349349643
1349349639
1349349638
1349349638
1349349629
1349349620
1349349607
1349349561
1349349560
1349349544
1349349524
1349349511
1349349502
1349349478
1349349823
1349349822
1349349804
1349349793
1349349783
1349349764
1349349662
1349349972
1349349970
1349349939
1349349933
1349349905
1349349891
1349349888
1349349879
1349349878
1349349875
1349349850
1349350193
1349350191
1349350125
1349350098
1349350077
1349350065
1349350063
1349350048
1349350046
1349350034
1349350369
1349350327
1349350324
1349350307
1349350303
1349350263
1349350242
1349350223
1349350209
1349350548
1349350525
1349350514
1349350514
1349350511
1349350503
1349350499
1349350492
1349350484
1349350481
1349350411
1349350396
1349350393
1349350729
1349350715
1349350681
1349350667
1349350649
1349350631
1349350627
1349350607
1349350594
1349350576
1349350572
1349350913
1349350895
1349350884
1349350872
1349350863
1349350860
1349350855
1349350795
1349350762
1349351096
1349351076
1349351061
1349351052
1349351044
1349351034
1349350996
1349350984
1349350980
1349350973
1349350956
1349350952
1349351274
1349351264
1349351251
1349351240
1349351205
1349351180
1349351145
1349351142
1349351132
1349351128
1349351126
1349351118
1349351117
1349351100
1349351426
1349351382
1349351375
1349351374
1349351372
1349351346
1349351320
1349351318
1349351302
1349351593
1349351591
1349351534
1349351523
1349351493
1349351478
1349351466
1349351816
1349351782
1349351763
1349351749
1349351735
1349351724
1349351713
1349351707
1349351683
1349351673
1349351671
1349351655
1349351651
1349351646
1349351997
1349351982
1349351969
1349351960
1349351957
1349351955
1349351954
1349351942
1349351940
1349351912
1349351911
1349351910
1349351905
1349351897
1349351889
1349351875
1349351863
1349351862
1349351862
1349351851
1349352170
1349352168
1349352150
1349352144
1349352141
1349352107
1349352103
1349352099
1349352091
1349352088
1349352076
1349352073
1349352068
1349352055
1349352047
1349352036
1349352025
1349352019
1349352011
1349352003
1349352324
1349352323
1349352305
1349352302
1349352269
1349352266
1349352260
1349352259
1349352258
1349352218
1349352203
1349352202
1349352196
1349352541
1349352508
1349352505
1349352492
1349352489
1349352454
1349352415
1349352407
1349352389
1349352366
1349352683
1349352678
1349352645
1349352637
1349352634
1349352628
1349352574
1349352547
1349352545
1349352871
1349352865
1349352865
1349352845
1349352832
1349352814
1349352782
1349352779
1349352753
1349352737
1349353080
1349353060
1349353039
1349353035
1349353014
1349352997
1349352992
1349352977
1349352973
1349352966
1349352959
1349352955
1349352950
1349353259
1349353259
1349353206
1349353181
1349353170
1349353143
1349353131
1349353103
1349353448
1349353423
1349353416
1349353388
1349353387
1349353382
1349353372
1349353364
1349353361
1349353350
1349353321
1349353318
1349353317
1349353281
1349353280
1349353268
1349353624
1349353605
1349353577
1349353552
1349353547
1349353529
1349353511
1349353490
1349353810
1349353803
1349353802
1349353798
1349353786
1349353780
1349353779
1349353759
1349353728
1349353717
1349353717
1349353717
1349353713
1349353710
1349353699
1349353685
1349353675
1349353638
1349353956
1349353941
1349353939
1349353918
1349353913
1349353913
1349353911
1349353903
1349353887
1349353886
1349353884
1349353874
1349353869
1349353867
1349353861
1349353857
1349353854
1349353820
1349353818
1349353815
1349353814
1349354102
1349354094
1349354054
1349354036
1349354021
1349354012
1349354008
1349354007
1349354005
1349353994
1349353992
1349354325
1349354312
1349354301
1349354280
1349354276
1349354261
1349354255
1349354238
1349354233
1349354190
1349354180
1349354533
1349354493
1349354480
1349354464
1349354452
1349354436
1349354435
1349354432
1349354427
1349354426
1349354374
1349354365
1349354362
1349354700
1349354694
1349354693
1349354673
1349354641
1349354597
1349354559
1349354557
1349354887
1349354874
1349354861
1349354846
1349354846
1349354778
1349354763
1349354751
1349354719
1349354715
1349354715
1349355066
1349355047
1349355039
1349355023
1349355016
1349354993
1349354987
1349354977
1349354913
1349354910
1349354903
1349354902
1349354898
1349354896
1349355242
1349355239
1349355210
1349355173
1349355170
1349355168
1349355166
1349355165
1349355161
1349355136
1349355125
1349355427
1349355416
1349355409
1349355390
1349355388
1349355383
1349355383
1349355379
1349355368
1349355365
1349355361
1349355352
1349355329
1349355309
1349355618
1349355605
1349355603
1349355581
1349355581
1349355565
1349355560
1349355556
1349355543
1349355529
1349355528
1349355524
1349355524
1349355522
1349355505
1349355504
1349355488
1349355457
1349355456
1349355456
1349355445
1349355440
1349355790
1349355772
1349355769
1349355759
1349355747
1349355745
1349355723
1349355708
1349355707
1349355701
1349355692
1349355691
1349355687
1349355684
1349355682
1349355679
1349355665
1349355657
1349355649
1349355628
1349355623
1349355978
1349355963
1349355932
1349355917
1349355916
1349355910
1349355893
1349355882
1349355874
1349355850
1349355819
1349355813
1349355803
1349356157
1349356144
1349356135
1349356131
1349356110
1349356106
1349356103
1349356083
1349356043
1349356011
1349355999
1349356340
1349356333
1349356254
1349356242
1349356224
1349356224
1349356214
1349356201
1349356194
1349356192
1349356187
1349356516
1349356516
1349356505
1349356503
1349356496
1349356484
1349356483
1349356425
1349356415
1349356402
1349356380
1349356373
1349356355
1349356349
1349356342
1349356696
1349356681
1349356678
1349356666
1349356664
1349356651
1349356623
1349356607
1349356602
1349356595
1349356581
1349356576
1349356559
1349356555
1349356554
1349356548
1349356544
1349356543
1349356533
1349356533
1349356882
1349356875
1349356869
1349356847
1349356842
1349356838
1349356820
1349356816
1349356793
1349356780
1349356773
1349356770
1349356757
1349356747
1349356735
1349356734
1349356734
1349357054
1349357052
1349357045
1349357034
1349356999
1349356995
1349356989
1349356986
1349356972
1349356960
1349356959
1349356925
1349357226
1349357226
1349357196
1349357195
1349357188
1349357173
1349357171
1349357169
1349357162
1349357161
1349357150
1349357147
1349357139
1349357121
1349357378
1349357361
1349357349
1349357346
1349357329
1349357328
1349357322
1349357317
1349357301
1349357299
1349357284
1349357274
1349357274
1349357272
1349357257
1349357249
1349357249
1349357247
1349357244
1349357601
1349357599
1349357579
1349357539
1349357535
1349357529
1349357502
1349357486
1349357465
1349357462
1349357462
1349357451
1349357443
1349357431
1349357776
1349357743
1349357743
1349357728
1349357718
1349357684
1349357675
1349357659
1349357655
1349357654
1349357644
1349357643
1349357620
1349357613
1349357922
1349357918
1349357908
1349357905
1349357892
1349357869
1349357864
1349357861
1349357860
1349357848
1349357811
1349357799
1349358147
1349358131
1349358128
1349358121
1349358119
1349358113
1349358102
1349358093
1349358083
1349358058
1349358054
1349358017
1349358010
1349358004
1349357993
1349357991
1349357985
1349358321
1349358314
1349358302
1349358299
1349358294
1349358277
1349358270
1349358267
1349358219
1349358214
1349358199
1349358197
1349358197
1349358193
1349358184
1349358184
1349358169
1349358162
1349358160
1349358159
1349358156
1349358150
1349358500
1349358496
1349358482
1349358478
1349358476
1349358473
1349358471
1349358426
1349358422
1349358418
1349358410
1349358378
1349358364
1349358353
1349358351
1349358347
1349358343
1349358342
1349358330
1349358682
1349358680
1349358679
1349358664
1349358663
1349358635
1349358616
1349358591
1349358586
1349358585
1349358584
1349358583
1349358571
1349358563
1349358543
1349358535
1349358529
1349358525
1349358516
1349358870
1349358832
1349358828
1349358817
1349358779
1349358772
1349358756
1349358754
1349358748
1349358737
1349358734
1349358724
1349358693
1349359048
1349359018
1349359000
1349358993
1349358984
1349358967
1349358957
1349358956
1349358913
1349359229
1349359213
1349359211
1349359210
1349359208
1349359198
1349359185
1349359171
1349359168
1349359165
1349359158
1349359147
1349359132
1349359123
1349359123
1349359111
1349359105
1349359101
1349359094
1349359075
1349359073
1349359068
1349359057
1349359057
1349359054
1349359053
1349359407
1349359406
1349359403
1349359399
1349359375
1349359356
1349359356
1349359355
1349359350
1349359342
1349359335
1349359321
1349359310
1349359306
1349359299
1349359296
1349359292
1349359275
1349359274
1349359274
1349359263
1349359233
1349359593
1349359574
1349359554
1349359552
1349359549
1349359546
1349359544
1349359537
1349359530
1349359525
1349359524
1349359521
1349359512
1349359501
1349359496
1349359495
1349359486
1349359462
1349359437
1349359435
1349359418
1349359772
1349359771
1349359763
1349359752
1349359747
1349359724
1349359714
1349359706
1349359685
1349359662
1349359645
1349359643
1349359630
1349359627
1349359609
1349359947
1349359935
1349359907
1349359900
1349359898
1349359897
1349359893
1349359880
1349359876
1349359847
1349359844
1349359834
1349359826
1349359786
1349359785
1349360133
1349360121
1349360107
1349360031
1349360014
1349360004
1349360000
1349359992
1349359988
1349360314
1349360312
1349360307
1349360306
1349360302
1349360301
1349360298
1349360296
1349360292
1349360264
1349360252
1349360250
1349360246
1349360241
1349360232
1349360183
1349360181
1349360179
1349360179
1349360176
1349360167
1349360142
1349360140
1349360497
1349360485
1349360483
1349360479
1349360440
1349360439
1349360436
1349360435
1349360434
1349360434
1349360419
1349360419
1349360418
1349360394
1349360357
1349360356
1349360355
1349360354
1349360341
1349360671
1349360670
1349360659
1349360653
1349360648
1349360645
1349360636
1349360624
1349360621
1349360614
1349360600
1349360592
1349360587
1349360571
1349360559
1349360555
1349360554
1349360553
1349360535
1349360517
1349360860
1349360857
1349360856
1349360846
1349360837
1349360835
1349360833
1349360828
1349360812
1349360801
1349360797
1349360792
1349360790
1349360790
1349360785
1349360768
1349360753
1349360734
1349360733
1349360716
1349360715
1349360711
1349360690
1349361039
1349361037
1349361037
1349361020
1349361004
1349360972
1349360947
1349360943
1349360927
1349360926
1349360924
1349360906
1349360884
1349360866
1349361206
1349361194
1349361185
1349361183
1349361175
1349361173
1349361166
1349361148
1349361129
1349361129
1349361128
1349361119
1349361113
1349361112
1349361106
1349361106
1349361103
1349361100
1349361062
1349361393
1349361374
1349361342
1349361334
1349361318
1349361314
1349361314
1349361304
1349361299
1349361298
1349361294
1349361293
1349361289
1349361288
1349361274
1349361245
1349361581
1349361574
1349361573
1349361571
1349361533
1349361505
1349361487
1349361478
1349361478
1349361446
1349361440
1349361435
1349361431
1349361405
1349361761
1349361756
1349361752
1349361748
1349361744
1349361727
1349361724
1349361697
1349361688
1349361675
1349361661
1349361656
1349361645
1349361639
1349361622
1349361615
1349361609
1349361591
1349361942
1349361909
1349361883
1349361875
1349361874
1349361859
1349361856
1349361837
1349361825
1349361803
1349361795
1349361787
1349361781
1349361770
1349362123
1349362112
1349362092
1349362084
1349362083
1349362079
1349362072
1349362065
1349362059
1349362054
1349362041
1349361998
1349361983
1349361968
1349361950
1349362292
1349362292
1349362286
1349362276
1349362236
1349362223
1349362214
1349362214
1349362196
1349362188
1349362186
1349362171
1349362170
1349362142
1349362142
1349362136
1349362473
1349362459
1349362458
1349362446
1349362442
1349362439
1349362433
1349362404
1349362383
1349362382
1349362362
1349362361
1349362357
1349362354
1349362334
1349362332
1349362650
1349362648
1349362640
1349362625
1349362586
1349362583
1349362568
1349362567
1349362565
1349362564
1349362561
1349362560
1349362559
1349362556
1349362554
1349362550
1349362539
1349362535
1349362529
1349362528
1349362510
1349362490
1349362847
1349362811
1349362810
1349362809
1349362794
1349362792
1349362734
1349362729
1349362692
1349362683
1349362678
1349362673
1349362671
1349363030
1349363023
1349363022
1349363022
1349362990
1349362987
1349362980
1349362979
1349362972
1349362935
1349362933
1349362932
1349362898
1349362866
1349362865
1349362863
1349362862
1349363208
1349363207
1349363181
1349363180
1349363166
1349363158
1349363140
1349363136
1349363128
1349363096
1349363088
1349363084
1349363081
1349363077
1349363071
1349363070
1349363065
1349363059
1349363055
1349363048
1349363041
1349363032
1349363387
1349363375
1349363363
1349363332
1349363329
1349363320
1349363315
1349363299
1349363288
1349363283
1349363253
1349363252
1349363237
1349363235
1349363225
1349363222
1349363213
1349363566
1349363563
1349363557
1349363549
1349363531
1349363521
1349363516
1349363513
1349363481
1349363473
1349363460
1349363447
1349363444
1349363436
1349363431
1349363431
1349363430
1349363429
1349363423
1349363422
1349363408
1349363731
1349363724
1349363722
1349363719
1349363711
1349363708
1349363703
1349363694
1349363684
1349363670
1349363660
1349363639
1349363634
1349363624
1349363608
1349363605
1349363604
1349363600
1349363595
1349363591
1349363590
1349363583
1349363574
1349363920
1349363912
1349363902
1349363887
1349363884
1349363882
1349363881
1349363864
1349363864
1349363851
1349363826
1349363826
1349363810
1349363793
1349363789
1349363788
1349363787
1349363786
1349363769
1349363769
1349364102
1349364096
1349364087
1349364085
1349364083
1349364073
1349364059
1349364056
1349364044
1349364040
1349364031
1349364030
1349364029
1349364025
1349364014
1349364012
1349364009
1349364006
1349364000
1349363987
1349363984
1349363967
1349363955
1349363951
1349363949
1349364295
1349364288
1349364275
1349364268
1349364247
1349364238
1349364227
1349364224
1349364191
1349364189
1349364152
1349364145
1349364132
1349364129
1349364117
1349364473
1349364471
1349364468
1349364461
1349364457
1349364450
1349364449
1349364448
1349364433
1349364429
1349364426
1349364420
1349364412
1349364412
1349364391
1349364390
1349364372
1349364366
1349364366
1349364365
1349364363
1349364362
1349364360
1349364335
1349364322
1349364317
1349364311
1349364307
1349364301
1349364652
1349364642
1349364627
1349364621
1349364619
1349364613
1349364612
1349364586
1349364567
1349364563
1349364558
1349364554
1349364550
1349364547
1349364539
1349364534
1349364502
1349364487
1349364482
1349364836
1349364833
1349364824
1349364814
1349364814
1349364773
1349364771
1349364764
1349364754
1349364741
1349364730
1349364730
1349364705
1349364702
1349364701
1349364682
1349364677
1349364661
1349364658
1349365012
1349365011
1349365011
1349364996
1349364973
1349364948
1349364947
1349364941
1349364937
1349364930
1349364929
1349364928
1349364922
1349364880
1349364876
1349364875
1349364839
1349365176
1349365174
1349365172
1349365125
1349365124
1349365112
1349365108
1349365105
1349365105
1349365102
1349365094
1349365094
1349365073
1349365067
1349365057
1349365048
1349365041
1349365377
1349365366
1349365365
1349365347
1349365328
1349365322
1349365322
1349365316
1349365311
1349365296
1349365292
1349365290
1349365289
1349365269
1349365269
1349365262
1349365258
1349365253
1349365249
1349365249
1349365241
1349365235
1349365215
1349365204
1349365517
1349365505
1349365505
1349365503
1349365503
1349365485
1349365483
1349365468
1349365458
1349365452
1349365437
1349365436
1349365436
1349365433
1349365421
1349365413
1349365413
1349365412
1349365407
1349365388
1349365741
1349365741
1349365707
1349365702
1349365701
1349365700
1349365686
1349365676
1349365676
1349365667
1349365665
1349365660
1349365660
1349365654
1349365653
1349365648
1349365646
1349365645
1349365644
1349365641
1349365634
1349365620
1349365615
1349365610
1349365609
1349365609
1349365608
1349365603
1349365588
1349365580
1349365919
1349365916
1349365916
1349365904
1349365882
1349365879
1349365875
1349365863
1349365862
1349365861
1349365859
1349365857
1349365852
1349365839
1349365815
1349365812
1349365811
1349365802
1349365765
1349365758
1349365743
1349366100
1349366083
1349366062
1349366054
1349366046
1349366046
1349366042
1349366036
1349366026
1349366021
1349366013
1349365995
1349365988
1349365977
1349365964
1349365961
1349365940
1349365935
1349365934
1349365931
1349365930
1349365927
1349366279
1349366270
1349366260
1349366251
1349366249
1349366248
1349366247
1349366247
1349366243
1349366238
1349366230
1349366181
1349366177
1349366169
1349366168
1349366142
1349366134
1349366128
1349366127
1349366127
1349366126
1349366126
1349366107
1349366446
1349366437
1349366429
1349366415
1349366414
1349366398
1349366392
1349366392
1349366388
1349366366
1349366360
1349366354
1349366352
1349366351
1349366343
1349366338
1349366314
1349366312
1349366643
1349366641
1349366635
1349366632
1349366624
1349366609
1349366595
1349366564
1349366562
1349366555
1349366541
1349366537
1349366531
1349366525
1349366512
1349366482
1349366466
1349366814
1349366811
1349366804
1349366804
1349366796
1349366790
1349366778
1349366777
1349366754
1349366753
1349366748
1349366739
1349366735
1349366734
1349366725
1349366702
1349366699
1349366698
1349366698
1349366695
1349366693
1349366686
1349366678
1349366674
1349366671
1349366658
1349366652
1349366647
1349367006
1349366991
1349366989
1349366962
1349366960
1349366955
1349366929
1349366914
1349366914
1349366909
1349366896
1349366888
1349366866
1349366865
1349366863
1349366856
1349366835
1349367184
1349367184
1349367165
1349367155
1349367155
1349367149
1349367127
1349367115
1349367107
1349367101
1349367091
1349367088
1349367076
1349367074
1349367068
1349367046
1349367044
1349367039
1349367037
1349367037
1349367028
1349367011
1349367009
1349367351
1349367343
1349367331
1349367325
1349367316
1349367315
1349367312
1349367303
1349367287
1349367286
1349367283
1349367280
1349367276
1349367269
1349367239
1349367225
1349367209
1349367206
1349367528
1349367514
1349367492
1349367482
1349367465
1349367464
1349367448
1349367437
1349367433
1349367417
1349367415
1349367400
1349367394
1349367392
1349367380
1349367380
1349367379
1349367378
1349367373
1349367371
1349367717
1349367698
1349367695
1349367675
1349367674
1349367667
1349367623
1349367618
1349367617
1349367617
1349367616
1349367614
1349367613
1349367599
1349367598
1349367593
1349367593
1349367589
1349367577
1349367572
1349367568
1349367558
1349367554
1349367910
1349367903
1349367886
1349367874
1349367861
1349367829
1349367827
1349367820
1349367817
1349367785
1349367780
1349367743
1349368090
1349368068
1349368058
1349368056
1349368042
1349368017
1349367998
1349367964
1349367928
1349367913
1349368263
1349368257
1349368244
1349368226
1349368202
1349368201
1349368174
1349368172
1349368166
1349368163
1349368159
1349368134
1349368129
1349368124
1349368121
1349368119
1349368115
1349368111
1349368449
1349368445
1349368442
1349368439
1349368437
1349368428
1349368427
1349368408
1349368398
1349368391
1349368390
1349368390
1349368369
1349368363
1349368359
1349368353
1349368337
1349368332
1349368324
1349368305
1349368294
1349368291
1349368279
1349368631
1349368629
1349368627
1349368626
1349368606
1349368604
1349368601
1349368600
1349368595
1349368570
1349368564
1349368560
1349368547
1349368541
1349368531
1349368518
1349368508
1349368479
1349368814
1349368813
1349368803
1349368798
1349368790
1349368784
1349368779
1349368778
1349368757
1349368755
1349368742
1349368734
1349368723
1349368719
1349368719
1349368709
1349368680
1349368675
1349368649
1349368644
1349368642
1349368641
1349368992
1349368971
1349368964
1349368948
1349368940
1349368928
1349368923
1349368920
1349368909
1349368900
1349368890
1349368888
1349368877
1349368876
1349368871
1349368851
1349368845
1349368835
1349368829
1349368825
1349368818
1349369171
1349369162
1349369151
1349369124
1349369123
1349369113
1349369111
1349369085
1349369068
1349369068
1349369067
1349369065
1349369049
1349369046
1349369041
1349369028
1349369026
1349369025
1349369025
1349369020
1349369015
1349368996
1349369350
1349369348
1349369348
1349369344
1349369335
1349369334
1349369322
1349369320
1349369318
1349369303
1349369296
1349369285
1349369282
1349369261
1349369257
1349369206
1349369204
1349369194
1349369191
1349369533
1349369527
1349369522
1349369515
1349369504
1349369504
1349369499
1349369496
1349369490
1349369483
1349369467
1349369466
1349369458
1349369458
1349369447
1349369437
1349369435
1349369429
1349369427
1349369426
1349369420
1349369379
1349369718
1349369713
1349369706
1349369697
1349369687
1349369682
1349369674
1349369661
1349369658
1349369640
1349369611
1349369589
1349369542
1349369541
1349369876
1349369867
1349369863
1349369855
1349369846
1349369819
1349369813
1349369808
1349369794
1349369793
1349369788
1349369769
1349369756
1349369737
1349369737
1349369737
1349369723
1349370077
1349370074
1349370044
1349370038
1349370035
1349370009
1349370008
1349370008
1349370004
1349370003
1349369996
1349369992
1349369991
1349369978
1349369972
1349369970
1349369969
1349369961
1349369959
1349369953
1349369934
1349369933
1349369921
1349369920
1349369914
1349369907
1349369907
1349369905
1349370260
1349370259
1349370258
1349370258
1349370256
1349370252
1349370241
1349370224
1349370208
1349370201
1349370198
1349370197
1349370193
1349370190
1349370189
1349370188
1349370182
1349370181
1349370176
1349370166
1349370165
1349370158
1349370152
1349370134
1349370131
1349370130
1349370127
1349370113
1349370110
1349370102
1349370102
1349370099
1349370093
1349370090
1349370085
1349370084
1349370084
1349370082
1349370081
1349370417
1349370406
1349370398
1349370396
1349370380
1349370380
1349370372
1349370372
1349370371
1349370371
1349370366
1349370365
1349370355
1349370348
1349370344
1349370343
1349370332
1349370330
1349370315
1349370306
1349370296
1349370275
1349370272
1349370263
1349370605
1349370587
1349370555
1349370546
1349370532
1349370529
1349370495
1349370480
1349370470
1349370450
1349370444
1349370758
1349370758
1349370738
1349370730
1349370710
1349370698
1349370692
1349370669
1349370667
1349370644
1349370639
1349370624
1349370983
1349370982
1349370969
1349370959
1349370957
1349370865
1349370834
1349370813
1349370812
1349370807
1349370806
1349371153
1349371148
1349371139
1349371125
1349371123
1349371116
1349371113
1349371112
1349371105
1349371080
1349371053
1349371053
1349371034
1349371024
1349371004
1349371004
1349370998
1349370993
1349370986
1349371329
1349371321
1349371299
1349371291
1349371291
1349371289
1349371282
1349371279
1349371275
1349371246
1349371243
1349371242
1349371237
1349371207
1349371203
1349371186
1349371523
1349371522
1349371518
1349371510
1349371491
1349371488
1349371488
1349371488
1349371464
1349371460
1349371456
1349371438
1349371405
1349371399
1349371399
1349371396
1349371379
1349371370
1349371366
1349371365
1349371364
1349371362
1349371355
1349371348
1349371703
1349371668
1349371662
1349371654
1349371645
1349371627
1349371617
1349371614
1349371599
1349371592
1349371571
1349371562
1349371557
1349371557
1349371530
1349371528
1349371528
1349371867
1349371863
1349371839
1349371838
1349371831
1349371828
1349371816
1349371778
1349371773
1349371758
1349371753
1349371742
1349371737
1349371723
1349372060
1349372054
1349372048
1349372040
1349372032
1349372006
1349371965
1349371958
1349371949
1349371947
1349371942
1349371937
1349371935
1349371928
1349371922
1349371901
1349371894
1349371892
1349372238
1349372234
1349372232
1349372231
1349372205
1349372203
1349372192
1349372183
1349372170
1349372161
1349372158
1349372153
1349372152
1349372142
1349372130
1349372124
1349372119
1349372117
1349372103
1349372080
1349372069
1349372423
1349372420
1349372409
1349372371
1349372369
1349372360
1349372338
1349372331
1349372330
1349372326
1349372307
1349372288
1349372288
1349372277
1349372607
1349372602
1349372600
1349372588
1349372585
1349372575
1349372564
1349372509
1349372508
1349372502
1349372497
1349372496
1349372483
1349372479
1349372469
1349372460
1349372460
1349372450
1349372449
1349372438
1349372774
1349372762
1349372758
1349372694
1349372668
1349372644
1349372644
1349372637
1349372626
1349372963
1349372942
1349372934
1349372914
1349372900
1349372898
1349372879
1349372857
1349372820
1349372796
1349373141
1349373141
1349373141
1349373131
1349373130
1349373120
1349373120
1349373095
1349373085
1349373055
1349373037
1349373033
1349373017
1349373012
1349373008
1349372992
1349372986
1349372977
1349373330
1349373327
1349373322
1349373308
1349373283
1349373274
1349373268
1349373251
1349373250
1349373227
1349373226
1349373198
1349373187
1349373174
1349373166
1349373164
1349373511
1349373495
1349373493
1349373472
1349373469
1349373468
1349373467
1349373464
1349373463
1349373463
1349373461
1349373448
1349373434
1349373432
1349373424
1349373417
1349373408
1349373404
1349373367
1349373355
1349373351
1349373340
1349373340
1349373670
1349373667
1349373666
1349373633
1349373631
1349373619
1349373614
1349373607
1349373606
1349373597
1349373559
1349373535
1349373523
1349373522
1349373522
1349373519
1349373518
1349373864
1349373846
1349373843
1349373843
1349373842
1349373834
1349373829
1349373823
1349373818
1349373814
1349373809
1349373808
1349373805
1349373803
1349373792
1349373778
1349373772
1349373771
1349373768
1349373764
1349373760
1349373756
1349373752
1349373751
1349373737
1349373724
1349373720
1349373719
1349373716
1349373706
1349373698
1349374051
1349374042
1349374025
1349373956
1349373956
1349373956
1349373920
1349373920
1349373915
1349373909
1349373899
1349373898
1349373896
1349373882
1349373882
1349373881
1349374229
1349374215
1349374210
1349374179
1349374169
1349374142
1349374128
1349374120
1349374115
1349374074
1349374071
1349374063
1349374413
1349374404
1349374374
1349374366
1349374358
1349374344
1349374342
1349374328
1349374322
1349374313
1349374298
1349374282
1349374271
1349374269
1349374249
1349374248
1349374248
1349374248
1349374595
1349374594
1349374562
1349374538
1349374532
1349374532
1349374523
1349374523
1349374474
1349374464
1349374443
1349374433
1349374432
1349374428
1349374424
1349374775
1349374773
1349374767
1349374749
1349374748
1349374739
1349374701
1349374700
1349374678
1349374677
1349374665
1349374662
1349374661
1349374647
1349374639
1349374638
1349374626
1349374621
1349374618
1349374612
1349374611
1349374961
1349374928
1349374925
1349374846
1349374824
1349374821
1349374819
1349374805
1349374800
1349374792
1349374792
1349375126
1349375111
1349375110
1349375104
1349375100
1349375075
1349375065
1349375055
1349375053
1349375052
1349375049
1349375048
1349375035
1349375029
1349374995
1349374988
1349374973
1349374965
1349374963
1349374963
1349374963
1349374963
1349375290
1349375281
1349375271
1349375261
1349375249
1349375221
1349375213
1349375182
1349375174
1349375170
1349375170
1349375502
1349375490
1349375485
1349375482
1349375470
1349375459
1349375454
1349375453
1349375452
1349375449
1349375448
1349375438
1349375432
1349375420
1349375420
1349375406
1349375400
1349375393
1349375382
1349375375
1349375375
1349375372
1349375352
1349375340
1349375325
1349375683
1349375652
1349375652
1349375651
1349375641
1349375641
1349375627
1349375623
1349375609
1349375603
1349375593
1349375590
1349375589
1349375573
1349375561
1349375559
1349375552
1349375549
1349375540
1349375533
1349375520
1349375519
1349375519
1349375517
1349375859
1349375824
1349375822
1349375820
1349375811
1349375808
1349375804
1349375803
1349375746
1349375708
1349375690
1349375690
1349375690
1349375689
1349376007
1349376006
1349376001
1349375987
1349375963
1349375958
1349375958
1349375949
1349375937
1349375930
1349375912
1349375900
1349375872
1349376222
1349376218
1349376180
1349376173
1349376170
1349376148
1349376133
1349376106
1349376106
1349376101
1349376092
1349376083
1349376078
1349376072
1349376071
1349376397
1349376370
1349376365
1349376363
1349376350
1349376349
1349376326
1349376286
1349376267
1349376264
1349376228
1349376227
1349376574
1349376574
1349376573
1349376573
1349376529
1349376526
1349376509
1349376505
1349376480
1349376479
1349376466
1349376460
1349376448
1349376440
1349376430
1349376418
1349376412
1349376762
1349376760
1349376749
1349376734
1349376721
1349376707
1349376692
1349376673
1349376655
1349376651
1349376640
1349376638
1349376636
1349376633
1349376624
1349376618
1349376597
1349376587
1349376927
1349376915
1349376914
1349376906
1349376892
1349376887
1349376886
1349376884
1349376876
1349376866
1349376853
1349376840
1349376831
1349376807
1349376804
1349376788
1349377129
1349377127
1349377122
1349377119
1349377067
1349377054
1349377042
1349377030
1349377027
1349377026
1349377002
1349376987
1349376981
1349376978
1349376977
1349376971
1349376967
1349376963
1349376956
1349377298
1349377293
1349377290
1349377258
1349377249
1349377249
1349377248
1349377248
1349377248
1349377248
1349377247
1349377246
1349377246
1349377245
1349377245
1349377245
1349377244
1349377244
1349377243
1349377243
1349377242
1349377241
1349377241
1349377240
1349377240
1349377228
1349377222
1349377215
1349377199
1349377187
1349377183
1349377175
1349377172
1349377138
1349377133
1349377485
1349377461
1349377444
1349377434
1349377432
1349377394
1349377391
1349377388
1349377384
1349377379
1349377362
1349377360
1349377355
1349377355
1349377351
1349377340
1349377329
1349377320
1349377318
1349377312
1349377664
1349377656
1349377653
1349377645
1349377636
1349377633
1349377619
1349377615
1349377602
1349377591
1349377552
1349377545
1349377544
1349377540
1349377535
1349377534
1349377531
1349377524
1349377523
1349377522
1349377516
1349377494
1349377494
1349377850
1349377817
1349377807
1349377802
1349377790
1349377785
1349377771
1349377766
1349377721
1349377695
1349377692
1349378031
1349378030
1349378025
1349378021
1349378017
1349378013
1349378009
1349377978
1349377975
1349377964
1349377959
1349377953
1349377947
1349377944
1349377939
1349377930
1349377923
1349377922
1349377922
1349377911
1349377904
1349377902
1349377897
1349377896
1349377893
1349377892
1349377878
1349377873
1349377866
1349377858
1349378207
1349378205
1349378199
1349378176
1349378168
1349378143
1349378140
1349378130
1349378116
1349378111
1349378095
1349378089
1349378082
1349378079
1349378056
1349378054
1349378373
1349378371
1349378370
1349378368
1349378354
1349378333
1349378332
1349378331
1349378317
1349378289
1349378267
1349378251
1349378241
1349378240
1349378237
1349378233
1349378231
1349378230
1349378227
1349378224
1349378224
1349378222
1349378215
1349378573
1349378569
1349378561
1349378554
1349378542
1349378537
1349378529
1349378513
1349378511
1349378510
1349378508
1349378493
1349378464
1349378463
1349378462
1349378462
1349378459
1349378455
1349378441
1349378439
1349378425
1349378425
1349378724
1349378722
1349378719
1349378702
1349378680
1349378679
1349378676
1349378649
1349378644
1349378639
1349378633
1349378626
1349378602
1349378598
1349378582
1349378934
1349378917
1349378900
1349378898
1349378886
1349378886
1349378886
1349378886
1349378886
1349378885
1349378885
1349378884
1349378880
1349378875
1349378870
1349378863
1349378862
1349378861
1349378858
1349378851
1349378849
1349378843
1349378829
1349378829
1349378825
1349378821
1349378791
1349378784
1349378773
1349378771
1349379114
1349379114
1349379095
1349379091
1349379087
1349379075
1349379072
1349379061
1349379039
1349379039
1349379028
1349379017
1349378977
1349378957
1349378957
1349378949
1349378945
1349378941
1349379267
1349379257
1349379211
1349379194
1349379194
1349379194
1349379194
1349379185
1349379185
1349379185
1349379173
1349379168
1349379158
1349379152
1349379143
1349379139
1349379138
1349379138
1349379132
1349379130
1349379468
1349379466
1349379456
1349379456
1349379444
1349379416
1349379382
1349379381
1349379380
1349379357
1349379337
1349379334
1349379330
1349379330
1349379327
1349379320
1349379311
1349379656
1349379653
1349379651
1349379635
1349379634
1349379633
1349379607
1349379607
1349379602
1349379587
1349379585
1349379577
1349379569
1349379551
1349379535
1349379512
1349379505
1349379500
1349379831
1349379828
1349379822
1349379820
1349379799
1349379793
1349379791
1349379784
1349379783
1349379764
1349379761
1349379760
1349379745
1349379726
1349379714
1349379712
1349379709
1349379697
1349379675
1349380011
1349379991
1349379975
1349379950
1349379909
1349379908
1349379890
1349379874
1349379867
1349379863
1349380192
1349380164
1349380153
1349380152
1349380151
1349380150
1349380143
1349380131
1349380124
1349380114
1349380106
1349380090
1349380081
1349380049
1349380047
1349380038
1349380025
1349380374
1349380372
1349380357
1349380337
1349380335
1349380309
1349380303
1349380286
1349380281
1349380264
1349380260
1349380257
1349380255
1349380229
1349380213
1349380213
1349380558
1349380551
1349380549
1349380524
1349380503
1349380501
1349380499
1349380494
1349380479
1349380456
1349380448
1349380431
1349380409
1349380742
1349380740
1349380738
1349380728
1349380722
1349380720
1349380704
1349380686
1349380675
1349380670
1349380666
1349380660
1349380656
1349380621
1349380614
1349380609
1349380597
1349380596
1349380582
1349380578
1349380567
1349380913
1349380901
1349380889
1349380870
1349380866
1349380865
1349380854
1349380839
1349380815
1349380805
1349380803
1349380803
1349380803
1349380794
1349380789
1349380784
1349380764
1349380748
1349380747
1349381103
1349381102
1349381086
1349381078
1349381060
1349381058
1349381056
1349381041
1349381024
1349381019
1349381016
1349381014
1349381004
1349380974
1349380968
1349380963
1349380962
1349380950
1349380933
1349381280
1349381278
1349381277
1349381247
1349381234
1349381214
1349381213
1349381207
1349381179
1349381170
1349381165
1349381155
1349381119
1349381114
1349381467
1349381466
1349381456
1349381438
1349381436
1349381430
1349381428
1349381420
1349381419
1349381406
1349381403
1349381377
1349381358
1349381352
1349381349
1349381344
1349381343
1349381295
1349381291
1349381631
1349381585
1349381585
1349381579
1349381523
1349381522
1349381490
1349381486
1349381476
1349381824
1349381824
1349381821
1349381817
1349381813
1349381803
1349381789
1349381788
1349381772
1349381768
1349381750
1349381748
1349381706
1349381697
1349381696
1349381689
1349381684
1349381678
1349381674
1349381672
1349381661
1349381661
1349381993
1349381982
1349381981
1349381978
1349381965
1349381944
1349381943
1349381917
1349381912
1349381912
1349381895
1349381895
1349381892
1349381883
1349381883
1349381876
1349381847
1349381839
1349381838
1349381831
1349382186
1349382181
1349382180
1349382178
1349382176
1349382176
1349382176
1349382175
1349382174
1349382173
1349382166
1349382116
1349382115
1349382103
1349382069
1349382068
1349382043
1349382031
1349382030
1349382020
1349382014
1349382361
1349382358
1349382340
1349382339
1349382322
1349382318
1349382291
1349382291
1349382264
1349382251
1349382237
1349382226
1349382220
1349382216
1349382213
1349382198
1349382198
1349382530
1349382519
1349382510
1349382504
1349382504
1349382503
1349382500
1349382492
1349382492
1349382492
1349382485
1349382472
1349382464
1349382463
1349382460
1349382451
1349382422
1349382421
1349382421
1349382402
1349382378
1349382378
1349382377
1349382723
1349382719
1349382719
1349382719
1349382719
1349382716
1349382716
1349382716
1349382716
1349382702
1349382702
1349382686
1349382673
1349382656
1349382656
1349382656
1349382654
1349382654
1349382647
1349382647
1349382647
1349382608
1349382576
1349382567
1349382559
1349382904
1349382892
1349382885
1349382882
1349382873
1349382870
1349382866
1349382866
1349382862
1349382852
1349382813
1349382812
1349382808
1349382803
1349382793
1349382783
1349382771
1349382767
1349382763
1349382739
1349382736
1349383079
1349383071
1349383050
1349383048
1349383046
1349383034
1349383033
1349383017
1349383013
1349383012
1349383010
1349383003
1349383002
1349382991
1349382991
1349382983
1349382973
1349382964
1349382949
1349382944
1349382944
1349382940
1349382939
1349382935
1349382915
1349383269
1349383266
1349383261
1349383261
1349383248
1349383224
1349383224
1349383221
1349383207
1349383202
1349383197
1349383157
1349383153
1349383151
1349383142
1349383129
1349383125
1349383124
1349383106
1349383101
1349383097
1349383447
1349383442
1349383439
1349383417
1349383415
1349383396
1349383376
1349383367
1349383360
1349383351
1349383339
1349383328
1349383306
1349383298
1349383632
1349383630
1349383602
1349383591
1349383588
1349383587
1349383582
1349383577
1349383570
1349383549
1349383546
1349383523
1349383513
1349383507
1349383506
1349383485
1349383458
1349383457
1349383790
1349383787
1349383765
1349383755
1349383748
1349383748
1349383746
1349383743
1349383742
1349383741
1349383738
1349383738
1349383720
1349383720
1349383701
1349383691
1349383687
1349383685
1349383678
1349383643
1349383641
1349383977
1349383962
1349383948
1349383944
1349383944
1349383943
1349383941
1349383926
1349383920
1349383908
1349383903
1349383888
1349383858
1349383858
1349383855
1349383852
1349383847
1349383845
1349383843
1349383840
1349383838
1349383835
1349383834
1349383833
1349383832
1349384175
1349384166
1349384164
1349384133
1349384130
1349384100
1349384092
1349384081
1349384070
1349384044
1349384038
1349384021
1349384012
1349384012
1349383999
1349383998
1349384355
1349384342
1349384339
1349384338
1349384338
1349384338
1349384328
1349384328
1349384322
1349384318
1349384310
1349384305
1349384284
1349384274
1349384255
1349384248
1349384244
1349384244
1349384236
1349384234
1349384219
1349384217
1349384216
1349384211
1349384197
1349384196
1349384186
1349384534
1349384528
1349384518
1349384517
1349384509
1349384498
1349384474
1349384465
1349384446
1349384446
1349384445
1349384435
1349384435
1349384422
1349384405
1349384385
1349384371
1349384715
1349384689
1349384688
1349384684
1349384660
1349384658
1349384649
1349384641
1349384639
1349384625
1349384605
1349384603
1349384590
1349384573
1349384557
1349384544
1349384900
1349384891
1349384881
1349384871
1349384869
1349384851
1349384831
1349384829
1349384821
1349384816
1349384815
1349384798
1349384796
1349384782
1349384776
1349384746
1349384741
1349384733
1349384727
1349384724
1349385075
1349385072
1349385062
1349385039
1349385026
1349385006
1349385004
1349384997
1349384991
1349384979
1349384976
1349384967
1349384955
1349384950
1349384941
1349384924
1349384923
1349384910
1349385257
1349385256
1349385252
1349385250
1349385244
1349385239
1349385236
1349385236
1349385233
1349385232
1349385232
1349385231
1349385231
1349385229
1349385223
1349385219
1349385206
1349385156
1349385137
1349385134
1349385127
1349385102
1349385100
1349385096
1349385095
1349385085
1349385084
1349385421
1349385415
1349385412
1349385398
1349385387
1349385381
1349385343
1349385322
1349385271
1349385624
1349385617
1349385597
1349385593
1349385562
1349385538
1349385530
1349385525
1349385518
1349385515
1349385506
1349385483
1349385483
1349385469
1349385758
1349385753
1349385750
1349385750
1349385744
1349385734
1349385730
1349385715
1349385705
1349385694
1349385679
1349385678
1349385675
1349385663
1349385657
1349385630
1349385630
1349385981
1349385981
1349385976
1349385968
1349385968
1349385955
1349385955
1349385954
1349385933
1349385932
1349385927
1349385927
1349385914
1349385885
1349385880
1349385879
1349385873
1349385852
1349385845
1349385815
1349385814
1349386153
1349386149
1349386143
1349386126
1349386122
1349386117
1349386110
1349386103
1349386088
1349386080
1349386074
1349386072
1349386071
1349386071
1349386044
1349386039
1349386037
1349386033
1349386017
1349386008
1349386335
1349386333
1349386322
1349386308
1349386306
1349386305
1349386300
1349386296
1349386285
1349386271
1349386249
1349386229
1349386217
1349386214
1349386214
1349386214
1349386212
1349386210
1349386210
1349386191
1349386191
1349386518
1349386500
1349386497
1349386492
1349386480
1349386479
1349386411
1349386408
1349386403
1349386386
1349386385
1349386364
1349386350
1349386683
1349386671
1349386671
1349386658
1349386656
1349386650
1349386642
1349386640
1349386624
1349386619
1349386616
1349386608
1349386606
1349386601
1349386587
1349386582
1349386582
1349386580
1349386569
1349386548
1349386547
1349386546
1349386545
1349386538
1349386538
1349386877
1349386877
1349386863
1349386863
1349386848
1349386845
1349386843
1349386833
1349386827
1349386808
1349386786
1349386786
1349386785
1349386785
1349386785
1349386785
1349386784
1349386784
1349386783
1349386783
1349386783
1349386783
1349386783
1349386783
1349386782
1349386781
1349386781
1349386777
1349386774
1349386766
1349386765
1349386758
1349386741
1349386729
1349386720
1349386713
1349387065
1349387062
1349387022
1349387004
1349386981
1349386952
1349386940
1349386903
1349386900
1349387235
1349387225
1349387222
1349387221
1349387209
1349387208
1349387202
1349387179
1349387162
1349387137
1349387123
1349387122
1349387122
1349387107
1349387106
1349387090
1349387078
1349387072
1349387070
1349387429
1349387393
1349387390
1349387389
1349387373
1349387370
1349387355
1349387345
1349387323
1349387308
1349387307
1349387289
1349387261
1349387604
1349387603
1349387601
1349387594
1349387587
1349387583
1349387561
1349387556
1349387546
1349387544
1349387543
1349387533
1349387501
1349387464
1349387459
1349387443
1349387789
1349387780
1349387775
1349387769
1349387732
1349387723
1349387718
1349387710
1349387706
1349387706
1349387700
1349387688
1349387685
1349387683
1349387673
1349387669
1349387666
1349387666
1349387656
1349387656
1349387652
1349387640
1349387637
1349387635
1349387633
1349387620
1349387619
1349387619
1349387616
1349387616
1349387615
1349387614
1349387971
1349387934
1349387927
1349387918
1349387905
1349387877
1349387854
1349387850
1349387838
1349387820
1349387807
1349388142
1349388127
1349388125
1349388115
1349388098
1349388093
1349388085
1349388074
1349388071
1349388071
1349388050
1349388036
1349388034
1349388029
1349388019
1349388018
1349388002
1349387997
1349387983
1349388332
1349388329
1349388320
1349388301
1349388284
1349388284
1349388274
1349388273
1349388261
1349388261
1349388252
1349388226
1349388224
1349388224
1349388219
1349388216
1349388211
1349388201
1349388195
1349388194
1349388177
1349388164
1349388158
1349388516
1349388512
1349388503
1349388501
1349388495
1349388494
1349388490
1349388487
1349388485
1349388468
1349388462
1349388431
1349388429
1349388408
1349388397
1349388396
1349388389
1349388388
1349388386
1349388382
1349388377
1349388376
1349388372
1349388370
1349388339
1349388657
1349388652
1349388651
1349388646
1349388643
1349388640
1349388640
1349388636
1349388630
1349388628
1349388619
1349388612
1349388604
1349388600
1349388585
1349388583
1349388581
1349388581
1349388572
1349388564
1349388530
1349388526
1349388879
1349388875
1349388847
1349388843
1349388821
1349388816
1349388816
1349388815
1349388806
1349388803
1349388799
1349388792
1349388788
1349388784
1349388779
1349388758
1349388757
1349388755
1349388754
1349388742
1349388732
1349388722
1349388716
1349388713
1349388709
1349388702
1349389060
1349389050
1349389046
1349389040
1349389033
1349389032
1349389027
1349389015
1349389014
1349389000
1349388994
1349388985
1349388981
1349388979
1349388965
1349388964
1349388961
1349388958
1349388957
1349388946
1349388901
1349389220
1349389218
1349389201
1349389201
1349389197
1349389185
1349389167
1349389157
1349389155
1349389142
1349389134
1349389131
1349389128
1349389109
1349389105
1349389088
1349389073
1349389070
1349389414
1349389405
1349389405
1349389398
1349389396
1349389383
1349389378
1349389373
1349389361
1349389359
1349389352
1349389351
1349389348
1349389347
1349389345
1349389341
1349389340
1349389340
1349389340
1349389336
1349389325
1349389320
1349389320
1349389301
1349389280
1349389264
1349389254
1349389249
1349389248
1349389245
1349389584
1349389573
1349389568
1349389565
1349389555
1349389551
1349389547
1349389499
1349389495
1349389494
1349389494
1349389461
1349389461
1349389456
1349389430
1349389765
1349389756
1349389751
1349389747
1349389746
1349389717
1349389716
1349389703
1349389675
1349389662
1349389655
1349389647
1349389636
1349389630
1349389623
1349389962
1349389957
1349389950
1349389933
1349389921
1349389920
1349389914
1349389911
1349389908
1349389896
1349389848
1349389844
1349389829
1349389808
1349389787
1349390102
1349390094
1349390076
1349390074
1349390062
1349390035
1349390031
1349390013
1349390004
1349390003
1349389997
1349389997
1349389978
1349389971
1349389968
1349389964
1349390325
1349390302
1349390300
1349390285
1349390284
1349390284
1349390271
1349390266
1349390256
1349390237
1349390236
1349390220
1349390185
1349390162
1349390162
1349390486
1349390486
1349390460
1349390439
1349390421
1349390420
1349390411
1349390372
1349390371
1349390361
1349390359
1349390357
1349390356
1349390353
1349390668
1349390667
1349390661
1349390654
1349390653
1349390651
1349390635
1349390634
1349390632
1349390625
1349390625
1349390612
1349390605
1349390596
1349390596
1349390592
1349390578
1349390564
1349390551
1349390548
1349390547
1349390527
1349390521
1349390516
1349390508
1349390866
1349390853
1349390851
1349390830
1349390801
1349390798
1349390796
1349390793
1349390788
1349390786
1349390784
1349390779
1349390758
1349390748
1349390728
1349390721
1349390720
1349390719
1349390715
1349390705
1349390705
1349390692
1349391040
1349391031
1349391020
1349391020
1349390981
1349390964
1349390945
1349390943
1349390918
1349390913
1349390909
1349390909
1349390882
1349390877
1349391229
1349391199
1349391194
1349391188
1349391188
1349391127
1349391109
1349391108
1349391104
1349391104
1349391097
1349391093
1349391088
1349391400
1349391389
1349391389
1349391384
1349391378
1349391373
1349391371
1349391362
1349391351
1349391343
1349391329
1349391327
1349391318
1349391317
1349391315
1349391306
1349391285
1349391263
1349391261
1349391261
1349391253
1349391251
1349391239
1349391584
1349391570
1349391544
1349391538
1349391535
1349391514
1349391505
1349391498
1349391498
1349391497
1349391495
1349391493
1349391482
1349391471
1349391459
1349391459
1349391454
1349391438
1349391436
1349391422
1349391421
1349391415
1349391755
1349391747
1349391741
1349391741
1349391740
1349391723
1349391720
1349391712
1349391706
1349391701
1349391696
1349391689
1349391678
1349391640
1349391629
1349391616
1349391604
1349391945
1349391942
1349391938
1349391904
1349391885
1349391872
1349391853
1349391839
1349391839
1349391833
1349391811
1349391811
1349391810
1349391806
1349391776
1349392119
1349392109
1349392104
1349392097
1349392044
1349392034
1349392002
1349391998
1349391984
1349391965
1349391954
1349392312
1349392308
1349392305
1349392301
1349392299
1349392284
1349392217
1349392213
1349392210
1349392201
1349392190
1349392175
1349392158
1349392139
1349392134
1349392477
1349392473
1349392468
1349392463
1349392460
1349392444
1349392422
1349392416
1349392409
1349392395
1349392382
1349392371
1349392341
1349392339
1349392661
1349392656
1349392651
1349392648
1349392645
1349392644
1349392604
1349392596
1349392592
1349392551
1349392551
1349392546
1349392544
1349392537
1349392533
1349392531
1349392531
1349392505
1349392852
1349392847
1349392828
1349392810
1349392803
1349392795
1349392786
1349392781
1349392778
1349392776
1349392766
1349392766
1349392764
1349392752
1349392749
1349392729
1349392713
1349392701
1349392696
1349392695
1349392690
1349392689
1349393033
1349393027
1349393027
1349392993
1349392987
1349392966
1349392933
1349392928
1349392925
1349392921
1349392913
1349392910
1349392906
1349392892
1349392889
1349392867
1349392865
1349392865
1349393190
1349393189
1349393187
1349393149
1349393148
1349393137
1349393126
1349393119
1349393107
1349393094
1349393096
1349393084
1349393066
1349393056
1349393041
1349393040
1349393393
1349393382
1349393382
1349393381
1349393380
1349393380
1349393376
1349393375
1349393370
1349393361
1349393360
1349393352
1349393342
1349393331
1349393315
1349393307
1349393306
1349393296
1349393288
1349393284
1349393275
1349393225
1349393577
1349393568
1349393568
1349393566
1349393556
1349393542
1349393539
1349393503
1349393499
1349393497
1349393482
1349393482
1349393482
1349393472
1349393470
1349393462
1349393456
1349393442
1349393440
1349393425
1349393423
1349393422
1349393418
1349393414
1349393413
1349393401
1349393400
1349393759
1349393758
1349393757
1349393749
1349393740
1349393740
1349393737
1349393726
1349393719
1349393717
1349393713
1349393703
1349393695
1349393689
1349393683
1349393681
1349393675
1349393667
1349393666
1349393663
1349393660
1349393656
1349393640
1349393639
1349393636
1349393631
1349393627
1349393623
1349393617
1349393610
1349393602
1349393601
1349393939
1349393938
1349393933
1349393916
1349393913
1349393911
1349393901
1349393894
1349393890
1349393887
1349393884
1349393879
1349393859
1349393841
1349393834
1349393823
1349393802
1349393778
1349393778
1349393762
1349394096
1349394096
1349394075
1349394070
1349394065
1349394058
1349394054
1349394049
1349394048
1349394045
1349394039
1349394034
1349394020
1349394018
1349394012
1349393980
1349393972
1349393971
1349393971
1349393970
1349393969
1349393968
1349393968
1349393960
1349393952
1349393946
1349394275
1349394272
1349394234
1349394231
1349394225
1349394224
1349394187
1349394172
1349394172
1349394170
1349394168
1349394168
1349394164
1349394164
1349394153
1349394483
1349394448
1349394438
1349394427
1349394414
1349394388
1349394384
1349394383
1349394376
1349394367
1349394363
1349394346
1349394333
1349394322
1349394320
1349394319
1349394303
1349394659
1349394601
1349394594
1349394591
1349394581
1349394578
1349394551
1349394534
1349394504
1349394499
1349394844
1349394844
1349394842
1349394771
1349394767
1349394732
1349394703
1349394695
1349394687
1349394682
1349394667
1349395007
1349394998
1349394995
1349394990
1349394975
1349394965
1349394940
1349394920
1349394914
1349394903
1349394887
1349394883
1349394879
1349394871
1349394869
1349394868
1349394861
1349394853
1349394850
1349394845
1349395198
1349395188
1349395175
1349395160
1349395156
1349395154
1349395146
1349395141
1349395116
1349395098
1349395084
1349395068
1349395065
1349395055
1349395041
1349395031
1349395385
1349395376
1349395374
1349395354
1349395336
1349395336
1349395326
1349395319
1349395298
1349395291
1349395285
1349395283
1349395283
1349395283
1349395283
1349395282
1349395282
1349395282
1349395276
1349395275
1349395267
1349395240
1349395210
1349395557
1349395550
1349395543
1349395533
1349395521
1349395520
1349395514
1349395508
1349395501
1349395488
1349395485
1349395485
1349395480
1349395479
1349395477
1349395477
1349395474
1349395468
1349395466
1349395464
1349395458
1349395453
1349395441
1349395433
1349395419
1349395401
1349395393
1349395742
1349395741
1349395735
1349395724
1349395720
1349395712
1349395690
1349395681
1349395674
1349395658
1349395643
1349395637
1349395598
1349395596
1349395594
1349395584
1349395573
1349395572
1349395571
1349395922
1349395898
1349395890
1349395882
1349395879
1349395873
1349395858
1349395849
1349395845
1349395841
1349395829
1349395811
1349395803
1349395766
1349395760
1349396107
1349396100
1349396090
1349396087
1349396083
1349396069
1349396039
1349396039
1349396039
1349396028
1349396026
1349396009
1349396001
1349395999
1349395989
1349395959
1349395958
1349395930
1349396290
1349396265
1349396264
1349396260
1349396260
1349396256
1349396256
1349396243
1349396232
1349396220
1349396219
1349396211
1349396202
1349396199
1349396197
1349396190
1349396184
1349396158
1349396158
1349396154
1349396147
1349396140
1349396137
1349396136
1349396132
1349396127
1349396118
1349396115
1349396469
1349396465
1349396445
1349396443
1349396441
1349396441
1349396438
1349396426
1349396412
1349396403
1349396388
1349396384
1349396377
1349396377
1349396370
1349396369
1349396368
1349396361
1349396330
1349396322
1349396294
1349396644
1349396599
1349396592
1349396586
1349396579
1349396576
1349396572
1349396570
1349396558
1349396541
1349396540
1349396539
1349396493
1349396485
1349396477
1349396833
1349396832
1349396829
1349396826
1349396822
1349396820
1349396814
1349396814
1349396804
1349396802
1349396793
1349396783
1349396763
1349396739
1349396736
1349396726
1349396719
1349396711
1349396669
1349396659
1349396655
1349397013
1349397012
1349397010
1349397007
1349397007
1349396996
1349396993
1349396990
1349396981
1349396963
1349396961
1349396953
1349396952
1349396913
1349396906
1349396892
1349396884
1349396869
1349396862
1349396856
1349396849
1349396846
1349396843
1349396840
1349397192
1349397191
1349397182
1349397178
1349397176
1349397159
1349397152
1349397151
1349397143
1349397133
1349397122
1349397114
1349397113
1349397078
1349397076
1349397066
1349397058
1349397034
1349397026
1349397025
1349397025
1349397024
1349397023
1349397023
1349397018
1349397017
1349397016
1349397373
1349397369
1349397353
1349397338
1349397328
1349397312
1349397293
1349397276
1349397270
1349397265
1349397260
1349397260
1349397246
1349397231
1349397223
1349397223
1349397222
1349397544
1349397534
1349397508
1349397487
1349397481
1349397454
1349397439
1349397427
1349397383
1349397381
1349397734
1349397730
1349397725
1349397680
1349397669
1349397668
1349397647
1349397638
1349397633
1349397622
1349397581
1349397577
1349397574
1349397569
1349397562
1349397557
1349397556
1349397905
1349397900
1349397861
1349397851
1349397839
1349397836
1349397833
1349397822
1349397793
1349397785
1349397782
1349397775
1349397774
1349397774
1349397761
1349397755
1349398088
1349398083
1349398081
1349398048
1349398043
1349398028
1349398024
1349398021
1349398009
1349398008
1349398002
1349397996
1349397983
1349397983
1349397973
1349397962
1349397936
1349398266
1349398265
1349398264
1349398250
1349398248
1349398243
1349398230
1349398225
1349398214
1349398209
1349398207
1349398204
1349398199
1349398198
1349398189
1349398189
1349398184
1349398184
1349398160
1349398145
1349398143
1349398138
1349398137
1349398129
1349398122
1349398114
1349398111
1349398108
1349398106
1349398098
1349398453
1349398445
1349398443
1349398440
1349398437
1349398436
1349398434
1349398432
1349398424
1349398416
1349398416
1349398399
1349398399
1349398398
1349398386
1349398373
1349398365
1349398348
1349398338
1349398314
1349398313
1349398309
1349398307
1349398306
1349398636
1349398623
1349398615
1349398602
1349398590
1349398581
1349398580
1349398578
1349398578
1349398574
1349398567
1349398530
1349398525
1349398519
1349398516
1349398510
1349398509
1349398502
1349398477
1349398473
1349398788
1349398786
1349398784
1349398780
1349398774
1349398773
1349398770
1349398752
1349398742
1349398733
1349398723
1349398721
1349398720
1349398720
1349398719
1349398719
1349398719
1349398713
1349398706
1349398695
1349398684
1349398676
1349398674
1349398658
1349398651
1349398645
1349398996
1349398975
1349398969
1349398969
1349398964
1349398949
1349398919
1349398914
1349398873
1349398837
1349398824
1349398824
1349399134
1349399132
1349399122
1349399115
1349399100
1349399099
1349399089
1349399087
1349399072
1349399069
1349399059
1349399030
1349399023
1349399008
1349399358
1349399351
1349399331
1349399327
1349399318
1349399312
1349399288
1349399287
1349399273
1349399257
1349399233
1349399228
1349399215
1349399211
1349399543
1349399531
1349399531
1349399522
1349399520
1349399519
1349399511
1349399503
1349399499
1349399468
1349399467
1349399435
1349399415
1349399415
1349399399
1349399398
1349399394
1349399362
1349399362
1349399714
1349399699
1349399692
1349399683
1349399679
1349399675
1349399666
1349399655
1349399651
1349399628
1349399619
1349399602
1349399584
1349399579
1349399558
1349399900
1349399888
1349399869
1349399853
1349399845
1349399842
1349399823
1349399818
1349399818
1349399815
1349399780
1349399777
1349399766
1349399748
1349399748
1349399743
1349399733
1349399730
1349399727
1349400079
1349400072
1349400065
1349400058
1349400057
1349400057
1349400052
1349400048
1349400048
1349400047
1349400041
1349400039
1349400036
1349400036
1349400022
1349400011
1349400000
1349399991
1349399989
1349399970
1349399968
1349399960
1349399959
1349399959
1349399942
1349399940
1349399932
1349399931
1349399931
1349399926
1349399926
1349399921
1349399912
1349400257
1349400242
1349400240
1349400237
1349400234
1349400231
1349400223
1349400220
1349400209
1349400191
1349400191
1349400186
1349400184
1349400165
1349400155
1349400154
1349400152
1349400141
1349400137
1349400127
1349400119
1349400111
1349400102
1349400093
1349400092
1349400425
1349400424
1349400419
1349400386
1349400381
1349400328
1349400323
1349400323
1349400317
1349400290
1349400287
1349400625
1349400607
1349400607
1349400604
1349400602
1349400595
1349400589
1349400582
1349400567
1349400567
1349400559
1349400557
1349400509
1349400501
1349400491
1349400485
1349400484
1349400474
1349400468
1349400461
1349400461
1349400806
1349400787
1349400785
1349400760
1349400757
1349400757
1349400725
1349400693
1349400687
1349400686
1349400686
1349400680
1349400676
1349400674
1349400671
1349400659
1349400659
1349400655
1349400653
1349400649
1349400645
1349400639
1349400634
1349400631
1349400991
1349400979
1349400978
1349400969
1349400967
1349400962
1349400953
1349400948
1349400946
1349400943
1349400942
1349400941
1349400932
1349400909
1349400905
1349400892
1349400889
1349400881
1349400879
1349400878
1349400853
1349400826
1349400826
1349400821
1349400818
1349400811
1349401170
1349401163
1349401160
1349401159
1349401153
1349401152
1349401152
1349401151
1349401148
1349401143
1349401133
1349401128
1349401126
1349401124
1349401117
1349401117
1349401095
1349401092
1349401074
1349401073
1349401052
1349401039
1349401036
1349401023
1349401012
1349401008
1349401006
1349401003
1349401349
1349401344
1349401341
1349401338
1349401333
1349401327
1349401319
1349401315
1349401305
1349401302
1349401302
1349401289
1349401283
1349401262
1349401262
1349401252
1349401223
1349401198
1349401186
1349401183
1349401520
1349401512
1349401509
1349401504
1349401486
1349401482
1349401478
1349401476
1349401473
1349401458
1349401442
1349401424
1349401420
1349401418
1349401418
1349401410
1349401407
1349401405
1349401402
1349401401
1349401399
1349401396
1349401375
1349401360
1349401712
1349401711
1349401710
1349401703
1349401698
1349401694
1349401694
1349401677
1349401674
1349401672
1349401660
1349401658
1349401626
1349401620
1349401601
1349401601
1349401586
1349401583
1349401573
1349401566
1349401564
1349401553
1349401552
1349401552
1349401543
1349401538
1349401533
1349401855
1349401844
1349401829
1349401826
1349401819
1349401815
1349401815
1349401788
1349401772
1349401753
1349401746
1349401740
1349401724
1349402068
1349402065
1349402052
1349402051
1349402047
1349402014
1349402006
1349402002
1349401995
1349401993
1349401990
1349401978
1349401964
1349401946
1349401932
1349401922
1349401918
1349401909
1349402248
1349402236
1349402235
1349402231
1349402211
1349402203
1349402195
1349402164
1349402163
1349402151
1349402145
1349402144
1349402143
1349402142
1349402141
1349402140
1349402140
1349402118
1349402114
1349402102
1349402088
1349402087
1349402407
1349402404
1349402403
1349402381
1349402367
1349402365
1349402355
1349402330
1349402323
1349402307
1349402302
1349402285
1349402595
1349402585
1349402574
1349402554
1349402546
1349402541
1349402516
1349402510
1349402505
1349402488
1349402484
1349402481
1349402475
1349402446
1349402443
1349402443
1349402799
1349402742
1349402720
1349402712
1349402682
1349402674
1349402637
1349402959
1349402947
1349402935
1349402930
1349402920
1349402917
1349402905
1349402895
1349402882
1349402858
1349402845
1349402836
1349402829
1349402813
1349403160
1349403147
1349403145
1349403140
1349403137
1349403135
1349403134
1349403128
1349403128
1349403123
1349403119
1349403118
1349403115
1349403115
1349403113
1349403101
1349403099
1349403091
1349403084
1349403083
1349403073
1349403071
1349403056
1349403041
1349403034
1349403031
1349403021
1349403336
1349403335
1349403323
1349403322
1349403319
1349403318
1349403315
1349403295
1349403286
1349403277
1349403265
1349403249
1349403235
1349403233
1349403223
1349403521
1349403516
1349403516
1349403516
1349403502
1349403474
1349403461
1349403452
1349403443
1349403421
1349403413
1349403407
1349403399
1349403394
1349403376
1349403371
1349403354
1349403353
1349403351
1349403350
1349403703
1349403687
1349403675
1349403669
1349403654
1349403647
1349403646
1349403629
1349403622
1349403615
1349403606
1349403552
1349403534
1349403531
1349403876
1349403869
1349403858
1349403752
1349403742
1349403740
1349403738
1349404057
1349404056
1349404056
1349404003
1349404002
1349403972
1349403946
1349403940
1349403934
1349403934
1349403912
1349404236
1349404227
1349404224
1349404214
1349404203
1349404188
1349404187
1349404183
1349404160
1349404144
1349404136
1349404132
1349404130
1349404122
1349404109
1349404094
1349404070
1349404070
1349404410
1349404408
1349404403
1349404395
1349404394
1349404377
1349404377
1349404370
1349404366
1349404363
1349404333
1349404317
1349404316
1349404312
1349404306
1349404293
1349404279
1349404271
1349404260
1349404259
1349404256
1349404569
1349404567
1349404565
1349404555
1349404537
1349404535
1349404534
1349404512
1349404487
1349404482
1349404475
1349404457
1349404433
1349404752
1349404748
1349404739
1349404680
1349404677
1349404656
1349404652
1349404645
1349404631
1349404614
1349404958
1349404957
1349404951
1349404946
1349404937
1349404930
1349404905
1349404872
1349404861
1349404854
1349405137
1349405131
1349405126
1349405120
1349405077
1349405031
1349405025
1349405012
1349405010
1349405002
1349404988
1349404976
1349405322
1349405299
1349405297
1349405286
1349405275
1349405236
1349405232
1349405174
1349405163
1349405489
1349405485
1349405448
1349405428
1349405417
1349405414
1349405403
1349405403
1349405392
1349405392
1349405342
1349405340
1349405690
1349405686
1349405679
1349405670
1349405670
1349405650
1349405649
1349405625
1349405619
1349405614
1349405611
1349405609
1349405600
1349405592
1349405569
1349405568
1349405544
1349405519
1349405516
1349405862
1349405848
1349405844
1349405826
1349405820
1349405813
1349405803
1349405772
1349405753
1349405753
1349405750
1349405749
1349405749
1349405748
1349405748
1349405741
1349405739
1349405737
1349405735
1349405728
1349405727
1349405707
1349406047
1349406031
1349406030
1349406026
1349405966
1349405961
1349405960
1349405955
1349405935
1349405917
1349405900
1349405892
1349406201
1349406172
1349406164
1349406159
1349406159
1349406150
1349406149
1349406141
1349406111
1349406101
1349406088
1349406085
1349406083
1349406063
1349406061
1349406059
1349406406
1349406352
1349406344
1349406339
1349406315
1349406308
1349406286
1349406263
1349406261
1349406248
1349406248
1349406589
1349406588
1349406584
1349406579
1349406554
1349406541
1349406540
1349406533
1349406529
1349406503
1349406487
1349406486
1349406475
1349406468
1349406468
1349406468
1349406436
1349406435
1349406433
1349406427
1349406692
1349406691
1349406668
1349406667
1349406666
1349406635
1349406619
1349406941
1349406924
1349406910
1349406884
1349406864
1349406863
1349406851
1349406840
1349406837
1349406832
1349406831
1349406807
1349406797
1349407101
1349407096
1349407091
1349407080
1349407078
1349407020
1349407011
1349406988
1349406972
1349406961
1349407307
1349407278
1349407261
1349407258
1349407226
1349407204
1349407198
1349407196
1349407191
1349407162
1349407153
1349407146
1349407144
1349407496
1349407492
1349407489
1349407456
1349407412
1349407404
1349407400
1349407367
1349407347
1349407336
1349407333
1349407675
1349407668
1349407658
1349407634
1349407618
1349407611
1349407601
1349407586
1349407579
1349407569
1349407849
1349407825
1349407820
1349407818
1349407817
1349407811
1349407786
1349407781
1349407763
1349407727
1349407725
1349407709
1349407706
1349408026
1349408004
1349408004
1349408004
1349407998
1349407998
1349407998
1349407995
1349407995
1349407980
1349407966
1349407940
1349407928
1349407917
1349407914
1349407886
1349407886
1349407881
1349407877
1349407876
1349407863
1349408181
1349408153
1349408107
1349408092
1349408068
1349408057
1349408401
1349408400
1349408400
1349408395
1349408380
1349408369
1349408348
1349408321
1349408315
1349408296
1349408286
1349408268
1349408266
1349408255
1349408235
1349408235
1349408560
1349408554
1349408553
1349408493
1349408482
1349408471
1349408442
1349408436
1349408422
1349408759
1349408746
1349408746
1349408740
1349408739
1349408736
1349408733
1349408726
1349408713
1349408697
1349408682
1349408640
1349408611
1349408609
1349408602
1349408598
1349408944
1349408942
1349408941
1349408941
1349408937
1349408921
1349408908
1349408880
1349408878
1349408856
1349408852
1349408841
1349408807
1349408782
1349408778
1349408774
1349409120
1349409115
1349409092
1349409087
1349409083
1349409082
1349409076
1349409063
1349409024
1349409011
1349408971
1349408958
1349408949
1349409308
1349409304
1349409293
1349409284
1349409260
1349409235
1349409209
1349409207
1349409188
1349409172
1349409160
1349409147
1349409134
1349409470
1349409449
1349409449
1349409448
1349409446
1349409405
1349409405
1349409401
1349409393
1349409388
1349409384
1349409360
1349409343
1349409337
1349409335
1349409328
1349409324
1349409629
1349409625
1349409609
1349409603
1349409602
1349409581
1349409573
1349409566
1349409556
1349409531
1349409518
1349409514
1349409514
1349409816
1349409816
1349409805
1349409769
1349409715
1349409713
1349409674
1349410010
1349409991
1349409956
1349409943
1349409931
1349409930
1349409914
1349409901
1349409881
1349409877
1349409863
1349409861
1349409853
1349410185
1349410175
1349410127
1349410115
1349410109
1349410104
1349410097
1349410080
1349410077
1349410072
1349410047
1349410040
1349410388
1349410387
1349410387
1349410367
1349410350
1349410316
1349410275
1349410221
1349410219
1349410216
1349410480
1349410476
1349410447
1349410417
1349410749
1349410744
1349410726
1349410681
1349410680
1349410671
1349410666
1349410658
1349410640
1349410636
1349410631
1349410624
1349410610
1349410585
1349410935
1349410884
1349410870
1349410855
1349410838
1349410827
1349410805
1349410789
1349410757
1349411089
1349411077
1349411065
1349411064
1349411040
1349411036
1349411025
1349411010
1349411002
1349410953
1349411286
1349411264
1349411247
1349411215
1349411180
1349411171
1349411168
1349411167
1349411144
1349411139
1349411134
1349411130
1349411461
1349411439
1349411432
1349411429
1349411429
1349411427
1349411416
1349411411
1349411404
1349411399
1349411382
1349411347
1349411317
1349411317
1349411656
1349411654
1349411654
1349411649
1349411627
1349411620
1349411618
1349411616
1349411610
1349411609
1349411604
1349411595
1349411587
1349411587
1349411573
1349411568
1349411560
1349411541
1349411534
1349411528
1349411511
1349411480
1349411833
1349411819
1349411793
1349411789
1349411772
1349411771
1349411771
1349411769
1349411756
1349411753
1349411734
1349411723
1349411721
1349411707
1349411704
1349411698
1349411665
1349412009
1349412005
1349411998
1349411987
1349411985
1349411980
1349411961
1349411934
1349411918
1349411877
1349411859
1349411853
1349412192
1349412176
1349412171
1349412163
1349412157
1349412154
1349412147
1349412146
1349412143
1349412140
1349412111
1349412104
1349412103
1349412096
1349412084
1349412068
1349412050
1349412045
1349412369
1349412354
1349412340
1349412325
1349412320
1349412315
1349412290
1349412289
1349412287
1349412287
1349412282
1349412246
1349412243
1349412237
1349412225
1349412220
1349412533
1349412521
1349412518
1349412468
1349412450
1349412436
1349412414
1349412722
1349412703
1349412701
1349412694
1349412683
1349412672
1349412666
1349412635
1349412632
1349412620
1349412617
1349412613
1349412572
1349412915
1349412902
1349412874
1349412840
1349412837
1349412817
1349412811
1349412795
1349413066
1349412999
1349412978
1349412974
1349412970
1349412967
1349412961
1349412952
1349412937
1349412928
1349413261
1349413237
1349413232
1349413205
1349413172
1349413125
1349413119
1349413441
1349413417
1349413414
1349413408
1349413406
1349413405
1349413392
1349413390
1349413370
1349413345
1349413340
1349413328
1349413631
1349413618
1349413612
1349413611
1349413600
1349413599
1349413583
1349413560
1349413533
1349413823
1349413823
1349413823
1349413818
1349413813
1349413800
1349413795
1349413793
1349413734
1349413714
1349413703
1349413677
1349413669
1349413669
1349413668
1349413667
1349413666
1349413649
1349413971
1349413967
1349413955
1349413955
1349413943
1349413936
1349413895
1349413886
1349413872
1349413870
1349413844
1349413832
1349414186
1349414173
1349414172
1349414171
1349414162
1349414131
1349414131
1349414127
1349414109
1349414073
1349414070
1349414063
1349414062
1349414062
1349414062
1349414062
1349414037
1349414363
1349414353
1349414347
1349414302
1349414301
1349414300
1349414288
1349414286
1349414256
1349414252
1349414245
1349414237
1349414210
1349414539
1349414509
1349414493
1349414485
1349414481
1349414461
1349414415
1349414406
1349414396
1349414383
1349414378
1349414378
1349414722
1349414699
1349414697
1349414669
1349414665
1349414660
1349414642
1349414636
1349414634
1349414630
1349414601
1349414586
1349414572
1349414563
1349414561
1349414910
1349414874
1349414850
1349414805
1349414802
1349414786
1349414783
1349414777
1349414744
1349414741
1349414732
1349415089
1349415089
1349415084
1349415071
1349415066
1349415037
1349415014
1349415007
1349414946
1349414914
1349415231
1349415198
1349415181
1349415160
1349415158
1349415155
1349415144
1349415449
1349415447
1349415442
1349415426
1349415412
1349415380
1349415377
1349415347
1349415314
1349415312
1349415296
1349415290
1349415289
1349415621
1349415600
1349415597
1349415558
1349415548
1349415532
1349415526
1349415517
1349415500
1349415484
1349415480
1349415476
1349415815
1349415789
1349415747
1349415746
1349415746
1349415727
1349415717
1349415699
1349415683
1349415651
1349415986
1349415970
1349415952
1349415940
1349415939
1349415939
1349415930
1349415924
1349415916
1349415908
1349415908
1349415903
1349415901
1349415899
1349415873
1349416161
1349416137
1349416120
1349416101
1349416037
1349416033
1349416018
1349416325
1349416312
1349416292
1349416276
1349416255
1349416194
1349416189
1349416530
1349416485
1349416471
1349416457
1349416406
1349416402
1349416397
1349416708
1349416698
1349416697
1349416683
1349416562
1349416554
1349416549
1349416876
1349416860
1349416859
1349416839
1349416804
1349416803
1349416797
1349416784
1349416763
1349416743
1349416733
1349417074
1349417067
1349417059
1349417043
1349417041
1349416999
1349416972
1349416967
1349416964
1349416908
1349416904
1349417250
1349417215
1349417172
1349417172
1349417143
1349417133
1349417109
1349417429
1349417395
1349417366
1349417327
1349417278
1349417268
1349417263
1349417620
1349417604
1349417599
1349417590
1349417568
1349417567
1349417557
1349417544
1349417518
1349417507
1349417465
1349417458
1349417797
1349417783
1349417738
1349417698
1349417698
1349417982
1349417981
1349417964
1349417922
1349417921
1349417913
1349417908
1349417904
1349417883
1349417862
1349417845
1349418142
1349418129
1349418059
1349418056
1349418011
1349418305
1349418293
1349418244
1349418208
1349418189
1349418166
1349418165
1349418522
1349418520
1349418512
1349418507
1349418486
1349418485
1349418484
1349418454
1349418447
1349418422
1349418414
1349418400
1349418387
1349418378
1349418370
1349418352
1349418693
1349418687
1349418657
1349418653
1349418637
1349418612
1349418605
1349418586
1349418565
1349418565
1349418564
1349418563
1349418548
1349418886
1349418793
1349418757
1349418725
1349419042
1349419039
1349418984
1349418976
1349418957
1349418891
1349419225
1349419193
1349419172
1349419164
1349419137
1349419131
1349419078
1349419422
1349419414
1349419404
1349419396
1349419391
1349419293
1349419262
1349419574
1349419573
1349419550
1349419540
1349419496
1349419487
1349419784
1349419774
1349419726
1349419665
1349419638
1349419621
1349419612
1349419960
1349419957
1349419907
1349419907
1349419860
1349419858
1349419842
1349419799
1349420146
1349420120
1349420119
1349420117
1349420105
1349420105
1349420099
1349420053
1349420053
1349420048
1349420045
1349420024
1349420023
1349420006
1349419988
1349420330
1349420285
1349420276
1349420262
1349420248
1349420231
1349420181
1349420169
1349420155
1349420485
1349420453
1349420452
1349420427
1349420422
1349420396
1349420359
1349420346
1349420625
1349420611
1349420570
1349420556
1349420531
1349420516
1349420866
1349420864
1349420856
1349420848
1349420814
1349420807
1349420806
1349420787
1349420748
1349420737
1349420711
1349421026
1349421010
1349421007
1349421001
1349420973
1349420956
1349420955
1349420924
1349420915
1349420875
1349421196
1349421158
1349421145
1349421136
1349421134
1349421098
1349421093
1349421091
1349421061
1349421408
1349421397
1349421392
1349421382
1349421381
1349421375
1349421330
1349421328
1349421305
1349421298
1349421286
1349421258
1349421256
1349421256
1349421252
1349421237
1349421593
1349421571
1349421568
1349421537
1349421523
1349421502
1349421490
1349421472
1349421470
1349421466
1349421463
1349421419
1349421773
1349421771
1349421770
1349421760
1349421748
1349421747
1349421746
1349421715
1349421651
1349421626
1349421619
1349421958
1349421951
1349421939
1349421931
1349421920
1349421914
1349421912
1349421880
1349421877
1349421867
1349421842
1349421818
1349421818
1349421818
1349421818
1349421817
1349421779
1349422136
1349422131
1349422128
1349422126
1349422126
1349422120
1349422098
1349422096
1349422093
1349422089
1349422063
1349422051
1349422041
1349422041
1349422013
1349422008
1349422001
1349421996
1349421995
1349422305
1349422253
1349422243
1349422230
1349422229
1349422224
1349422218
1349422208
1349422199
1349422183
1349422162
1349422154
1349422151
1349422148
1349422488
1349422471
1349422462
1349422443
1349422432
1349422432
1349422429
1349422423
1349422397
1349422391
1349422368
1349422356
1349422346
1349422322
1349422656
1349422562
1349422545
1349422533
1349422520
1349422862
1349422860
1349422851
1349422840
1349422828
1349422828
1349422825
1349422810
1349422802
1349422798
1349422769
1349422752
1349422736
1349422704
1349423020
1349423014
1349423014
1349422994
1349422991
1349422987
1349422973
1349422966
1349422947
1349422945
1349422925
1349422922
1349422915
1349422883
1349422882
1349422880
1349422875
1349423218
1349423211
1349423191
1349423111
1349423071
1349423376
1349423368
1349423322
1349423316
1349423303
1349423298
1349423287
1349423282
1349423271
1349423267
1349423253
1349423581
1349423563
1349423558
1349423551
1349423550
1349423529
1349423471
1349423458
1349423759
1349423697
1349423695
1349423693
1349423613
1349423613
1349423613
1349423613
1349423612
1349423611
1349423933
1349423928
1349423893
1349423869
1349423844
1349423839
1349423828
1349423827
1349423804
1349423794
1349423793
1349423792
1349423792
1349424123
1349424121
1349424120
1349424111
1349424110
1349424089
1349424075
1349424071
1349424060
1349424032
1349424025
1349424024
1349424024
1349424023
1349424022
1349424021
1349424017
1349424004
1349423973
1349423968
1349424305
1349424289
1349424260
1349424244
1349424237
1349424220
1349424211
1349424199
1349424195
1349424186
1349424172
1349424170
1349424157
1349424136
1349424134
1349424133
1349424475
1349424453
1349424403
1349424363
1349424352
1349424334
1349424323
1349424320
1349424312
1349424664
1349424664
1349424663
1349424656
1349424607
1349424572
1349424535
1349424523
1349424515
1349424501
1349424826
1349424815
1349424792
1349424791
1349424783
1349424764
1349424742
1349424710
1349424669
1349425029
1349425023
1349424959
1349424928
1349424885
1349424881
1349424853
1349425187
1349425151
1349425138
1349425134
1349425123
1349425120
1349425117
1349425083
1349425078
1349425056
1349425032
1349425031
1349425312
1349425309
1349425285
1349425279
1349425268
1349425263
1349425530
1349425530
1349425472
1349425468
1349425449
1349425427
1349425407
1349425719
1349425713
1349425712
1349425679
1349425678
1349425651
1349425641
1349425634
1349425612
1349425611
1349425602
1349425574
1349425884
1349425843
1349425815
1349425812
1349425799
1349426103
1349426020
1349425947
1349426293
1349426292
1349426288
1349426243
1349426224
1349426210
1349426202
1349426193
1349426175
1349426141
1349426115
1349426441
1349426432
1349426431
1349426400
1349426388
1349426362
1349426313
1349426656
1349426637
1349426617
1349426608
1349426603
1349426603
1349426591
1349426590
1349426587
1349426571
1349426511
1349426498
1349426483
1349426478
1349426828
1349426789
1349426753
1349426747
1349426702
1349426701
1349426988
1349426983
1349426922
1349426916
1349426912
1349426908
1349426899
1349426866
1349426851
1349427190
1349427190
1349427189
1349427188
1349427121
1349427094
1349427089
1349427043
1349427027
1349427021
1349427344
1349427343
1349427338
1349427304
1349427290
1349427290
1349427289
1349427288
1349427284
1349427257
1349427217
1349427207
1349427204
1349427555
1349427525
1349427504
1349427500
1349427474
1349427465
1349427735
1349427723
1349427697
1349427686
1349427672
1349427628
1349427611
1349427606
1349427918
1349427911
1349427905
1349427873
1349427866
1349427856
1349427854
1349427843
1349427837
1349427810
1349427803
1349427789
1349427743
1349428090
1349428073
1349428038
1349428032
1349428027
1349428008
1349427965
1349427955
1349428275
1349428246
1349428231
1349428229
1349428209
1349428182
1349428180
1349428170
1349428157
1349428124
1349428108
1349428459
1349428438
1349428422
1349428406
1349428406
1349428383
1349428376
1349428338
1349428305
1349428288
1349428632
1349428631
1349428619
1349428589
1349428575
1349428542
1349428540
1349428493
1349428481
1349428819
1349428816
1349428801
1349428778
1349428739
1349428689
1349428690
1349428979
1349428968
1349428967
1349428966
1349428966
1349428966
1349428927
1349428924
1349428912
1349428892
1349428883
1349428881
1349428867
1349428867
1349428858
1349428851
1349428838
1349428835
1349428830
1349428826
1349429147
1349429129
1349429119
1349429101
1349429090
1349429083
1349429069
1349429066
1349429061
1349429060
1349429021
1349429020
1349429020
1349429355
1349429332
1349429331
1349429321
1349429320
1349429316
1349429312
1349429296
1349429281
1349429259
1349429250
1349429237
1349429190
1349429189
1349429538
1349429537
1349429520
1349429505
1349429489
1349429483
1349429435
1349429434
1349429433
1349429433
1349429433
1349429432
1349429425
1349429419
1349429415
1349429402
1349429402
1349429373
1349429680
1349429672
1349429661
1349429653
1349429645
1349429608
1349429579
1349429573
1349429572
1349429562
1349429555
1349429551
1349429908
1349429895
1349429871
1349429806
1349429802
1349429797
1349429746
1349430084
1349430076
1349430070
1349430052
1349429997
1349429995
1349429978
1349429923
1349430249
1349430229
1349430228
1349430228
1349430220
1349430217
1349430182
1349430158
1349430127
1349430121
1349430427
1349430419
1349430385
1349430383
1349430383
1349430362
1349430322
1349430299
1349430537
1349430520
1349430488
1349430467
1349430465
1349430810
1349430754
1349430733
1349430706
1349430689
1349430663
1349430969
1349430967
1349430933
1349430872
1349430870
1349430838
1349430824
1349431158
1349431157
1349431135
1349431132
1349431132
1349431126
1349431121
1349431108
1349431095
1349431081
1349431076
1349431073
1349431072
1349431069
1349431060
1349431043
1349431033
1349431004
1349430994
1349431350
1349431265
1349431226
1349431204
1349431194
1349431185
1349431183
1349431178
1349431518
1349431516
1349431465
1349431445
1349431440
1349431436
1349431432
1349431418
1349431384
1349431376
1349431374
1349431695
1349431657
1349431634
1349431598
1349431585
1349431575
1349431556
1349431550
1349431888
1349431879
1349431878
1349431873
1349431866
1349431845
1349431828
1349431816
1349431816
1349431809
1349431766
1349431766
1349431761
1349431753
1349431751
1349431747
1349431743
1349431734
1349431721
1349432060
1349432059
1349432056
1349432000
1349431993
1349431970
1349431969
1349431969
1349431969
1349431899
1349432247
1349432238
1349432236
1349432203
1349432171
1349432150
1349432147
1349432087
1349432434
1349432431
1349432429
1349432414
1349432368
1349432357
1349432355
1349432354
1349432354
1349432353
1349432334
1349432304
1349432605
1349432593
1349432529
1349432490
1349432477
1349432470
1349432464
1349432461
1349432452
1349432792
1349432701
1349432691
1349432681
1349432650
1349432981
1349432956
1349432950
1349432904
1349432882
1349432882
1349432882
1349432857
1349432846
1349432844
1349432835
1349432834
1349433122
1349433074
1349433049
1349433042
1349433033
1349433010
1349432992
1349432990
1349433309
1349433295
1349433292
1349433291
1349433278
1349433274
1349433255
1349433215
1349433209
1349433202
1349433187
1349433162
1349433476
1349433453
1349433437
1349433365
1349433357
1349433350
1349433701
1349433694
1349433650
1349433647
1349433596
1349433573
1349433568
1349433556
1349433555
1349433553
1349433526
1349433869
1349433866
1349433861
1349433844
1349433844
1349433820
1349433807
1349433806
1349433803
1349433802
1349433792
1349433775
1349433774
1349433773
1349433773
1349433772
1349433749
1349433748
1349433738
1349433706
1349434064
1349434050
1349434009
1349434003
1349433983
1349433974
1349433972
1349433933
1349433933
1349433930
1349433892
1349433892
1349434229
1349434221
1349434208
1349434136
1349434120
1349434097
1349434416
1349434409
1349434407
1349434395
1349434392
1349434372
1349434316
1349434301
1349434266
1349434265
1349434573
1349434567
1349434529
1349434521
1349434503
1349434501
1349434445
1349434763
1349434762
1349434754
1349434746
1349434729
1349434675
1349434671
1349434663
1349434655
1349434608
1349434967
1349434933
1349434919
1349434914
1349434869
1349434865
1349434854
1349434829
1349434818
1349434810
1349435148
1349435147
1349435125
1349435062
1349435040
1349435013
1349435005
1349435000
1349434990
1349434981
1349434980
1349434975
1349435303
1349435282
1349435273
1349435236
1349435222
1349435220
1349435205
1349435171
1349435510
1349435487
1349435468
1349435455
1349435413
1349435408
1349435404
1349435389
1349435332
1349435685
1349435680
1349435641
1349435637
1349435628
1349435627
1349435624
1349435618
1349435618
1349435598
1349435597
1349435549
1349435541
1349435857
1349435843
1349435816
1349435787
1349435741
1349436046
1349436037
1349436034
1349436029
1349435993
1349435985
1349435985
1349435959
1349435950
1349435946
1349435884
1349436219
1349436219
1349436217
1349436212
1349436192
1349436180
1349436179
1349436149
1349436078
1349436063
1349436057
1349436413
1349436403
1349436399
1349436389
1349436368
1349436331
1349436321
1349436319
1349436303
1349436302
1349436287
1349436276
1349436261
1349436238
1349436238
1349436238
1349436593
1349436562
1349436537
1349436500
1349436500
1349436461
1349436443
1349436442
1349436441
1349436425
1349436424
1349436754
1349436739
1349436731
1349436717
1349436687
1349436684
1349436679
1349436675
1349436607
1349436606
1349436924
1349436904
1349436900
1349436898
1349436868
1349436861
1349436844
1349436830
1349436826
1349436820
1349436816
1349437110
1349437105
1349437103
1349437103
1349437102
1349437102
1349437102
1349437092
1349437090
1349437088
1349437080
1349437051
1349437018
1349437013
1349437011
1349436978
1349436958
1349437308
1349437294
1349437271
1349437263
1349437232
1349437226
1349437221
1349437221
1349437208
1349437205
1349437194
1349437165
1349437156
1349437151
1349437140
1349437139
1349437486
1349437477
1349437466
1349437458
1349437453
1349437442
1349437441
1349437431
1349437421
1349437420
1349437412
1349437412
1349437407
1349437323
1349437319
1349437672
1349437669
1349437652
1349437638
1349437633
1349437577
1349437530
1349437512
1349437826
1349437825
1349437816
1349437777
1349437770
1349437768
1349437761
1349437759
1349437743
1349437740
1349437695
1349437688
1349437686
1349438040
1349438023
1349438003
1349437925
1349437872
1349438211
1349438184
1349438178
1349438156
1349438152
1349438149
1349438108
1349438090
1349438066
1349438055
1349438047
1349438388
1349438383
1349438372
1349438347
1349438336
1349438326
1349438318
1349438310
1349438282
1349438239
1349438223
1349438222
1349438558
1349438536
1349438515
1349438495
1349438483
1349438467
1349438460
1349438447
1349438441
1349438440
1349438741
1349438741
1349438712
1349438706
1349438692
1349438691
1349438690
1349438666
1349438658
1349438656
1349438614
1349438613
1349438611
1349438931
1349438850
1349438846
1349438835
1349438835
1349438810
1349438785
1349438785
1349438782
1349438770
1349439117
1349439090
1349439076
1349439074
1349439057
1349439042
1349439042
1349439001
1349439002
1349438985
1349438972
1349438971
1349438965
1349438964
1349438960
1349438957
1349439301
1349439300
1349439290
1349439268
1349439258
1349439218
1349439211
1349439209
1349439198
1349439194
1349439194
1349439128
1349439457
1349439447
1349439419
1349439389
1349439388
1349439387
1349439375
1349439373
1349439362
1349439360
1349439353
1349439343
1349439338
1349439329
1349439320
1349439657
1349439644
1349439635
1349439632
1349439608
1349439596
1349439596
1349439592
1349439588
1349439580
1349439575
1349439573
1349439571
1349439566
1349439524
1349439516
1349439832
1349439767
1349439747
1349439745
1349439735
1349439723
1349439723
1349439672
1349439670
1349439668
1349440019
1349439985
1349439982
1349439952
1349439886
1349439863
1349439857
1349440197
1349440155
1349440134
1349440129
1349440120
1349440113
1349440104
1349440087
1349440081
1349440071
1349440064
1349440060
1349440059
1349440055
1349440050
1349440049
1349440048
1349440043
1349440039
1349440368
1349440353
1349440353
1349440353
1349440320
1349440317
1349440295
1349440288
1349440287
1349440281
1349440277
1349440256
1349440251
1349440251
1349440249
1349440230
1349440229
1349440219
1349440211
1349440556
1349440525
1349440507
1349440490
1349440477
1349440476
1349440468
1349440462
1349440461
1349440460
1349440449
1349440443
1349440399
1349440723
1349440716
1349440716
1349440709
1349440704
1349440648
1349440625
1349440615
1349440593
1349440587
1349440583
1349440578
1349440930
1349440922
1349440875
1349440872
1349440867
1349440852
1349440820
1349440787
1349440768
1349440753
1349441111
1349441094
1349441081
1349441080
1349441042
1349441034
1349441033
1349441030
1349441025
1349441011
1349441009
1349441002
1349440993
1349440977
1349440963
1349440951
1349441289
1349441256
1349441251
1349441235
1349441224
1349441222
1349441213
1349441189
1349441187
1349441185
1349441180
1349441165
1349441153
1349441146
1349441144
1349441142
1349441464
1349441463
1349441428
1349441428
1349441417
1349441402
1349441396
1349441394
1349441346
1349441338
1349441327
1349441312
1349441306
1349441303
1349441292
1349441644
1349441642
1349441641
1349441608
1349441600
1349441597
1349441597
1349441590
1349441587
1349441586
1349441586
1349441577
1349441572
1349441559
1349441558
1349441554
1349441546
1349441540
1349441540
1349441511
1349441833
1349441830
1349441817
1349441813
1349441799
1349441799
1349441792
1349441789
1349441772
1349441758
1349441738
1349441712
1349441707
1349441706
1349441693
1349441693
1349441690
1349441683
1349441683
1349441682
1349441681
1349441681
1349441669
1349441988
1349441982
1349441975
1349441965
1349441950
1349441930
1349441919
1349441882
1349441880
1349441874
1349441864
1349441857
1349441837
1349441836
1349441836
1349442191
1349442190
1349442190
1349442185
1349442146
1349442146
1349442135
1349442135
1349442129
1349442111
1349442107
1349442105
1349442097
1349442096
1349442092
1349442091
1349442086
1349442083
1349442083
1349442076
1349442076
1349442058
1349442041
1349442037
1349442036
1349442036
1349442031
1349442030
1349442025
1349442025
1349442366
1349442318
1349442316
1349442309
1349442291
1349442268
1349442265
1349442263
1349442221
1349442210
1349442552
1349442551
1349442542
1349442535
1349442523
1349442488
1349442475
1349442458
1349442432
1349442409
1349442395
1349442388
1349442380
1349442729
1349442728
1349442714
1349442693
1349442692
1349442660
1349442639
1349442603
1349442596
1349442593
1349442591
1349442918
1349442903
1349442903
1349442885
1349442884
1349442882
1349442868
1349442857
1349442850
1349442824
1349442819
1349442788
1349442788
1349442782
1349442782
1349442769
1349442760
1349442750
1349442749
1349442748
1349443099
1349443095
1349443093
1349443091
1349443077
1349443072
1349443055
1349443050
1349443048
1349443041
1349443036
1349443024
1349443024
1349443016
1349443011
1349443001
1349442991
1349442987
1349442983
1349442980
1349442979
1349442978
1349442965
1349442962
1349442948
1349442926
1349443276
1349443273
1349443271
1349443266
1349443261
1349443246
1349443212
1349443212
1349443210
1349443191
1349443184
1349443168
1349443163
1349443142
1349443132
1349443118
1349443115
1349443115
1349443113
1349443110
1349443450
1349443443
1349443435
1349443429
1349443401
1349443393
1349443393
1349443381
1349443377
1349443354
1349443322
1349443306
1349443304
1349443303
1349443288
1349443286
1349443283
1349443635
1349443629
1349443618
1349443613
1349443607
1349443598
1349443597
1349443597
1349443596
1349443594
1349443590
1349443589
1349443582
1349443565
1349443563
1349443554
1349443543
1349443534
1349443531
1349443516
1349443515
1349443514
1349443513
1349443507
1349443496
1349443479
1349443473
1349443820
1349443819
1349443815
1349443797
1349443790
1349443789
1349443779
1349443766
1349443759
1349443749
1349443731
1349443724
1349443705
1349443701
1349443700
1349443690
1349443686
1349443660
1349443658
1349443655
1349443650
1349443997
1349443983
1349443980
1349443978
1349443966
1349443946
1349443937
1349443925
1349443914
1349443910
1349443910
1349443905
1349443905
1349443879
1349443875
1349443873
1349443866
1349443863
1349443862
1349443854
1349443853
1349443843
1349443835
1349443832
1349443830
1349443827
1349443825
1349443825
1349444173
1349444171
1349444147
1349444144
1349444139
1349444131
1349444129
1349444111
1349444107
1349444088
1349444083
1349444050
1349444030
1349444015
1349444010
1349444357
1349444352
1349444329
1349444302
1349444299
1349444298
1349444297
1349444280
1349444280
1349444255
1349444253
1349444251
1349444236
1349444236
1349444226
1349444205
1349444203
1349444201
1349444197
1349444193
1349444190
1349444189
1349444527
1349444501
1349444499
1349444496
1349444494
1349444493
1349444493
1349444490
1349444490
1349444484
1349444463
1349444452
1349444449
1349444447
1349444441
1349444432
1349444432
1349444425
1349444422
1349444417
1349444401
1349444398
1349444398
1349444397
1349444397
1349444396
1349444396
1349444396
1349444372
1349444367
1349444366
1349444718
1349444717
1349444713
1349444711
1349444709
1349444700
1349444691
1349444683
1349444681
1349444673
1349444673
1349444670
1349444662
1349444660
1349444644
1349444623
1349444615
1349444610
1349444605
1349444593
1349444593
1349444591
1349444588
1349444571
1349444559
1349444556
1349444555
1349444902
1349444896
1349444892
1349444880
1349444854
1349444834
1349444829
1349444808
1349444798
1349444786
1349444772
1349444771
1349444742
1349444738
1349445079
1349445059
1349445056
1349445054
1349445031
1349445030
1349445022
1349445021
1349445011
1349445011
1349445007
1349444992
1349444989
1349444980
1349444978
1349444970
1349444969
1349444962
1349444959
1349444957
1349444929
1349444928
1349444914
1349444914
1349444912
1349445258
1349445250
1349445248
1349445235
1349445233
1349445199
1349445196
1349445183
1349445180
1349445175
1349445174
1349445157
1349445155
1349445152
1349445147
1349445144
1349445123
1349445122
1349445121
1349445095
1349445095
1349445449
1349445443
1349445425
1349445414
1349445412
1349445411
1349445398
1349445397
1349445365
1349445352
1349445352
1349445331
1349445295
1349445289
1349445283
1349445278
1349445624
1349445607
1349445601
1349445592
1349445573
1349445571
1349445551
1349445542
1349445541
1349445538
1349445523
1349445520
1349445514
1349445513
1349445501
1349445499
1349445499
1349445481
1349445468
1349445791
1349445749
1349445737
1349445727
1349445725
1349445719
1349445700
1349445698
1349445697
1349445697
1349445689
1349445682
1349445669
1349445661
1349445652
1349445648
1349445637
1349445630
1349445937
1349445927
1349445904
1349445895
1349445868
1349445866
1349445860
1349446159
1349446156
1349446140
1349446131
1349446130
1349446128
1349446118
1349446108
1349446103
1349446058
1349446054
1349446034
1349446031
1349446012
1349445998
1349446344
1349446338
1349446336
1349446328
1349446315
1349446310
1349446282
1349446281
1349446270
1349446268
1349446235
1349446234
1349446224
1349446221
1349446211
1349446209
1349446206
1349446201
1349446200
1349446519
1349446511
1349446486
1349446481
1349446478
1349446475
1349446473
1349446445
1349446424
1349446409
1349446403
1349446394
1349446384
1349446382
1349446369
1349446707
1349446690
1349446659
1349446655
1349446639
1349446629
1349446626
1349446607
1349446606
1349446598
1349446580
1349446568
1349446562
1349446555
1349446546
1349446547
1349446542
1349446540
1349446894
1349446890
1349446886
1349446884
1349446883
1349446867
1349446848
1349446848
1349446842
1349446818
1349446814
1349446812
1349446811
1349446809
1349446787
1349446786
1349446785
1349446784
1349446764
1349446756
1349446740
1349446729
1349447075
1349447049
1349447046
1349447035
1349447020
1349447001
1349446991
1349446990
1349446989
1349446977
1349446977
1349446977
1349446972
1349446968
1349446951
1349446929
1349446924
1349447244
1349447231
1349447229
1349447224
1349447224
1349447207
1349447201
1349447169
1349447138
1349447138
1349447137
1349447135
1349447127
1349447121
1349447114
1349447431
1349447429
1349447420
1349447419
1349447418
1349447411
1349447407
1349447403
1349447398
1349447384
1349447377
1349447375
1349447374
1349447367
1349447363
1349447343
1349447321
1349447318
1349447316
1349447307
1349447300
1349447293
1349447272
1349447272
1349447272
1349447554
1349447540
1349447534
1349447526
1349447513
1349447513
1349447503
1349447484
1349447477
1349447474
1349447457
1349447450
1349447791
1349447784
1349447736
1349447701
1349447697
1349447692
1349447677
1349447668
1349447649
1349447647
1349447645
1349447634
1349447626
1349447622
1349447953
1349447944
1349447913
1349447894
1349447880
1349447878
1349447871
1349447861
1349447859
1349447832
1349447813
1349447803
1349448160
1349448156
1349448131
1349448121
1349448115
1349448114
1349448113
1349448112
1349448111
1349448111
1349448109
1349448087
1349448074
1349448063
1349448019
1349448337
1349448323
1349448318
1349448313
1349448304
1349448300
1349448293
1349448281
1349448234
1349448233
1349448222
1349448209
1349448200
1349448198
1349448191
1349448180
1349448172
1349448163
1349448519
1349448516
1349448514
1349448504
1349448502
1349448491
1349448484
1349448473
1349448464
1349448458
1349448447
1349448439
1349448433
1349448431
1349448402
1349448390
1349448389
1349448387
1349448381
1349448369
1349448363
1349448351
1349448696
1349448696
1349448695
1349448687
1349448673
1349448670
1349448669
1349448659
1349448648
1349448637
1349448618
1349448614
1349448611
1349448602
1349448579
1349448557
1349448554
1349448552
1349448549
1349448535
1349448523
1349448882
1349448873
1349448869
1349448867
1349448863
1349448846
1349448839
1349448831
1349448821
1349448804
1349448800
1349448788
1349448784
1349448781
1349448774
1349448740
1349448739
1349448736
1349449050
1349449050
1349449048
1349449039
1349449037
1349449021
1349449018
1349449015
1349449010
1349449008
1349449002
1349448973
1349448972
1349448970
1349448927
1349448919
1349448919
1349448912
1349448894
1349448886
1349449241
1349449237
1349449232
1349449220
1349449197
1349449193
1349449193
1349449191
1349449187
1349449182
1349449180
1349449153
1349449150
1349449149
1349449147
1349449142
1349449142
1349449136
1349449135
1349449127
1349449118
1349449087
1349449078
1349449067
1349449407
1349449398
1349449397
1349449375
1349449364
1349449361
1349449359
1349449358
1349449357
1349449352
1349449346
1349449345
1349449342
1349449321
1349449310
1349449303
1349449264
1349449262
1349449602
1349449601
1349449600
1349449592
1349449589
1349449584
1349449579
1349449576
1349449576
1349449542
1349449540
1349449521
1349449521
1349449517
1349449506
1349449490
1349449480
1349449464
1349449463
1349449462
1349449445
1349449430
1349449762
1349449748
1349449745
1349449741
1349449724
1349449706
1349449657
1349449650
1349449650
1349449629
1349449966
1349449963
1349449955
1349449955
1349449954
1349449945
1349449940
1349449938
1349449929
1349449926
1349449916
1349449914
1349449909
1349449895
1349449894
1349449893
1349449881
1349449878
1349449873
1349449860
1349449848
1349449845
1349449826
1349449822
1349449819
1349449819
1349450144
1349450135
1349450122
1349450121
1349450107
1349450105
1349450092
1349450051
1349450036
1349450026
1349450018
1349450018
1349450015
1349450007
1349449997
1349449970
1349450330
1349450329
1349450307
1349450305
1349450282
1349450277
1349450263
1349450245
1349450237
1349450232
1349450231
1349450231
1349450228
1349450227
1349450224
1349450221
1349450215
1349450214
1349450214
1349450212
1349450209
1349450204
1349450201
1349450185
1349450176
1349450164
1349450162
1349450151
1349450498
1349450486
1349450481
1349450476
1349450449
1349450436
1349450428
1349450422
1349450415
1349450396
1349450390
1349450387
1349450384
1349450375
1349450364
1349450362
1349450358
1349450344
1349450681
1349450681
1349450671
1349450661
1349450655
1349450655
1349450655
1349450655
1349450655
1349450654
1349450654
1349450649
1349450647
1349450640
1349450634
1349450633
1349450632
1349450624
1349450588
1349450579
1349450565
1349450564
1349450562
1349450561
1349450536
1349450518
1349450869
1349450865
1349450861
1349450855
1349450834
1349450832
1349450823
1349450822
1349450822
1349450820
1349450814
1349450808
1349450796
1349450795
1349450753
1349450752
1349450741
1349450735
1349450734
1349450734
1349450733
1349450722
1349450718
1349450712
1349450711
1349450710
1349450708
1349450704
1349450693
1349451042
1349451038
1349451027
1349451008
1349450999
1349450992
1349450983
1349450983
1349450975
1349450959
1349450956
1349450923
1349450919
1349450905
1349450891
1349450874
1349451226
1349451220
1349451216
1349451215
1349451161
1349451159
1349451147
1349451146
1349451135
1349451133
1349451126
1349451109
1349451107
1349451097
1349451092
1349451089
1349451076
1349451073
1349451066
1349451059
1349451056
1349451396
1349451388
1349451373
1349451372
1349451369
1349451359
1349451350
1349451349
1349451339
1349451339
1349451322
1349451314
1349451312
1349451305
1349451302
1349451285
1349451282
1349451282
1349451276
1349451276
1349451276
1349451255
1349451248
1349451571
1349451570
1349451569
1349451569
1349451567
1349451540
1349451539
1349451529
1349451526
1349451524
1349451523
1349451514
1349451503
1349451498
1349451495
1349451476
1349451472
1349451469
1349451467
1349451465
1349451442
1349451439
1349451436
1349451432
1349451425
1349451768
1349451756
1349451755
1349451715
1349451713
1349451709
1349451700
1349451699
1349451697
1349451689
1349451682
1349451668
1349451666
1349451658
1349451658
1349451648
1349451634
1349451630
1349451614
1349451612
1349451609
1349451601
1349451600
1349451600
1349451600
1349451950
1349451933
1349451930
1349451927
1349451920
1349451911
1349451905
1349451905
1349451901
1349451885
1349451880
1349451877
1349451853
1349451846
1349451832
1349451820
1349451805
1349451799
1349451782
1349452135
1349452133
1349452110
1349452110
1349452090
1349452079
1349452072
1349452072
1349452072
1349452071
1349452059
1349452031
1349452026
1349452024
1349452020
1349452011
1349452003
1349451994
1349451986
1349451982
1349451975
1349451975
1349451975
1349451974
1349451974
1349451968
1349451966
1349451959
1349452307
1349452301
1349452295
1349452292
1349452272
1349452268
1349452261
1349452244
1349452242
1349452227
1349452219
1349452196
1349452183
1349452181
1349452175
1349452166
1349452163
1349452157
1349452497
1349452494
1349452473
1349452473
1349452470
1349452456
1349452452
1349452449
1349452433
1349452420
1349452395
1349452392
1349452381
1349452375
1349452363
1349452357
1349452355
1349452351
1349452351
1349452349
1349452345
1349452338
1349452323
1349452671
1349452671
1349452667
1349452660
1349452660
1349452658
1349452655
1349452639
1349452633
1349452609
1349452608
1349452606
1349452592
1349452587
1349452581
1349452573
1349452570
1349452566
1349452560
1349452547
1349452540
1349452528
1349452528
1349452527
1349452527
1349452511
1349452502
1349452854
1349452846
1349452831
1349452825
1349452812
1349452810
1349452808
1349452804
1349452799
1349452792
1349452780
1349452777
1349452763
1349452732
1349452729
1349452726
1349452722
1349452704
1349452700
1349452693
1349452692
1349453024
1349453021
1349452989
1349452980
1349452967
1349452966
1349452964
1349452952
1349452950
1349452948
1349452948
1349452927
1349452927
1349452920
1349452919
1349452913
1349452911
1349452907
1349452875
1349453200
1349453178
1349453173
1349453153
1349453150
1349453144
1349453113
1349453099
1349453095
1349453073
1349453065
1349453052
1349453393
1349453393
1349453393
1349453393
1349453393
1349453392
1349453392
1349453381
1349453375
1349453355
1349453343
1349453340
1349453340
1349453315
1349453309
1349453303
1349453295
1349453287
1349453281
1349453254
1349453243
1349453238
1349453236
1349453236
1349453546
1349453543
1349453537
1349453535
1349453528
1349453506
1349453495
1349453457
1349453444
1349453437
1349453436
1349453433
1349453420
1349453412
1349453410
1349453408
1349453405
1349453404
1349453752
1349453748
1349453744
1349453727
1349453722
1349453718
1349453708
1349453698
1349453689
1349453688
1349453685
1349453682
1349453674
1349453651
1349453639
1349453623
1349453617
1349453616
1349453612
1349453602
1349453940
1349453919
1349453906
1349453903
1349453901
1349453894
1349453893
1349453893
1349453872
1349453871
1349453867
1349453837
1349453837
1349453826
1349453811
1349453808
1349453796
1349453793
1349453784
1349453768
1349454126
1349454115
1349454105
1349454104
1349454084
1349454080
1349454079
1349454076
1349454054
1349454047
1349454046
1349454041
1349454032
1349454018
1349454012
1349454010
1349454007
1349454007
1349454000
1349453990
1349453986
1349453983
1349453976
1349453971
1349453966
1349453951
1349454306
1349454303
1349454295
1349454277
1349454266
1349454262
1349454253
1349454249
1349454239
1349454239
1349454237
1349454234
1349454233
1349454231
1349454221
1349454220
1349454198
1349454197
1349454194
1349454188
1349454185
1349454184
1349454170
1349454163
1349454157
1349454149
1349454141
1349454484
1349454484
1349454433
1349454410
1349454399
1349454397
1349454391
1349454389
1349454387
1349454384
1349454382
1349454381
1349454381
1349454376
1349454356
1349454352
1349454349
1349454344
1349454320
1349454316
1349454316
1349454662
1349454642
1349454642
1349454638
1349454636
1349454618
1349454617
1349454610
1349454599
1349454593
1349454587
1349454579
1349454572
1349454566
1349454565
1349454564
1349454556
1349454542
1349454539
1349454537
1349454503
1349454492
1349454849
1349454848
1349454847
1349454847
1349454845
1349454844
1349454843
1349454841
1349454841
1349454838
1349454836
1349454836
1349454834
1349454829
1349454828
1349454827
1349454825
1349454819
1349454814
1349454813
1349454805
1349454803
1349454801
1349454798
1349454764
1349454759
1349454758
1349454741
1349454739
1349454729
1349454726
1349454726
1349454725
1349454724
1349454703
1349454696
1349455031
1349455028
1349455025
1349455024
1349455022
1349455022
1349455017
1349455011
1349455010
1349455010
1349455009
1349455000
1349454996
1349454995
1349454991
1349454988
1349454987
1349454986
1349454986
1349454974
1349454973
1349454971
1349454967
1349454965
1349454965
1349454964
1349454960
1349454960
1349454960
1349454958
1349454955
1349454955
1349454953
1349454949
1349454946
1349454946
1349454934
1349454933
1349454928
1349454928
1349454926
1349454922
1349454920
1349454915
1349454910
1349454904
1349454899
1349454899
1349454899
1349454895
1349454886
1349454880
1349454878
1349454877
1349454876
1349454874
1349454873
1349454873
1349454870
1349454870
1349454868
1349454866
1349454865
1349454865
1349454865
1349455208
1349455207
1349455197
1349455194
1349455193
1349455192
1349455192
1349455191
1349455189
1349455178
1349455172
1349455172
1349455161
1349455159
1349455146
1349455140
1349455129
1349455126
1349455124
1349455123
1349455116
1349455116
1349455115
1349455114
1349455108
1349455107
1349455107
1349455104
1349455098
1349455097
1349455094
1349455090
1349455089
1349455088
1349455079
1349455071
1349455071
1349455070
1349455069
1349455068
1349455064
1349455064
1349455063
1349455061
1349455061
1349455060
1349455058
1349455058
1349455056
1349455055
1349455051
1349455048
1349455044
1349455043
1349455038
1349455037
1349455032
1349455387
1349455351
1349455348
1349455344
1349455344
1349455330
1349455326
1349455320
1349455319
1349455312
1349455300
1349455293
1349455291
1349455290
1349455287
1349455287
1349455285
1349455285
1349455283
1349455283
1349455278
1349455264
1349455260
1349455257
1349455257
1349455255
1349455240
1349455229
1349455226
1349455225
1349455569
1349455563
1349455558
1349455555
1349455552
1349455541
1349455535
1349455532
1349455527
1349455521
1349455521
1349455517
1349455508
1349455495
1349455488
1349455484
1349455482
1349455481
1349455475
1349455465
1349455464
1349455456
1349455452
1349455451
1349455428
1349455424
1349455414
1349455408
1349455405
1349455400
1349455746
1349455741
1349455724
1349455723
1349455721
1349455710
1349455709
1349455707
1349455705
1349455704
1349455683
1349455655
1349455652
1349455648
1349455647
1349455642
1349455636
1349455633
1349455633
1349455627
1349455625
1349455620
1349455614
1349455611
1349455610
1349455608
1349455608
1349455597
1349455589
1349455588
1349455582
1349455581
1349455578
1349455932
1349455917
1349455915
1349455901
1349455894
1349455894
1349455892
1349455881
1349455848
1349455838
1349455829
1349455829
1349455826
1349455816
1349455807
1349455803
1349455782
1349455780
1349455764
1349455759
1349456117
1349456100
1349456097
1349456092
1349456088
1349456085
1349456079
1349456062
1349456061
1349456060
1349456051
1349456051
1349456042
1349456037
1349456009
1349456004
1349456002
1349455993
1349455978
1349455971
1349455967
1349455954
1349455951
1349455944
1349455943
1349456296
1349456289
1349456286
1349456273
1349456272
1349456271
1349456269
1349456268
1349456246
1349456234
1349456230
1349456230
1349456214
1349456199
1349456196
1349456177
1349456169
1349456158
1349456152
1349456133
1349456122
1349456464
1349456458
1349456419
1349456413
1349456407
1349456400
1349456398
1349456395
1349456391
1349456384
1349456371
1349456356
1349456347
1349456346
1349456345
1349456340
1349456324
1349456303
1349456299
1349456659
1349456656
1349456651
1349456650
1349456635
1349456635
1349456630
1349456625
1349456618
1349456603
1349456597
1349456591
1349456591
1349456589
1349456588
1349456579
1349456561
1349456558
1349456526
1349456503
1349456503
1349456489
1349456826
1349456821
1349456816
1349456816
1349456789
1349456775
1349456759
1349456758
1349456757
1349456750
1349456749
1349456741
1349456741
1349456729
1349456704
1349456697
1349456685
1349456683
1349456674
1349456666
1349457021
1349457012
1349457002
1349456985
1349456981
1349456958
1349456951
1349456931
1349456927
1349456925
1349456911
1349456901
1349456899
1349456887
1349456878
1349456861
1349456847
1349457189
1349457175
1349457170
1349457169
1349457168
1349457163
1349457163
1349457160
1349457159
1349457154
1349457154
1349457152
1349457149
1349457149
1349457145
1349457144
1349457139
1349457128
1349457125
1349457123
1349457103
1349457090
1349457079
1349457077
1349457074
1349457066
1349457054
1349457054
1349457043
1349457035
1349457025
1349457024
1349457379
1349457376
1349457375
1349457372
1349457370
1349457363
1349457360
1349457359
1349457349
1349457325
1349457324
1349457322
1349457313
1349457312
1349457308
1349457307
1349457293
1349457281
1349457269
1349457267
1349457263
1349457260
1349457251
1349457236
1349457555
1349457552
1349457547
1349457544
1349457518
1349457513
1349457511
1349457507
1349457501
1349457499
1349457498
1349457493
1349457488
1349457485
1349457478
1349457472
1349457470
1349457461
1349457452
1349457449
1349457432
1349457417
1349457411
1349457410
1349457397
1349457394
1349457394
1349457392
1349457745
1349457728
1349457721
1349457720
1349457715
1349457713
1349457702
1349457693
1349457693
1349457687
1349457686
1349457686
1349457674
1349457673
1349457662
1349457653
1349457653
1349457653
1349457651
1349457637
1349457634
1349457587
1349457585
1349457584
1349457582
1349457924
1349457924
1349457923
1349457922
1349457922
1349457921
1349457921
1349457921
1349457919
1349457917
1349457905
1349457882
1349457873
1349457853
1349457837
1349457825
1349457817
1349457815
1349457784
1349457781
1349457781
1349457778
1349457767
1349457757
1349457748
1349457747
1349457747
1349458076
1349458074
1349458046
1349458042
1349458041
1349458036
1349458035
1349458035
1349458033
1349458030
1349458024
1349458015
1349458009
1349458006
1349457997
1349457995
1349457993
1349457972
1349457972
1349457969
1349457962
1349457958
1349457940
1349457938
1349458282
1349458281
1349458257
1349458256
1349458256
1349458248
1349458242
1349458237
1349458236
1349458223
1349458221
1349458213
1349458211
1349458210
1349458192
1349458188
1349458188
1349458176
1349458175
1349458171
1349458168
1349458165
1349458157
1349458148
1349458133
1349458110
1349458461
1349458460
1349458459
1349458417
1349458413
1349458408
1349458408
1349458403
1349458399
1349458393
1349458393
1349458378
1349458374
1349458373
1349458369
1349458353
1349458351
1349458349
1349458349
1349458345
1349458343
1349458342
1349458322
1349458315
1349458314
1349458313
1349458311
1349458310
1349458307
1349458298
1349458292
1349458633
1349458613
1349458589
1349458586
1349458581
1349458571
1349458569
1349458557
1349458557
1349458544
1349458542
1349458519
1349458508
1349458501
1349458497
1349458494
1349458484
1349458483
1349458474
1349458474
1349458830
1349458828
1349458828
1349458823
1349458813
1349458811
1349458808
1349458808
1349458776
1349458775
1349458768
1349458764
1349458744
1349458738
1349458732
1349458729
1349458709
1349458677
1349458663
1349458661
1349458650
1349459008
1349458992
1349458986
1349458985
1349458984
1349458973
1349458973
1349458971
1349458969
1349458968
1349458949
1349458940
1349458928
1349458915
1349458913
1349458905
1349458891
1349458879
1349458879
1349458877
1349458876
1349458876
1349458874
1349458874
1349458866
1349458865
1349458860
1349458835
1349458831
1349459171
1349459160
1349459159
1349459158
1349459155
1349459146
1349459140
1349459129
1349459096
1349459082
1349459068
1349459047
1349459045
1349459038
1349459022
1349459020
1349459369
1349459365
1349459360
1349459357
1349459328
1349459318
1349459308
1349459300
1349459296
1349459296
1349459282
1349459279
1349459279
1349459270
1349459263
1349459262
1349459253
1349459250
1349459245
1349459242
1349459240
1349459239
1349459228
1349459227
1349459201
1349459200
1349459200
1349459199
1349459199
1349459198
1349459198
1349459551
1349459550
1349459532
1349459531
1349459529
1349459502
1349459497
1349459481
1349459476
1349459466
1349459457
1349459445
1349459437
1349459436
1349459435
1349459429
1349459427
1349459407
1349459387
1349459380
1349459729
1349459728
1349459727
1349459717
1349459713
1349459705
1349459677
1349459676
1349459674
1349459662
1349459661
1349459649
1349459614
1349459612
1349459610
1349459600
1349459590
1349459581
1349459558
1349459555
1349459915
1349459914
1349459900
1349459895
1349459894
1349459883
1349459860
1349459857
1349459857
1349459856
1349459855
1349459845
1349459822
1349459821
1349459792
1349459770
1349459767
1349459766
1349459750
1349460096
1349460096
1349460087
1349460084
1349460079
1349460076
1349460076
1349460076
1349460074
1349460069
1349460063
1349460055
1349460046
1349460028
1349460020
1349460019
1349460016
1349459994
1349459994
1349459994
1349459994
1349459994
1349459993
1349459993
1349459992
1349459992
1349459991
1349459991
1349459991
1349459990
1349459990
1349459990
1349459989
1349459974
1349459973
1349459957
1349459951
1349459937
1349459936
1349459920
1349460277
1349460272
1349460272
1349460267
1349460267
1349460264
1349460253
1349460251
1349460203
1349460197
1349460191
1349460180
1349460173
1349460145
1349460144
1349460143
1349460139
1349460135
1349460135
1349460134
1349460125
1349460110
1349460108
1349460099
1349460099
1349460097
1349460096
1349460456
1349460453
1349460451
1349460436
1349460430
1349460410
1349460409
1349460408
1349460395
1349460389
1349460389
1349460374
1349460372
1349460370
1349460365
1349460359
1349460343
1349460331
1349460331
1349460329
1349460327
1349460321
1349460319
1349460316
1349460311
1349460310
1349460303
1349460632
1349460629
1349460627
1349460624
1349460620
1349460618
1349460611
1349460608
1349460600
1349460596
1349460580
1349460578
1349460572
1349460560
1349460556
1349460554
1349460544
1349460540
1349460533
1349460505
1349460505
1349460500
1349460487
1349460470
1349460464
1349460463
1349460818
1349460817
1349460815
1349460810
1349460809
1349460808
1349460808
1349460805
1349460800
1349460799
1349460797
1349460794
1349460780
1349460768
1349460767
1349460766
1349460766
1349460762
1349460760
1349460753
1349460753
1349460745
1349460733
1349460729
1349460727
1349460725
1349460722
1349460703
1349460701
1349460698
1349460692
1349460691
1349460687
1349460678
1349460671
1349460669
1349460645
1349460641
1349460641
1349460641
1349460994
1349460980
1349460969
1349460968
1349460958
1349460956
1349460951
1349460947
1349460936
1349460919
1349460901
1349460879
1349460874
1349460868
1349460856
1349460835
1349460829
1349460822
1349461177
1349461171
1349461171
1349461159
1349461154
1349461148
1349461132
1349461129
1349461124
1349461112
1349461109
1349461107
1349461082
1349461079
1349461078
1349461072
1349461064
1349461061
1349461055
1349461050
1349461033
1349461018
1349461004
1349461348
1349461346
1349461344
1349461336
1349461334
1349461332
1349461331
1349461310
1349461306
1349461303
1349461294
1349461284
1349461275
1349461264
1349461260
1349461254
1349461250
1349461243
1349461239
1349461235
1349461215
1349461214
1349461198
1349461188
1349461520
1349461516
1349461512
1349461500
1349461487
1349461480
1349461478
1349461474
1349461471
1349461463
1349461459
1349461454
1349461453
1349461440
1349461422
1349461416
1349461416
1349461400
1349461398
1349461393
1349461392
1349461383
1349461382
1349461374
1349461368
1349461714
1349461712
1349461696
1349461693
1349461692
1349461690
1349461681
1349461672
1349461658
1349461651
1349461639
1349461628
1349461626
1349461619
1349461611
1349461609
1349461591
1349461584
1349461575
1349461575
1349461572
1349461569
1349461560
1349461555
1349461555
1349461550
1349461905
1349461898
1349461897
1349461895
1349461881
1349461878
1349461878
1349461876
1349461875
1349461861
1349461860
1349461852
1349461849
1349461844
1349461843
1349461835
1349461832
1349461828
1349461823
1349461821
1349461820
1349461816
1349461816
1349461813
1349461813
1349461803
1349461795
1349461787
1349461787
1349461783
1349461772
1349461769
1349461763
1349461757
1349461737
1349461736
1349461732
1349461727
1349462085
1349462082
1349462078
1349462070
1349462068
1349462061
1349462037
1349462022
1349462019
1349462000
1349461994
1349461960
1349461960
1349461958
1349461957
1349461957
1349461956
1349461947
1349461947
1349461946
1349461945
1349461945
1349461923
1349461912
1349461908
1349462255
1349462255
1349462247
1349462246
1349462245
1349462224
1349462220
1349462211
1349462210
1349462203
1349462196
1349462195
1349462184
1349462181
1349462175
1349462171
1349462171
1349462166
1349462141
1349462137
1349462135
1349462133
1349462123
1349462118
1349462112
1349462100
1349462098
1349462097
1349462090
1349462448
1349462447
1349462446
1349462442
1349462439
1349462432
1349462421
1349462420
1349462415
1349462404
1349462399
1349462388
1349462377
1349462354
1349462352
1349462346
1349462344
1349462343
1349462342
1349462333
1349462315
1349462292
1349462291
1349462289
1349462283
1349462622
1349462613
1349462613
1349462608
1349462591
1349462588
1349462582
1349462578
1349462552
1349462550
1349462543
1349462542
1349462540
1349462525
1349462525
1349462510
1349462501
1349462482
1349462481
1349462470
1349462467
1349462466
1349462463
1349462456
1349462454
1349462789
1349462787
1349462786
1349462781
1349462771
1349462770
1349462769
1349462764
1349462756
1349462753
1349462753
1349462735
1349462720
1349462714
1349462709
1349462707
1349462707
1349462691
1349462678
1349462667
1349462650
1349462630
1349462964
1349462958
1349462956
1349462945
1349462940
1349462933
1349462922
1349462895
1349462893
1349462867
1349462859
1349462859
1349462848
1349462842
1349462840
1349462838
1349462815
1349462815
1349462814
1349463149
1349463140
1349463128
1349463120
1349463119
1349463111
1349463074
1349463074
1349463074
1349463065
1349463033
1349463032
1349463023
1349463012
1349463008
1349463004
1349462998
1349463338
1349463321
1349463298
1349463290
1349463288
1349463288
1349463288
1349463284
1349463281
1349463267
1349463266
1349463260
1349463254
1349463251
1349463250
1349463249
1349463249
1349463245
1349463244
1349463241
1349463236
1349463233
1349463228
1349463221
1349463214
1349463213
1349463209
1349463208
1349463195
1349463191
1349463184
1349463179
1349463174
1349463526
1349463521
1349463519
1349463505
1349463492
1349463489
1349463484
1349463475
1349463475
1349463473
1349463470
1349463460
1349463414
1349463409
1349463406
1349463371
1349463367
1349463709
1349463702
1349463700
1349463693
1349463691
1349463689
1349463688
1349463672
1349463667
1349463662
1349463658
1349463654
1349463633
1349463630
1349463624
1349463624
1349463618
1349463617
1349463613
1349463611
1349463608
1349463606
1349463591
1349463583
1349463581
1349463577
1349463576
1349463882
1349463852
1349463850
1349463849
1349463844
1349463835
1349463828
1349463820
1349463817
1349463799
1349463798
1349463793
1349463793
1349463790
1349463777
1349463775
1349463771
1349463766
1349463751
1349463751
1349463740
1349463740
1349464058
1349464032
1349464032
1349464031
1349464016
1349464013
1349464005
1349463995
1349463985
1349463969
1349463964
1349463963
1349463937
1349463936
1349463925
1349463921
1349463902
1349464255
1349464246
1349464239
1349464237
1349464235
1349464161
1349464159
1349464142
1349464128
1349464127
1349464127
1349464125
1349464123
1349464109
1349464109
1349464081
1349464414
1349464412
1349464405
1349464392
1349464379
1349464377
1349464372
1349464366
1349464360
1349464360
1349464356
1349464354
1349464354
1349464353
1349464340
1349464322
1349464319
1349464312
1349464297
1349464291
1349464284
1349464262
1349464257
1349464617
1349464601
1349464595
1349464595
1349464591
1349464584
1349464577
1349464568
1349464560
1349464543
1349464537
1349464523
1349464521
1349464520
1349464516
1349464516
1349464522
1349464500
1349464477
1349464474
1349464464
1349464460
1349464460
1349464457
1349464453
1349464438
1349464795
1349464791
1349464790
1349464777
1349464771
1349464771
1349464767
1349464760
1349464756
1349464747
1349464731
1349464715
1349464697
1349464646
1349464646
1349464632
1349464632
1349464627
1349464623
1349464623
1349464977
1349464972
1349464970
1349464966
1349464964
1349464963
1349464954
1349464921
1349464920
1349464917
1349464865
1349464845
1349464829
1349464804
1349464804
1349464802
1349465154
1349465143
1349465138
1349465132
1349465132
1349465131
1349465131
1349465129
1349465128
1349465122
1349465115
1349465113
1349465096
1349465091
1349465090
1349465083
1349465073
1349465071
1349465059
1349465053
1349465050
1349465047
1349465046
1349465028
1349465020
1349465011
1349465006
1349465333
1349465305
1349465297
1349465292
1349465292
1349465290
1349465271
1349465259
1349465251
1349465244
1349465234
1349465234
1349465231
1349465231
1349465224
1349465212
1349465204
1349465203
1349465201
1349465197
1349465162
1349465162
1349465521
1349465516
1349465506
1349465490
1349465466
1349465461
1349465460
1349465444
1349465442
1349465434
1349465433
1349465429
1349465409
1349465405
1349465380
1349465371
1349465362
1349465350
1349465349
1349465349
1349465349
1349465692
1349465690
1349465685
1349465678
1349465672
1349465640
1349465636
1349465631
1349465619
1349465615
1349465610
1349465608
1349465582
1349465559
1349465551
1349465548
1349465538
1349465533
1349465531
1349465529
1349465529
1349465878
1349465877
1349465874
1349465872
1349465868
1349465855
1349465847
1349465843
1349465838
1349465836
1349465823
1349465821
1349465819
1349465819
1349465816
1349465814
1349465809
1349465808
1349465803
1349465799
1349465795
1349465791
1349465791
1349465787
1349465781
1349465781
1349465776
1349465772
1349465760
1349465753
1349465750
1349465739
1349465727
1349465725
1349465717
1349465707
1349466061
1349466059
1349466053
1349466038
1349466038
1349466021
1349466017
1349466011
1349466000
1349465999
1349465998
1349465985
1349465982
1349465973
1349465968
1349465968
1349465967
1349465958
1349465944
1349465939
1349465912
1349465910
1349465906
1349465898
1349465894
1349465887
1349466240
1349466233
1349466232
1349466232
1349466227
1349466219
1349466218
1349466214
1349466210
1349466208
1349466206
1349466203
1349466199
1349466172
1349466164
1349466163
1349466152
1349466146
1349466144
1349466127
1349466098
1349466094
1349466091
1349466083
1349466081
1349466075
1349466072
1349466070
1349466069
1349466062
1349466422
1349466422
1349466418
1349466410
1349466403
1349466380
1349466379
1349466361
1349466357
1349466354
1349466352
1349466319
1349466308
1349466308
1349466308
1349466307
1349466289
1349466286
1349466284
1349466267
1349466606
1349466594
1349466581
1349466576
1349466568
1349466557
1349466548
1349466548
1349466544
1349466542
1349466537
1349466537
1349466529
1349466513
1349466507
1349466501
1349466478
1349466468
1349466446
1349466440
1349466437
1349466437
1349466433
1349466780
1349466777
1349466754
1349466746
1349466745
1349466730
1349466729
1349466723
1349466704
1349466703
1349466688
1349466682
1349466679
1349466677
1349466673
1349466672
1349466670
1349466665
1349466660
1349466643
1349466640
1349466939
1349466929
1349466928
1349466905
1349466889
1349466876
1349466875
1349466874
1349466874
1349466874
1349466871
1349466867
1349466862
1349466858
1349466855
1349466849
1349466845
1349466842
1349466834
1349466833
1349466831
1349466828
1349466824
1349466823
1349466810
1349467135
1349467083
1349467082
1349467082
1349467080
1349467074
1349467055
1349467055
1349467047
1349467033
1349467025
1349467017
1349467011
1349467010
1349467007
1349466996
1349466989
1349466987
1349466985
1349466980
1349466971
1349467327
1349467297
1349467293
1349467292
1349467281
1349467280
1349467276
1349467270
1349467255
1349467236
1349467233
1349467229
1349467226
1349467208
1349467207
1349467206
1349467205
1349467205
1349467183
1349467183
1349467179
1349467178
1349467167
1349467489
1349467478
1349467459
1349467447
1349467438
1349467436
1349467409
1349467405
1349467396
1349467381
1349467362
1349467360
1349467349
1349467340
1349467340
1349467690
1349467688
1349467688
1349467688
1349467685
1349467672
1349467671
1349467670
1349467670
1349467668
1349467665
1349467654
1349467628
1349467626
1349467624
1349467617
1349467605
1349467593
1349467587
1349467577
1349467576
1349467563
1349467560
1349467552
1349467521
1349467513
1349467835
1349467825
1349467823
1349467813
1349467810
1349467806
1349467804
1349467802
1349467800
1349467777
1349467740
1349467739
1349467728
1349467724
1349467711
1349467702
1349467691
1349468047
1349468044
1349468044
1349468037
1349468021
1349468019
1349468016
1349468007
1349467983
1349467982
1349467978
1349467978
1349467963
1349467963
1349467962
1349467952
1349467950
1349467945
1349467944
1349467923
1349467905
1349467900
1349467884
1349468225
1349468224
1349468222
1349468220
1349468207
1349468194
1349468192
1349468172
1349468170
1349468169
1349468165
1349468153
1349468151
1349468147
1349468140
1349468138
1349468123
1349468098
1349468098
1349468090
1349468090
1349468084
1349468061
1349468060
1349468396
1349468394
1349468371
1349468364
1349468362
1349468351
1349468338
1349468324
1349468321
1349468310
1349468309
1349468307
1349468275
1349468272
1349468271
1349468265
1349468261
1349468256
1349468253
1349468593
1349468591
1349468588
1349468586
1349468569
1349468541
1349468540
1349468535
1349468528
1349468524
1349468517
1349468506
1349468498
1349468491
1349468447
1349468439
1349468435
1349468430
1349468426
1349468419
1349468745
1349468732
1349468725
1349468710
1349468691
1349468686
1349468683
1349468677
1349468676
1349468671
1349468661
1349468638
1349468638
1349468637
1349468637
1349468628
1349468609
1349468604
1349468953
1349468950
1349468939
1349468932
1349468926
1349468926
1349468925
1349468902
1349468878
1349468861
1349468850
1349468849
1349468844
1349468827
1349468819
1349468795
1349469132
1349469130
1349469122
1349469107
1349469069
1349469063
1349469051
1349469047
1349469047
1349469041
1349469037
1349469024
1349469020
1349469014
1349469003
1349468995
1349468984
1349468966
1349468966
1349468958
1349469305
1349469304
1349469302
1349469272
1349469263
1349469261
1349469259
1349469258
1349469257
1349469251
1349469244
1349469227
1349469225
1349469220
1349469194
1349469172
1349469497
1349469474
1349469473
1349469459
1349469434
1349469430
1349469406
1349469401
1349469393
1349469378
1349469366
1349469363
1349469362
1349469357
1349469322
1349469672
1349469671
1349469664
1349469663
1349469660
1349469655
1349469652
1349469637
1349469626
1349469623
1349469607
1349469602
1349469601
1349469600
1349469598
1349469584
1349469573
1349469573
1349469568
1349469566
1349469557
1349469544
1349469525
1349469523
1349469513
1349469505
1349469504
1349469504
1349469860
1349469850
1349469849
1349469812
1349469809
1349469806
1349469805
1349469804
1349469789
1349469784
1349469768
1349469767
1349469763
1349469763
1349469754
1349469753
1349469745
1349469738
1349469738
1349469733
1349469732
1349469730
1349469728
1349469713
1349469706
1349469704
1349469688
1349469682
1349470039
1349470033
1349470021
1349469999
1349469996
1349469995
1349469995
1349469985
1349469984
1349469983
1349469979
1349469970
1349469970
1349469969
1349469968
1349469968
1349469968
1349469967
1349469956
1349469877
1349469871
1349469870
1349469866
1349470219
1349470207
1349470170
1349470168
1349470165
1349470161
1349470157
1349470145
1349470127
1349470121
1349470115
1349470108
1349470104
1349470098
1349470081
1349470073
1349470059
1349470045
1349470396
1349470369
1349470352
1349470346
1349470334
1349470332
1349470302
1349470302
1349470277
1349470261
1349470249
1349470581
1349470546
1349470540
1349470539
1349470529
1349470515
1349470505
1349470477
1349470466
1349470460
1349470435
1349470418
1349470411
1349470409
1349470403
1349470762
1349470746
1349470745
1349470743
1349470739
1349470734
1349470723
1349470720
1349470702
1349470698
1349470699
1349470695
1349470687
1349470679
1349470676
1349470670
1349470670
1349470664
1349470653
1349470644
1349470614
1349470613
1349470612
1349470609
1349470607
1349470601
1349470588
1349470584
1349470935
1349470931
1349470920
1349470910
1349470870
1349470867
1349470862
1349470862
1349470860
1349470847
1349470837
1349470825
1349470809
1349470799
1349470798
1349470798
1349470790
1349470784
1349471117
1349471079
1349471079
1349471078
1349471075
1349471071
1349471069
1349471039
1349471032
1349471030
1349471014
1349471012
1349471002
1349470996
1349470992
1349470983
1349470959
1349470950
1349471304
1349471292
1349471280
1349471272
1349471248
1349471234
1349471219
1349471218
1349471218
1349471216
1349471189
1349471175
1349471171
1349471168
1349471151
1349471149
1349471141
1349471483
1349471482
1349471482
1349471480
1349471473
1349471471
1349471470
1349471469
1349471455
1349471447
1349471446
1349471441
1349471420
1349471403
1349471393
1349471379
1349471378
1349471371
1349471367
1349471363
1349471362
1349471362
1349471361
1349471353
1349471350
1349471345
1349471322
1349471661
1349471640
1349471636
1349471626
1349471624
1349471623
1349471618
1349471615
1349471594
1349471576
1349471573
1349471563
1349471559
1349471545
1349471520
1349471516
1349471509
1349471500
1349471499
1349471494
1349471489
1349471489
1349471844
1349471837
1349471827
1349471827
1349471823
1349471818
1349471805
1349471789
1349471782
1349471770
1349471769
1349471768
1349471765
1349471765
1349471762
1349471760
1349471745
1349471738
1349471716
1349471710
1349471706
1349471699
1349471693
1349471685
1349472026
1349472003
1349471996
1349471973
1349471968
1349471966
1349471956
1349471940
1349471906
1349471897
1349471883
1349471853
1349471853
1349472205
1349472204
1349472199
1349472194
1349472190
1349472189
1349472182
1349472182
1349472163
1349472163
1349472143
1349472136
1349472136
1349472135
1349472122
1349472121
1349472118
1349472118
1349472110
1349472100
1349472097
1349472093
1349472087
1349472085
1349472076
1349472076
1349472051
1349472050
1349472374
1349472363
1349472359
1349472344
1349472327
1349472321
1349472320
1349472310
1349472310
1349472305
1349472299
1349472293
1349472276
1349472268
1349472267
1349472238
1349472233
1349472231
1349472229
1349472228
1349472226
1349472221
1349472217
1349472571
1349472571
1349472569
1349472542
1349472540
1349472527
1349472513
1349472495
1349472495
1349472467
1349472460
1349472458
1349472457
1349472457
1349472445
1349472416
1349472415
1349472402
1349472395
1349472391
1349472751
1349472707
1349472677
1349472671
1349472653
1349472648
1349472647
1349472640
1349472640
1349472638
1349472636
1349472617
1349472614
1349472612
1349472606
1349472592
1349472585
1349472924
1349472920
1349472913
1349472912
1349472881
1349472876
1349472852
1349472844
1349472834
1349472827
1349472826
1349472818
1349472807
1349472803
1349472803
1349472796
1349472774
1349472761
1349472760
1349472754
1349473108
1349473095
1349473086
1349473085
1349473085
1349473079
1349473079
1349473078
1349473074
1349473049
1349473026
1349473025
1349473007
1349473001
1349472975
1349472953
1349472937
1349472935
1349473263
1349473257
1349473234
1349473232
1349473232
1349473223
1349473191
1349473187
1349473178
1349473178
1349473177
1349473172
1349473171
1349473154
1349473126
1349473124
1349473114
1349473464
1349473452
1349473447
1349473429
1349473423
1349473419
1349473413
1349473412
1349473409
1349473383
1349473378
1349473364
1349473360
1349473354
1349473348
1349473346
1349473337
1349473330
1349473315
1349473313
1349473312
1349473649
1349473647
1349473642
1349473609
1349473550
1349473549
1349473534
1349473532
1349473531
1349473528
1349473521
1349473496
1349473496
1349473820
1349473808
1349473805
1349473797
1349473785
1349473781
1349473781
1349473779
1349473769
1349473763
1349473752
1349473747
1349473742
1349473740
1349473730
1349473728
1349473690
1349473690
1349473690
1349473684
1349473658
1349473988
1349473974
1349473972
1349473963
1349473937
1349473931
1349473929
1349473928
1349473922
1349473919
1349473899
1349473892
1349473869
1349473847
1349473847
1349473846
1349473846
1349474191
1349474189
1349474175
1349474165
1349474161
1349474151
1349474144
1349474143
1349474142
1349474139
1349474125
1349474123
1349474113
1349474112
1349474111
1349474100
1349474095
1349474093
1349474090
1349474080
1349474078
1349474053
1349474050
1349474038
1349474036
1349474026
1349474377
1349474362
1349474356
1349474344
1349474339
1349474338
1349474302
1349474301
1349474300
1349474288
1349474278
1349474276
1349474273
1349474262
1349474255
1349474252
1349474232
1349474227
1349474219
1349474206
1349474202
1349474559
1349474538
1349474537
1349474515
1349474514
1349474502
1349474499
1349474499
1349474493
1349474492
1349474490
1349474489
1349474487
1349474482
1349474446
1349474438
1349474421
1349474407
1349474405
1349474732
1349474727
1349474719
1349474702
1349474701
1349474672
1349474662
1349474662
1349474660
1349474652
1349474607
1349474601
1349474596
1349474591
1349474570
1349474564
1349474917
1349474883
1349474871
1349474863
1349474846
1349474811
1349474809
1349474805
1349474799
1349474795
1349474764
1349474755
1349475097
1349475085
1349475081
1349475068
1349475066
1349475066
1349475049
1349475048
1349475046
1349475026
1349475019
1349475013
1349475006
1349475003
1349474988
1349474981
1349474967
1349474960
1349474945
1349474931
1349474926
1349475264
1349475264
1349475211
1349475204
1349475200
1349475194
1349475168
1349475168
1349475165
1349475161
1349475157
1349475157
1349475151
1349475150
1349475128
1349475128
1349475125
1349475440
1349475419
1349475419
1349475419
1349475416
1349475408
1349475404
1349475368
1349475351
1349475349
1349475347
1349475345
1349475345
1349475342
1349475342
1349475333
1349475323
1349475306
1349475299
1349475298
1349475293
1349475640
1349475639
1349475619
1349475617
1349475597
1349475587
1349475585
1349475554
1349475548
1349475542
1349475535
1349475516
1349475512
1349475510
1349475508
1349475469
1349475815
1349475788
1349475777
1349475773
1349475770
1349475765
1349475757
1349475753
1349475742
1349475713
1349475661
1349475660
1349475657
1349475657
1349476000
1349475987
1349475987
1349475955
1349475939
1349475925
1349475910
1349475908
1349475905
1349475889
1349475888
1349475877
1349475873
1349475872
1349475871
1349475863
1349475851
1349475838
1349475828
1349476184
1349476184
1349476172
1349476166
1349476164
1349476161
1349476152
1349476126
1349476108
1349476105
1349476103
1349476096
1349476091
1349476081
1349476075
1349476066
1349476065
1349476060
1349476049
1349476035
1349476034
1349476028
1349476028
1349476027
1349476019
1349476368
1349476360
1349476350
1349476348
1349476348
1349476337
1349476334
1349476320
1349476311
1349476308
1349476299
1349476282
1349476276
1349476274
1349476269
1349476266
1349476261
1349476260
1349476258
1349476252
1349476251
1349476250
1349476245
1349476240
1349476235
1349476231
1349476229
1349476225
1349476225
1349476223
1349476213
1349476203
1349476202
1349476198
1349476190
1349476190
1349476542
1349476540
1349476534
1349476529
1349476508
1349476504
1349476494
1349476490
1349476471
1349476464
1349476463
1349476451
1349476441
1349476429
1349476418
1349476415
1349476414
1349476408
1349476406
1349476396
1349476387
1349476382
1349476717
1349476717
1349476707
1349476697
1349476685
1349476660
1349476660
1349476628
1349476626
1349476615
1349476608
1349476599
1349476570
1349476564
1349476553
1349476903
1349476844
1349476818
1349476810
1349476810
1349476805
1349476795
1349476790
1349476786
1349476759
1349477085
1349477085
1349477074
1349477064
1349477047
1349477043
1349477029
1349477028
1349477025
1349477014
1349477006
1349476999
1349476999
1349476989
1349476973
1349476969
1349477255
1349477255
1349477253
1349477234
1349477212
1349477208
1349477200
1349477199
1349477191
1349477190
1349477180
1349477176
1349477163
1349477152
1349477149
1349477128
1349477126
1349477125
1349477119
1349477112
1349477100
1349477447
1349477442
1349477439
1349477438
1349477429
1349477427
1349477427
1349477427
1349477426
1349477419
1349477417
1349477415
1349477413
1349477409
1349477404
1349477399
1349477394
1349477368
1349477342
1349477320
1349477312
1349477309
1349477307
1349477307
1349477299
1349477288
1349477281
1349477280
1349477633
1349477624
1349477615
1349477603
1349477556
1349477549
1349477538
1349477533
1349477530
1349477521
1349477519
1349477515
1349477509
1349477477
1349477469
1349477469
1349477468
1349477461
1349477460
1349477453
1349477812
1349477787
1349477757
1349477756
1349477754
1349477719
1349477671
1349477660
1349477656
1349477636
1349477991
1349477979
1349477948
1349477936
1349477936
1349477922
1349477915
1349477914
1349477912
1349477911
1349477905
1349477904
1349477900
1349477896
1349477880
1349477860
1349477845
1349477840
1349477838
1349477837
1349477833
1349477817
1349478169
1349478166
1349478165
1349478161
1349478157
1349478153
1349478150
1349478130
1349478121
1349478120
1349478113
1349478110
1349478066
1349478061
1349478059
1349478054
1349478048
1349478041
1349478039
1349478026
1349478355
1349478340
1349478322
1349478307
1349478304
1349478292
1349478274
1349478266
1349478258
1349478233
1349478216
1349478213
1349478205
1349478189
1349478189
1349478529
1349478517
1349478507
1349478475
1349478461
1349478449
1349478436
1349478428
1349478418
1349478410
1349478382
1349478369
1349478367
1349478365
1349478363
1349478357
1349478357
1349478717
1349478712
1349478703
1349478699
1349478683
1349478679
1349478639
1349478616
1349478600
1349478597
1349478588
1349478574
1349478565
1349478557
1349478550
1349478544
1349478542
1349478539
1349478895
1349478892
1349478885
1349478874
1349478838
1349478837
1349478831
1349478824
1349478794
1349478768
1349478767
1349478736
1349478730
1349478729
1349478724
1349479075
1349479066
1349479066
1349479065
1349479051
1349479045
1349479042
1349479035
1349479031
1349479027
1349478991
1349478976
1349478967
1349478963
1349478960
1349478960
1349478950
1349478933
1349478926
1349478910
1349479255
1349479255
1349479247
1349479242
1349479241
1349479235
1349479230
1349479219
1349479211
1349479207
1349479193
1349479193
1349479192
1349479191
1349479181
1349479169
1349479159
1349479137
1349479120
1349479114
1349479091
1349479426
1349479416
1349479410
1349479409
1349479409
1349479398
1349479396
1349479391
1349479380
1349479369
1349479366
1349479360
1349479349
1349479344
1349479334
1349479329
1349479328
1349479326
1349479325
1349479302
1349479295
1349479292
1349479267
1349479263
1349479614
1349479579
1349479576
1349479572
1349479569
1349479565
1349479560
1349479553
1349479548
1349479515
1349479483
1349479468
1349479785
1349479719
1349479718
1349479701
1349479695
1349479692
1349479689
1349479687
1349479680
1349479665
1349479637
1349479630
1349479977
1349479977
1349479972
1349479969
1349479949
1349479926
1349479926
1349479906
1349479899
1349479897
1349479896
1349479855
1349479848
1349479826
1349479819
1349479816
1349479811
1349479807
1349479803
1349480146
1349480141
1349480131
1349480123
1349480119
1349480113
1349480094
1349480076
1349480069
1349480069
1349480050
1349480037
1349480031
1349480007
1349479991
1349479982
1349480341
1349480326
1349480315
1349480283
1349480279
1349480276
1349480271
1349480264
1349480246
1349480232
1349480206
1349480205
1349480201
1349480183
1349480521
1349480521
1349480515
1349480506
1349480503
1349480494
1349480479
1349480478
1349480475
1349480472
1349480469
1349480460
1349480457
1349480454
1349480453
1349480441
1349480432
1349480397
1349480344
1349480690
1349480683
1349480678
1349480673
1349480664
1349480661
1349480659
1349480636
1349480604
1349480550
1349480544
1349480536
1349480531
1349480527
1349480886
1349480871
1349480865
1349480859
1349480850
1349480842
1349480805
1349480799
1349480791
1349480788
1349480784
1349480784
1349480777
1349480776
1349480761
1349480757
1349480752
1349480746
1349480729
1349480726
1349480725
1349480723
1349480713
1349481058
1349481043
1349481013
1349481012
1349481011
1349481008
1349480993
1349480989
1349480970
1349480958
1349480956
1349480952
1349480937
1349480923
1349480922
1349480918
1349480909
1349480902
1349480901
1349480893
1349480892
1349480888
1349480886
1349481219
1349481197
1349481172
1349481150
1349481134
1349481124
1349481119
1349481101
1349481419
1349481352
1349481333
1349481261
1349481584
1349481571
1349481534
1349481533
1349481523
1349481511
1349481506
1349481506
1349481492
1349481491
1349481488
1349481484
1349481478
1349481462
1349481438
1349481437
1349481431
1349481747
1349481711
1349481709
1349481696
1349481662
1349481659
1349481655
1349481649
1349481649
1349481643
1349481641
1349481635
1349481634
1349481624
1349481621
1349481610
1349481955
1349481938
1349481910
1349481902
1349481855
1349481822
1349481798
1349482125
1349482107
1349482088
1349482073
1349482055
1349482026
1349482021
1349482020
1349482002
1349481994
1349481973
1349482311
1349482310
1349482310
1349482275
1349482271
1349482262
1349482249
1349482242
1349482214
1349482209
1349482185
1349482499
1349482498
1349482457
1349482440
1349482424
1349482417
1349482406
1349482394
1349482384
1349482383
1349482343
1349482340
1349482337
1349482334
1349482686
1349482677
1349482655
1349482643
1349482626
1349482625
1349482622
1349482598
1349482598
1349482579
1349482574
1349482540
1349482528
1349482525
1349482870
1349482867
1349482864
1349482856
1349482856
1349482855
1349482855
1349482855
1349482842
1349482829
1349482819
1349482813
1349482781
1349482780
1349482777
1349482775
1349482774
1349482758
1349482736
1349482732
1349482732
1349482730
1349482727
1349482726
1349482715
1349482711
1349483053
1349483026
1349483023
1349483019
1349482999
1349482988
1349482986
1349482985
1349482972
1349482964
1349482962
1349482939
1349482935
1349482932
1349482916
1349482877
1349483234
1349483221
1349483219
1349483204
1349483197
1349483163
1349483155
1349483137
1349483135
1349483125
1349483096
1349483094
1349483078
1349483057
1349483055
1349483414
1349483409
1349483406
1349483404
1349483359
1349483339
1349483330
1349483328
1349483320
1349483313
1349483309
1349483307
1349483300
1349483299
1349483298
1349483298
1349483297
1349483277
1349483274
1349483273
1349483270
1349483587
1349483576
1349483567
1349483537
1349483501
1349483483
1349483443
1349483441
1349483422
1349483419
1349483766
1349483749
1349483690
1349483684
1349483681
1349483679
1349483651
1349483628
1349483622
1349483606
1349483602
1349483952
1349483943
1349483929
1349483914
1349483906
1349483878
1349483867
1349483832
1349483818
1349483812
1349483810
1349483805
1349484087
1349484084
1349484082
1349484060
1349484058
1349484053
1349484022
1349484012
1349484008
1349483967
1349484297
1349484290
1349484289
1349484282
1349484280
1349484271
1349484270
1349484256
1349484246
1349484237
1349484226
1349484226
1349484220
1349484219
1349484218
1349484214
1349484210
1349484208
1349484190
1349484176
1349484166
1349484498
1349484498
1349484495
1349484433
1349484420
1349484407
1349484393
1349484389
1349484370
1349484368
1349484366
1349484358
1349484351
1349484343
1349484335
1349484335
1349484335
1349484632
1349484616
1349484604
1349484592
1349484584
1349484546
1349484856
1349484838
1349484809
1349484794
1349484790
1349484771
1349484768
1349484761
1349484752
1349484731
1349484730
1349484711
1349484700
1349485001
1349484998
1349484972
1349484966
1349484951
1349484951
1349484949
1349484935
1349484916
1349484912
1349484864
1349485219
1349485213
1349485212
1349485211
1349485190
1349485181
1349485158
1349485142
1349485130
1349485111
1349485068
1349485056
1349485054
1349485357
1349485344
1349485341
1349485340
1349485327
1349485300
1349485271
1349485270
1349485254
1349485572
1349485560
1349485560
1349485537
1349485534
1349485521
1349485500
1349485487
1349485478
1349485473
1349485459
1349485454
1349485761
1349485738
1349485721
1349485712
1349485710
1349485703
1349485701
1349485633
1349485617
1349485936
1349485933
1349485920
1349485905
1349485905
1349485898
1349485881
1349485875
1349485858
1349485852
1349485851
1349485850
1349485848
1349485839
1349485834
1349485813
1349485810
1349485804
1349485791
1349485782
1349485781
1349485767
1349486124
1349486093
1349486086
1349486082
1349486082
1349486063
1349486059
1349486042
1349486042
1349486014
1349485998
1349485995
1349485962
1349485961
1349486303
1349486296
1349486288
1349486284
1349486283
1349486282
1349486264
1349486216
1349486164
1349486162
1349486159
1349486131
1349486462
1349486446
1349486443
1349486419
1349486407
1349486394
1349486373
1349486360
1349486350
1349486341
1349486341
1349486336
1349486334
1349486631
1349486630
1349486626
1349486623
1349486602
1349486592
1349486576
1349486562
1349486554
1349486533
1349486531
1349486516
1349486515
1349486511
1349486509
1349486504
1349486838
1349486830
1349486796
1349486779
1349486777
1349486745
1349486709
1349486695
1349487019
1349487016
1349486984
1349486980
1349486960
1349486942
1349486939
1349486921
1349486920
1349486920
1349486920
1349486897
1349486895
1349486892
1349486892
1349486875
1349486870
1349486868
1349486859
1349486856
1349486856
1349486856
1349487208
1349487167
1349487161
1349487160
1349487156
1349487136
1349487115
1349487078
1349487049
1349487034
1349487031
1349487379
1349487344
1349487323
1349487281
1349487274
1349487271
1349487242
1349487239
1349487212
1349487562
1349487561
1349487554
1349487509
1349487482
1349487473
1349487467
1349487439
1349487435
1349487402
1349487745
1349487742
1349487711
1349487685
1349487665
1349487642
1349487632
1349487600
1349487599
1349487573
1349487879
1349487869
1349487805
1349487805
1349487802
1349487783
1349487766
1349488090
1349488084
1349488074
1349488064
1349488059
1349488049
1349488037
1349488033
1349488033
1349488033
1349488012
1349487998
1349487990
1349487987
1349487984
1349487973
1349487968
1349487942
1349488263
1349488219
1349488193
1349488188
1349488176
1349488139
1349488132
1349488130
1349488461
1349488422
1349488417
1349488386
1349488376
1349488375
1349488358
1349488342
1349488326
1349488646
1349488631
1349488598
1349488595
1349488555
1349488539
1349488536
1349488535
1349488524
1349488512
1349488503
1349488485
1349488792
1349488765
1349488717
1349488698
1349488693
1349488677
1349488665
1349488663
1349489004
1349488987
1349488958
1349488923
1349488919
1349488875
1349488866
1349488861
1349488861
1349488846
1349489182
1349489127
1349489047
1349489047
1349489041
1349489038
1349489366
1349489352
1349489345
1349489308
1349489286
1349489279
1349489265
1349489244
1349489240
1349489231
1349489214
1349489547
1349489545
1349489545
1349489539
1349489532
1349489502
1349489499
1349489489
1349489436
1349489417
1349489403
1349489725
1349489709
1349489705
1349489704
1349489689
1349489657
1349489651
1349489651
1349489647
1349489631
1349489625
1349489620
1349489607
1349489603
1349489594
1349489570
1349489561
1349489909
1349489898
1349489896
1349489832
1349489827
1349489806
1349489795
1349489795
1349489794
1349489790
1349489746
1349490075
1349490051
1349490047
1349490041
1349490012
1349490011
1349490003
1349489990
1349489969
1349490234
1349490207
1349490191
1349490159
1349490156
1349490120
1349490115
1349490111
1349490105
1349490447
1349490437
1349490434
1349490433
1349490425
1349490411
1349490340
1349490321
1349490297
1349490628
1349490625
1349490620
1349490618
1349490609
1349490600
1349490596
1349490578
1349490567
1349490566
1349490523
1349490518
1349490513
1349490499
1349490496
1349490496
1349490477
1349490466
1349490806
1349490794
1349490793
1349490793
1349490783
1349490752
1349490722
1349490713
1349490712
1349490710
1349490708
1349490707
1349490693
1349490692
1349490676
1349490658
1349490652
1349491002
1349490970
1349490956
1349490947
1349490931
1349490931
1349490860
1349490859
1349490855
1349490855
1349491184
1349491149
1349491126
1349491103
1349491098
1349491094
1349491087
1349491081
1349491056
1349491049
1349491031
1349491029
1349491020
1349491339
1349491336
1349491322
1349491315
1349491299
1349491282
1349491281
1349491276
1349491256
1349491220
1349491506
1349491501
1349491477
1349491469
1349491463
1349491459
1349491442
1349491429
1349491416
1349491388
1349491379
1349491371
1349491368
1349491662
1349491660
1349491631
1349491621
1349491610
1349491603
1349491590
1349491589
1349491887
1349491869
1349491845
1349491820
1349491801
1349491757
1349491753
1349491738
1349491737
1349492085
1349492054
1349492049
1349492047
1349492027
1349492010
1349491987
1349491969
1349491942
1349491935
1349491913
1349492270
1349492263
1349492255
1349492248
1349492227
1349492223
1349492184
1349492178
1349492149
1349492125
1349492440
1349492432
1349492389
1349492387
1349492384
1349492377
1349492373
1349492351
1349492307
1349492286
1349492284
1349492608
1349492589
1349492575
1349492575
1349492553
1349492551
1349492547
1349492535
1349492524
1349492518
1349492512
1349492465
1349492460
1349492456
1349492452
1349492810
1349492793
1349492788
1349492765
1349492765
1349492763
1349492763
1349492753
1349492703
1349492675
1349492654
1349492642
1349492636
1349492977
1349492946
1349492935
1349492930
1349492920
1349492915
1349492895
1349492890
1349492888
1349492884
1349492873
1349492870
1349493156
1349493143
1349493140
1349493128
1349493127
1349493123
1349493103
1349493102
1349493102
1349493092
1349493073
1349493053
1349493307
1349493305
1349493305
1349493276
1349493262
1349493223
1349493206
1349493203
1349493187
1349493521
1349493497
1349493475
1349493472
1349493419
1349493715
1349493702
1349493685
1349493675
1349493674
1349493659
1349493646
1349493621
1349493620
1349493614
1349493587
1349493578
1349493537
1349493842
1349493829
1349493736
1349493721
1349494051
1349494050
1349494048
1349494035
1349494026
1349494022
1349494000
1349493966
1349493962
1349493961
1349493935
1349493933
1349493913
1349493902
1349493901
1349493897
1349494238
1349494226
1349494225
1349494216
1349494170
1349494167
1349494157
1349494148
1349494148
1349494146
1349494115
1349494101
1349494428
1349494423
1349494423
1349494405
1349494395
1349494390
1349494390
1349494366
1349494338
1349494329
1349494303
1349494279
1349494263
1349494610
1349494591
1349494570
1349494520
1349494504
1349494492
1349494470
1349494460
1349494453
1349494441
1349494773
1349494697
1349494696
1349494691
1349494665
1349494641
1349494641
1349494639
1349494627
1349494965
1349494950
1349494932
1349494932
1349494930
1349494892
1349494870
1349494857
1349494832
1349495132
1349495118
1349495100
1349495094
1349495088
1349495051
1349495035
1349495031
1349494992
1349495340
1349495332
1349495328
1349495299
1349495272
1349495246
1349495230
1349495230
1349495222
1349495212
1349495194
1349495180
1349495470
1349495410
1349495407
1349495398
1349495393
1349495354
1349495680
1349495648
1349495604
1349495588
1349495550
1349495531
1349495882
1349495878
1349495875
1349495856
1349495847
1349495834
1349495831
1349495804
1349495787
1349495775
1349495753
1349495719
1349495718
1349496055
1349496023
1349496019
1349496019
1349496012
1349495963
1349495921
1349496239
1349496227
1349496205
1349496197
1349496179
1349496174
1349496173
1349496165
1349496151
1349496148
1349496134
1349496099
1349496090
1349496089
1349496422
1349496414
1349496398
1349496393
1349496393
1349496383
1349496378
1349496370
1349496367
1349496339
1349496283
1349496256
1349496599
1349496597
1349496593
1349496577
1349496559
1349496559
1349496557
1349496547
1349496542
1349496536
1349496535
1349496526
1349496511
1349496501
1349496492
1349496490
1349496487
1349496472
1349496470
1349496768
1349496766
1349496764
1349496750
1349496724
1349496722
1349496700
1349496686
1349496686
1349496682
1349496648
1349496647
1349496644
1349496625
1349496613
1349496952
1349496939
1349496938
1349496918
1349496907
1349496899
1349496889
1349496844
1349496829
1349496825
1349496819
1349496816
1349496810
1349496810
1349496794
1349497148
1349497148
1349497125
1349497123
1349497087
1349497075
1349497067
1349497051
1349497039
1349497022
1349497019
1349497015
1349496993
1349496993
1349496986
1349497318
1349497295
1349497292
1349497288
1349497282
1349497279
1349497250
1349497247
1349497223
1349497222
1349497216
1349497214
1349497213
1349497207
1349497205
1349497198
1349497175
1349497169
1349497161
1349497494
1349497456
1349497427
1349497427
1349497411
1349497390
1349497366
1349497365
1349497346
1349497345
1349497637
1349497604
1349497553
1349497535
1349497521
1349497870
1349497868
1349497864
1349497858
1349497857
1349497841
1349497841
1349497835
1349497831
1349497830
1349497814
1349497774
1349497758
1349497721
1349497714
1349498023
1349497975
1349497970
1349497966
1349497953
1349497945
1349497936
1349497934
1349497922
1349497894
1349497877
1349497876
1349498169
1349498121
1349498119
1349498410
1349498405
1349498290
1349498282
1349498273
1349498255
1349498249
1349498587
1349498579
1349498572
1349498567
1349498536
1349498506
1349498450
1349498420
1349498419
1349498768
1349498746
1349498739
1349498731
1349498721
1349498710
1349498710
1349498707
1349498652
1349498933
1349498910
1349498868
1349498846
1349499127
1349499102
1349499096
1349499061
1349499048
1349498979
1349498973
1349498972
1349499282
1349499248
1349499222
1349499198
1349499189
1349499182
1349499176
1349499173
1349499163
1349499465
1349499464
1349499463
1349499461
1349499460
1349499456
1349499455
1349499443
1349499438
1349499416
1349499414
1349499403
1349499402
1349499392
1349499372
1349499328
1349499318
1349499672
1349499660
1349499651
1349499632
1349499585
1349499559
1349499536
1349499528
1349499524
1349499820
1349499801
1349499762
1349499761
1349499750
1349499713
1349499710
1349499709
1349500035
1349500025
1349499976
1349499960
1349499944
1349499899
1349499894
1349500202
1349500189
1349500188
1349500187
1349500159
1349500138
1349500116
1349500108
1349500097
1349500091
1349500060
1349500048
1349500357
1349500352
1349500349
1349500299
1349500288
1349500268
1349500266
1349500237
1349500555
1349500554
1349500521
1349500517
1349500503
1349500494
1349500493
1349500482
1349500466
1349500726
1349500640
1349500630
1349500621
1349500584
1349500920
1349500815
1349500812
1349500774
1349501041
1349501031
1349501020
1349500976
1349500945
1349501303
1349501292
1349501287
1349501284
1349501257
1349501225
1349501203
1349501199
1349501167
1349501167
1349501152
1349501151
1349501137
1349501482
1349501458
1349501418
1349501417
1349501415
1349501415
1349501411
1349501403
1349501330
1349501307
1349501662
1349501661
1349501660
1349501650
1349501609
1349501504
1349501494
1349501840
1349501790
1349501785
1349501757
1349501747
1349501737
1349501731
1349501710
1349501670
1349502022
1349502018
1349502005
1349501997
1349501988
1349501982
1349501975
1349501945
1349501942
1349501938
1349501936
1349501901
1349501901
1349501897
1349501864
1349501852
1349502191
1349502186
1349502184
1349502149
1349502139
1349502126
1349502119
1349502110
1349502092
1349502082
1349502374
1349502366
1349502346
1349502335
1349502315
1349502310
1349502306
1349502296
1349502294
1349502261
1349502240
1349502546
1349502522
1349502450
1349502437
1349502419
1349502408
1349502715
1349502705
1349502630
1349502622
1349502590
1349502927
1349502923
1349502920
1349502902
1349502890
1349502885
1349502884
1349502884
1349502802
1349502798
1349503104
1349503104
1349503083
1349503076
1349503067
1349503057
1349503044
1349503034
1349503020
1349503006
1349503003
1349502992
1349503262
1349503250
1349503243
1349503197
1349503194
1349503148
1349503117
1349503459
1349503456
1349503454
1349503410
1349503554
1349503547
1349503499
1349503794
1349503777
1349503748
1349503729
1349503689
1349503988
1349503982
1349503978
1349503925
1349503900
1349503890
1349503876
1349503871
1349503871
1349503863
1349504191
1349504188
1349504176
1349504167
1349504163
1349504157
1349504151
1349504078
1349504055
1349504045
1349504366
1349504297
1349504291
1349504285
1349504248
1349504242
1349504231
1349504498
1349504475
1349504462
1349504429
1349504387
1349504716
1349504712
1349504712
1349504711
1349504658
1349504642
1349504624
1349504590
1349504574
1349504907
1349504902
1349504875
1349504861
1349504859
1349504854
1349504851
1349504848
1349504824
1349504819
1349504760
1349505034
1349504966
1349504966
1349504966
1349504955
1349504955
1349504953
1349504944
1349504934
1349504931
1349505276
1349505270
1349505239
1349505235
1349505142
1349505112
1349505103
1349505459
1349505459
1349505412
1349505404
1349505333
1349505301
1349505282
1349505638
1349505619
1349505618
1349505617
1349505602
1349505595
1349505591
1349505486
1349505804
1349505797
1349505766
1349505752
1349505733
1349505669
1349505994
1349505974
1349505957
1349505946
1349505924
1349505922
1349505906
1349506122
1349506086
1349506083
1349506078
1349506074
1349506019
1349506015
1349506013
1349506361
1349506343
1349506313
1349506306
1349506275
1349506248
1349506213
1349506193
1349506534
1349506467
1349506465
1349506376
1349506376
1349506674
1349506665
1349506607
1349506589
1349506565
1349506890
1349506884
1349506839
1349506823
1349506800
1349506752
1349506746
1349506743
1349506735
1349507065
1349507061
1349506933
1349507250
1349507242
1349507220
1349507198
1349507176
1349507148
1349507115
1349507416
1349507409
1349507361
1349507358
1349507351
1349507347
1349507299
1349507616
1349507579
1349507569
1349507558
1349507546
1349507515
1349507505
1349507489
1349507802
1349507721
1349507714
1349507709
1349507707
1349507705
1349507685
1349507660
1349507652
1349507985
1349507963
1349507912
1349507869
1349507861
1349507847
1349508160
1349508150
1349508118
1349508104
1349508102
1349508044
1349508032
1349508025
1349508021
1349508003
1349508333
1349508319
1349508318
1349508315
1349508293
1349508275
1349508249
1349508248
1349508236
1349508234
1349508231
1349508210
1349508528
1349508524
1349508506
1349508495
1349508459
1349508459
1349508401
1349508398
1349508383
1349508377
1349508361
1349508701
1349508693
1349508677
1349508675
1349508632
1349508622
1349508618
1349508593
1349508550
1349508544
1349508882
1349508849
1349508839
1349508769
1349508740
1349509011
1349509011
1349508997
1349508995
1349508981
1349508940
1349509220
1349509200
1349509167
1349509113
1349509113
1349509105
1349509091
1349509421
1349509407
1349509366
1349509351
1349509591
1349509589
1349509562
1349509525
1349509478
1349509473
1349509451
1349509723
1349509705
1349509681
1349509655
1349509646
1349509963
1349509887
1349509884
1349509853
1349509834
1349509826
1349510093
1349510072
1349510069
1349510054
1349510030
1349510021
1349509987
1349510274
1349510257
1349510250
1349510247
1349510233
1349510233
1349510228
1349510220
1349510209
1349510203
1349510202
1349510496
1349510482
1349510482
1349510479
1349510463
1349510463
1349510439
1349510395
1349510361
1349510341
1349510693
1349510670
1349510665
1349510642
1349510641
1349510595
1349510572
1349510562
1349510530
1349510522
1349510838
1349510829
1349510813
1349510790
1349510772
1349510717
1349510711
1349510711
1349510710
1349510710
1349510710
1349511050
1349511017
1349511010
1349510992
1349510974
1349510971
1349510934
1349510931
1349510925
1349510884
1349511234
1349511174
1349511096
1349511072
1349511390
1349511348
1349511344
1349511324
1349511311
1349511307
1349511303
1349511302
1349511301
1349511300
1349511280
1349511275
1349511269
1349511255
1349511595
1349511588
1349511577
1349511547
1349511545
1349511526
1349511507
1349511491
1349511490
1349511476
1349511436
1349511435
1349511773
1349511773
1349511754
1349511713
1349511696
1349511693
1349511655
1349511644
1349511604
1349511952
1349511946
1349511922
1349511863
1349511846
1349511845
1349511832
1349511809
1349511786
1349512141
1349512107
1349512094
1349512091
1349512007
1349512000
1349511974
1349511973
1349512325
1349512308
1349512289
1349512281
1349512237
1349512195
1349512188
1349512159
1349512156
1349512155
1349512501
1349512401
1349512345
1349512666
1349512561
1349512542
1349512867
1349512834
1349512765
1349512750
1349512744
1349512692
1349513030
1349513010
1349513008
1349512999
1349512978
1349512966
1349512913
1349512875
1349513226
1349513130
1349513080
1349513395
1349513348
1349513337
1349513325
1349513314
1349513278
1349513271
1349513256
1349513234
1349513231
1349513571
1349513565
1349513558
1349513555
1349513537
1349513518
1349513478
1349513471
1349513464
1349513463
1349513441
1349513427
1349513427
1349513427
1349513421
1349513762
1349513718
1349513699
1349513683
1349513672
1349513671
1349513662
1349513596
1349513592
1349513905
1349513894
1349513884
1349513849
1349513846
1349513818
1349513816
1349514118
1349514110
1349514081
1349514076
1349514070
1349514067
1349514055
1349514051
1349514047
1349514046
1349514031
1349513961
1349514289
1349514285
1349514260
1349514492
1349514489
1349514438
1349514409
1349514380
1349514369
1349514338
1349514626
1349514587
1349514579
1349514571
1349514838
1349514820
1349514820
1349514774
1349514764
1349514724
1349514700
1349514697
1349514682
1349514979
1349514959
1349514948
1349514947
1349514947
1349514859
1349514856
1349515203
1349515130
1349515129
1349515117
1349515111
1349515105
1349515088
1349515081
1349515079
1349515042
1349515039
1349515342
1349515327
1349515318
1349515290
1349515283
1349515227
1349515226
1349515571
1349515561
1349515559
1349515556
1349515547
1349515532
1349515490
1349515473
1349515463
1349515425
1349515411
1349515410
1349515408
1349515408
1349515711
1349515708
1349515661
1349515660
1349515910
1349515905
1349515879
1349515872
1349515843
1349515841
1349515802
1349515776
1349515760
1349516112
1349516085
1349516082
1349516077
1349516063
1349515998
1349515964
1349515956
1349516297
1349516292
1349516268
1349516258
1349516246
1349516170
1349516471
1349516409
1349516376
1349516371
1349516356
1349516339
1349516304
1349516632
1349516600
1349516555
1349516800
1349516791
1349516791
1349516713
1349516698
1349516686
1349516676
1349516965
1349516898
1349516886
1349517198
1349517065
1349517064
1349517052
1349517048
1349517371
1349517362
1349517347
1349517336
1349517334
1349517326
1349517322
1349517319
1349517269
1349517247
1349517247
1349517243
1349517564
1349517562
1349517506
1349517495
1349517468
1349517452
1349517446
1349517440
1349517439
1349517422
1349517392
1349517720
1349517719
1349517709
1349517705
1349517700
1349517687
1349517681
1349517673
1349517660
1349517655
1349517626
1349517608
1349517592
1349517588
1349517582
1349517912
1349517909
1349517900
1349517898
1349517897
1349517893
1349517807
1349517782
1349518062
1349518041
1349518018
1349517970
1349517949
1349518273
1349518217
1349518202
1349518188
1349518179
1349518123
1349518121
1349518117
1349518111
1349518110
1349518428
1349518398
1349518367
1349518354
1349518323
1349518318
1349518649
1349518627
1349518624
1349518614
1349518592
1349518540
1349518534
1349518531
1349518824
1349518822
1349518731
1349518697
1349518688
1349518981
1349518975
1349518921
1349518919
1349518865
1349518859
1349519172
1349519135
1349519132
1349519126
1349519103
1349519071
1349519068
1349519320
1349519305
1349519297
1349519268
1349519267
1349519252
1349519215
1349519542
1349519532
1349519524
1349519495
1349519433
1349519432
1349519410
1349519400
1349519684
1349519680
1349519659
1349519653
1349519570
1349519552
1349519886
1349519884
1349519840
1349519836
1349519803
1349519802
1349519790
1349519760
1349519745
1349519742
1349519739
1349520061
1349520012
1349519973
1349519972
1349519933
1349520250
1349520245
1349520211
1349520204
1349520202
1349520202
1349520201
1349520178
1349520178
1349520160
1349520156
1349520130
1349520126
1349520117
1349520104
1349520100
1349520452
1349520451
1349520426
1349520415
1349520389
1349520387
1349520333
1349520311
1349520294
1349520290
1349520610
1349520542
1349520526
1349520796
1349520773
1349520727
1349520724
1349520706
1349520704
1349520645
1349520994
1349520993
1349520933
1349520916
1349520900
1349520875
1349520857
1349520842
1349520841
1349521176
1349521137
1349521129
1349521098
1349521083
1349521025
1349521356
1349521343
1349521331
1349521326
1349521286
1349521246
1349521226
1349521182
1349521504
1349521503
1349521464
1349521452
1349521443
1349521427
1349521426
1349521369
1349521691
1349521671
1349521653
1349521641
1349521620
1349521609
1349521602
1349521579
1349521544
1349521889
1349521862
1349521809
1349521755
1349521748
1349521737
1349521733
1349521733
1349521719
1349522069
1349522068
1349522020
1349521998
1349521984
1349521932
1349522243
1349522226
1349522163
1349522137
1349522102
1349522422
1349522414
1349522393
1349522384
1349522379
1349522347
1349522336
1349522329
1349522285
1349522284
1349522274
1349522268
1349522614
1349522527
1349522483
1349522735
1349522731
1349522701
1349522691
1349522680
1349522629
1349522969
1349522969
1349522944
1349522925
1349522908
1349522892
1349522875
1349522866
1349522862
1349522850
1349522833
1349522817
1349523156
1349523087
1349523036
1349523035
1349523028
1349523002
1349523001
1349523338
1349523334
1349523307
1349523302
1349523261
1349523261
1349523238
1349523229
1349523204
1349523200
1349523189
1349523172
1349523525
1349523524
1349523524
1349523504
1349523496
1349523469
1349523447
1349523447
1349523426
1349523422
1349523397
1349523643
1349523639
1349523636
1349523623
1349523623
1349523607
1349523593
1349523567
1349523555
1349523547
1349523537
1349523885
1349523883
1349523864
1349523834
1349523832
1349523816
1349523801
1349523800
1349523798
1349523796
1349523788
1349523771
1349523767
1349523757
1349523728
1349523715
1349523708
1349524034
1349524020
1349524020
1349524018
1349524009
1349523989
1349523958
1349523955
1349523939
1349523932
1349523910
1349523896
1349524247
1349524165
1349524140
1349524128
1349524124
1349524080
1349524080
1349524080
1349524428
1349524410
1349524365
1349524354
1349524353
1349524342
1349524318
1349524315
1349524301
1349524296
1349524291
1349524264
1349524256
1349524605
1349524594
1349524593
1349524590
1349524568
1349524565
1349524561
1349524550
1349524516
1349524505
1349524472
1349524466
1349524465
1349524434
1349524787
1349524766
1349524742
1349524742
1349524734
1349524725
1349524722
1349524718
1349524711
1349524689
1349524653
1349524652
1349524627
1349524957
1349524917
1349524906
1349524904
1349524885
1349524876
1349524873
1349524862
1349524830
1349524808
1349525153
1349525135
1349525130
1349525111
1349525109
1349525105
1349525096
1349525082
1349525031
1349525013
1349524993
1349524990
1349525306
1349525285
1349525277
1349525260
1349525260
1349525258
1349525238
1349525229
1349525227
1349525221
1349525197
1349525181
1349525178
1349525158
1349525492
1349525473
1349525457
1349525451
1349525451
1349525425
1349525387
1349525385
1349525338
1349525669
1349525634
1349525613
1349525612
1349525592
1349525585
1349525580
1349525572
1349525559
1349525544
1349525525
1349525520
1349525818
1349525808
1349525759
1349525755
1349525747
1349525741
1349525723
1349525721
1349526039
1349526033
1349526026
1349526022
1349525996
1349525967
1349525960
1349525907
1349525907
1349526221
1349526148
1349526148
1349526137
1349526134
1349526108
1349526413
1349526411
1349526407
1349526390
1349526389
1349526386
1349526370
1349526357
1349526333
1349526328
1349526325
1349526316
1349526286
1349526283
1349526280
1349526277
1349526265
1349526260
1349526595
1349526564
1349526563
1349526541
1349526536
1349526508
1349526484
1349526476
1349526449
1349526447
1349526447
1349526446
1349526424
1349526421
1349526777
1349526759
1349526749
1349526743
1349526708
1349526699
1349526697
1349526691
1349526690
1349526683
1349526664
1349526662
1349526656
1349526642
1349526634
1349526607
1349526953
1349526931
1349526924
1349526906
1349526895
1349526864
1349526863
1349526852
1349526838
1349526822
1349526808
1349526808
1349527101
1349527089
1349527075
1349527051
1349527031
1349526986
1349526977
1349527306
1349527292
1349527291
1349527286
1349527270
1349527265
1349527189
1349527170
1349527167
1349527502
1349527489
1349527485
1349527482
1349527470
1349527444
1349527421
1349527408
1349527406
1349527392
1349527384
1349527372
1349527349
1349527340
1349527323
1349527681
1349527665
1349527639
1349527627
1349527621
1349527621
1349527600
1349527572
1349527571
1349527571
1349527564
1349527559
1349527556
1349527529
1349527837
1349527826
1349527790
1349527783
1349527781
1349527760
1349527757
1349527735
1349527734
1349527729
1349527698
1349527697
1349527695
1349527691
1349527688
1349528024
1349528019
1349528014
1349527986
1349527982
1349527980
1349527974
1349527952
1349527951
1349527931
1349527927
1349527896
1349527885
1349527877
1349528207
1349528207
1349528206
1349528195
1349528195
1349528194
1349528154
1349528100
1349528095
1349528094
1349528086
1349528072
1349528048
1349528048
1349528399
1349528394
1349528391
1349528357
1349528350
1349528339
1349528299
1349528270
1349528255
1349528229
1349528582
1349528573
1349528537
1349528514
1349528466
1349528455
1349528455
1349528455
1349528419
1349528418
1349528735
1349528727
1349528725
1349528722
1349528716
1349528707
1349528670
1349528660
1349528649
1349528646
1349528642
1349528638
1349528632
1349528621
1349528611
1349528606
1349528604
1349528946
1349528897
1349528854
1349528817
1349528817
1349528799
1349528773
1349529101
1349529092
1349529092
1349529063
1349529051
1349529051
1349529047
1349529045
1349529002
1349528998
1349528982
1349529305
1349529301
1349529293
1349529267
1349529229
1349529195
1349529163
1349529148
1349529147
1349529140
1349529482
1349529472
1349529462
1349529453
1349529435
1349529400
1349529380
1349529378
1349529376
1349529371
1349529359
1349529324
1349529666
1349529662
1349529629
1349529628
1349529625
1349529593
1349529582
1349529582
1349529519
1349529518
1349529506
1349529492
1349529822
1349529818
1349529793
1349529788
1349529773
1349529757
1349529742
1349529736
1349529729
1349529692
1349530001
1349529996
1349529993
1349529981
1349529954
1349529953
1349529902
1349529885
1349529881
1349529871
1349529853
1349530196
1349530163
1349530140
1349530140
1349530139
1349530139
1349530123
1349530102
1349530088
1349530084
1349530063
1349530062
1349530053
1349530052
1349530387
1349530367
1349530363
1349530342
1349530289
1349530286
1349530280
1349530279
1349530275
1349530268
1349530252
1349530234
1349530218
1349530572
1349530565
1349530562
1349530543
1349530517
1349530513
1349530505
1349530502
1349530485
1349530479
1349530440
1349530426
1349530421
1349530405
1349530744
1349530740
1349530725
1349530716
1349530707
1349530684
1349530679
1349530673
1349530652
1349530650
1349530641
1349530634
1349530625
1349530590
1349530590
1349530927
1349530921
1349530905
1349530898
1349530893
1349530867
1349530862
1349530850
1349530847
1349530846
1349530842
1349530837
1349530816
1349530801
1349530767
1349530762
1349530759
1349531115
1349531111
1349531092
1349531083
1349531079
1349531042
1349531034
1349531009
1349531008
1349530992
1349530988
1349530981
1349530980
1349530978
1349530958
1349531252
1349531244
1349531214
1349531204
1349531200
1349531157
1349531157
1349531154
1349531129
1349531125
1349531459
1349531432
1349531432
1349531405
1349531402
1349531397
1349531387
1349531386
1349531367
1349531365
1349531362
1349531328
1349531626
1349531579
1349531575
1349531575
1349531568
1349531566
1349531526
1349531518
1349531508
1349531495
1349531493
1349531489
1349531485
1349531837
1349531796
1349531791
1349531753
1349531695
1349531690
1349531682
1349531670
1349531999
1349531991
1349531983
1349531977
1349531976
1349531967
1349531945
1349531927
1349531915
1349531864
1349531861
1349532153
1349532141
1349532123
1349532116
1349532097
1349532076
1349532073
1349532071
1349532062
1349532039
1349532038
1349532018
1349532351
1349532346
1349532337
1349532286
1349532277
1349532276
1349532259
1349532247
1349532243
1349532225
1349532211
1349532542
1349532537
1349532503
1349532483
1349532460
1349532454
1349532447
1349532429
1349532426
1349532426
1349532419
1349532403
1349532734
1349532729
1349532704
1349532693
1349532650
1349532647
1349532601
1349532580
1349532570
1349532920
1349532894
1349532890
1349532875
1349532852
1349532821
1349532815
1349532808
1349532805
1349532781
1349532763
1349532758
1349532756
1349532755
1349532754
1349533103
1349533088
1349533070
1349533070
1349533060
1349533040
1349533040
1349533034
1349533012
1349533010
1349533007
1349532990
1349532980
1349532960
1349532939
1349532937
1349532932
1349532932
1349533250
1349533235
1349533233
1349533226
1349533211
1349533210
1349533199
1349533185
1349533182
1349533182
1349533171
1349533171
1349533152
1349533141
1349533110
1349533109
1349533456
1349533449
1349533446
1349533419
1349533378
1349533362
1349533358
1349533356
1349533342
1349533337
1349533318
1349533291
1349533640
1349533619
1349533605
1349533561
1349533557
1349533547
1349533541
1349533494
1349533493
1349533492
1349533478
1349533475
1349533824
1349533824
1349533816
1349533809
1349533772
1349533770
1349533739
1349533729
1349533729
1349533722
1349533701
1349533697
1349533686
1349533670
1349533656
1349533649
1349534009
1349534001
1349534001
1349534001
1349534000
1349533989
1349533985
1349533985
1349533984
1349533982
1349533981
1349533970
1349533969
1349533969
1349533965
1349533963
1349533960
1349533957
1349533948
1349533940
1349533934
1349533932
1349533928
1349533924
1349533923
1349533919
1349533914
1349533896
1349533881
1349533876
1349533875
1349533864
1349533857
1349533852
1349533844
1349533835
1349534176
1349534163
1349534143
1349534132
1349534125
1349534116
1349534103
1349534100
1349534093
1349534075
1349534074
1349534065
1349534056
1349534051
1349534014
1349534010
1349534367
1349534350
1349534331
1349534326
1349534300
1349534294
1349534265
1349534250
1349534236
1349534234
1349534220
1349534216
1349534195
1349534549
1349534547
1349534546
1349534509
1349534482
1349534471
1349534467
1349534467
1349534467
1349534457
1349534451
1349534429
1349534427
1349534418
1349534412
1349534390
1349534386
1349534385
1349534381
1349534731
1349534729
1349534722
1349534722
1349534705
1349534696
1349534694
1349534684
1349534682
1349534666
1349534649
1349534641
1349534638
1349534606
1349534594
1349534569
1349534568
1349534568
1349534913
1349534905
1349534879
1349534875
1349534866
1349534865
1349534856
1349534853
1349534844
1349534833
1349534812
1349534812
1349534812
1349534811
1349534811
1349534810
1349534785
1349534780
1349534768
1349534762
1349534758
1349534757
1349534752
1349534746
1349534739
1349535053
1349534997
1349534962
1349534954
1349534944
1349534927
1349534926
1349534926
1349534916
1349535272
1349535270
1349535250
1349535247
1349535231
1349535225
1349535212
1349535209
1349535208
1349535199
1349535197
1349535196
1349535186
1349535175
1349535173
1349535153
1349535120
1349535116
1349535454
1349535453
1349535450
1349535433
1349535430
1349535423
1349535396
1349535372
1349535363
1349535342
1349535342
1349535328
1349535280
1349535277
1349535630
1349535624
1349535587
1349535572
1349535559
1349535555
1349535540
1349535540
1349535536
1349535522
1349535520
1349535506
1349535498
1349535495
1349535494
1349535493
1349535489
1349535489
1349535484
1349535475
1349535470
1349535460
1349535810
1349535809
1349535805
1349535790
1349535764
1349535764
1349535760
1349535755
1349535749
1349535740
1349535736
1349535735
1349535725
1349535694
1349535687
1349535685
1349535672
1349535668
1349535667
1349535663
1349535655
1349535654
1349535642
1349535642
1349535639
1349535992
1349535986
1349535943
1349535923
1349535921
1349535915
1349535893
1349535878
1349535877
1349535877
1349535868
1349535847
1349535844
1349535835
1349535828
1349536176
1349536170
1349536162
1349536131
1349536095
1349536071
1349536052
1349536042
1349536041
1349536011
1349536353
1349536319
1349536316
1349536313
1349536308
1349536306
1349536275
1349536263
1349536262
1349536260
1349536252
1349536250
1349536249
1349536245
1349536244
1349536237
1349536237
1349536236
1349536221
1349536209
1349536203
1349536199
1349536539
1349536537
1349536533
1349536526
1349536499
1349536477
1349536473
1349536455
1349536447
1349536435
1349536426
1349536422
1349536416
1349536416
1349536400
1349536398
1349536378
1349536368
1349536364
1349536704
1349536698
1349536696
1349536693
1349536667
1349536659
1349536657
1349536657
1349536656
1349536640
1349536638
1349536632
1349536613
1349536590
1349536579
1349536578
1349536576
1349536573
1349536570
1349536563
1349536555
1349536552
1349536895
1349536893
1349536884
1349536882
1349536872
1349536864
1349536821
1349536821
1349536810
1349536809
1349536804
1349536804
1349536798
1349536795
1349536782
1349536760
1349536755
1349536724
1349537081
1349537074
1349537074
1349537062
1349537037
1349536986
1349536986
1349536982
1349536969
1349536954
1349536953
1349536952
1349536941
1349536925
1349536900
1349537254
1349537252
1349537247
1349537239
1349537237
1349537236
1349537230
1349537219
1349537212
1349537206
1349537205
1349537194
1349537186
1349537177
1349537168
1349537167
1349537159
1349537155
1349537155
1349537151
1349537151
1349537107
1349537101
1349537435
1349537416
1349537413
1349537396
1349537393
1349537390
1349537388
1349537381
1349537380
1349537368
1349537366
1349537364
1349537331
1349537310
1349537269
1349537623
1349537623
1349537623
1349537617
1349537608
1349537599
1349537577
1349537576
1349537576
1349537574
1349537572
1349537567
1349537554
1349537540
1349537530
1349537528
1349537528
1349537523
1349537509
1349537505
1349537484
1349537481
1349537468
1349537454
1349537452
1349537447
1349537802
1349537800
1349537798
1349537796
1349537790
1349537788
1349537787
1349537777
1349537770
1349537764
1349537731
1349537717
1349537705
1349537693
1349537691
1349537683
1349537676
1349537676
1349537668
1349537660
1349537630
1349537957
1349537946
1349537944
1349537941
1349537930
1349537920
1349537919
1349537896
1349537894
1349537867
1349537866
1349537861
1349537856
1349537849
1349537844
1349537836
1349537829
1349537827
1349537819
1349538164
1349538164
1349538162
1349538157
1349538139
1349538133
1349538128
1349538099
1349538066
1349538043
1349538041
1349538035
1349538033
1349538339
1349538339
1349538332
1349538325
1349538312
1349538300
1349538295
1349538295
1349538286
1349538277
1349538252
1349538239
1349538236
1349538229
1349538224
1349538210
1349538206
1349538203
1349538188
1349538180
1349538180
1349538175
1349538173
1349538521
1349538510
1349538508
1349538504
1349538495
1349538487
1349538466
1349538459
1349538452
1349538440
1349538430
1349538426
1349538410
1349538381
1349538379
1349538358
1349538358
1349538357
1349538355
1349538708
1349538698
1349538693
1349538679
1349538673
1349538662
1349538644
1349538635
1349538598
1349538584
1349538579
1349538577
1349538576
1349538563
1349538560
1349538542
1349538542
1349538540
1349538539
1349538885
1349538878
1349538874
1349538859
1349538850
1349538849
1349538844
1349538790
1349538785
1349538772
1349538766
1349538759
1349538748
1349538728
1349538727
1349538725
1349538724
1349538724
1349538723
1349539070
1349539050
1349539049
1349539049
1349539037
1349539037
1349539036
1349539036
1349539036
1349539035
1349539009
1349539009
1349539006
1349539005
1349538997
1349538984
1349538983
1349538980
1349538967
1349538964
1349538955
1349538955
1349538949
1349538946
1349538924
1349538923
1349538901
1349538897
1349538896
1349538894
1349538894
1349539245
1349539228
1349539218
1349539217
1349539206
1349539194
1349539178
1349539163
1349539145
1349539131
1349539120
1349539108
1349539401
1349539397
1349539388
1349539385
1349539378
1349539372
1349539358
1349539354
1349539344
1349539343
1349539339
1349539328
1349539323
1349539317
1349539316
1349539308
1349539302
1349539300
1349539298
1349539298
1349539294
1349539286
1349539282
1349539281
1349539270
1349539268
1349539266
1349539613
1349539609
1349539607
1349539603
1349539601
1349539597
1349539593
1349539593
1349539586
1349539578
1349539556
1349539549
1349539537
1349539524
1349539524
1349539514
1349539512
1349539502
1349539494
1349539492
1349539479
1349539456
1349539455
1349539455
1349539454
1349539440
1349539792
1349539787
1349539749
1349539746
1349539745
1349539741
1349539720
1349539701
1349539677
1349539673
1349539659
1349539655
1349539652
1349539644
1349539637
1349539626
1349539618
1349539616
1349539973
1349539953
1349539951
1349539944
1349539920
1349539918
1349539908
1349539898
1349539893
1349539887
1349539873
1349539867
1349539865
1349539865
1349539856
1349539843
1349539829
1349539822
1349539821
1349539797
1349540154
1349540141
1349540117
1349540111
1349540086
1349540075
1349540065
1349540062
1349540056
1349540026
1349540003
1349540003
1349539994
1349540333
1349540329
1349540326
1349540317
1349540302
1349540294
1349540290
1349540288
1349540287
1349540281
1349540265
1349540261
1349540258
1349540252
1349540248
1349540231
1349540217
1349540208
1349540207
1349540206
1349540203
1349540202
1349540175
1349540161
1349540160
1349540159
1349540517
1349540495
1349540489
1349540480
1349540461
1349540444
1349540441
1349540441
1349540440
1349540430
1349540418
1349540410
1349540400
1349540389
1349540359
1349540358
1349540355
1349540354
1349540346
1349540342
1349540336
1349540689
1349540686
1349540682
1349540680
1349540680
1349540680
1349540678
1349540677
1349540676
1349540656
1349540643
1349540637
1349540631
1349540627
1349540590
1349540578
1349540571
1349540563
1349540861
1349540852
1349540852
1349540824
1349540820
1349540819
1349540810
1349540810
1349540808
1349540803
1349540800
1349540795
1349540785
1349540784
1349540775
1349540774
1349540766
1349540765
1349540725
1349540714
1349540713
1349540711
1349540701
1349541048
1349541041
1349541034
1349541027
1349541017
1349541007
1349540992
1349540991
1349540983
1349540975
1349540961
1349540957
1349540954
1349540952
1349540947
1349540941
1349540931
1349540931
1349540930
1349540927
1349540924
1349540915
1349540902
1349540901
1349540885
1349541217
1349541205
1349541195
1349541190
1349541186
1349541186
1349541184
1349541175
1349541165
1349541152
1349541146
1349541145
1349541142
1349541141
1349541141
1349541140
1349541138
1349541135
1349541127
1349541118
1349541113
1349541105
1349541104
1349541102
1349541080
1349541080
1349541066
1349541065
1349541407
1349541392
1349541388
1349541381
1349541377
1349541377
1349541376
1349541374
1349541374
1349541374
1349541373
1349541372
1349541372
1349541372
1349541370
1349541366
1349541334
1349541322
1349541316
1349541290
1349541285
1349541285
1349541283
1349541274
1349541257
1349541256
1349541248
1349541246
1349541245
1349541594
1349541589
1349541567
1349541561
1349541553
1349541549
1349541549
1349541540
1349541537
1349541535
1349541527
1349541516
1349541515
1349541505
1349541502
1349541498
1349541498
1349541495
1349541480
1349541475
1349541454
1349541442
1349541440
1349541428
1349541777
1349541756
1349541751
1349541745
1349541732
1349541730
1349541727
1349541718
1349541699
1349541693
1349541690
1349541680
1349541671
1349541666
1349541653
1349541641
1349541639
1349541637
1349541632
1349541632
1349541632
1349541632
1349541631
1349541631
1349541631
1349541631
1349541630
1349541630
1349541620
1349541964
1349541961
1349541957
1349541957
1349541954
1349541954
1349541951
1349541946
1349541939
1349541935
1349541916
1349541913
1349541909
1349541899
1349541883
1349541872
1349541867
1349541863
1349541861
1349541845
1349541844
1349541843
1349541841
1349541837
1349541817
1349541815
1349541810
1349541805
1349541795
1349541791
1349542138
1349542132
1349542114
1349542111
1349542109
1349542109
1349542108
1349542107
1349542105
1349542099
1349542086
1349542085
1349542072
1349542056
1349542051
1349542048
1349542045
1349542044
1349542041
1349542036
1349542021
1349542019
1349542015
1349542012
1349542011
1349542002
1349541984
1349541978
1349541975
1349541973
1349541971
1349541966
1349542324
1349542318
1349542315
1349542313
1349542311
1349542309
1349542308
1349542291
1349542265
1349542264
1349542263
1349542247
1349542239
1349542233
1349542227
1349542212
1349542198
1349542196
1349542191
1349542190
1349542189
1349542185
1349542172
1349542171
1349542165
1349542165
1349542160
1349542159
1349542155
1349542152
1349542146
1349542503
1349542465
1349542463
1349542463
1349542462
1349542462
1349542459
1349542459
1349542448
1349542442
1349542435
1349542433
1349542428
1349542424
1349542412
1349542405
1349542402
1349542400
1349542399
1349542396
1349542380
1349542374
1349542369
1349542363
1349542353
1349542352
1349542349
1349542346
1349542672
1349542671
1349542649
1349542645
1349542642
1349542641
1349542638
1349542635
1349542635
1349542634
1349542634
1349542625
1349542617
1349542613
1349542611
1349542594
1349542594
1349542591
1349542583
1349542543
1349542530
1349542518
1349542509
1349542842
1349542842
1349542839
1349542834
1349542825
1349542819
1349542813
1349542781
1349542773
1349542772
1349542768
1349542768
1349542762
1349542749
1349542738
1349542726
1349542723
1349542722
1349542722
1349542715
1349542707
1349542705
1349542704
1349543046
1349543037
1349543031
1349543026
1349543008
1349543002
1349543000
1349542990
1349542983
1349542979
1349542976
1349542969
1349542968
1349542961
1349542956
1349542952
1349542926
1349542918
1349542913
1349542901
1349542899
1349542893
1349542885
1349542879
1349543218
1349543216
1349543214
1349543204
1349543192
1349543187
1349543161
1349543160
1349543149
1349543142
1349543140
1349543125
1349543120
1349543094
1349543085
1349543074
1349543071
1349543053
1349543394
1349543388
1349543377
1349543375
1349543373
1349543371
1349543358
1349543354
1349543343
1349543342
1349543341
1349543341
1349543328
1349543314
1349543285
1349543279
1349543257
1349543248
1349543244
1349543243
1349543232
1349543591
1349543583
1349543559
1349543544
1349543544
1349543527
1349543526
1349543522
1349543508
1349543476
1349543476
1349543459
1349543459
1349543458
1349543453
1349543449
1349543448
1349543446
1349543427
1349543427
1349543421
1349543419
1349543416
1349543415
1349543413
1349543770
1349543762
1349543759
1349543756
1349543751
1349543734
1349543719
1349543715
1349543715
1349543712
1349543706
1349543696
1349543688
1349543686
1349543685
1349543677
1349543673
1349543659
1349543658
1349543649
1349543649
1349543647
1349543641
1349543634
1349543626
1349543626
1349543611
1349543609
1349543600
1349543599
1349543952
1349543950
1349543944
1349543944
1349543934
1349543928
1349543902
1349543899
1349543892
1349543890
1349543886
1349543884
1349543865
1349543861
1349543861
1349543861
1349543861
1349543859
1349543853
1349543849
1349543847
1349543846
1349543833
1349543830
1349543821
1349543818
1349543809
1349543809
1349543807
1349543795
1349543788
1349543782
1349543778
1349544132
1349544128
1349544113
1349544106
1349544102
1349544096
1349544088
1349544078
1349544069
1349544063
1349544056
1349544050
1349544047
1349544044
1349544044
1349544036
1349544030
1349544028
1349544026
1349544024
1349544022
1349544022
1349544008
1349544008
1349544003
1349543991
1349543984
1349543978
1349544314
1349544313
1349544311
1349544299
1349544293
1349544292
1349544288
1349544287
1349544284
1349544280
1349544276
1349544276
1349544275
1349544267
1349544258
1349544255
1349544255
1349544243
1349544241
1349544238
1349544224
1349544208
1349544205
1349544199
1349544198
1349544195
1349544194
1349544190
1349544181
1349544173
1349544172
1349544171
1349544163
1349544146
1349544146
1349544140
1349544135
1349544134
1349544492
1349544488
1349544486
1349544481
1349544474
1349544456
1349544453
1349544448
1349544435
1349544433
1349544419
1349544418
1349544417
1349544410
1349544404
1349544398
1349544397
1349544387
1349544385
1349544384
1349544378
1349544368
1349544365
1349544363
1349544346
1349544332
1349544324
1349544659
1349544656
1349544649
1349544635
1349544631
1349544625
1349544620
1349544616
1349544613
1349544611
1349544609
1349544604
1349544604
1349544601
1349544599
1349544597
1349544589
1349544582
1349544578
1349544560
1349544556
1349544548
1349544546
1349544543
1349544538
1349544537
1349544527
1349544522
1349544522
1349544522
1349544520
1349544518
1349544851
1349544842
1349544840
1349544828
1349544825
1349544825
1349544807
1349544768
1349544766
1349544762
1349544753
1349544748
1349544746
1349544745
1349544745
1349544735
1349544725
1349544721
1349544713
1349544711
1349544709
1349544700
1349544700
1349544696
1349544691
1349544687
1349545021
1349545017
1349545011
1349545007
1349545000
1349544996
1349544995
1349544986
1349544983
1349544980
1349544974
1349544970
1349544968
1349544960
1349544960
1349544959
1349544947
1349544944
1349544932
1349544929
1349544921
1349544919
1349544904
1349544889
1349544888
1349544887
1349544881
1349544874
1349544864
1349544860
1349544858
1349545214
1349545211
1349545208
1349545198
1349545190
1349545179
1349545176
1349545170
1349545163
1349545155
1349545144
1349545135
1349545129
1349545119
1349545118
1349545115
1349545114
1349545110
1349545109
1349545097
1349545049
1349545046
1349545042
1349545397
1349545395
1349545391
1349545387
1349545384
1349545380
1349545370
1349545360
1349545357
1349545352
1349545320
1349545313
1349545309
1349545303
1349545303
1349545303
1349545302
1349545293
1349545285
1349545284
1349545284
1349545282
1349545280
1349545279
1349545275
1349545267
1349545258
1349545238
1349545237
1349545574
1349545574
1349545569
1349545563
1349545558
1349545553
1349545539
1349545531
1349545527
1349545521
1349545511
1349545502
1349545497
1349545497
1349545491
1349545485
1349545477
1349545453
1349545451
1349545443
1349545436
1349545429
1349545416
1349545412
1349545762
1349545761
1349545761
1349545753
1349545739
1349545733
1349545710
1349545703
1349545693
1349545689
1349545683
1349545668
1349545655
1349545654
1349545635
1349545631
1349545628
1349545619
1349545618
1349545617
1349545612
1349545608
1349545599
1349545932
1349545921
1349545918
1349545913
1349545912
1349545911
1349545908
1349545906
1349545896
1349545881
1349545879
1349545871
1349545860
1349545851
1349545851
1349545849
1349545846
1349545834
1349545824
1349545819
1349545815
1349545812
1349545808
1349545807
1349545804
1349545800
1349545797
1349545784
1349545765
1349545764
1349545763
1349546108
1349546092
1349546091
1349546075
1349546069
1349546065
1349546064
1349546060
1349546028
1349546025
1349546008
1349546008
1349546005
1349545994
1349545993
1349545992
1349545980
1349545975
1349545976
1349545972
1349545963
1349545962
1349546303
1349546297
1349546293
1349546291
1349546291
1349546284
1349546263
1349546263
1349546239
1349546237
1349546232
1349546231
1349546225
1349546161
1349546158
1349546148
1349546144
1349546131
1349546485
1349546484
1349546471
1349546465
1349546464
1349546452
1349546448
1349546411
1349546407
1349546405
1349546398
1349546394
1349546391
1349546382
1349546380
1349546376
1349546354
1349546350
1349546324
1349546323
1349546316
1349546313
1349546661
1349546649
1349546646
1349546641
1349546604
1349546602
1349546593
1349546551
1349546549
1349546528
1349546527
1349546522
1349546521
1349546518
1349546510
1349546509
1349546495
1349546819
1349546800
1349546781
1349546753
1349546752
1349546747
1349546739
1349546716
1349546714
1349546700
1349546698
1349546694
1349546683
1349546672
1349547015
1349547004
1349546991
1349546981
1349546980
1349546979
1349546950
1349546947
1349546911
1349546908
1349546902
1349546895
1349546889
1349546873
1349546866
1349546865
1349547204
1349547198
1349547196
1349547193
1349547192
1349547188
1349547185
1349547183
1349547175
1349547175
1349547173
1349547170
1349547162
1349547162
1349547147
1349547137
1349547131
1349547129
1349547127
1349547124
1349547119
1349547116
1349547088
1349547088
1349547083
1349547078
1349547053
1349547052
1349547030
1349547372
1349547368
1349547352
1349547351
1349547338
1349547338
1349547336
1349547310
1349547304
1349547295
1349547290
1349547262
1349547234
1349547231
1349547227
1349547213
1349547556
1349547545
1349547516
1349547513
1349547464
1349547460
1349547459
1349547435
1349547435
1349547424
1349547423
1349547406
1349547399
1349547746
1349547728
1349547728
1349547726
1349547720
1349547681
1349547681
1349547680
1349547674
1349547648
1349547645
1349547624
1349547604
1349547603
1349547594
1349547589
1349547586
1349547574
1349547572
1349547922
1349547903
1349547902
1349547895
1349547863
1349547860
1349547852
1349547843
1349547828
1349547828
1349547828
1349547826
1349547803
1349547794
1349547786
1349547779
1349547774
1349547763
1349547753
1349548099
1349548096
1349548091
1349548062
1349548058
1349548048
1349548038
1349548036
1349548031
1349548006
1349547993
1349547990
1349547967
1349547949
1349547946
1349547945
1349547939
1349548280
1349548280
1349548276
1349548266
1349548266
1349548260
1349548259
1349548252
1349548242
1349548237
1349548217
1349548199
1349548196
1349548174
1349548145
1349548144
1349548144
1349548459
1349548446
1349548444
1349548433
1349548433
1349548427
1349548415
1349548403
1349548396
1349548364
1349548350
1349548345
1349548341
1349548337
1349548335
1349548329
1349548325
1349548323
1349548312
1349548302
1349548643
1349548643
1349548636
1349548625
1349548622
1349548620
1349548614
1349548591
1349548587
1349548575
1349548566
1349548561
1349548531
1349548498
1349548492
1349548482
1349548835
1349548832
1349548818
1349548804
1349548802
1349548795
1349548792
1349548776
1349548766
1349548738
1349548725
1349548713
1349548697
1349548688
1349548673
1349548663
1349549017
1349549011
1349549008
1349549001
1349548985
1349548983
1349548982
1349548974
1349548950
1349548920
1349548918
1349548917
1349548914
1349548888
1349548888
1349548881
1349548881
1349548876
1349548873
1349548872
1349548872
1349548868
1349548855
1349548854
1349548847
1349548846
1349549196
1349549196
1349549187
1349549184
1349549172
1349549158
1349549139
1349549134
1349549131
1349549119
1349549119
1349549114
1349549110
1349549108
1349549102
1349549100
1349549092
1349549082
1349549061
1349549049
1349549037
1349549027
1349549378
1349549361
1349549336
1349549314
1349549313
1349549311
1349549306
1349549293
1349549279
1349549265
1349549259
1349549257
1349549255
1349549238
1349549222
1349549210
1349549210
1349549559
1349549539
1349549513
1349549513
1349549472
1349549471
1349549469
1349549455
1349549447
1349549447
1349549439
1349549419
1349549416
1349549413
1349549412
1349549397
1349549386
1349549385
1349549385
1349549381
1349549740
1349549737
1349549722
1349549706
1349549701
1349549700
1349549690
1349549686
1349549683
1349549682
1349549667
1349549666
1349549641
1349549623
1349549622
1349549611
1349549610
1349549608
1349549589
1349549562
1349549911
1349549909
1349549903
1349549865
1349549859
1349549857
1349549855
1349549843
1349549819
1349549813
1349549809
1349549801
1349549788
1349549776
1349549775
1349549773
1349549763
1349549758
1349549751
1349550078
1349550070
1349550069
1349550069
1349550040
1349550028
1349550026
1349550017
1349550011
1349550010
1349550008
1349550006
1349550006
1349549978
1349549978
1349549962
1349549958
1349549944
1349549933
1349549927
1349550241
1349550237
1349550211
1349550211
1349550196
1349550187
1349550181
1349550180
1349550176
1349550172
1349550153
1349550151
1349550148
1349550129
1349550124
1349550123
1349550463
1349550461
1349550457
1349550430
1349550430
1349550428
1349550426
1349550423
1349550419
1349550409
1349550396
1349550395
1349550384
1349550376
1349550375
1349550369
1349550341
1349550336
1349550316
1349550312
1349550301
1349550300
1349550293
1349550283
1349550638
1349550607
1349550590
1349550586
1349550584
1349550582
1349550575
1349550573
1349550566
1349550563
1349550557
1349550508
1349550506
1349550500
1349550498
1349550489
1349550820
1349550811
1349550795
1349550790
1349550786
1349550771
1349550767
1349550761
1349550746
1349550741
1349550727
1349550725
1349550725
1349550725
1349550719
1349550717
1349550713
1349550698
1349550696
1349550689
1349550676
1349550671
1349550664
1349550656
1349550653
1349550999
1349550998
1349550994
1349550985
1349550969
1349550968
1349550960
1349550958
1349550950
1349550949
1349550943
1349550937
1349550929
1349550916
1349550912
1349550900
1349550893
1349550886
1349550870
1349550857
1349550825
1349551170
1349551169
1349551169
1349551162
1349551162
1349551151
1349551147
1349551144
1349551134
1349551113
1349551113
1349551109
1349551102
1349551092
1349551091
1349551090
1349551083
1349551076
1349551065
1349551050
1349551046
1349551046
1349551026
1349551023
1349551015
1349551010
1349551008
1349551006
1349551361
1349551356
1349551312
1349551287
1349551269
1349551236
1349551234
1349551232
1349551226
1349551225
1349551218
1349551213
1349551208
1349551548
1349551548
1349551548
1349551538
1349551530
1349551507
1349551488
1349551485
1349551468
1349551429
1349551410
1349551408
1349551406
1349551404
1349551383
1349551378
1349551377
1349551727
1349551713
1349551711
1349551667
1349551666
1349551661
1349551656
1349551643
1349551641
1349551627
1349551624
1349551612
1349551607
1349551606
1349551600
1349551599
1349551577
1349551573
1349551565
1349551897
1349551860
1349551853
1349551849
1349551849
1349551848
1349551834
1349551824
1349551820
1349551799
1349551787
1349551778
1349551759
1349551741
1349552089
1349552086
1349552081
1349552077
1349552069
1349552065
1349552048
1349552045
1349552027
1349552020
1349552011
1349552010
1349552010
1349552005
1349552000
1349551984
1349551980
1349551963
1349551957
1349551955
1349551935
1349551930
1349551929
1349551928
1349551927
1349552270
1349552267
1349552250
1349552248
1349552248
1349552247
1349552238
1349552237
1349552228
1349552226
1349552222
1349552215
1349552198
1349552197
1349552193
1349552186
1349552185
1349552181
1349552180
1349552176
1349552170
1349552170
1349552163
1349552138
1349552130
1349552104
1349552093
1349552450
1349552438
1349552434
1349552432
1349552429
1349552420
1349552409
1349552395
1349552388
1349552367
1349552361
1349552360
1349552359
1349552357
1349552349
1349552341
1349552337
1349552320
1349552303
1349552289
1349552283
1349552628
1349552621
1349552619
1349552618
1349552597
1349552593
1349552566
1349552539
1349552535
1349552525
1349552511
1349552507
1349552485
1349552474
1349552468
1349552811
1349552809
1349552790
1349552739
1349552732
1349552724
1349552719
1349552719
1349552705
1349552701
1349552677
1349552669
1349552986
1349552983
1349552979
1349552917
1349552896
1349552862
1349552838
1349552837
1349552832
1349552824
1349552818
1349552816
1349553149
1349553140
1349553122
1349553109
1349553098
1349553085
1349553052
1349553047
1349553045
1349553043
1349553038
1349553032
1349553028
1349553021
1349553015
1349553011
1349553004
1349553342
1349553337
1349553330
1349553309
1349553307
1349553305
1349553295
1349553279
1349553255
1349553221
1349553221
1349553218
1349553216
1349553208
1349553197
1349553193
1349553186
1349553527
1349553521
1349553509
1349553505
1349553482
1349553477
1349553476
1349553476
1349553441
1349553427
1349553412
1349553404
1349553403
1349553398
1349553390
1349553387
1349553380
1349553379
1349553377
1349553358
1349553717
1349553713
1349553710
1349553704
1349553691
1349553673
1349553663
1349553659
1349553633
1349553632
1349553632
1349553617
1349553616
1349553615
1349553613
1349553595
1349553584
1349553579
1349553554
1349553553
1349553892
1349553891
1349553878
1349553873
1349553864
1349553862
1349553830
1349553828
1349553810
1349553803
1349553800
1349553790
1349553780
1349553763
1349553733
1349553732
1349553729
1349553729
1349553729
1349553721
1349554077
1349554062
1349554057
1349554041
1349554041
1349554036
1349554025
1349554020
1349554007
1349553976
1349553959
1349553950
1349553949
1349553943
1349553932
1349553920
1349553910
1349553904
1349554253
1349554252
1349554240
1349554229
1349554222
1349554211
1349554210
1349554181
1349554175
1349554164
1349554164
1349554163
1349554152
1349554150
1349554112
1349554087
1349554082
1349554429
1349554425
1349554422
1349554421
1349554419
1349554418
1349554400
1349554374
1349554374
1349554359
1349554357
1349554355
1349554354
1349554352
1349554352
1349554352
1349554350
1349554347
1349554346
1349554343
1349554320
1349554313
1349554313
1349554310
1349554264
1349554585
1349554585
1349554573
1349554570
1349554553
1349554542
1349554519
1349554507
1349554491
1349554480
1349554474
1349554472
1349554467
1349554463
1349554459
1349554446
1349554446
1349554752
1349554748
1349554746
1349554746
1349554738
1349554726
1349554725
1349554723
1349554719
1349554671
1349554667
1349554666
1349554650
1349554647
1349554645
1349554636
1349554627
1349554980
1349554978
1349554971
1349554961
1349554960
1349554942
1349554926
1349554911
1349554893
1349554891
1349554867
1349554865
1349554863
1349554862
1349554854
1349554851
1349554838
1349554834
1349554817
1349555136
1349555128
1349555124
1349555119
1349555106
1349555104
1349555098
1349555092
1349555074
1349555073
1349555067
1349555065
1349555061
1349555051
1349555049
1349555039
1349555015
1349555011
1349554991
1349555335
1349555325
1349555325
1349555320
1349555313
1349555287
1349555281
1349555281
1349555261
1349555251
1349555238
1349555231
1349555225
1349555215
1349555213
1349555194
1349555193
1349555191
1349555524
1349555513
1349555508
1349555503
1349555497
1349555488
1349555482
1349555461
1349555453
1349555451
1349555447
1349555420
1349555416
1349555414
1349555413
1349555407
1349555407
1349555402
1349555399
1349555397
1349555395
1349555366
1349555346
1349555686
1349555679
1349555589
1349555588
1349555563
1349555540
1349555533
1349555858
1349555837
1349555832
1349555830
1349555810
1349555807
1349555795
1349555784
1349555776
1349555756
1349555755
1349555755
1349555755
1349555754
1349555750
1349555737
1349555735
1349555732
1349555723
1349555721
1349555713
1349556044
1349556043
1349556043
1349556041
1349556036
1349556030
1349556024
1349555990
1349555987
1349555975
1349555937
1349555924
1349555915
1349555891
1349556232
1349556230
1349556220
1349556211
1349556207
1349556205
1349556192
1349556185
1349556181
1349556173
1349556170
1349556165
1349556159
1349556152
1349556148
1349556139
1349556136
1349556129
1349556127
1349556103
1349556079
1349556078
1349556423
1349556422
1349556418
1349556391
1349556385
1349556361
1349556359
1349556353
1349556348
1349556343
1349556337
1349556326
1349556306
1349556299
1349556287
1349556253
1349556594
1349556586
1349556578
1349556538
1349556526
1349556526
1349556518
1349556501
1349556490
1349556475
1349556463
1349556462
1349556441
1349556436
1349556432
1349556789
1349556789
1349556787
1349556750
1349556739
1349556736
1349556716
1349556709
1349556697
1349556684
1349556660
1349556651
1349556649
1349556643
1349556621
1349556939
1349556917
1349556914
1349556903
1349556891
1349556887
1349556884
1349556882
1349556874
1349556872
1349556868
1349556865
1349556859
1349556848
1349556847
1349556841
1349556840
1349556837
1349556835
1349556834
1349556821
1349556816
1349556814
1349556813
1349556813
1349556807
1349557151
1349557150
1349557134
1349557119
1349557115
1349557107
1349557102
1349557101
1349557089
1349557082
1349557075
1349557064
1349557059
1349557058
1349557056
1349557055
1349557051
1349557044
1349557042
1349557040
1349557011
1349556997
1349556997
1349556976
1349557326
1349557319
1349557301
1349557298
1349557297
1349557281
1349557280
1349557267
1349557227
1349557208
1349557201
1349557200
1349557196
1349557192
1349557191
1349557185
1349557178
1349557162
1349557160
1349557159
1349557503
1349557495
1349557463
1349557462
1349557461
1349557427
1349557424
1349557417
1349557403
1349557402
1349557389
1349557381
1349557377
1349557374
1349557365
1349557362
1349557361
1349557336
1349557666
1349557653
1349557651
1349557650
1349557643
1349557627
1349557617
1349557617
1349557612
1349557597
1349557545
1349557524
1349557520
1349557867
1349557863
1349557844
1349557839
1349557827
1349557811
1349557806
1349557793
1349557784
1349557760
1349557759
1349557758
1349557753
1349557752
1349557751
1349557751
1349557734
1349557734
1349557726
1349557719
1349557715
1349557708
1349558027
1349558025
1349558008
1349558001
1349557991
1349557982
1349557981
1349557972
1349557956
1349557925
1349557896
1349557882
1349557882
1349557882
1349557882
1349557881
1349558233
1349558233
1349558230
1349558199
1349558187
1349558184
1349558181
1349558153
1349558144
1349558118
1349558108
1349558101
1349558087
1349558087
1349558082
1349558082
1349558072
1349558059
1349558405
1349558400
1349558381
1349558366
1349558364
1349558359
1349558358
1349558357
1349558349
1349558331
1349558324
1349558323
1349558313
1349558289
1349558283
1349558277
1349558270
1349558253
1349558559
1349558559
1349558559
1349558554
1349558552
1349558549
1349558546
1349558545
1349558534
1349558522
1349558514
1349558511
1349558504
1349558480
1349558465
1349558464
1349558778
1349558730
1349558716
1349558685
1349558672
1349558671
1349558666
1349558660
1349558650
1349558634
1349558629
1349558627
1349558627
1349558619
1349558617
1349558615
1349558614
1349558613
1349558609
1349558955
1349558934
1349558922
1349558918
1349558904
1349558848
1349558811
1349558801
1349558784
1349559123
1349559104
1349559094
1349559091
1349559065
1349559055
1349559008
1349558989
1349558987
1349558972
1349559302
1349559301
1349559298
1349559267
1349559257
1349559243
1349559241
1349559234
1349559201
1349559194
1349559190
1349559160
1349559158
1349559154
1349559150
1349559492
1349559476
1349559473
1349559464
1349559460
1349559457
1349559457
1349559457
1349559434
1349559424
1349559420
1349559419
1349559357
1349559357
1349559335
1349559673
1349559664
1349559661
1349559656
1349559639
1349559639
1349559638
1349559636
1349559622
1349559608
1349559583
1349559583
1349559583
1349559578
1349559567
1349559563
1349559547
1349559544
1349559540
1349559537
1349559534
1349559519
1349559510
1349559845
1349559840
1349559820
1349559820
1349559815
1349559809
1349559730
1349559714
1349559697
1349560038
1349560038
1349560020
1349560017
1349560013
1349560007
1349559996
1349559994
1349559993
1349559992
1349559987
1349559983
1349559976
1349559963
1349559962
1349559942
1349559936
1349559934
1349559933
1349559910
1349559906
1349559900
1349559891
1349559877
1349559870
1349559869
1349560196
1349560185
1349560165
1349560150
1349560093
1349560089
1349560084
1349560059
1349560045
1349560390
1349560349
1349560322
1349560292
1349560262
1349560259
1349560249
1349560239
1349560512
1349560509
1349560491
1349560483
1349560466
1349560464
1349560458
1349560434
1349560768
1349560768
1349560765
1349560758
1349560754
1349560754
1349560750
1349560748
1349560734
1349560729
1349560724
1349560724
1349560718
1349560718
1349560716
1349560712
1349560712
1349560708
1349560703
1349560703
1349560701
1349560698
1349560692
1349560689
1349560688
1349560687
1349560686
1349560685
1349560684
1349560683
1349560680
1349560678
1349560676
1349560675
1349560673
1349560673
1349560671
1349560668
1349560662
1349560654
1349560654
1349560651
1349560647
1349560646
1349560643
1349560639
1349560636
1349560630
1349560628
1349560628
1349560627
1349560623
1349560622
1349560622
1349560622
1349560621
1349560615
1349560608
1349560605
1349560593
1349560948
1349560941
1349560941
1349560940
1349560932
1349560922
1349560917
1349560914
1349560912
1349560911
1349560907
1349560898
1349560886
1349560884
1349560884
1349560879
1349560875
1349560873
1349560871
1349560866
1349560863
1349560860
1349560852
1349560850
1349560844
1349560841
1349560838
1349560838
1349560837
1349560837
1349560834
1349560827
1349560824
1349560816
1349560816
1349560816
1349560808
1349560806
1349560805
1349560803
1349560803
1349560801
1349560800
1349560789
1349560780
1349560774
1349560774
1349560773
1349560769
1349560768
1349561127
1349561121
1349561120
1349561118
1349561112
1349561112
1349561109
1349561088
1349561086
1349561086
1349561084
1349561083
1349561078
1349561075
1349561045
1349561042
1349561039
1349561039
1349561026
1349561021
1349561015
1349561011
1349561004
1349560999
1349560999
1349560997
1349560981
1349560981
1349560979
1349560978
1349560977
1349560972
1349560970
1349560970
1349560969
1349560969
1349560961
1349560960
1349560960
1349560958
1349560957
1349560954
1349560953
1349560952
1349560951
1349560949
1349561309
1349561308
1349561301
1349561290
1349561287
1349561283
1349561268
1349561268
1349561261
1349561250
1349561244
1349561232
1349561226
1349561215
1349561183
1349561179
1349561176
1349561173
1349561166
1349561159
1349561158
1349561153
1349561145
1349561143
1349561136
1349561490
1349561485
1349561484
1349561483
1349561483
1349561473
1349561464
1349561456
1349561453
1349561445
1349561435
1349561413
1349561410
1349561403
1349561397
1349561388
1349561384
1349561356
1349561350
1349561346
1349561326
1349561322
1349561318
1349561317
1349561315
1349561658
1349561650
1349561617
1349561612
1349561609
1349561608
1349561590
1349561587
1349561584
1349561581
1349561580
1349561571
1349561569
1349561565
1349561562
1349561561
1349561552
1349561552
1349561541
1349561524
1349561517
1349561514
1349561506
1349561496
1349561495
1349561837
1349561827
1349561825
1349561821
1349561821
1349561820
1349561808
1349561804
1349561796
1349561791
1349561790
1349561780
1349561779
1349561777
1349561771
1349561767
1349561764
1349561763
1349561755
1349561752
1349561743
1349561738
1349561713
1349561712
1349561709
1349561709
1349561684
1349561678
1349562021
1349562021
1349562014
1349562008
1349562008
1349562005
1349562005
1349561999
1349561986
1349561981
1349561979
1349561973
1349561953
1349561931
1349561930
1349561928
1349561923
1349561909
1349561907
1349561899
1349561898
1349561892
1349561889
1349561888
1349561886
1349561881
1349561868
1349561864
1349561863
1349561856
1349561854
1349562204
1349562199
1349562196
1349562192
1349562190
1349562174
1349562170
1349562169
1349562167
1349562163
1349562157
1349562129
1349562104
1349562063
1349562050
1349562044
1349562042
1349562384
1349562378
1349562377
1349562369
1349562355
1349562347
1349562328
1349562318
1349562315
1349562282
1349562282
1349562272
1349562264
1349562225
1349562217
1349562572
1349562566
1349562561
1349562559
1349562555
1349562549
1349562544
1349562535
1349562522
1349562514
1349562507
1349562504
1349562492
1349562486
1349562470
1349562469
1349562467
1349562442
1349562437
1349562747
1349562745
1349562740
1349562740
1349562709
1349562704
1349562699
1349562698
1349562691
1349562682
1349562678
1349562676
1349562657
1349562653
1349562650
1349562640
1349562633
1349562624
1349562623
1349562618
1349562598
1349562593
1349562592
1349562579
1349562919
1349562912
1349562905
1349562886
1349562879
1349562858
1349562856
1349562844
1349562835
1349562828
1349562788
1349562782
1349563109
1349563098
1349563092
1349563077
1349563077
1349563075
1349563075
1349563067
1349563055
1349563052
1349563021
1349563020
1349563006
1349563001
1349562981
1349562978
1349562963
1349562958
1349562956
1349562951
1349562951
1349562950
1349562943
1349563298
1349563277
1349563267
1349563262
1349563257
1349563247
1349563246
1349563238
1349563236
1349563227
1349563199
1349563192
1349563182
1349563178
1349563176
1349563175
1349563174
1349563172
1349563168
1349563167
1349563163
1349563152
1349563143
1349563143
1349563137
1349563136
1349563121
1349563473
1349563472
1349563457
1349563435
1349563424
1349563411
1349563396
1349563387
1349563359
1349563356
1349563353
1349563353
1349563349
1349563344
1349563340
1349563340
1349563339
1349563338
1349563337
1349563337
1349563337
1349563336
1349563327
1349563320
1349563314
1349563311
1349563305
1349563661
1349563639
1349563634
1349563629
1349563616
1349563614
1349563611
1349563562
1349563561
1349563539
1349563533
1349563528
1349563524
1349563523
1349563516
1349563511
1349563512
1349563506
1349563818
1349563800
1349563795
1349563794
1349563764
1349563762
1349563724
1349563718
1349563712
1349563706
1349563698
1349563698
1349563698
1349563696
1349563675
1349564006
1349564001
1349563992
1349563982
1349563976
1349563948
1349563940
1349563937
1349563927
1349563916
1349563908
1349563907
1349563899
1349563885
1349563880
1349563874
1349563858
1349563856
1349564192
1349564179
1349564171
1349564161
1349564157
1349564156
1349564141
1349564094
1349564089
1349564086
1349564031
1349564028
1349564382
1349564375
1349564350
1349564316
1349564302
1349564289
1349564273
1349564263
1349564261
1349564246
1349564238
1349564237
1349564224
1349564221
1349564210
1349564562
1349564545
1349564542
1349564520
1349564512
1349564509
1349564505
1349564501
1349564485
1349564478
1349564467
1349564466
1349564464
1349564449
1349564447
1349564440
1349564431
1349564416
1349564410
1349564407
1349564387
1349564387
1349564730
1349564724
1349564719
1349564717
1349564716
1349564703
1349564684
1349564650
1349564650
1349564633
1349564623
1349564622
1349564618
1349564618
1349564610
1349564595
1349564595
1349564578
1349564575
1349564574
1349564913
1349564892
1349564890
1349564886
1349564864
1349564860
1349564858
1349564828
1349564824
1349564818
1349564818
1349564817
1349564811
1349564805
1349564796
1349564780
1349564775
1349565107
1349565100
1349565096
1349565087
1349565071
1349565059
1349565056
1349565047
1349565025
1349564986
1349564975
1349564972
1349564969
1349564968
1349564958
1349564947
1349564943
1349565270
1349565231
1349565220
1349565216
1349565209
1349565208
1349565208
1349565208
1349565203
1349565179
1349565179
1349565178
1349565178
1349565177
1349565173
1349565161
1349565150
1349565145
1349565466
1349565441
1349565437
1349565410
1349565407
1349565399
1349565389
1349565367
1349565349
1349565343
1349565332
1349565322
1349565305
1349565290
1349565647
1349565636
1349565619
1349565605
1349565603
1349565601
1349565601
1349565598
1349565595
1349565594
1349565593
1349565589
1349565585
1349565534
1349565532
1349565531
1349565525
1349565523
1349565517
1349565513
1349565512
1349565510
1349565503
1349565483
1349565821
1349565820
1349565814
1349565798
1349565795
1349565790
1349565786
1349565765
1349565757
1349565730
1349565696
1349565672
1349565654
1349566010
1349566008
1349565962
1349565953
1349565942
1349565923
1349565887
1349565859
1349565855
1349566160
1349566157
1349566141
1349566117
1349566117
1349566104
1349566093
1349566089
1349566086
1349566064
1349566064
1349566064
1349566064
1349566063
1349566063
1349566063
1349566063
1349566062
1349566053
1349566037
1349566026
1349566373
1349566366
1349566360
1349566356
1349566336
1349566326
1349566305
1349566298
1349566287
1349566261
1349566258
1349566256
1349566251
1349566235
1349566233
1349566233
1349566228
1349566226
1349566226
1349566216
1349566214
1349566213
1349566554
1349566543
1349566535
1349566530
1349566528
1349566508
1349566504
1349566493
1349566489
1349566475
1349566473
1349566446
1349566445
1349566439
1349566437
1349566427
1349566425
1349566415
1349566406
1349566405
1349566734
1349566722
1349566710
1349566700
1349566700
1349566690
1349566681
1349566665
1349566658
1349566649
1349566633
1349566622
1349566617
1349566593
1349566914
1349566912
1349566892
1349566890
1349566885
1349566873
1349566865
1349566860
1349566857
1349566846
1349566841
1349566815
1349566809
1349566797
1349566796
1349566778
1349566765
1349566761
1349566751
1349566743
1349567090
1349567090
1349567082
1349567074
1349567067
1349567050
1349567035
1349567035
1349567035
1349567032
1349567024
1349566988
1349566981
1349566970
1349566968
1349566964
1349567275
1349567268
1349567266
1349567258
1349567258
1349567244
1349567240
1349567240
1349567230
1349567202
1349567190
1349567186
1349567167
1349567155
1349567151
1349567148
1349567145
1349567142
1349567141
1349567138
1349567133
1349567128
1349567108
1349567101
1349567099
1349567451
1349567448
1349567430
1349567428
1349567427
1349567424
1349567415
1349567404
1349567403
1349567403
1349567397
1349567396
1349567394
1349567393
1349567388
1349567383
1349567356
1349567352
1349567351
1349567346
1349567345
1349567344
1349567334
1349567334
1349567329
1349567328
1349567321
1349567320
1349567319
1349567318
1349567311
1349567305
1349567300
1349567294
1349567279
1349567278
1349567277
1349567627
1349567624
1349567600
1349567598
1349567593
1349567593
1349567579
1349567575
1349567565
1349567531
1349567506
1349567495
1349567494
1349567482
1349567481
1349567460
1349567819
1349567815
1349567809
1349567804
1349567802
1349567801
1349567766
1349567763
1349567762
1349567758
1349567725
1349567718
1349567700
1349567699
1349567694
1349567687
1349567687
1349567675
1349567661
1349567650
1349567941
1349567903
1349567900
1349567890
1349567890
1349567882
1349567861
1349567859
1349567853
1349567822
1349568179
1349568163
1349568150
1349568133
1349568131
1349568123
1349568121
1349568106
1349568097
1349568097
1349568095
1349568093
1349568084
1349568083
1349568075
1349568064
1349568062
1349568050
1349568043
1349568040
1349568037
1349568020
1349568020
1349568017
1349568361
1349568358
1349568354
1349568354
1349568353
1349568347
1349568334
1349568331
1349568320
1349568319
1349568317
1349568306
1349568279
1349568264
1349568254
1349568253
1349568249
1349568248
1349568245
1349568237
1349568236
1349568210
1349568194
1349568520
1349568511
1349568503
1349568497
1349568489
1349568454
1349568453
1349568450
1349568429
1349568423
1349568395
1349568388
1349568380
1349568374
1349568704
1349568694
1349568685
1349568675
1349568637
1349568635
1349568622
1349568621
1349568620
1349568613
1349568611
1349568592
1349568577
1349568567
1349568556
1349568897
1349568884
1349568869
1349568853
1349568844
1349568820
1349568784
1349568779
1349568771
1349568759
1349569083
1349569072
1349569068
1349569068
1349569067
1349569053
1349569046
1349569031
1349569013
1349568999
1349568999
1349568988
1349568940
1349568925
1349568923
1349568905
1349569246
1349569223
1349569223
1349569214
1349569211
1349569210
1349569190
1349569165
1349569159
1349569122
1349569103
1349569102
1349569094
1349569093
1349569437
1349569434
1349569413
1349569402
1349569382
1349569351
1349569335
1349569323
1349569322
1349569322
1349569319
1349569312
1349569293
1349569281
1349569278
1349569274
1349569272
1349569267
1349569611
1349569601
1349569582
1349569578
1349569574
1349569565
1349569557
1349569542
1349569538
1349569526
1349569515
1349569509
1349569506
1349569500
1349569494
1349569492
1349569487
1349569470
1349569462
1349569461
1349569447
1349569795
1349569775
1349569762
1349569748
1349569740
1349569717
1349569651
1349569648
1349569647
1349569643
1349569632
1349569632
1349569632
1349569980
1349569924
1349569910
1349569900
1349569878
1349569855
1349569855
1349569854
1349569834
1349569829
1349569811
1349570141
1349570128
1349570118
1349570110
1349570092
1349570053
1349570029
1349570340
1349570339
1349570318
1349570308
1349570279
1349570266
1349570227
1349570209
1349570191
1349570182
1349570518
1349570515
1349570501
1349570498
1349570482
1349570475
1349570475
1349570444
1349570438
1349570429
1349570418
1349570404
1349570400
1349570394
1349570393
1349570390
1349570375
1349570367
1349570362
1349570701
1349570697
1349570688
1349570668
1349570667
1349570656
1349570638
1349570638
1349570613
1349570584
1349570579
1349570579
1349570566
1349570562
1349570886
1349570874
1349570853
1349570852
1349570844
1349570843
1349570841
1349570827
1349570801
1349570797
1349570791
1349570779
1349570716
1349571061
1349571048
1349571031
1349571028
1349571025
1349570999
1349570970
1349570951
1349570932
1349570915
1349570906
1349570901
1349571248
1349571226
1349571214
1349571209
1349571199
1349571193
1349571184
1349571184
1349571182
1349571163
1349571138
1349571134
1349571115
1349571092
1349571089
1349571085
1349571079
1349571077
1349571074
1349571412
1349571397
1349571394
1349571379
1349571354
1349571340
1349571320
1349571316
1349571294
1349571258
1349571256
1349571255
1349571611
1349571560
1349571527
1349571500
1349571498
1349571477
1349571463
1349571449
1349571446
1349571444
1349571442
1349571771
1349571737
1349571714
1349571714
1349571690
1349571685
1349571676
1349571666
1349571656
1349571655
1349571637
1349571636
1349571631
1349571626
1349571624
1349571621
1349571614
1349571948
1349571919
1349571915
1349571900
1349571891
1349571856
1349571855
1349571851
1349571837
1349571825
1349571823
1349571817
1349572155
1349572114
1349572104
1349572087
1349572077
1349572076
1349572068
1349572052
1349572027
1349572004
1349571978
1349572324
1349572311
1349572287
1349572263
1349572229
1349572222
1349572218
1349572200
1349572197
1349572192
1349572517
1349572511
1349572490
1349572455
1349572444
1349572437
1349572386
1349572698
1349572692
1349572652
1349572559
1349572870
1349572862
1349572850
1349572833
1349572831
1349572798
1349572796
1349572782
1349572782
1349572778
1349572775
1349572738
1349572719
1349572717
1349572702
1349573055
1349573049
1349573049
1349573034
1349573029
1349573026
1349573024
1349572998
1349572980
1349572949
1349572939
1349572934
1349572933
1349572914
1349572883
1349573223
1349573202
1349573201
1349573202
1349573192
1349573191
1349573188
1349573139
1349573134
1349573122
1349573118
1349573086
1349573082
1349573066
1349573064
1349573415
1349573366
1349573363
1349573362
1349573361
1349573359
1349573340
1349573327
1349573314
1349573303
1349573303
1349573579
1349573570
1349573556
1349573553
1349573532
1349573519
1349573469
1349573466
1349573441
1349573438
1349573430
1349573778
1349573773
1349573770
1349573759
1349573757
1349573755
1349573732
1349573725
1349573716
1349573694
1349573686
1349573641
1349573629
1349573619
1349573606
1349573883
1349573857
1349573855
1349573846
1349573814
1349573791
1349573790
1349573787
1349573784
1349574142
1349574140
1349574137
1349574113
1349574093
1349574091
1349574076
1349574069
1349574066
1349574060
1349574053
1349574043
1349574031
1349574025
1349574004
1349574004
1349573997
1349573995
1349573987
1349574303
1349574299
1349574281
1349574268
1349574263
1349574256
1349574244
1349574235
1349574226
1349574217
1349574205
1349574195
1349574184
1349574181
1349574501
1349574498
1349574488
1349574485
1349574479
1349574477
1349574472
1349574464
1349574454
1349574444
1349574411
1349574408
1349574398
1349574340
1349574652
1349574635
1349574635
1349574634
1349574634
1349574618
1349574581
1349574554
1349574553
1349574551
1349574551
1349574544
1349574537
1349574531
1349574527
1349574848
1349574838
1349574808
1349574788
1349574758
1349574757
1349574756
1349574738
1349574730
1349575048
1349575046
1349575032
1349575011
1349574985
1349574978
1349574975
1349574967
1349574961
1349574949
1349574938
1349574916
1349575229
1349575221
1349575219
1349575218
1349575218
1349575213
1349575210
1349575198
1349575197
1349575187
1349575185
1349575180
1349575168
1349575166
1349575152
1349575140
1349575121
1349575118
1349575092
1349575091
1349575089
1349575075
1349575068
1349575067
1349575060
1349575402
1349575362
1349575346
1349575344
1349575333
1349575321
1349575318
1349575312
1349575299
1349575297
1349575287
1349575273
1349575270
1349575251
1349575239
1349575235
1349575575
1349575569
1349575561
1349575555
1349575547
1349575545
1349575541
1349575538
1349575534
1349575488
1349575478
1349575471
1349575432
1349575422
1349575770
1349575754
1349575745
1349575740
1349575713
1349575712
1349575705
1349575692
1349575685
1349575678
1349575664
1349575661
1349575660
1349575623
1349575615
1349575598
1349575895
1349575874
1349575866
1349575850
1349575839
1349575834
1349575813
1349575793
1349575781
1349576133
1349576108
1349576104
1349576092
1349576075
1349576062
1349576058
1349576014
1349576001
1349575985
1349575983
1349575969
1349576302
1349576278
1349576259
1349576238
1349576237
1349576232
1349576231
1349576226
1349576220
1349576211
1349576197
1349576139
1349576139
1349576138
1349576137
1349576493
1349576484
1349576472
1349576466
1349576461
1349576457
1349576455
1349576447
1349576442
1349576430
1349576419
1349576419
1349576411
1349576407
1349576403
1349576366
1349576351
1349576351
1349576349
1349576347
1349576321
1349576671
1349576654
1349576645
1349576624
1349576623
1349576616
1349576615
1349576590
1349576579
1349576574
1349576574
1349576564
1349576561
1349576559
1349576538
1349576535
1349576501
[truncated: 2,292,698 more chars]
